# Supplementary material for: A genome-wide association study of serum proteins reveals shared loci with common diseases
Source: Nat Commun. 2022 Jan 25;13:480. doi: 10.1038/s41467-021-27850-z (PMC8789779; doi:10.1038/s41467-021-27850-z)
Supplement: Supplementary file 3 — Supplementary Data 1 [file 41467_2021_27850_MOESM3_ESM.xlsx]

## Sheet: Data 1
Supplementary Data 1 - AGES-Reykjavik cohort baseline characteristics for all individuals with protein measurements (n = 5,457 of whom 5,368 had genotype data), including all phenotypes used in the protein-phenotype association analysis.
	Male		Female
	value	n missing	value	n missing
n	2330		3127
Age, years (mean (sd))	76.69 (5.43)	0	76.52 (5.67)	0
Anthropometric
Abdominal circumference, cm (mean (sd))	102.34 (10.54)	1	99.48 (12.91)	3
Body mass index, kg/m^2 (mean (sd))	26.86 (3.81)	3	27.20 (4.83)	5
Height, cm (mean (sd))	175.42 (6.20)	2	160.78 (5.78)	5
Cardiometabolic
Triglycerides, mmol/l (median [IQR])	1.01 [0.75, 1.40]	0	1.07 [0.80, 1.47]	0
LDL, mmol/l (mean (sd))	3.25 (0.98)	1	3.68 (1.04)	3
HDL, mmol/l (mean (sd))	1.41 (0.39)	0	1.72 (0.44)	0
Total cholesterol, mmol/l (mean (sd))	5.18 (1.06)	0	5.95 (1.12)	0
Systolic blood pressure, mmHg (mean (sd))	143.20 (20.38)	0	142.19 (20.85)	1
Diastolic blood pressure, mmHg (mean (sd))	76.21 (9.61)	0	72.19 (9.49)	1
Pulse pressure, mmHg (mean (sd))	66.99 (17.37)	0	70.00 (19.08)	1
Coronary heart disease (%)	777 (33.6)	19	438 (14.2)	35
Stroke (%)	237 (10.3)	19	228 (7.4)	35
Fasting glucose (T2D excluded), mmol/l (mean (sd))	5.69 (0.77)	268	5.51 (0.71)	226
Fasting insulin (T2D excluded), μU/ml (median [IQR])	8.32 [5.57, 12.53]	268	7.75 [5.31, 11.59]	226
HbA1c (T2D excluded), % (mean (sd))	5.59 (0.40)	424	5.63 (0.38)	454
Type 2 diabetes (%)	365 (15.7)	0	293 (9.4)	0
Hematopoietic
Neutrophils, 10^9/L (mean (sd))	3.64 (1.33)	1	3.43 (1.31)	2
Monocytes, 10^9/L (mean (sd))	0.58 (0.19)	1	0.51 (0.18)	2
Lymphocytes, 10^9/L (median [IQR])	0.45 (0.34)	1	0.51 (0.34)	2
Eosinophils, 10^9/L (median [IQR])	-1.20 (0.43)	1	-1.34 (0.42)	2
Basophils, 10^9/L (median [IQR])	0.11 (0.32)	1	0.15 (0.36)	2
Red cell distribution width, % (mean (sd))	13.11 (1.05)	1	12.94 (0.93)	0
Platelets, SI unit (mean (sd))	211.98 (55.33)	0	244.90 (61.17)	0
Platelet distribution width, ratio (mean (sd))	16.48 (0.55)	3	16.20 (0.51)	1
Mean platelet volume, fL (mean (sd))	8.30 (0.95)	1	8.19 (0.94)	0
Mean corpuscular hemoglobin, pg (mean (sd))	31.17 (1.79)	1	30.76 (1.65)	0
Hematocrit, L/L (mean (sd))	0.42 (0.04)	1	0.39 (0.03)	0
Cancer
Prostate cancer (%)	109 (4.7)	19	NA
Musculoskeletal
Handgrip, newtons (mean (sd))	383.71 (98.98)	190	231.68 (66.10)	263
Bone mineral density (femur) (mean (sd))	0.25 (0.05)	235	0.23 (0.05)	444
Opthalmic
Age related macular degeneration (%)	861 (41.4)	250	1166 (42.5)	384
Pshyciatric/neurologic
Migraine (diagnosed by doctor) (%)	124 (5.4)	41	524 (17.2)	82
Parkinson's disease (%)	34 (1.5)	14	24 (0.8)	16
Alzheimer's disease (%)	77 (4.2)	512	90 (3.5)	572
Immune
Eczema (%)	445 (19.6)	59	555 (18.0)	46
Under or overactive thyroid (diagnosed by doctor) (%)	75 (3.3)	48	382 (12.8)	142
Renal
Urinary albumin / Creatinine ratio, mg/mM (median [IQR])	0.35 [0.15, 1.14]	63	0.27 [0.14, 0.61]	104
Serum urate (uric acid), μmol/L (mean (sd))	381.47 (91.00)	0	332.32 (93.79)	0
Serum urea, mmol/L (mean (sd))	7.84 (3.19)	1010	7.01 (2.61)	1389
Estimated glomerular filtration rate, ml/min/1.73m^2 (mean (sd))	74.20 (16.99)	0	75.61 (17.56)	0
Chronic kidney disease (%)	452 (19.4)	0	615 ( 19.7)	0
