# Supplementary material for: A genome-wide association study of serum proteins reveals shared loci with common diseases
Source: Nat Commun. 2022 Jan 25;13:480. doi: 10.1038/s41467-021-27850-z (PMC8789779; doi:10.1038/s41467-021-27850-z)
Supplement: Supplementary file 4 — Supplementary Data 2 [file 41467_2021_27850_MOESM4_ESM.xlsx]

## Sheet: Data 2
Supplementary Data 2 - The number of study-wide associations between independent genetic signals and proteins, broken down by cis and trans associations.
	Total	Cis	Trans	Both
Associations	4035	1415	2620	-
Genetic signals	2024	1244	647	133
Proteins (Entrez)	2091	466	1284	341
Loci	772	379	230	163
