# Supplementary material for: A genome-wide association study of serum proteins reveals shared loci with common diseases
Source: Nat Commun. 2022 Jan 25;13:480. doi: 10.1038/s41467-021-27850-z (PMC8789779; doi:10.1038/s41467-021-27850-z)
Supplement: Supplementary file 5 — Supplementary Data 3 [file 41467_2021_27850_MOESM5_ESM.xlsx]

## Sheet: Data 3
Supplementary Data 3 - All independent genetic signals at a study-wide significant threshold and their associations to proteins. The BETA, SE and P columns show the pre-conditional linear regression coefficients (effect size, standard error and P-value), while the appended J signifies the coefficients in the conditional-joint analysis from the GCTA-COJO analysis or the validation analysis (linear…
												Single variant model			Joint model (GCTA-COJO)			Joint model (individual level data)			Protein-altering variant (PAV)
Signal	Locus	SOMAmer	Protein (Entrez symbol)	SNP	rsID	Chr	Pos (GRCh37)	transhotspot	cis/trans	EA	EAF	beta	se	P	betaJ	seJ	PJ	betaJ val	seJ val	PJ val	Lead variant	Tagged variant (r2>No.8)	Either lead or tagged
sig_1_1	loc_1_1	14151_4_3	ISG15	1:945111	rs13303172	1	945111	No	cis	C	0.01521	-0.707278	0.07685	3.46937e-20	-0.775863	0.0777833	1.9676e-23	-0.772894	0.0764559	8.22704e-24	No	No	No
sig_1_2	loc_1_1	14151_4_3	ISG15	1:995481	rs9442393	1	995481	No	cis	T	0.4447	0.165803	0.0189222	1.91216e-18	0.18337	0.0191377	9.55416e-22	0.182515	0.0187875	3.97e-22	No	No	No
sig_1_3	loc_1_1	7981_230_3	B3GALT6	1:1144653	rs78021605	1	1144653	No	cis	A	0.09733	-0.243576	0.0302513	8.16164e-16	-0.243576	0.0304318	1.20443e-15	-0.246406	0.0302115	4.27586e-16	No	No	No
sig_1_4	loc_1_2	6385_63_3	VWA1	1:1462479	rs41285834	1	1462479	No	cis	T	0.01883	-1.17026	0.0669863	2.41903e-68	-1.17026	0.0689408	1.26071e-64	-1.17461	0.0667525	2.0076e-67	No	No	No
sig_1_5	loc_1_3	13624_17_3	NADK	1:1776269	rs4648727	1	1776269	No	cis	A	0.4714	-0.159103	0.018587	1.12958e-17	-0.159103	0.0187144	1.86941e-17	-0.15642	0.0185392	4.13403e-17	No	Yes	Yes
sig_1_7	loc_1_5	4125_52_2	AGER	1:2996602	rs1569419	1	2996602	No	trans	T	0.2229	0.191362	0.022835	5.28352e-17	0.191362	0.022984	8.37168e-17	0.190926	0.022195	1.0137e-17	No	No	No
sig_1_10	loc_1_8	8927_6_3	C7orf73	1:5218635	rs144926861	1	5218635	No	trans	A	0.01379	0.264449	0.034493	1.76417e-14	0.264449	0.0346795	2.43068e-14	0.264326	0.0344625	2.03257e-14	No	No	No
sig_1_14	loc_1_11	3352_80_3	CA6	1:9009451	rs2274329	1	9009451	No	cis	C	0.1155	-0.356522	0.0287581	2.70371e-35	-0.68856	0.0305608	2.07081e-112	-0.680519	0.0259213	5.13754e-143	Yes	No	Yes
sig_1_15	loc_1_11	3352_80_3	CA6	1:9017204	rs2274333	1	9017204	No	cis	G	0.3378	0.408247	0.0190222	3.55784e-102	0.176126	0.0228589	1.30916e-14	0.171078	0.0195306	2.59284e-18	Yes	No	Yes
sig_1_16	loc_1_11	3352_80_3	CA6	1:9034598	rs3765963	1	9034598	No	cis	G	0.4267	0.571303	0.0171173	3.08135e-244	0.618941	0.0222403	1.89665e-170	0.616934	0.0190283	9.8646e-211	No	Yes	Yes
sig_1_16	loc_1_11	13747_9_3	CA6	1:9034598	rs3765963	1	9034598	No	cis	G	0.4267	0.580305	0.0167774	3.76289e-262	0.580305	0.0185445	5.87565e-215	0.580201	0.016766	4.8435e-237	No	Yes	Yes
sig_1_18	loc_1_11	7161_25_3	H6PD	1:9295155	rs184437520	1	9295155	No	cis	T	0.1528	-0.565222	0.0253437	3.51237e-110	-0.308238	0.0303533	3.14722e-24	-0.321376	0.0227139	1.20012e-44	No	No	No
sig_1_19	loc_1_11	7161_25_3	H6PD	1:9305445	rs34603401	1	9305445	No	cis	C	0.1147	0.762809	0.0281411	8.23588e-162	0.583796	0.0315339	1.61439e-76	0.599791	0.02354	2.86575e-135	Yes	No	Yes
sig_1_20	loc_1_11	7161_25_3	H6PD	1:9306849	rs2310925	1	9306849	No	cis	C	0.4237	-0.494281	0.0179693	1.449e-166	-0.272896	0.0228286	6.17799e-33	-0.270305	0.0170783	3.53027e-55	No	No	No
sig_1_21	loc_1_12	7655_11_3	NPPB	1:11913757	rs198375	1	11913757	No	cis	C	0.3981	0.171011	0.0181006	3.45999e-21	0.171011	0.018248	7.15181e-21	0.170779	0.018055	4.53951e-21	No	No	No
sig_1_22	loc_1_12	6538_90_3	KIAA2013	1:11941936	rs11588551	1	11941936	No	cis	T	0.4075	0.142795	0.0192342	1.13622e-13	0.142795	0.0193313	1.50494e-13	0.146377	0.0170255	1.05574e-17	No	No	No
sig_1_28	loc_1_17	4834_61_2	EPHA2	1:16513926	rs924204	1	16513926	No	cis	A	0.4127	0.141203	0.0174678	6.28737e-16	0.131473	0.017643	9.20475e-14	0.143935	0.0174765	2.21877e-16	No	No	No
sig_1_29	loc_1_18	10569_28_3	SCGB1A1	1:17311882	rs6682671	1	17311882	No	trans	C	0.2956	-0.169458	0.0187207	1.40495e-19	-0.169458	0.0188593	2.5783e-19	-0.165734	0.0176853	1.0327e-20	No	No	No
sig_1_30	loc_1_18	9294_45_3	MFAP2	1:17315425	rs4920605	1	17315425	No	cis	G	0.4032	-0.175849	0.0181426	3.24163e-22	-0.175849	0.0182995	7.2888e-22	-0.174552	0.0180787	7.03961e-22	No	No	No
sig_1_33	loc_1_20	4188_1_2	AKR7A2	1:19626285	rs143187056	1	19626285	No	cis	T	0.08327	-0.450877	0.0333841	1.44651e-41	-0.517874	0.0345503	8.66931e-51	-0.489681	0.0335664	2.66024e-47	No	Yes	Yes
sig_1_34	loc_1_20	4188_1_2	AKR7A2	1:19638309	rs2227295	1	19638309	No	cis	A	0.2486	-0.131471	0.0218934	1.91271e-09	-0.205293	0.0224703	6.46826e-20	-0.188673	0.0217496	5.42064e-18	No	No	No
sig_1_36	loc_1_21	2692_74_2	PLA2G2A	1:20301781	rs3767221	1	20301781	No	cis	C	0.417	-0.376121	0.0184422	1.86796e-92	-0.164083	0.0206512	1.93483e-15	-0.164525	0.0183402	4.00239e-19	No	No	No
sig_1_37	loc_1_21	2692_74_2	PLA2G2A	1:20306146	rs11573156	1	20306146	No	cis	C	0.2544	0.702533	0.0192149	1.15433e-292	0.633678	0.0231265	2.70451e-165	0.633469	0.0205346	1.66171e-192	No	Yes	Yes
sig_1_39	loc_1_22	8916_32_3	STIM1	1:21820042	rs12132412	1	21820042	No	trans	G	0.3581	-0.173305	0.0188438	3.68342e-20	-0.173305	0.0189864	6.98878e-20	-0.178959	0.0167577	2.34149e-26	No	No	No
sig_1_39	loc_1_22	7838_27_3	SMR3A	1:21820042	rs12132412	1	21820042	No	trans	G	0.3581	-0.133627	0.0189153	1.61204e-12	-0.133627	0.0189992	2.01694e-12	-0.134477	0.018557	4.87781e-13	No	No	No
sig_1_42	loc_1_24	14100_63_3	C1QC	1:22922546	rs209692	1	22922546	No	cis	A	0.2929	0.421977	0.0208249	2.72277e-91	0.25497	0.0245178	2.49465e-25	0.24055	0.02112	1.03182e-29	No	No	No
sig_1_43	loc_1_24	14100_63_3	C1QC	1:22970642	rs15940	1	22970642	No	cis	T	0.2231	-0.334493	0.022917	2.98487e-48	-1.22127	0.0432042	8.67183e-176	-1.25552	0.0375608	1.10912e-222	No	No	No
sig_1_44	loc_1_24	14100_63_3	C1QC	1:22970908	rs12073436	1	22970908	No	cis	T	0.08849	0.510643	0.033723	8.52118e-52	0.382187	0.0361708	4.27589e-26	0.390439	0.0310107	7.63234e-36	No	No	No
sig_1_45	loc_1_24	14100_63_3	C1QC	1:22974959	rs34550409	1	22974959	No	cis	A	0.04111	-0.110818	0.0484253	0.0221124	1.02473	0.0684149	1.01949e-50	1.08925	0.059635	2.36007e-72	No	No	No
sig_1_46	loc_1_24	14100_63_3	C1QC	1:22977303	rs72651389	1	22977303	No	cis	G	0.2508	0.129452	0.0223015	6.45075e-09	0.965295	0.0405668	3.7447e-125	1.00037	0.0352732	5.6097e-165	No	No	No
sig_1_47	loc_1_24	8348_4_3	EPHB2	1:23060951	rs28455953	1	23060951	No	cis	G	0.09035	-0.389565	0.0305266	2.68995e-37	-0.389565	0.0309801	2.91021e-36	-0.385854	0.0305331	4.28877e-36	No	No	No
sig_1_47	loc_1_24	8225_86_3	EPHB2	1:23061958	rs2043970	1	23061958	No	cis	C	0.09017	-0.414531	0.0312805	4.38998e-40	-0.414531	0.0317821	6.97287e-39	-0.412327	0.0312835	4.59018e-39	No	No	No
sig_1_53	loc_1_27	9461_2_3	ICAM4	1:25583610	rs72660908	1	25583610	No	trans	G	0.3618	-0.481531	0.0185967	7.91176e-148	-0.43204	0.0210061	5.3813e-94	-0.415448	0.0191025	1.43508e-100	No	No	No
sig_1_53	loc_1_27	6550_4_3	ICAM4	1:25583610	rs72660908	1	25583610	No	trans	G	0.3618	-0.4608	0.0187172	7.89491e-134	-0.398353	0.0209312	9.33639e-81	-0.393684	0.0191354	1.38776e-90	No	No	No
sig_1_54	loc_1_27	2480_58_3	TIMP3	1:25668326	rs9645452	1	25668326	No	trans	T	0.4752	-0.130407	0.0189784	6.36025e-12	-0.130407	0.0190598	7.80992e-12	-0.103085	0.0123038	6.78985e-17	No	No	No
sig_1_56	loc_1_27	9461_2_3	ICAM4	1:25695835	rs1293259	1	25695835	No	trans	A	0.1621	0.418982	0.0249058	1.6649e-63	0.227762	0.0271402	4.7765e-17	0.23982	0.024817	6.49431e-22	No	No	No
sig_1_56	loc_1_27	6550_4_3	ICAM4	1:25695835	rs1293259	1	25695835	No	trans	A	0.1621	0.415041	0.0249599	4.3467e-62	0.243362	0.0271262	2.92564e-19	0.245511	0.0248727	8.72029e-23	No	No	No
sig_1_58	loc_1_27	13427_66_3	MAN1C1	1:26007568	rs12032634	1	26007568	No	cis	T	0.4451	0.171298	0.0181482	3.7692e-21	0.168902	0.0183015	2.73452e-20	0.171873	0.0179917	1.86753e-21	No	No	No
sig_1_60	loc_1_29	14077_6_3	FCN3	1:27686985	rs114065221	1	27686985	No	cis	A	0.01344	-1.11621	0.0788712	1.80711e-45	-0.87357	0.0834345	1.18484e-25	-0.885309	0.0792422	1.15658e-28	No	No	No
sig_1_60	loc_1_29	5462_62_3	FCN3	1:27687101	rs150814911	1	27687101	No	cis	T	0.0137	-1.06753	0.0757942	4.72413e-45	-0.806841	0.0800546	6.868e-24	-0.833272	0.074719	1.44305e-28	No	No	No
sig_1_61	loc_1_29	5462_62_3	FCN3	1:27709858	rs734725	1	27709858	No	cis	T	0.06595	-0.665048	0.035376	7.63581e-79	-0.500438	0.0385375	1.47434e-38	-0.504793	0.036027	7.84797e-44	No	No	No
sig_1_61	loc_1_29	14077_6_3	FCN3	1:27713499	rs74061781	1	27713499	No	cis	A	0.06568	-0.629135	0.0367344	9.40059e-66	-0.455812	0.0398709	2.88676e-30	-0.463266	0.037903	6.66537e-34	No	No	No
sig_1_62	loc_1_29	8091_16_3	MASP1	1:27833185	rs74063832	1	27833185	No	trans	T	0.06489	-0.295963	0.0386511	1.89885e-14	-0.295963	0.0388596	2.61245e-14	-0.296116	0.0364877	5.94982e-16	No	No	No
sig_1_63	loc_1_29	14077_6_3	FCN3	1:28032611	rs79832171	1	28032611	No	trans	G	0.009813	-1.08902	0.0927731	8.08781e-32	-0.898045	0.0957714	6.7902e-21	-0.889909	0.0915223	3.6539e-22	No	No	No
sig_1_63	loc_1_29	5462_62_3	FCN3	1:28032611	rs79832171	1	28032611	No	trans	G	0.009813	-1.11644	0.0893379	7.76938e-36	-0.907144	0.092323	8.7212e-23	-0.909212	0.0867887	1.95829e-25	No	No	No
sig_1_66	loc_1_31	8337_65_3	PTPRU	1:29639817	rs10737387	1	29639817	No	cis	T	0.2782	-0.180987	0.0209759	6.22539e-18	-0.186759	0.0211953	1.23652e-18	-0.179848	0.0209735	1.2807e-17	No	No	No
sig_1_70	loc_1_34	7924_7_3	CD3G	1:34871599	rs114104995	1	34871599	No	trans	A	0.02758	0.114388	0.0155257	1.73656e-13	0.114388	0.0156035	2.28544e-13	0.113936	0.0154958	2.23686e-13	No	No	No
sig_1_71	loc_1_35	12641_3_3	INPP5B	1:38268797	rs14614	1	38268797	No	cis	G	0.1338	-0.578874	0.0266699	1.83451e-104	-0.619823	0.0286859	1.53626e-103	-0.574773	0.0266076	2.66199e-99	No	Yes	Yes
sig_1_74	loc_1_36	2828_82_2	SPINT1	1:39344879	rs9438973	1	39344879	No	trans	A	0.4429	-0.34547	0.0173199	1.61013e-88	-0.34547	0.0179423	1.29306e-82	-0.350096	0.01716	3.67959e-89	No	No	No
sig_1_77	loc_1_38	5238_26_3	PPIE	1:40204823	rs3738673	1	40204823	No	cis	T	0.4211	-0.260465	0.018762	8.07809e-44	-0.260465	0.0190956	2.31477e-42	-0.258054	0.0187397	2.00956e-42	No	No	No
sig_1_78	loc_1_39	9244_27_3	PPT1	1:40564553	rs6600314	1	40564553	No	cis	T	0.306	0.494164	0.0189437	5.26607e-150	0.450384	0.0203193	7.42049e-109	0.445532	0.0183721	2.38554e-123	No	No	No
sig_1_79	loc_1_39	9244_27_3	PPT1	1:40567074	rs57239760	1	40567074	No	cis	T	0.05242	-0.774111	0.0405235	2.39452e-81	-0.640488	0.0423326	1.02847e-51	-0.638511	0.038072	1.44566e-61	No	Yes	Yes
sig_1_83	loc_1_43	2844_53_2	TIE1	1:43766426	rs3768046	1	43766426	No	cis	A	0.4028	-0.216405	0.0188097	1.24535e-30	-0.216405	0.0190349	5.97841e-30	-0.227016	0.0174423	3.78049e-38	No	No	No
sig_1_86	loc_1_44	9595_11_3	B4GALT2	1:44448110	rs869896	1	44448110	No	cis	T	0.03103	-0.455507	0.0532406	1.17224e-17	-0.455507	0.0535809	1.87486e-17	-0.454017	0.0526937	8.99417e-18	No	Yes	Yes
sig_1_87	loc_1_45	4192_10_2	AKR1A1	1:46032311	rs2229540	1	46032311	No	cis	G	0.06498	-1.22479	0.0324829	0	-1.2448	0.0365574	3.95804e-254	-1.25972	0.0303041	0	Yes	No	Yes
sig_1_88	loc_1_46	4192_10_2	AKR1A1	1:46366025	rs140601200	1	46366025	No	trans	T	0.02095	-1.42401	0.0609031	6.58217e-121	-1.47585	0.0640643	1.98254e-117	-1.51511	0.0530299	3.26548e-167	No	No	No
sig_1_92	loc_1_49	12663_1_3	TST	1:53530487	rs11584649	1	53530487	No	trans	T	0.03545	0.466305	0.0512312	8.87055e-20	0.421665	0.051884	4.39801e-16	0.466079	0.0424014	8.25339e-28	No	No	No
sig_1_93	loc_1_49	12663_1_3	TST	1:53595729	rs3766808	1	53595729	No	trans	T	0.1871	-0.230549	0.023854	4.24604e-22	-0.2112	0.0241748	2.40732e-18	-0.176083	0.0197757	7.25425e-19	No	No	No
sig_1_94	loc_1_49	3323_37_1	LRP8	1:53708850	rs3737984	1	53708850	No	cis	T	0.4274	0.151213	0.0185541	3.64397e-16	0.151213	0.0186707	5.54334e-16	0.15042	0.0184878	5.028e-16	No	Yes	Yes
sig_1_95	loc_1_50	8345_27_3	GPX7	1:54306926	rs12144164	1	54306926	No	trans	C	0.02307	0.129354	0.0181634	1.06616e-12	0.129303	0.0182503	1.39031e-12	0.129931	0.0181325	8.79307e-13	No	No	No
sig_1_96	loc_1_50	12832_10_3	ASH2L	1:54324402	rs141290983	1	54324402	No	trans	A	0.01176	0.107644	0.0151572	1.23107e-12	0.107644	0.0152268	1.55612e-12	0.103537	0.0150667	7.05476e-12	No	No	No
sig_1_98	loc_1_51	7856_51_3	FAM151A	1:55006790	rs112372564	1	55006790	No	cis	T	0.01025	-0.51014	0.0913738	2.36404e-08	-0.705063	0.0925268	2.53502e-14	-0.724602	0.0897384	8.29022e-16	No	No	No
sig_1_99	loc_1_51	7856_51_3	FAM151A	1:55097068	rs11206397	1	55097068	No	cis	T	0.3243	0.263696	0.0199422	6.46212e-40	0.319753	0.0208097	2.78406e-53	0.322063	0.020169	4.11197e-56	No	No	No
sig_1_100	loc_1_51	7856_51_3	FAM151A	1:55138291	rs78080497	1	55138291	No	cis	G	0.01777	-0.468979	0.0705387	2.96025e-11	-0.667568	0.0720157	1.86563e-20	-0.672289	0.0698642	9.59247e-22	No	No	No
sig_1_101	loc_1_52	5231_79_3	PCSK9	1:55505647	rs11591147	1	55505647	No	cis	T	0.01176	-1.09951	0.0815099	1.80854e-41	-1.02909	0.0832582	4.2885e-35	-1.03024	0.081188	2.25153e-36	Yes	No	Yes
sig_1_101	loc_1_52	8246_9_3	PCSK9	1:55505647	rs11591147	1	55505647	No	cis	T	0.01176	-1.0396	0.0883252	5.56319e-32	-0.970982	0.0898522	3.20902e-27	-0.971431	0.088111	5.76851e-28	Yes	No	Yes
sig_1_102	loc_1_52	8246_9_3	PCSK9	1:55521109	rs693668	1	55521109	No	cis	G	0.3561	-0.185232	0.0197091	5.54526e-21	-0.147954	0.0201688	2.20401e-13	-0.167207	0.0195427	1.50802e-17	No	No	No
sig_1_102	loc_1_52	5231_79_3	PCSK9	1:55521313	rs472495	1	55521313	No	cis	G	0.3556	-0.190606	0.018262	1.67505e-25	-0.152366	0.0187228	4.02023e-16	-0.169122	0.0180427	1.01168e-20	No	No	No
sig_1_105	loc_1_54	12690_33_3	SEPT10	1:57375718	rs682479	1	57375718	No	trans	A	0.2961	0.409304	0.0191666	3.4988e-101	0.407838	0.0200052	2.20053e-92	0.41417	0.0181702	7.86303e-110	No	No	No
sig_1_105	loc_1_54	14708_59_3	C8G	1:57386275	rs713452	1	57386275	No	trans	C	0.2969	0.235057	0.019187	1.66251e-34	0.235057	0.0194544	1.30781e-33	0.228533	0.0176882	1.26534e-37	No	No	No
sig_1_105	loc_1_54	10600_24_3	CLGN	1:57390429	rs587255	1	57390429	No	trans	G	0.3077	0.292839	0.020062	2.94771e-48	0.304567	0.0204794	5.01629e-50	0.306564	0.0197301	2.75971e-53	No	No	No
sig_1_105	loc_1_54	7115_5_3	SEMG1	1:57390429	rs587255	1	57390429	No	trans	G	0.3077	0.628445	0.0185616	2.83733e-251	0.5979	0.0214548	6.54228e-171	0.638069	0.0169931	4.14759e-274	No	No	No
sig_1_105	loc_1_54	6941_11_3	SUMF1	1:57390429	rs587255	1	57390429	No	trans	G	0.3077	0.242643	0.0204141	1.39867e-32	0.242643	0.0206819	8.72222e-32	0.243272	0.019531	3.97887e-35	No	No	No
sig_1_108	loc_1_54	10600_24_3	CLGN	1:57415310	rs12085435	1	57415310	No	trans	A	0.04438	0.562077	0.0454978	4.63841e-35	0.592743	0.0461977	1.10533e-37	0.59569	0.0443198	1.57464e-40	No	No	No
sig_1_108	loc_1_54	7115_5_3	SEMG1	1:57415310	rs12085435	1	57415310	No	trans	A	0.04438	0.710483	0.0450595	5.19364e-56	0.812076	0.0466015	5.24261e-68	0.776031	0.0381312	9.51891e-89	No	No	No
sig_1_108	loc_1_54	13567_1_3	DPYSL2	1:57415310	rs12085435	1	57415310	No	trans	A	0.04438	0.579655	0.0464626	1.0127e-35	0.579655	0.0471395	9.44878e-35	0.576982	0.0459608	1.19709e-35	No	No	No
sig_1_109	loc_1_54	12690_33_3	SEPT10	1:57422484	rs1013579	1	57422484	No	trans	C	0.01706	-0.880787	0.0703003	5.18626e-36	-0.799096	0.071427	4.69034e-29	-0.811567	0.0648374	1.88723e-35	No	No	No
sig_1_109	loc_1_54	7115_5_3	SEMG1	1:57422484	rs1013579	1	57422484	No	trans	C	0.01706	-1.03283	0.0724788	4.47653e-46	-0.875327	0.0742286	4.27626e-32	-0.920591	0.0612385	4.64592e-50	No	No	No
sig_1_108	loc_1_54	12690_33_3	SEPT10	1:57422511	rs12067507	1	57422511	No	trans	T	0.04394	0.586448	0.0440763	2.15652e-40	0.619672	0.0448854	2.35631e-43	0.624261	0.0405894	2.90227e-52	No	No	No
sig_1_108	loc_1_54	3218_8_2	FOLH1	1:57422511	rs12067507	1	57422511	No	trans	T	0.04394	0.283472	0.0414158	7.67233e-12	0.283472	0.0415964	9.43807e-12	0.279419	0.0407876	8.18583e-12	No	No	No
sig_1_108	loc_1_54	2429_27_4	C8A;C8B;C8G	1:57422511	rs12067507	1	57422511	No	cis	T	0.04394	0.305522	0.0402325	3.10393e-14	0.305522	0.0404496	4.24842e-14	0.298865	0.0395037	4.52429e-14	No	No	No
sig_1_108	loc_1_54	8280_238_3	VTN	1:57422511	rs12067507	1	57422511	No	trans	T	0.04394	0.412477	0.0436284	3.25118e-21	0.412477	0.0439964	6.90145e-21	0.40727	0.0431857	5.92447e-21	No	No	No
sig_1_113	loc_1_54	7115_5_3	SEMG1	1:57600215	rs12133084	1	57600215	No	trans	C	0.01344	0.542193	0.0803979	1.54222e-11	0.584369	0.0812043	6.18762e-13	0.620823	0.067065	2.97452e-20	No	No	No
sig_1_118	loc_1_57	10391_1_3	ANGPTL3	1:62766601	rs74076477	1	62766601	No	cis	A	0.01229	-0.893591	0.0841623	2.4716e-26	-0.824511	0.0876768	5.25388e-21	-0.954979	0.0828679	2.26864e-30	No	No	No
sig_1_118	loc_1_57	10382_1_3	ANGPTL3	1:62766601	rs74076477	1	62766601	No	cis	A	0.01229	-0.673529	0.0827124	3.85528e-16	-0.624005	0.085251	2.48658e-13	-0.73843	0.0819195	2.71277e-19	No	No	No
sig_1_119	loc_1_57	10391_1_3	ANGPTL3	1:62903547	rs9436223	1	62903547	No	cis	T	0.3403	-0.201806	0.0194294	2.85253e-25	-0.227146	0.0197213	1.07367e-30	-0.222381	0.0191123	6.38847e-31	No	No	No
sig_1_119	loc_1_57	10382_1_3	ANGPTL3	1:63061906	rs11207997	1	63061906	No	cis	T	0.3396	-0.205464	0.0190727	4.6334e-27	-0.221841	0.0193313	1.7466e-30	-0.218794	0.0189635	1.9451e-30	No	No	No
sig_1_123	loc_1_60	2590_69_4	ROR1	1:64625777	rs7515787	1	64625777	No	cis	C	0.3197	-0.202637	0.0193112	9.27937e-26	-0.202637	0.019506	2.79953e-25	-0.204756	0.0192804	4.3697e-26	No	No	No
sig_1_124	loc_1_60	13400_13_3	ROR1	1:64654790	rs9970705	1	64654790	No	cis	G	0.3716	-0.138596	0.0192693	6.35779e-13	-0.138596	0.0193611	8.15749e-13	-0.143668	0.0187519	2.16702e-14	No	No	No
sig_1_124	loc_1_60	8474_6_3	ROR1	1:64654790	rs9970705	1	64654790	No	cis	G	0.3716	-0.199544	0.0184732	3.37484e-27	-0.199544	0.018673	1.18101e-26	-0.202806	0.0184404	7.74243e-28	No	No	No
sig_1_126	loc_1_61	5400_52_3	LEPR	1:66085433	rs3790437	1	66085433	No	cis	G	0.172	-1.42658	0.0133105	0	-1.42658	0.0229124	0	-1.42599	0.013277	0	No	Yes	Yes
sig_1_128	loc_1_62	5088_175_3	IL23R	1:67633812	rs1884444	1	67633812	No	cis	G	0.4785	0.129116	0.0190355	1.17783e-11	0.176299	0.0196641	3.08905e-19	0.152314	0.0189851	1.25933e-15	Yes	No	Yes
sig_1_129	loc_1_62	5088_175_3	IL23R	1:67743552	rs113155999	1	67743552	No	cis	C	0.05941	-0.356563	0.0395664	2.02771e-19	-0.311507	0.0423024	1.7872e-13	-0.400454	0.0395276	6.59981e-24	No	Yes	Yes
sig_1_131	loc_1_62	3815_14_1	IL12RB2	1:67800554	rs12139687	1	67800554	No	cis	G	0.4288	-0.154284	0.0188743	2.97613e-16	-0.154284	0.0189889	4.47528e-16	-0.154752	0.0188266	2.53211e-16	No	No	No
sig_1_134	loc_1_65	13109_82_3	NEGR1	1:72712607	rs2126077	1	72712607	No	cis	A	0.4867	-0.135269	0.0183657	1.76741e-13	-0.135269	0.0184593	2.33675e-13	-0.136415	0.0182946	1.02984e-13	No	No	No
sig_1_136	loc_1_66	13983_27_3	CRYZ	1:75175886	rs3819946	1	75175886	No	cis	C	0.1406	1.1778	0.022724	0	1.05812	0.0305503	7.45262e-263	1.05914	0.0245737	0	Yes	No	Yes
sig_1_137	loc_1_66	13983_27_3	CRYZ	1:75219066	rs3845356	1	75219066	No	cis	C	0.4784	0.491736	0.0177803	2.34885e-168	0.200738	0.0207487	3.86029e-22	0.19098	0.0168345	1.7077e-29	No	No	No
sig_1_138	loc_1_67	11266_8_3	SELPLG	1:76509277	rs10873865	1	76509277	No	trans	T	0.1823	-0.176756	0.0233708	3.93536e-14	-0.176756	0.0234894	5.27551e-14	-0.175858	0.0230589	2.83803e-14	No	No	No
sig_1_151	loc_1_79	9204_33_3	POMC	1:101745411	rs9434167	1	101745411	No	trans	T	0.1872	-0.191425	0.0234237	3.02619e-16	-0.191425	0.0235688	4.58652e-16	-0.190988	0.0230934	1.66991e-16	No	No	No
sig_1_152	loc_1_80	10439_57_3	AMY2B	1:104027932	rs142370265	1	104027932	No	cis	T	0.04641	-0.681084	0.0446076	1.24297e-52	-0.409975	0.0503893	4.08044e-16	-0.438119	0.0463353	4.69247e-21	No	No	No
sig_1_153	loc_1_80	7918_114_3	AMY1A	1:104082689	rs142257509	1	104082689	No	cis	G	0.04084	-0.9914	0.0447201	6.84099e-109	-1.08694	0.0471411	1.24597e-117	-1.05428	0.0415458	3.03048e-134	No	No	No
sig_1_154	loc_1_80	10439_57_3	AMY2B	1:104108882	rs77729677	1	104108882	No	cis	G	0.06153	0.482816	0.0386484	8.20117e-36	0.396756	0.0394557	8.66754e-24	0.397008	0.0371427	2.11751e-26	No	No	No
sig_1_155	loc_1_80	7918_114_3	AMY1A	1:104115398	rs75966519	1	104115398	No	cis	T	0.1675	-0.105869	0.0251844	2.62525e-05	-0.232384	0.0259278	3.16707e-19	-0.209719	0.02268	3.26686e-20	No	No	No
sig_1_157	loc_1_80	7918_114_3	AMY1A	1:104131457	rs114922930	1	104131457	No	cis	T	0.01971	-0.76006	0.0644676	4.40595e-32	-0.862146	0.0656491	2.14072e-39	-0.869026	0.0580334	1.0798e-49	No	No	No
sig_1_158	loc_1_80	7918_114_3	AMY1A	1:104158235	rs142439658	1	104158235	No	cis	T	0.02307	0.610441	0.0616575	4.14137e-23	0.463301	0.0625196	1.25839e-13	0.475356	0.0554207	1.25706e-17	No	No	No
sig_1_160	loc_1_80	10439_57_3	AMY2B	1:104324819	rs1930212	1	104324819	No	cis	G	0.1785	-0.430592	0.0243157	3.61232e-70	-0.398714	0.0295548	1.77508e-41	-0.321395	0.0256372	1.48485e-35	No	No	No
sig_1_162	loc_1_80	10439_57_3	AMY2B	1:104363895	rs11800555	1	104363895	No	cis	A	0.0244	-0.45749	0.060383	3.55083e-14	-0.521375	0.0609504	1.18795e-17	-0.497091	0.0570497	3.8797e-18	No	No	No
sig_1_164	loc_1_80	7918_114_3	AMY1A	1:104682973	rs140988946	1	104682973	No	trans	C	0.04508	-0.814449	0.0447441	4.94157e-74	-0.909979	0.0466958	1.40455e-84	-0.909679	0.0409461	1.13085e-104	No	No	No
sig_1_170	loc_1_83	5637_81_3	NTNG1	1:107678268	rs115668827	1	107678268	No	cis	C	0.06064	1.22775	0.0345966	7.63812e-276	1.22775	0.0383746	1.32843e-224	1.22584	0.0345564	9.02995e-248	No	No	No
sig_1_171	loc_1_84	9380_2_3	PLA2G12B	1:109817192	rs7528419	1	109817192	No	trans	G	0.2161	-0.343027	0.0221533	4.43274e-54	-0.343027	0.0226359	7.11806e-52	-0.344275	0.022107	1.63139e-53	No	No	No
sig_1_171	loc_1_84	3488_64_2	CAT	1:109818530	rs646776	1	109818530	No	trans	C	0.2162	-0.181306	0.0226009	1.03978e-15	-0.181306	0.0227328	1.51727e-15	-0.18183	0.0220177	1.84335e-16	No	No	No
sig_1_171	loc_1_84	7921_65_3	FJX1	1:109821511	rs602633	1	109821511	No	trans	T	0.2144	-0.282662	0.0220465	1.24797e-37	-0.282662	0.0223763	1.40298e-36	-0.273384	0.0215284	2.0037e-36	No	No	No
sig_1_171	loc_1_84	6304_8_3	C1QTNF1	1:109821511	rs602633	1	109821511	No	trans	T	0.2144	-0.240966	0.0213665	1.69018e-29	-0.240966	0.0216142	7.2805e-29	-0.238388	0.0199454	1.63765e-32	No	No	No
sig_1_171	loc_1_84	13666_222_3	CA10	1:109821511	rs602633	1	109821511	No	trans	T	0.2144	-0.331718	0.0228447	8.97645e-48	-0.331718	0.023283	4.66622e-46	-0.328747	0.0224705	1.47405e-47	No	No	No
sig_1_171	loc_1_84	2771_35_2	IGFBP1	1:109821511	rs602633	1	109821511	No	trans	T	0.2144	-0.163989	0.0223155	2.00205e-13	-0.163989	0.0224243	2.61246e-13	-0.16048	0.0222587	6.38208e-13	No	No	No
sig_1_171	loc_1_84	3332_57_1	HFE2	1:109821511	rs602633	1	109821511	No	trans	T	0.2144	-0.230093	0.0223472	7.32399e-25	-0.230093	0.0225627	2.02541e-24	-0.223455	0.0221566	1.04408e-23	No	No	No
sig_1_171	loc_1_84	4992_49_1	GRN	1:109821511	rs602633	1	109821511	No	trans	T	0.2144	-0.606578	0.0204212	6.9511e-194	-0.606578	0.0220194	4.75441e-167	-0.602448	0.020062	3.16866e-183	No	No	No
sig_1_172	loc_1_84	9316_67_3	WFDC1	1:109891133	rs10127790	1	109891133	No	trans	C	0.2996	0.174828	0.0195826	4.34873e-19	0.174828	0.0197253	7.77962e-19	0.161393	0.0181482	7.99685e-19	No	No	No
sig_1_174	loc_1_85	9748_31_3	GSTM3	1:110233147	rs1056806	1	110233147	No	cis	T	0.0617	0.264675	0.0389197	1.04227e-11	0.27863	0.039113	1.05056e-12	0.28825	0.0375444	1.91514e-14	No	No	No
sig_1_175	loc_1_85	9748_31_3	GSTM3	1:110260742	rs11807	1	110260742	No	cis	C	0.1886	0.203836	0.0238932	1.44925e-17	0.210821	0.0240698	1.97473e-18	0.212229	0.0231227	6.12381e-20	No	No	No
sig_1_178	loc_1_87	9383_24_3	CHI3L2	1:111778325	rs11556868	1	111778325	No	cis	T	0.1331	0.298511	0.0239895	1.51893e-35	0.298511	0.0243245	1.27991e-34	0.297025	0.0239616	8.26968e-35	Yes	No	Yes
sig_1_187	loc_1_92	12727_7_3	PTGFRN	1:117490261	rs4233450	1	117490261	No	cis	G	0.1764	-0.46658	0.02416	4.25052e-83	-0.515926	0.0255606	1.34046e-90	-0.516238	0.0243794	1.22833e-95	No	No	No
sig_1_188	loc_1_92	12727_7_3	PTGFRN	1:117507402	rs4131408	1	117507402	No	cis	C	0.3305	0.0782233	0.019769	7.59392e-05	0.138536	0.0203302	9.47161e-12	0.138653	0.0193865	9.69938e-13	No	No	No
sig_1_189	loc_1_92	12727_7_3	PTGFRN	1:117515284	rs12026724	1	117515284	No	cis	A	0.03006	-0.380916	0.0537379	1.35666e-12	-0.417655	0.0545175	1.84595e-14	-0.418054	0.0519946	1.09384e-15	No	Yes	Yes
sig_1_190	loc_1_93	9077_10_3	MAN1A2	1:117878070	rs111711406	1	117878070	No	cis	C	0.1124	-0.29378	0.0289801	3.77382e-24	-0.374246	0.0305834	1.97471e-34	-0.378852	0.0299868	4.46829e-36	No	No	No
sig_1_191	loc_1_93	9077_10_3	MAN1A2	1:118065541	rs41296190	1	118065541	No	cis	A	0.02192	-0.426187	0.0626653	1.03892e-11	-0.531568	0.063655	6.78151e-17	-0.537518	0.0622098	7.29897e-18	Yes	No	Yes
sig_1_192	loc_1_93	9077_10_3	MAN1A2	1:118068699	rs1053902	1	118068699	No	cis	G	0.3863	-0.0704879	0.0190389	0.000213646	-0.157971	0.0200498	3.30146e-15	-0.1578	0.01957	9.0811e-16	No	No	No
sig_1_199	loc_1_96	8407_84_3	NOTCH2	1:145517063	rs10910821	1	145517063	No	trans	G	0.03704	0.738763	0.047373	7.92177e-55	0.733905	0.0484348	7.30053e-52	0.738702	0.0473881	1.2973e-53	No	No	No
sig_1_200	loc_1_97	5742_14_3	ACP6	1:147124310	rs2153463	1	147124310	No	cis	T	0.2557	-0.918675	0.0170063	0	-0.891133	0.0219833	0	-0.891976	0.0147402	0	Yes	No	Yes
sig_1_201	loc_1_97	5742_14_3	ACP6	1:147126437	rs140566115	1	147126437	No	cis	A	0.02449	-1.44247	0.0563516	1.6192e-144	-0.825194	0.0620502	2.35161e-40	-0.834334	0.0414501	6.32952e-87	Yes	No	Yes
sig_1_202	loc_1_97	5742_14_3	ACP6	1:147128728	rs75583687	1	147128728	No	cis	C	0.02661	-1.52175	0.054612	7.13725e-171	-1.75947	0.0587739	6.63269e-197	-1.76546	0.0392357	0	No	No	No
sig_1_205	loc_1_98	3024_18_2	SERPINF2	1:150332955	rs1097070	1	150332955	No	trans	T	0.3464	0.138932	0.0161339	7.23091e-18	0.138932	0.0162438	1.20016e-17	0.138336	0.0159478	5.45272e-18	No	No	No
sig_1_205	loc_1_98	3435_53_2	FN1	1:150472781	rs7513205	1	150472781	No	trans	G	0.3454	0.167343	0.0186107	2.43296e-19	0.167343	0.0187499	4.45693e-19	0.169741	0.017627	9.00912e-22	No	No	No
sig_1_205	loc_1_98	3366_51_2	ECM1	1:150472781	rs7513205	1	150472781	No	cis	G	0.3454	-0.307181	0.0175185	7.79096e-69	-0.29145	0.018201	1.03987e-57	-0.307146	0.0175142	5.51995e-67	No	Yes	Yes
sig_1_205	loc_1_98	3434_34_1	FN1	1:150472869	rs7553867	1	150472869	No	trans	A	0.3453	0.210878	0.0197126	1.0442e-26	0.210878	0.0199213	3.47643e-26	0.217849	0.0189001	2.21587e-30	No	No	No
sig_1_205	loc_1_98	2704_74_1	TNFRSF13B	1:150483355	rs3737240	1	150483355	No	trans	T	0.3451	-0.124526	0.0162277	1.67145e-14	-0.124526	0.0163163	2.31144e-14	-0.123737	0.0162138	2.73128e-14	No	No	No
sig_1_209	loc_1_98	3181_50_2	CTSS	1:150737220	rs41271951	1	150737220	No	cis	G	0.08115	-0.7731	0.0332082	7.00473e-120	-0.7731	0.0348671	6.29131e-109	-0.764433	0.0330443	6.18758e-113	Yes	No	Yes
sig_1_214	loc_1_101	5852_6_3	S100A12	1:153337943	rs3014874	1	153337943	No	cis	A	0.2546	-0.231538	0.021618	9.09419e-27	-0.231538	0.021847	3.03879e-26	-0.232076	0.0216054	1.21004e-26	No	No	No
sig_1_215	loc_1_101	7916_10_3	S100A7	1:153431406	rs3014837	1	153431406	No	cis	C	0.05251	2.02417	0.0329385	0	2.02417	0.0428229	0	2.02461	0.0329073	0	Yes	No	Yes
sig_1_216	loc_1_101	14116_129_3	S100A4	1:153518953	rs60969679	1	153518953	No	cis	A	0.03377	0.416332	0.0514863	6.15209e-16	0.416332	0.0517993	9.17601e-16	0.417656	0.0514056	5.52053e-16	No	No	No
sig_1_216	loc_1_101	13090_17_3	S100A6	1:153518953	rs60969679	1	153518953	No	cis	A	0.03377	0.363044	0.0512658	1.42497e-12	0.370162	0.0515167	6.70641e-13	0.364356	0.0511813	1.23117e-12	No	No	No
sig_1_217	loc_1_102	11308_8_3	CREB3L4	1:153939130	rs11264736	1	153939130	No	cis	T	0.4494	0.275841	0.0182518	1.32776e-51	0.278036	0.0186391	2.56141e-50	0.278862	0.0170379	8.59258e-59	No	No	No
sig_1_218	loc_1_103	8092_29_3	IL6R	1:154381103	rs12083537	1	154381103	No	cis	G	0.2267	0.0715708	0.0224732	0.00144895	-0.157265	0.0230159	8.32435e-12	-0.158391	0.016197	2.13116e-22	No	No	No
sig_1_219	loc_1_103	8092_29_3	IL6R	1:154420087	rs61812598	1	154420087	No	cis	A	0.4204	0.961699	0.0141162	0	1.09643	0.0217928	0	1.10219	0.0153035	0	No	Yes	Yes
sig_1_219	loc_1_103	4139_71_2	IL6R	1:154420087	rs61812598	1	154420087	No	cis	A	0.4204	0.983231	0.014033	0	1.11716	0.0219542	0	1.09514	0.0151104	0	No	Yes	Yes
sig_1_220	loc_1_103	8092_29_3	IL6R	1:154512495	rs61811362	1	154512495	No	cis	A	0.2105	-0.249829	0.0230837	2.6861e-27	0.297975	0.0258749	1.09553e-30	0.308576	0.0182565	1.7593e-62	No	No	No
sig_1_220	loc_1_103	4139_71_2	IL6R	1:154514338	rs4845648	1	154514338	No	cis	T	0.2103	-0.262837	0.0232553	1.27912e-29	0.297354	0.0260971	4.47229e-30	0.312675	0.0183116	1.06969e-63	No	No	No
sig_1_224	loc_1_105	7089_42_3	SYT11	1:155779031	rs71628688	1	155779031	No	cis	T	0.1146	-0.429233	0.0297911	4.6023e-47	-0.451022	0.0305448	2.42997e-49	-0.419143	0.029098	3.49981e-46	No	No	No
sig_1_226	loc_1_106	8778_3_3	NOG	1:156434703	rs1050316	1	156434703	No	trans	G	0.3621	0.156777	0.0197229	1.88049e-15	0.156777	0.0198374	2.72068e-15	0.142303	0.0180009	3.22188e-15	No	No	No
sig_1_226	loc_1_106	4924_32_1	MMP1	1:156452870	rs2282286	1	156452870	No	trans	G	0.3634	-0.152276	0.0196899	1.04456e-14	-0.152276	0.0197979	1.45402e-14	-0.136122	0.0164746	1.78122e-16	No	No	No
sig_1_227	loc_1_106	3461_58_1	BCAN	1:156597385	rs74666439	1	156597385	No	cis	G	0.02166	0.532001	0.0648208	2.26298e-16	0.557825	0.0652539	1.24653e-17	0.557204	0.0639554	3.91011e-18	No	No	No
sig_1_228	loc_1_106	3461_58_1	BCAN	1:156615114	rs2365715	1	156615114	No	cis	G	0.3792	-0.227245	0.0194139	1.19773e-31	-0.232866	0.0196698	2.46155e-32	-0.233757	0.0192297	1.46814e-33	No	No	No
sig_1_229	loc_1_106	8953_47_3	HDGF	1:156727253	rs12039810	1	156727253	No	cis	A	0.2858	-0.278241	0.0203436	1.39174e-42	-0.278241	0.020694	3.27178e-41	-0.278738	0.0202913	3.1462e-42	No	Yes	Yes
sig_1_230	loc_1_106	11178_21_3	SVEP1	1:156878044	rs147639000	1	156878044	No	trans	A	0.02281	0.435166	0.0593587	2.2823e-13	0.435166	0.0596543	2.99097e-13	0.451006	0.0576103	5.90485e-15	No	No	No
sig_1_232	loc_1_107	8973_23_3	FCRL4	1:157561420	rs11591129	1	157561420	No	cis	A	0.1722	-0.989048	0.021232	0	-0.927078	0.0259259	4.82126e-280	-0.928463	0.0215518	0	No	Yes	Yes
sig_1_233	loc_1_107	8973_23_3	FCRL4	1:157636657	rs12125713	1	157636657	No	cis	G	0.2706	0.401896	0.0203277	5.30694e-87	0.219013	0.0216475	4.63136e-24	0.215202	0.0180237	1.8846e-32	No	No	No
sig_1_234	loc_1_107	4440_15_2	FCRL3	1:157668993	rs2210913	1	157668993	No	cis	T	0.4209	0.648941	0.0161293	0	0.674743	0.0187607	2.86966e-283	0.676157	0.0163139	0	No	Yes	Yes
sig_1_235	loc_1_107	4440_15_2	FCRL3	1:157676219	rs61800636	1	157676219	No	cis	T	0.04721	0.0112299	0.0428639	0.793329	0.312822	0.0436728	7.90097e-13	0.320873	0.0379001	3.23516e-17	No	No	No
sig_1_236	loc_1_107	5728_60_3	FCRL1	1:157792302	rs2777817	1	157792302	No	cis	T	0.4776	0.296319	0.0182827	4.45511e-59	0.296319	0.0187196	1.95172e-56	0.297889	0.0182666	2.17699e-58	No	No	No
sig_1_237	loc_1_107	3293_2_4	CD5L	1:157804648	rs2765501	1	157804648	No	cis	A	0.4519	0.184597	0.0180865	1.85736e-24	0.184597	0.0182571	4.94004e-24	0.184974	0.018068	2.25419e-24	No	No	No
sig_1_239	loc_1_109	2979_8_2	CXCL5	1:159175354	rs12075	1	159175354	Yes	trans	G	0.4353	-0.245237	0.0180952	7.64731e-42	-0.245237	0.0183913	1.46009e-40	-0.240221	0.0158454	7.26203e-51	No	No	No
sig_1_239	loc_1_109	2900_53_3	CCL14	1:159175354	rs12075	1	159175354	Yes	trans	G	0.4353	-0.269167	0.0177606	6.99088e-52	-0.269167	0.0181236	6.77912e-50	-0.269504	0.0159741	2.89175e-62	No	No	No
sig_1_239	loc_1_109	7085_81_3	CDSN	1:159175354	rs12075	1	159175354	Yes	trans	G	0.4353	-0.558217	0.017425	3.50549e-225	-0.558217	0.0189619	1.75056e-190	-0.558279	0.0165915	2.35236e-225	No	No	No
sig_1_239	loc_1_109	3495_15_2	CXCL6	1:159175354	rs12075	1	159175354	Yes	trans	G	0.4353	-0.379707	0.0176837	2.83611e-102	-0.379707	0.018404	1.42421e-94	-0.361552	0.0150001	6.02887e-122	No	No	No
sig_1_239	loc_1_109	3519_3_2	CCL17	1:159175354	rs12075	1	159175354	Yes	trans	G	0.4353	-0.228835	0.0187794	3.71703e-34	-0.228835	0.0190279	2.58476e-33	-0.227273	0.0161861	5.21072e-44	No	No	No
sig_1_239	loc_1_109	5301_7_3	CCL11	1:159175354	rs12075	1	159175354	Yes	trans	G	0.4353	-0.486586	0.0177051	2.81757e-166	-0.486586	0.0188698	1.25894e-146	-0.486945	0.0170716	1.00395e-166	No	No	No
sig_1_239	loc_1_109	3038_9_2	CXCL11	1:159175354	rs12075	1	159175354	Yes	trans	G	0.4353	-0.195162	0.0185047	5.26586e-26	-0.195162	0.0186882	1.57669e-25	-0.187244	0.018284	2.18017e-24	No	No	No
sig_1_239	loc_1_109	2985_35_1	CXCL1	1:159175354	rs12075	1	159175354	Yes	trans	G	0.4353	-0.203778	0.0178442	3.32827e-30	-0.203778	0.0180519	1.49619e-29	-0.206245	0.0175399	1.55256e-31	No	No	No
sig_1_239	loc_1_109	3447_64_2	CXCL8	1:159175354	rs12075	1	159175354	Yes	trans	G	0.4353	-0.438549	0.0174214	7.9143e-140	-0.438549	0.0183885	1.03458e-125	-0.437973	0.0173894	2.20715e-132	No	No	No
sig_1_239	loc_1_109	2986_49_2	CXCL2;CXCL3	1:159175354	rs12075	1	159175354	Yes	trans	G	0.4353	-0.226488	0.0186413	5.75086e-34	-0.226488	0.0188865	3.91176e-33	-0.228136	0.0184257	9.79682e-35	No	No	No
sig_1_239	loc_1_109	2578_67_2	CCL2	1:159175354	rs12075	1	159175354	Yes	trans	G	0.4353	-0.492103	0.0178006	3.17823e-168	-0.492103	0.0189843	3.80331e-148	-0.493343	0.0176822	4.48599e-160	No	No	No
sig_1_242	loc_1_109	2474_54_5	APCS	1:159530662	rs12741992	1	159530662	No	cis	C	0.03094	-0.707578	0.0505375	1.53587e-44	-0.680678	0.0516246	1.06862e-39	-0.67507	0.050052	8.53915e-41	No	No	No
sig_1_244	loc_1_109	2474_54_5	APCS	1:159558672	rs28383573	1	159558672	No	cis	T	0.1355	0.263323	0.0252692	1.99459e-25	0.228737	0.0256519	4.79275e-19	0.240819	0.0248632	5.24763e-22	No	No	No
sig_1_245	loc_1_109	4337_49_2	CRP	1:159693605	rs2211320	1	159693605	No	cis	A	0.3152	-0.181963	0.0208624	2.73198e-18	-0.181963	0.0210108	4.69914e-18	-0.186719	0.0205455	1.39134e-19	No	No	No
sig_1_246	loc_1_110	3292_75_1	CD48	1:160646034	rs140833109	1	160646034	No	cis	T	0.01079	-1.09135	0.0887038	8.69413e-35	-1.04161	0.0902244	7.85858e-31	-1.03619	0.0886579	3.52017e-31	No	No	No
sig_1_247	loc_1_110	3292_75_1	CD48	1:160675269	rs12124234	1	160675269	No	cis	C	0.4294	0.148866	0.0185304	9.4646e-16	0.132013	0.0186963	1.65401e-12	0.130542	0.0183671	1.33739e-12	No	No	No
sig_1_248	loc_1_110	5487_7_3	SLAMF7	1:160701006	rs3845628	1	160701006	No	cis	G	0.2478	-0.298944	0.0214053	2.51752e-44	-0.21517	0.0219412	1.05396e-22	-0.226964	0.0174904	6.17229e-38	No	No	No
sig_1_249	loc_1_110	5487_7_3	SLAMF7	1:160720074	rs11581248	1	160720074	No	cis	T	0.1233	-1.20598	0.0234037	0	-1.14757	0.0288618	0	-1.1712	0.0229834	0	No	No	No
sig_1_250	loc_1_110	3324_51_1	LY9	1:160764566	rs6659569	1	160764566	No	cis	C	0.3118	0.295838	0.0196602	3.58215e-51	0.294889	0.020068	6.99161e-49	0.295757	0.0196221	2.60408e-50	No	No	No
sig_1_251	loc_1_110	5063_12_2	CD244	1:160811374	rs115868021	1	160811374	No	cis	G	0.01538	-0.73577	0.0758895	3.15768e-22	-0.73577	0.0765536	7.17225e-22	-0.72596	0.0758371	1.54797e-21	Yes	No	Yes
sig_1_252	loc_1_110	5487_7_3	SLAMF7	1:160866014	rs11803659	1	160866014	No	cis	T	0.01406	0.823729	0.0806839	1.80094e-24	0.675408	0.0816272	1.29214e-16	0.696085	0.0651938	2.39236e-26	No	No	No
sig_1_256	loc_1_110	3836_51_2	UFM1	1:161128644	rs79923112	1	161128644	No	trans	C	0.01255	0.597823	0.0832134	6.75942e-13	0.597823	0.0836114	8.67641e-13	0.585412	0.0833077	2.37162e-12	No	No	No
sig_1_257	loc_1_110	3311_27_1	FCGR3B	1:161186313	rs4379692	1	161186313	No	trans	T	0.3749	-0.0899902	0.0195876	4.34322e-06	-0.138256	0.0197793	2.75012e-12	-0.131518	0.0189705	4.61398e-12	No	No	No
sig_1_258	loc_1_110	3194_36_2	GP6	1:161188893	rs3557	1	161188893	No	trans	G	0.1091	0.269493	0.0299688	2.41775e-19	0.269493	0.0301887	4.37928e-19	0.256151	0.0265051	6.45604e-22	No	No	No
sig_1_261	loc_1_110	3310_62_1	FCGR2B	1:161469054	rs6658353	1	161469054	No	cis	G	0.4433	-0.881676	0.0151244	0	-0.533986	0.0209944	1.04082e-142	-0.521368	0.0105091	0	No	No	No
sig_1_261	loc_1_110	3309_2_2	FCGR2A	1:161469054	rs6658353	1	161469054	No	cis	G	0.4433	-1.26683	0.00871443	0	-1.26683	0.0196047	0	-1.26743	0.00871378	0	No	Yes	Yes
sig_1_262	loc_1_110	3311_27_1	FCGR3B	1:161500130	rs2099684	1	161500130	No	cis	G	0.3066	0.388425	0.019937	1.54183e-84	0.406574	0.0207989	4.30188e-85	0.404254	0.0199111	2.37361e-88	No	No	No
sig_1_264	loc_1_110	3700_15_4	IGHG1;IGHG2;IGHG3;IGHG4;IGL;IGK	1:161590277	rs61802334	1	161590277	No	trans	G	0.4991	0.133234	0.0181421	2.07438e-13	0.133234	0.0182316	2.7141e-13	0.13149	0.0181345	4.73126e-13	No	No	No
sig_1_265	loc_1_110	3310_62_1	FCGR2B	1:161644871	rs72480273	1	161644871	No	cis	C	0.2092	1.27817	0.0162183	0	1.08082	0.0262727	0	1.08839	0.0129906	0	No	No	No
sig_1_266	loc_1_110	3310_62_1	FCGR2B	1:161652307	rs111528110	1	161652307	No	cis	T	0.03766	0.857589	0.0485587	8.39325e-70	0.986743	0.0505513	7.47983e-85	1.00182	0.0253305	2.08382e-300	No	No	No
sig_1_270	loc_1_113	9357_4_3	CREG1	1:167515797	rs7516079	1	167515797	No	cis	T	0.3282	0.241486	0.0200076	1.52665e-33	0.241486	0.0202826	1.10059e-32	0.245995	0.0188129	1.74854e-38	No	No	No
sig_1_272	loc_1_114	4979_34_2	DPT	1:168697761	rs1018454	1	168697761	No	cis	A	0.452	-0.291331	0.0173554	3.08006e-63	-0.255197	0.0180388	1.94571e-45	-0.259527	0.0173504	1.36918e-49	No	No	No
sig_1_273	loc_1_114	4979_34_2	DPT	1:168740526	rs115095598	1	168740526	No	cis	A	0.02219	-0.787224	0.05763	1.76059e-42	-0.629111	0.0594498	3.60328e-26	-0.660322	0.0571232	1.51705e-30	No	No	No
sig_1_275	loc_1_115	10023_32_3	VDR	1:169467654	rs1894692	1	169467654	No	trans	G	0.01839	-0.430322	0.059583	5.11427e-13	-0.441551	0.0598939	1.67808e-13	-0.432743	0.0593701	3.58247e-13	No	No	No
sig_1_276	loc_1_115	6466_7_3	SPACA7	1:169472304	rs146305599	1	169472304	No	trans	G	0.03023	-0.361073	0.0551156	5.70788e-11	-0.392654	0.0554107	1.378e-12	-0.391823	0.0540421	4.74885e-13	No	No	No
sig_1_277	loc_1_115	6466_7_3	SPACA7	1:169474397	rs61808983	1	169474397	Yes	trans	T	0.0633	-0.473156	0.0380943	2.01912e-35	-0.497176	0.0387145	9.52357e-38	-0.495101	0.0377226	9.35517e-39	No	No	No
sig_1_277	loc_1_115	8476_11_3	CHGA	1:169474397	rs61808983	1	169474397	Yes	trans	T	0.0633	0.270479	0.0389421	3.76667e-12	0.270479	0.0391143	4.67557e-12	0.272361	0.0383012	1.30274e-12	No	No	No
sig_1_277	loc_1_115	11218_84_3	TPMT	1:169474397	rs61808983	1	169474397	Yes	trans	T	0.0633	0.402139	0.0334947	3.30251e-33	0.402139	0.0339453	2.23922e-32	0.398156	0.033261	1.31993e-32	No	No	No
sig_1_277	loc_1_115	4906_35_1	F5	1:169474397	rs61808983	1	169474397	Yes	cis	T	0.0633	-0.857182	0.0370379	1.69517e-118	-0.930099	0.0394716	9.07463e-123	-0.926602	0.0370994	2.50411e-130	No	No	No
sig_1_277	loc_1_115	3336_50_1	TFPI	1:169474397	rs61808983	1	169474397	Yes	trans	T	0.0633	-0.371875	0.0377262	6.37988e-23	-0.354479	0.0387148	5.37777e-20	-0.361149	0.0375216	9.38759e-22	No	No	No
sig_1_277	loc_1_115	12813_18_3	EHBP1	1:169474397	rs61808983	1	169474397	Yes	trans	T	0.0633	-0.613871	0.038023	1.23692e-58	-0.56832	0.0394985	6.11969e-47	-0.567421	0.0382837	9.73467e-49	No	No	No
sig_1_277	loc_1_115	8011_96_3	ACP7	1:169474397	rs61808983	1	169474397	Yes	trans	T	0.0633	-0.523887	0.0372141	5.21156e-45	-0.567366	0.038489	3.51575e-49	-0.523432	0.0371241	2.35865e-44	No	No	No
sig_1_277	loc_1_115	11534_6_3	LRIT3	1:169474397	rs61808983	1	169474397	Yes	trans	T	0.0633	-0.215651	0.0390488	3.34015e-08	-0.276336	0.0398206	3.93435e-12	-0.27949	0.0393595	1.40034e-12	No	No	No
sig_1_277	loc_1_115	8009_121_3	SURF1	1:169474397	rs61808983	1	169474397	Yes	trans	T	0.0633	-0.266902	0.0363688	2.15577e-13	-0.290427	0.0366173	2.16653e-15	-0.283767	0.0350278	6.68771e-16	No	No	No
sig_1_277	loc_1_115	9039_47_3	TOR1AIP1	1:169474397	rs61808983	1	169474397	Yes	trans	T	0.0633	-0.250913	0.0387094	9.05353e-11	-0.271764	0.0389322	2.94252e-12	-0.244677	0.0306269	1.65323e-15	No	No	No
sig_1_277	loc_1_115	11542_11_3	TMEM230	1:169474397	rs61808983	1	169474397	Yes	trans	T	0.0633	0.334561	0.0367659	9.05286e-20	0.334561	0.0370481	1.70974e-19	0.332751	0.0366965	1.67667e-19	No	No	No
sig_1_277	loc_1_115	10008_43_3	GUCA1A	1:169474397	rs61808983	1	169474397	Yes	trans	T	0.0633	-0.631847	0.0381357	1.17949e-61	-0.631847	0.0391045	9.98615e-59	-0.633132	0.0380488	1.16417e-60	No	No	No
sig_1_277	loc_1_115	14603_51_3	KIAA0040	1:169474397	rs61808983	1	169474397	Yes	trans	T	0.0633	-0.312085	0.0373192	6.13585e-17	-0.33167	0.0376285	1.20417e-18	-0.302056	0.0373359	7.30558e-16	No	No	No
sig_1_277	loc_1_115	11116_16_3	C11orf87	1:169474397	rs61808983	1	169474397	Yes	trans	T	0.0633	-0.320719	0.0381309	4.0653e-17	-0.4066	0.0390591	2.23533e-25	-0.404043	0.0375239	9.1863e-27	No	No	No
sig_1_277	loc_1_115	7959_34_3	CDH7	1:169474397	rs61808983	1	169474397	Yes	trans	T	0.0633	-0.321251	0.037582	1.25238e-17	-0.396075	0.0384191	6.39526e-25	-0.382375	0.0370057	8.55034e-25	No	No	No
sig_1_276	loc_1_115	8009_121_3	SURF1	1:169481731	rs72708013	1	169481731	No	trans	G	0.02944	-0.385411	0.0527716	2.80629e-13	-0.399494	0.0531049	5.36416e-14	-0.410198	0.0508442	8.77164e-16	No	No	No
sig_1_278	loc_1_115	11116_16_3	C11orf87	1:169484552	rs3820060	1	169484552	No	trans	G	0.3363	-0.157507	0.0193981	4.67288e-16	-0.187857	0.019848	2.94176e-21	-0.194275	0.0191029	4.46374e-24	No	No	No
sig_1_276	loc_1_115	11430_49_3	DTX1	1:169489203	rs9332661	1	169489203	No	trans	G	0.02961	-0.382921	0.0550638	3.54736e-12	-0.384128	0.0554193	4.16999e-12	-0.373241	0.0545138	8.40491e-12	No	No	No
sig_1_279	loc_1_115	10576_7_3	PLXDC2	1:169502533	rs6670393	1	169502533	No	trans	C	0.3036	0.18867	0.0197745	1.41358e-21	0.18867	0.0199382	2.99963e-21	0.184812	0.0194379	2.86291e-21	No	No	No
sig_1_278	loc_1_115	11534_6_3	LRIT3	1:169505158	rs4656687	1	169505158	No	trans	C	0.3418	-0.143896	0.0197796	3.46497e-13	-0.169397	0.0202105	5.22124e-17	-0.169444	0.019993	2.99934e-17	No	No	No
sig_1_278	loc_1_115	14708_59_3	C8G	1:169506241	rs7535409	1	169506241	No	trans	G	0.3332	-0.284615	0.0182228	5.43691e-55	-0.304522	0.0189279	3.06859e-58	-0.289577	0.0169493	9.30182e-64	No	No	No
sig_1_279	loc_1_115	12813_18_3	EHBP1	1:169507076	rs10800453	1	169507076	No	trans	A	0.3037	0.192313	0.0200818	1.00407e-21	0.143613	0.0205303	2.64895e-12	0.145039	0.0199435	4.0382e-13	No	No	No
sig_1_279	loc_1_115	8913_22_3	SIGLEC11	1:169507076	rs10800453	1	169507076	No	trans	A	0.3037	1.04543	0.0147973	0	1.04543	0.020462	0	1.0464	0.0147848	0	No	No	No
sig_1_279	loc_1_115	6521_35_3	NPTX2	1:169507076	rs10800453	1	169507076	No	trans	A	0.3037	0.249457	0.0202366	6.4798e-35	0.249457	0.0205168	5.15846e-34	0.242047	0.019818	7.3938e-34	No	No	No
sig_1_278	loc_1_115	12671_35_3	SULT1B1	1:169507844	rs1557570	1	169507844	No	trans	T	0.335	-0.22496	0.0196977	3.29862e-30	-0.22496	0.0199302	1.51434e-29	-0.226997	0.0196835	2.06625e-30	No	No	No
sig_1_279	loc_1_115	8387_33_3	YWHAE	1:169512651	rs6662696	1	169512651	No	trans	A	0.3032	-0.17005	0.0205836	1.43936e-16	-0.17005	0.0207113	2.20245e-16	-0.16238	0.0201129	8.37228e-16	No	No	No
sig_1_278	loc_1_115	4906_35_1	F5	1:169512980	rs9332599	1	169512980	No	cis	A	0.3228	-0.128942	0.0198811	8.83458e-11	-0.180488	0.0209248	6.38001e-18	-0.209904	0.0190833	7.63413e-28	No	Yes	Yes
sig_1_278	loc_1_115	7959_34_3	CDH7	1:169514337	rs9332596	1	169514337	No	trans	G	0.3147	-0.158545	0.019521	4.59447e-16	-0.1552	0.0206118	5.08742e-14	-0.187047	0.0192229	3.41541e-22	No	No	No
sig_1_281	loc_1_115	6466_7_3	SPACA7	1:169543263	rs10800457	1	169543263	No	trans	C	0.4854	0.124833	0.0188148	3.24877e-11	0.132145	0.0189051	2.75082e-12	0.131778	0.0184506	1.04085e-12	No	No	No
sig_1_281	loc_1_115	8009_121_3	SURF1	1:169543263	rs10800457	1	169543263	No	trans	C	0.4854	0.128875	0.0178089	4.60241e-13	0.131811	0.0179097	1.84292e-13	0.126463	0.0171563	1.94965e-13	No	No	No
sig_1_281	loc_1_115	7959_34_3	CDH7	1:169543263	rs10800457	1	169543263	No	trans	C	0.4854	0.161254	0.018381	1.74179e-18	0.160236	0.0185382	5.44845e-18	0.162296	0.0178735	1.49441e-19	No	No	No
sig_1_281	loc_1_115	11116_16_3	C11orf87	1:169549775	rs10753787	1	169549775	No	trans	T	0.4692	0.192713	0.0185794	3.31097e-25	0.195828	0.0187928	2.00188e-25	0.195691	0.0180828	5.14874e-27	No	No	No
sig_1_283	loc_1_115	4154_57_2	SELP	1:169562904	rs6128	1	169562904	No	cis	T	0.1523	-0.676925	0.0249554	4.94181e-162	-0.838131	0.0269573	3.18237e-212	-0.83953	0.0197024	0	No	No	No
sig_1_284	loc_1_115	4154_57_2	SELP	1:169563951	rs6136	1	169563951	No	cis	G	0.1206	-1.06871	0.0253242	0	-1.18952	0.0297186	0	-1.19186	0.0216867	0	Yes	No	Yes
sig_1_286	loc_1_115	11430_49_3	DTX1	1:169574166	rs1997664	1	169574166	No	trans	T	0.4317	-0.14089	0.0188287	7.27966e-14	-0.13639	0.0189402	5.97327e-13	-0.137142	0.01867	2.35728e-13	No	No	No
sig_1_286	loc_1_115	4831_4_2	SELL	1:169574166	rs1997664	1	169574166	No	cis	T	0.4317	-0.146595	0.0180996	5.52535e-16	-0.210304	0.0184795	5.23488e-30	-0.212305	0.017525	2.41452e-33	No	No	No
sig_1_287	loc_1_115	4154_57_2	SELP	1:169580290	rs2235302	1	169580290	No	cis	T	0.4851	-0.202773	0.0188716	6.26461e-27	-0.131411	0.0191501	6.78252e-12	-0.125219	0.0140018	5.12545e-19	No	No	No
sig_1_288	loc_1_115	4831_4_2	SELL	1:169665551	rs4987358	1	169665551	No	cis	T	0.298	-0.366364	0.0190548	2.2058e-82	-0.405101	0.019999	3.14315e-91	-0.408114	0.0189064	3.71995e-99	No	Yes	Yes
sig_1_290	loc_1_116	8034_6_3	DRGX	1:170510925	rs16863410	1	170510925	No	trans	T	0.01043	-0.0503006	0.0959637	0.600165	-0.787601	0.0973473	5.93564e-16	-0.742148	0.0740339	1.91316e-23	No	No	No
sig_1_291	loc_1_116	8034_6_3	DRGX	1:170573210	rs145855302	1	170573210	No	trans	A	0.01883	-0.194265	0.0704651	0.00583528	-0.85953	0.0719662	7.01898e-33	-0.834999	0.0548621	3.0359e-51	No	No	No
sig_1_292	loc_1_116	8034_6_3	DRGX	1:170580655	rs143955152	1	170580655	No	trans	T	0.01467	0.642228	0.0792787	5.45587e-16	0.917842	0.0800217	1.86824e-30	0.895609	0.0610311	7.86407e-48	No	No	No
sig_1_293	loc_1_116	8034_6_3	DRGX	1:170619324	rs1234282	1	170619324	No	trans	T	0.3276	0.85767	0.0166878	0	1.01747	0.0217039	0	0.992639	0.0163566	0	No	No	No
sig_1_294	loc_1_117	8034_6_3	DRGX	1:170927289	rs184399434	1	170927289	No	trans	C	0.01927	-0.287383	0.0707987	4.92503e-05	-0.966015	0.0724489	1.47308e-40	-0.936234	0.0552274	7.84183e-63	No	No	No
sig_1_297	loc_1_119	4258_15_2	PA2G4	1:171698911	rs12567851	1	171698911	No	trans	T	0.197	0.276562	0.0227898	6.86233e-34	0.197527	0.0242396	3.67115e-16	0.204329	0.0231493	1.43902e-18	No	No	No
sig_1_298	loc_1_119	4258_15_2	PA2G4	1:171746953	rs10913644	1	171746953	No	trans	A	0.2557	-0.292272	0.0206924	2.67893e-45	-0.237589	0.0221127	6.29289e-27	-0.233306	0.0211274	4.76004e-28	No	No	No
sig_1_299	loc_1_120	5586_66_3	MINPP1	1:172388778	rs9425311	1	172388778	No	trans	T	0.4874	-0.125034	0.0181559	5.71067e-12	-0.125034	0.0182366	7.07095e-12	-0.122631	0.0175307	2.97367e-12	No	No	No
sig_1_302	loc_1_121	5018_68_1	PRDX6	1:173441466	rs34259759	1	173441466	No	cis	C	0.1542	0.391105	0.0255813	9.09378e-53	0.391105	0.0261384	1.28373e-50	0.391784	0.0255735	6.98626e-52	No	No	No
sig_1_306	loc_1_124	11142_11_3	ANGPTL1	1:178523126	rs10913570	1	178523126	No	cis	A	0.4976	0.249348	0.0180129	1.40726e-43	0.259514	0.0187135	9.93952e-44	0.277767	0.0179445	6.58914e-53	No	No	No
sig_1_307	loc_1_124	11142_11_3	ANGPTL1	1:178763469	rs12064534	1	178763469	No	cis	T	0.1025	-0.276216	0.0297376	1.56562e-20	-0.327432	0.0303151	3.40649e-27	-0.338322	0.029343	2.12273e-30	No	No	No
sig_1_312	loc_1_126	6217_23_3	QSOX1	1:180124872	rs3767196	1	180124872	No	cis	C	0.3729	0.197119	0.0182173	2.75485e-27	0.188273	0.0184622	2.02985e-24	0.197196	0.0182223	5.16423e-27	No	No	No
sig_1_313	loc_1_126	7015_8_3	LILRB5	1:180163390	rs12371	1	180163390	No	trans	G	0.1023	-0.30342	0.0308271	7.37509e-23	-0.30342	0.0310928	1.69575e-22	-0.282258	0.0205082	2.21508e-42	No	No	No
sig_1_313	loc_1_126	12743_18_3	BAG5	1:180163390	rs12371	1	180163390	No	trans	G	0.1023	0.531445	0.0301158	1.07846e-69	0.531445	0.0309472	4.25656e-66	0.531505	0.0300887	6.40169e-68	No	No	No
sig_1_313	loc_1_126	8545_14_3	C17orf78	1:180163390	rs12371	1	180163390	No	trans	G	0.1023	0.267904	0.0292602	5.38974e-20	0.267904	0.0294784	1.00735e-19	0.266602	0.0292456	1.08076e-19	No	No	No
sig_1_317	loc_1_128	9580_5_3	LAMC2	1:183153094	rs3754525	1	183153094	No	cis	C	0.1094	-0.406804	0.0289584	7.93797e-45	-0.247306	0.0300297	1.78985e-16	-0.249591	0.0271623	5.56178e-20	No	No	No
sig_1_318	loc_1_128	9580_5_3	LAMC2	1:183155305	rs2276543	1	183155305	No	cis	A	0.2435	0.641435	0.0195745	1.63332e-235	0.607134	0.0218199	2.17486e-170	0.604694	0.0197827	2.75964e-189	No	No	No
sig_1_320	loc_1_130	11440_58_3	SOCS3	1:186275564	rs12128607	1	186275564	No	trans	T	0.0579	-0.30666	0.0407988	5.63062e-14	-0.30666	0.0410112	7.57643e-14	-0.292018	0.0355815	2.81458e-16	No	No	No
sig_1_325	loc_1_133	4159_130_1	CFH	1:195458697	rs76650281	1	195458697	No	trans	G	0.01317	-0.665113	0.0802001	1.1027e-16	-0.617031	0.0807943	2.2223e-14	-0.605677	0.0766866	3.41281e-15	No	No	No
sig_1_329	loc_1_134	4480_59_2	C3	1:196584321	rs4657825	1	196584321	No	trans	A	0.242	0.171795	0.0222353	1.1078e-14	0.171795	0.0223562	1.53663e-14	0.175658	0.0219044	1.2953e-15	No	No	No
sig_1_329	loc_1_134	3666_17_4	CFHR5	1:196603302	rs12029571	1	196603302	No	trans	G	0.2444	-0.239688	0.0215836	1.18487e-28	-0.245776	0.0221318	1.18468e-28	-0.251328	0.0208962	6.74946e-33	No	No	No
sig_1_329	loc_1_134	7184_13_3	CEACAM7	1:196635682	rs6660100	1	196635682	No	trans	T	0.2411	0.309471	0.0214053	2.24226e-47	0.309471	0.0218153	1.11881e-45	0.309436	0.0213686	1.20599e-46	No	No	No
sig_1_329	loc_1_134	4129_72_1	CFB	1:196642072	rs551397	1	196642072	No	trans	T	0.2419	0.291216	0.0217835	9.21983e-41	0.291216	0.0221401	1.62891e-39	0.285691	0.0201802	1.07243e-44	No	No	No
sig_1_330	loc_1_134	10584_7_3	NDUFS4	1:196646176	rs1329424	1	196646176	Yes	trans	T	0.3973	-0.890293	0.0154158	0	-0.890293	0.0197967	0	-0.887697	0.0152477	0	No	No	No
sig_1_330	loc_1_134	10467_58_3	CTXN3	1:196646261	rs572515	1	196646261	Yes	trans	A	0.3978	-0.143757	0.0190419	4.36901e-14	-0.143757	0.0191437	5.94082e-14	-0.139768	0.0176042	2.4552e-15	No	No	No
sig_1_330	loc_1_134	11220_53_3	C10orf105	1:196646261	rs572515	1	196646261	Yes	trans	A	0.3978	-0.13328	0.019094	2.94753e-12	-0.13328	0.0191809	3.6899e-12	-0.13401	0.0190756	2.40359e-12	No	No	No
sig_1_330	loc_1_134	11690_47_3	ANAPC7	1:196646261	rs572515	1	196646261	Yes	trans	A	0.3978	-0.416451	0.0186757	3.77142e-110	-0.416451	0.0195463	1.00118e-100	-0.416527	0.0186551	1.15914e-105	No	No	No
sig_1_330	loc_1_134	10047_12_3	NCF2	1:196646261	rs572515	1	196646261	Yes	trans	A	0.3978	-0.143191	0.0192555	1.03491e-13	-0.143191	0.0193553	1.38217e-13	-0.137894	0.0171229	9.85571e-16	No	No	No
sig_1_330	loc_1_134	12849_25_3	GSKIP	1:196646261	rs572515	1	196646261	Yes	trans	A	0.3978	-0.343782	0.0190653	1.09629e-72	-0.343782	0.0196484	1.51783e-68	-0.343423	0.0190532	1.46805e-70	No	No	No
sig_1_330	loc_1_134	9514_46_3	EFCAB14	1:196657064	rs570618	1	196657064	Yes	trans	T	0.3973	0.241276	0.018906	2.67681e-37	0.241276	0.0191971	3.15292e-36	0.240564	0.0189065	1.46703e-36	No	No	No
sig_1_330	loc_1_134	7071_23_4	MAN1B1	1:196658279	rs7529589	1	196658279	Yes	trans	T	0.3975	-0.380272	0.0185424	1.81751e-93	-0.334129	0.0205438	1.77137e-59	-0.378829	0.0183259	2.13015e-91	No	No	No
sig_1_330	loc_1_134	12663_1_3	TST	1:196658497	rs482934	1	196658497	Yes	trans	G	0.3974	-0.78668	0.0162605	0	-0.78668	0.0195996	0	-0.785525	0.0159423	0	No	No	No
sig_1_330	loc_1_134	3218_8_2	FOLH1	1:196660995	rs528298	1	196660995	Yes	trans	A	0.3954	0.126087	0.0174244	4.61322e-13	0.126087	0.0175102	5.98732e-13	0.123663	0.0172422	8.39357e-13	No	No	No
sig_1_330	loc_1_134	3358_51_2	CDK5;CDK5R1	1:196660995	rs528298	1	196660995	Yes	trans	A	0.3954	0.135669	0.0174999	9.00592e-15	0.135669	0.0175991	1.26938e-14	0.137586	0.0172993	2.2004e-15	No	No	No
sig_1_330	loc_1_134	10491_21_3	M6PR	1:196660995	rs528298	1	196660995	Yes	trans	A	0.3954	0.158223	0.0186221	1.95363e-17	0.158223	0.0187487	3.19709e-17	0.158823	0.0183362	6.07375e-18	No	No	No
sig_1_330	loc_1_134	6362_6_3	C2orf40	1:196660995	rs528298	1	196660995	Yes	trans	A	0.3954	0.174612	0.0190235	4.36114e-20	0.174612	0.0191745	8.51062e-20	0.178178	0.01883	4.39236e-21	No	No	No
sig_1_330	loc_1_134	3208_2_4	MATN3	1:196660995	rs528298	1	196660995	Yes	trans	A	0.3954	0.116871	0.0169107	4.81018e-12	0.116871	0.0169866	5.97733e-12	0.116752	0.0168908	5.33231e-12	No	No	No
sig_1_330	loc_1_134	12420_10_3	GPD1L	1:196660995	rs528298	1	196660995	Yes	trans	A	0.3954	0.127772	0.0179446	1.07646e-12	0.127772	0.0180298	1.37344e-12	0.128414	0.0177915	6.0256e-13	No	No	No
sig_1_330	loc_1_134	6405_74_3	PSG2	1:196660995	rs528298	1	196660995	Yes	trans	A	0.3954	0.136669	0.0193391	1.58344e-12	0.136669	0.0194294	2.00497e-12	0.137837	0.0192116	8.23561e-13	No	No	No
sig_1_330	loc_1_134	10522_167_3	PCDHB4	1:196660995	rs528298	1	196660995	Yes	trans	A	0.3954	0.146523	0.0183086	1.21463e-15	0.146523	0.018419	1.7915e-15	0.14859	0.0178228	9.59009e-17	No	No	No
sig_1_330	loc_1_134	10928_7_3	IL36A	1:196660995	rs528298	1	196660995	Yes	trans	A	0.3954	0.129935	0.0186736	3.44601e-12	0.129935	0.0187583	4.30469e-12	0.13249	0.0182939	5.03733e-13	No	No	No
sig_1_330	loc_1_134	6527_1_3	TRIL	1:196660995	rs528298	1	196660995	Yes	trans	A	0.3954	0.135899	0.019455	2.84249e-12	0.135899	0.0195437	3.56062e-12	0.138662	0.0182489	3.51882e-14	No	No	No
sig_1_330	loc_1_134	5489_18_3	STIP1	1:196660995	rs528298	1	196660995	Yes	trans	A	0.3954	0.135684	0.0187128	4.14116e-13	0.135684	0.0188051	5.38298e-13	0.137027	0.0186957	2.65756e-13	No	No	No
sig_1_330	loc_1_134	3346_72_2	AURKB	1:196660995	rs528298	1	196660995	Yes	trans	A	0.3954	0.117004	0.0167916	3.2146e-12	0.117004	0.0168683	4.02439e-12	0.116393	0.0166655	3.21755e-12	No	No	No
sig_1_330	loc_1_134	11118_107_3	RAB17	1:196660995	rs528298	1	196660995	Yes	trans	A	0.3954	0.169134	0.0182897	2.29805e-20	0.169134	0.0184372	4.57889e-20	0.17039	0.0180594	5.68891e-21	No	No	No
sig_1_330	loc_1_134	10677_9_3	NDUFB4	1:196660995	rs528298	1	196660995	Yes	trans	A	0.3954	0.169379	0.0193513	2.08034e-18	0.169379	0.0194906	3.6158e-18	0.17323	0.0172146	1.30438e-23	No	No	No
sig_1_330	loc_1_134	6961_14_3	IGFL3	1:196660995	rs528298	1	196660995	Yes	trans	A	0.3954	0.155948	0.0186382	5.90451e-17	0.155948	0.0187611	9.38539e-17	0.158137	0.0184165	1.15927e-17	No	No	No
sig_1_330	loc_1_134	7867_154_3	ST6GALNAC1	1:196660995	rs528298	1	196660995	Yes	trans	A	0.3954	0.155297	0.0186949	9.82198e-17	0.155297	0.0188165	1.54162e-16	0.155352	0.0183681	3.47882e-17	No	No	No
sig_1_330	loc_1_134	3387_1_2	PAK3	1:196660995	rs528298	1	196660995	Yes	trans	A	0.3954	0.126426	0.0170592	1.25336e-13	0.126426	0.0171475	1.67009e-13	0.127253	0.0170474	9.69749e-14	No	No	No
sig_1_330	loc_1_134	3441_64_2	GSK3A;GSK3B	1:196660995	rs528298	1	196660995	Yes	trans	A	0.3954	0.123105	0.0175478	2.29277e-12	0.123105	0.0176289	2.88676e-12	0.122998	0.0175331	2.58218e-12	No	No	No
sig_1_330	loc_1_134	3506_49_1	LTA;LTB	1:196660995	rs528298	1	196660995	Yes	trans	A	0.3954	0.131806	0.0177747	1.21285e-13	0.131806	0.0178666	1.61641e-13	0.131188	0.0177654	1.76691e-13	No	No	No
sig_1_330	loc_1_134	4179_57_3	YWHAQ;SFN;YWHAB;YWHAE;YWHAG;YWHAH;YWHAZ	1:196660995	rs528298	1	196660995	Yes	trans	A	0.3954	0.142114	0.0187413	3.37832e-14	0.142114	0.0188424	4.61887e-14	0.141347	0.0187282	5.1932e-14	No	No	No
sig_1_330	loc_1_134	3391_10_2	PIK3CG	1:196660995	rs528298	1	196660995	Yes	trans	A	0.3954	0.163612	0.0179824	9.16286e-20	0.163612	0.0181229	1.74954e-19	0.165587	0.0177179	1.30927e-20	No	No	No
sig_1_330	loc_1_134	2635_61_2	LAYN	1:196660995	rs528298	1	196660995	Yes	trans	A	0.3954	0.13379	0.0174717	1.89549e-14	0.13379	0.0175681	2.6265e-14	0.136564	0.0173497	4.22217e-15	No	No	No
sig_1_330	loc_1_134	4261_55_2	PON1	1:196660995	rs528298	1	196660995	Yes	trans	A	0.3954	-0.199013	0.0174918	5.41276e-30	-0.199013	0.0177062	2.60144e-29	-0.199209	0.0174724	9.08652e-30	No	No	No
sig_1_330	loc_1_134	13665_35_3	PPP2R3A	1:196660995	rs528298	1	196660995	Yes	trans	A	0.3954	0.336287	0.0189441	1.67684e-70	0.38066	0.0205048	6.23245e-77	0.380176	0.0198497	3.86882e-79	No	No	No
sig_1_330	loc_1_134	2693_20_3	OSM	1:196660995	rs528298	1	196660995	Yes	trans	A	0.3954	0.146216	0.0181813	8.83051e-16	0.146216	0.0182919	1.31167e-15	0.147639	0.0179921	2.84497e-16	No	No	No
sig_1_330	loc_1_134	13966_30_3	MYOM3	1:196660995	rs528298	1	196660995	Yes	trans	A	0.3954	0.138383	0.0191444	4.88789e-13	0.138383	0.0192382	6.33162e-13	0.138381	0.0191199	5.21487e-13	No	No	No
sig_1_330	loc_1_134	14216_35_3	DDX46	1:196660995	rs528298	1	196660995	Yes	trans	A	0.3954	0.148074	0.0188522	4.01473e-15	0.148074	0.0189616	5.7567e-15	0.148367	0.0184339	1.02365e-15	No	No	No
sig_1_330	loc_1_134	4556_10_2	IL34	1:196660995	rs528298	1	196660995	Yes	trans	A	0.3954	0.146224	0.0180817	6.12275e-16	0.146224	0.018193	9.17951e-16	0.148075	0.0178398	1.30298e-16	No	No	No
sig_1_330	loc_1_134	12455_48_3	MYNN	1:196660995	rs528298	1	196660995	Yes	trans	A	0.3954	0.153227	0.0191368	1.17608e-15	0.153227	0.0192521	1.73464e-15	0.153692	0.0191363	1.17547e-15	No	No	No
sig_1_330	loc_1_134	2841_13_2	FRZB	1:196660995	rs528298	1	196660995	Yes	trans	A	0.3954	0.124448	0.0177002	2.05233e-12	0.124448	0.0177821	2.58732e-12	0.125208	0.0174925	9.30487e-13	No	No	No
sig_1_330	loc_1_134	6935_123_3	BAMBI	1:196660995	rs528298	1	196660995	Yes	trans	A	0.3954	0.141071	0.017594	1.07366e-15	0.141071	0.0177007	1.58911e-15	0.140658	0.0175786	1.49417e-15	No	No	No
sig_1_330	loc_1_134	14287_6_3	RAB5C	1:196660995	rs528298	1	196660995	Yes	trans	A	0.3954	0.159745	0.0179919	6.76356e-19	0.159745	0.0181259	1.2175e-18	0.161576	0.0174408	2.78526e-20	No	No	No
sig_1_330	loc_1_134	11327_56_3	CLK2	1:196660995	rs528298	1	196660995	Yes	trans	A	0.3954	0.158717	0.0188137	3.27693e-17	0.158717	0.0189398	5.28856e-17	0.15827	0.0178654	1.08152e-18	No	No	No
sig_1_330	loc_1_134	2871_73_2	RAD51	1:196660995	rs528298	1	196660995	Yes	trans	A	0.3954	0.158579	0.018451	8.35539e-18	0.158579	0.0185793	1.39878e-17	0.160175	0.0182128	1.90702e-18	No	No	No
sig_1_330	loc_1_134	9799_3_3	NRXN3	1:196660995	rs528298	1	196660995	Yes	trans	A	0.3954	0.136163	0.0183278	1.09161e-13	0.136163	0.0184228	1.45736e-13	0.13802	0.0180862	2.7377e-14	No	No	No
sig_1_330	loc_1_134	9490_3_3	C4orf32	1:196660995	rs528298	1	196660995	Yes	trans	A	0.3954	0.128636	0.0184032	2.75138e-12	0.128636	0.0184875	3.45129e-12	0.127717	0.018304	3.36844e-12	No	No	No
sig_1_330	loc_1_134	14692_3_3	ZNF276	1:196660995	rs528298	1	196660995	Yes	trans	A	0.3954	0.159313	0.0193663	1.93085e-16	0.159313	0.0194895	2.97551e-16	0.160349	0.0190917	5.71144e-17	No	No	No
sig_1_330	loc_1_134	3392_68_2	AKT3	1:196660995	rs528298	1	196660995	Yes	trans	A	0.3954	0.143701	0.0174028	1.48943e-16	0.143701	0.0175146	2.31258e-16	0.144409	0.017293	8.55804e-17	No	No	No
sig_1_330	loc_1_134	2917_3_2	TNFSF11	1:196660995	rs528298	1	196660995	Yes	trans	A	0.3954	0.12354	0.0174533	1.45915e-12	0.12354	0.0175355	1.85305e-12	0.123275	0.0173524	1.36926e-12	No	No	No
sig_1_330	loc_1_134	3837_6_2	ZAP70	1:196660995	rs528298	1	196660995	Yes	trans	A	0.3954	0.137282	0.0190943	6.4941e-13	0.137282	0.0191867	8.36439e-13	0.137866	0.0189954	4.49496e-13	No	No	No
sig_1_330	loc_1_134	6994_19_3	C3orf18	1:196660995	rs528298	1	196660995	Yes	trans	A	0.3954	0.123891	0.0180439	6.59865e-12	0.123891	0.0181236	8.14988e-12	0.124157	0.0180293	6.38258e-12	No	No	No
sig_1_330	loc_1_134	2526_53_3	TNFRSF11B	1:196660995	rs528298	1	196660995	Yes	trans	A	0.3954	0.15193	0.0186013	3.14302e-16	0.15193	0.018718	4.78754e-16	0.1516	0.0185843	4.22884e-16	No	No	No
sig_1_330	loc_1_134	2605_49_2	TNFRSF8	1:196660995	rs528298	1	196660995	Yes	trans	A	0.3954	0.139626	0.0189209	1.58934e-13	0.139626	0.0190174	2.10433e-13	0.13883	0.0187955	1.74158e-13	No	No	No
sig_1_330	loc_1_134	12456_5_3	PFKFB3	1:196660995	rs528298	1	196660995	Yes	trans	A	0.3954	0.157236	0.0188045	6.18652e-17	0.157236	0.0189284	9.82613e-17	0.162621	0.0177954	8.82662e-20	No	No	No
sig_1_330	loc_1_134	8760_10_3	DCUN1D5	1:196660995	rs528298	1	196660995	Yes	trans	A	0.3954	0.124287	0.0177586	2.5836e-12	0.124287	0.0178401	3.24389e-12	0.125914	0.0173091	3.98274e-13	No	No	No
sig_1_330	loc_1_134	3177_49_2	CA4	1:196660995	rs528298	1	196660995	Yes	trans	A	0.3954	0.15965	0.0188721	2.68347e-17	0.15965	0.0189994	4.35591e-17	0.160264	0.0186668	1.17093e-17	No	No	No
sig_1_330	loc_1_134	9372_157_3	MPZL2	1:196660995	rs528298	1	196660995	Yes	trans	A	0.3954	0.19106	0.0186502	1.25408e-24	0.19106	0.0188353	3.53374e-24	0.190453	0.0181771	1.92759e-25	No	No	No
sig_1_330	loc_1_134	6172_7_4	UBC	1:196660995	rs528298	1	196660995	Yes	trans	A	0.3954	0.140106	0.0182844	1.8221e-14	0.140106	0.0183853	2.52621e-14	0.142895	0.0181242	3.80949e-15	No	No	No
sig_1_330	loc_1_134	3178_5_2	CTSC	1:196660995	rs528298	1	196660995	Yes	trans	A	0.3954	0.118283	0.0167882	1.84659e-12	0.118283	0.0168665	2.33425e-12	0.11852	0.0167858	1.8689e-12	No	No	No
sig_1_330	loc_1_134	8767_44_3	ECE1	1:196660995	rs528298	1	196660995	Yes	trans	A	0.3954	0.136542	0.0182388	7.08166e-14	0.136542	0.0183349	9.54095e-14	0.136853	0.0181052	4.75995e-14	No	No	No
sig_1_330	loc_1_134	12861_13_3	TMOD3	1:196660995	rs528298	1	196660995	Yes	trans	A	0.3954	0.132706	0.0190369	3.14723e-12	0.132706	0.0191235	3.93701e-12	0.132111	0.0189191	3.24336e-12	No	No	No
sig_1_330	loc_1_134	3182_38_2	ENTPD1	1:196660995	rs528298	1	196660995	Yes	trans	A	0.3954	0.13769	0.0176957	7.19613e-15	0.13769	0.0177966	1.01901e-14	0.137313	0.0175862	6.94598e-15	No	No	No
sig_1_330	loc_1_134	3192_3_2	CNDP2	1:196660995	rs528298	1	196660995	Yes	trans	A	0.3954	0.135793	0.018147	7.26754e-14	0.135793	0.0182427	9.7921e-14	0.136524	0.0181487	6.26946e-14	No	No	No
sig_1_330	loc_1_134	4450_26_2	HNRNPAB	1:196660995	rs528298	1	196660995	Yes	trans	A	0.3954	0.133525	0.0190708	2.53161e-12	0.133525	0.0191581	3.178e-12	0.133181	0.019061	3.14788e-12	No	No	No
sig_1_330	loc_1_134	13011_20_3	RPS10	1:196660995	rs528298	1	196660995	Yes	trans	A	0.3954	0.127671	0.0184592	4.63303e-12	0.127671	0.018542	5.75874e-12	0.128967	0.0183432	2.31157e-12	No	No	No
sig_1_330	loc_1_134	12030_82_3	DES	1:196660995	rs528298	1	196660995	Yes	trans	A	0.3954	0.128614	0.0183452	2.37008e-12	0.128614	0.0184299	2.98251e-12	0.131277	0.0182302	6.80081e-13	No	No	No
sig_1_330	loc_1_134	9082_25_3	SEL1L2	1:196660995	rs528298	1	196660995	Yes	trans	A	0.3954	0.147375	0.0183762	1.05845e-15	0.147375	0.0184872	1.56477e-15	0.14666	0.0182593	1.16913e-15	No	No	No
sig_1_330	loc_1_134	7823_22_3	ST6GALNAC2	1:196660995	rs528298	1	196660995	Yes	trans	A	0.3954	0.141563	0.0179468	3.07254e-15	0.141563	0.0180519	4.43454e-15	0.141557	0.0179305	3.50394e-15	No	No	No
sig_1_330	loc_1_134	11380_84_3	RBM24	1:196660995	rs528298	1	196660995	Yes	trans	A	0.3954	0.136292	0.0191402	1.07365e-12	0.136292	0.019231	1.36966e-12	0.135797	0.0191232	1.39838e-12	No	No	No
sig_1_330	loc_1_134	3450_4_2	KLK6	1:196660995	rs528298	1	196660995	Yes	trans	A	0.3954	0.11853	0.0173033	7.37786e-12	0.11853	0.0173794	9.09469e-12	0.120238	0.0171911	2.99481e-12	No	No	No
sig_1_330	loc_1_134	2848_2_2	WIF1	1:196660995	rs528298	1	196660995	Yes	trans	A	0.3954	0.126862	0.0183487	4.7134e-12	0.126862	0.018431	5.85732e-12	0.128648	0.0182497	2.026e-12	No	No	No
sig_1_330	loc_1_134	14229_5_3	MOCS3	1:196660995	rs528298	1	196660995	Yes	trans	A	0.3954	0.137965	0.0184125	6.73131e-14	0.137965	0.0185095	9.07205e-14	0.139272	0.0182035	2.3537e-14	No	No	No
sig_1_330	loc_1_134	3005_5_2	PTPN1	1:196660995	rs528298	1	196660995	Yes	trans	A	0.3954	0.156036	0.0174822	4.44006e-19	0.156036	0.0176138	8.09439e-19	0.15753	0.0173894	1.81375e-19	No	No	No
sig_1_330	loc_1_134	2770_51_2	CCL1	1:196660995	rs528298	1	196660995	Yes	trans	A	0.3954	0.186891	0.018585	8.6428e-24	0.186891	0.0187624	2.25984e-23	0.187571	0.0183646	2.87225e-24	No	No	No
sig_1_330	loc_1_134	7751_121_3	SFRP2	1:196660995	rs528298	1	196660995	Yes	trans	A	0.3954	0.12685	0.0182035	3.20474e-12	0.12685	0.0182861	4.0065e-12	0.12811	0.0177871	6.73538e-13	No	No	No
sig_1_330	loc_1_134	4423_77_2	BCL2L1	1:196660995	rs528298	1	196660995	Yes	trans	A	0.3954	0.164421	0.0184968	6.15731e-19	0.164421	0.0186348	1.11086e-18	0.166165	0.0183634	1.98838e-19	No	No	No
sig_1_330	loc_1_134	6020_52_3	UTS2	1:196660995	rs528298	1	196660995	Yes	trans	A	0.3954	0.134935	0.0178936	4.66509e-14	0.134935	0.0179892	6.33928e-14	0.135324	0.0175903	1.69877e-14	No	No	No
sig_1_330	loc_1_134	11633_89_3	AHSA1	1:196660995	rs528298	1	196660995	Yes	trans	A	0.3954	0.15296	0.0188157	4.31487e-16	0.15296	0.0189329	6.52641e-16	0.153976	0.0183719	6.6364e-17	No	No	No
sig_1_330	loc_1_134	7818_101_3	GBP6	1:196660995	rs528298	1	196660995	Yes	trans	A	0.3954	0.155475	0.0183437	2.33747e-17	0.155475	0.0184679	3.80768e-17	0.158886	0.0179052	9.49333e-19	No	No	No
sig_1_330	loc_1_134	2976_58_2	DSG1	1:196660995	rs528298	1	196660995	Yes	trans	A	0.3954	0.165258	0.0182785	1.55083e-19	0.165258	0.0184195	2.91384e-19	0.165834	0.0180512	5.6704e-20	No	No	No
sig_1_330	loc_1_134	12451_62_3	BACH1	1:196660995	rs528298	1	196660995	Yes	trans	A	0.3954	0.128272	0.0184909	4.00418e-12	0.128272	0.0185744	4.99047e-12	0.129197	0.0182241	1.52216e-12	No	No	No
sig_1_330	loc_1_134	11666_72_3	RGS8	1:196660995	rs528298	1	196660995	Yes	trans	A	0.3954	0.176014	0.0187045	4.94964e-21	0.176014	0.0188606	1.03557e-20	0.177987	0.0185546	1.28054e-21	No	No	No
sig_1_330	loc_1_134	10344_334_3	IL10RA	1:196660995	rs528298	1	196660995	Yes	trans	A	0.3954	0.202017	0.0190152	2.30532e-26	0.202017	0.0192181	7.62333e-26	0.207075	0.0183101	2.53443e-29	No	No	No
sig_1_330	loc_1_134	4436_1_2	ENTPD3	1:196660995	rs528298	1	196660995	Yes	trans	A	0.3954	0.120349	0.0173342	3.84228e-12	0.120349	0.0174127	4.794e-12	0.121797	0.0172401	1.8157e-12	No	No	No
sig_1_330	loc_1_134	9312_8_3	AZGP1	1:196660995	rs528298	1	196660995	Yes	trans	A	0.3954	0.165082	0.0191074	5.63661e-18	0.165082	0.0192416	9.53309e-18	0.168029	0.018574	2.02821e-19	No	No	No
sig_1_330	loc_1_134	10837_131_3	CLEC12B	1:196660995	rs528298	1	196660995	Yes	trans	A	0.3954	0.181829	0.018938	7.89593e-22	0.181829	0.0191027	1.75677e-21	0.183982	0.0182443	1.05448e-23	No	No	No
sig_1_330	loc_1_134	4476_22_2	ZAP70	1:196660995	rs528298	1	196660995	Yes	trans	A	0.3954	0.174184	0.0187342	1.43586e-20	0.174184	0.018887	2.90427e-20	0.176444	0.0184534	1.72001e-21	No	No	No
sig_1_330	loc_1_134	10715_5_3	PCDHB14	1:196660995	rs528298	1	196660995	Yes	trans	A	0.3954	0.175206	0.0186643	6.16013e-21	0.175206	0.0188197	1.28199e-20	0.177399	0.0180627	1.41378e-22	No	No	No
sig_1_330	loc_1_134	7721_81_3	FMR1	1:196660995	rs528298	1	196660995	Yes	trans	A	0.3954	0.146357	0.0181647	7.80485e-16	0.146357	0.0182758	1.16357e-15	0.145606	0.0181542	1.28349e-15	No	No	No
sig_1_330	loc_1_134	3199_54_2	KLK12	1:196660995	rs528298	1	196660995	Yes	trans	A	0.3954	0.172838	0.01911	1.50524e-19	0.172838	0.0192573	2.82836e-19	0.174871	0.0188404	2.36884e-20	No	No	No
sig_1_330	loc_1_134	11294_7_3	TMCC3	1:196660995	rs528298	1	196660995	Yes	trans	A	0.3954	0.15041	0.0188307	1.37715e-15	0.15041	0.0189436	2.0236e-15	0.153568	0.0182239	4.51962e-17	No	No	No
sig_1_330	loc_1_134	4472_5_2	TPM2	1:196660995	rs528298	1	196660995	Yes	trans	A	0.3954	0.180619	0.0187728	6.49956e-22	0.180619	0.0189368	1.45653e-21	0.182332	0.0186283	1.95628e-22	No	No	No
sig_1_330	loc_1_134	9254_18_3	FCER1A	1:196660995	rs528298	1	196660995	Yes	trans	A	0.3954	0.14794	0.0184922	1.24288e-15	0.14794	0.0186039	1.83375e-15	0.148999	0.0181603	2.87201e-16	No	No	No
sig_1_330	loc_1_134	2822_56_2	ADGRE5	1:196660995	rs528298	1	196660995	Yes	trans	A	0.3954	0.174412	0.0192221	1.15239e-19	0.207079	0.0202027	1.18247e-24	0.176115	0.0189706	2.32835e-20	No	No	No
sig_1_330	loc_1_134	4224_7_2	SYNCRIP	1:196660995	rs528298	1	196660995	Yes	trans	A	0.3954	0.168772	0.0183524	3.70896e-20	0.168772	0.018499	7.28551e-20	0.170406	0.0182254	1.25885e-20	No	No	No
sig_1_330	loc_1_134	9022_49_3	DEFB132	1:196660995	rs528298	1	196660995	Yes	trans	A	0.3954	0.155366	0.0177135	1.77007e-18	0.155366	0.0178422	3.09916e-18	0.154597	0.0176934	3.14217e-18	No	No	No
sig_1_330	loc_1_134	14208_3_3	RBP7	1:196660995	rs528298	1	196660995	Yes	trans	A	0.3954	0.132813	0.0174714	2.9218e-14	0.132813	0.0175662	4.00922e-14	0.133066	0.0174539	2.8959e-14	No	No	No
sig_1_330	loc_1_134	8696_15_3	GAL3ST1	1:196660995	rs528298	1	196660995	Yes	trans	A	0.3954	0.1414	0.0185505	2.48932e-14	0.1414	0.0186517	3.42737e-14	0.142392	0.0183456	9.97625e-15	No	No	No
sig_1_330	loc_1_134	6055_53_3	IFNAR1	1:196660995	rs528298	1	196660995	Yes	trans	A	0.3954	0.14929	0.0190808	5.1132e-15	0.14929	0.0191904	7.28713e-15	0.147854	0.0188227	4.79372e-15	No	No	No
sig_1_330	loc_1_134	12939_1_3	POLR1C	1:196660995	rs528298	1	196660995	Yes	trans	A	0.3954	0.130974	0.0185607	1.70721e-12	0.130974	0.0186473	2.16012e-12	0.130695	0.0182058	7.99539e-13	No	No	No
sig_1_330	loc_1_134	7060_2_3	ERO1A	1:196664651	rs10922098	1	196664651	Yes	trans	C	0.399	0.129738	0.0189815	8.20217e-12	0.129738	0.0190645	1.00909e-11	0.131039	0.0187114	2.81096e-12	No	No	No
sig_1_330	loc_1_134	11260_47_3	SUN5	1:196667013	rs36137052	1	196667013	Yes	trans	T	0.3975	0.138343	0.0195336	1.41772e-12	0.138343	0.0196252	1.79884e-12	0.136961	0.0193733	1.75299e-12	No	No	No
sig_1_330	loc_1_134	9974_8_3	DLL3	1:196667013	rs36137052	1	196667013	Yes	trans	T	0.3975	0.160012	0.018403	3.47176e-18	0.160012	0.0185341	5.95589e-18	0.161093	0.0181008	7.53901e-19	No	No	No
sig_1_330	loc_1_134	11275_94_3	LRP1B	1:196667428	rs529899	1	196667428	Yes	trans	A	0.3975	0.154728	0.0190491	4.56345e-16	0.154728	0.0191673	6.88855e-16	0.157279	0.0184667	2.10455e-17	No	No	No
sig_1_332	loc_1_134	2960_66_2	CFP	1:196667729	rs11580821	1	196667729	No	trans	T	0.2397	0.0269481	0.0214266	0.208503	0.161114	0.0227167	1.31887e-12	0.162366	0.0219085	1.44837e-13	No	No	No
sig_1_330	loc_1_134	5526_53_3	TNFRSF18	1:196670757	rs4658046	1	196670757	Yes	trans	C	0.3992	-0.170328	0.0195794	3.33799e-18	-0.170328	0.0197188	5.72777e-18	-0.170492	0.0195606	3.7874e-18	No	No	No
sig_1_330	loc_1_134	13623_4_3	KMT2D	1:196670757	rs4658046	1	196670757	Yes	trans	C	0.3992	-0.209852	0.0173482	1.10249e-33	-0.209852	0.0175897	8.21856e-33	-0.210001	0.0173302	2.33014e-33	No	No	No
sig_1_330	loc_1_134	4159_130_1	CFH	1:196671981	rs368465	1	196671981	Yes	cis	T	0.3991	-0.0272571	0.0187154	0.145282	-0.183121	0.0200368	6.29026e-20	-0.184847	0.0190481	4.39937e-22	No	Yes	Yes
sig_1_330	loc_1_134	12450_42_3	PMVK	1:196671981	rs368465	1	196671981	Yes	trans	T	0.3991	-0.135979	0.0188249	5.07191e-13	-0.135979	0.018917	6.56478e-13	-0.135817	0.0188159	6.00277e-13	No	No	No
sig_1_333	loc_1_134	7885_17_3	CFHR5	1:196675861	rs6695321	1	196675861	No	cis	G	0.3989	-0.283921	0.0181596	4.22058e-55	-0.206087	0.0194841	3.80275e-26	-0.211824	0.0186082	1.10865e-29	No	No	No
sig_1_333	loc_1_134	3590_8_3	C1S	1:196675861	rs6695321	1	196675861	No	trans	G	0.3989	-0.391417	0.0183308	3.65938e-101	-0.322795	0.0205312	1.06593e-55	-0.321955	0.0195187	1.16039e-59	No	No	No
sig_1_333	loc_1_134	7787_25_3	LILRA5	1:196675861	rs6695321	1	196675861	No	trans	G	0.3989	-0.148843	0.0192115	9.36462e-15	-0.148843	0.0193172	1.30621e-14	-0.146497	0.0183291	1.60489e-15	No	No	No
sig_1_334	loc_1_134	2960_66_2	CFP	1:196679455	rs10737680	1	196679455	No	trans	C	0.3886	0.302927	0.0180598	3.81032e-63	0.349159	0.019631	9.04788e-71	0.355789	0.0189602	3.89416e-76	No	No	No
sig_1_336	loc_1_134	13665_35_3	PPP2R3A	1:196681001	rs12134598	1	196681001	No	trans	G	0.1353	0.0374688	0.0274708	0.172583	0.202737	0.0288794	2.21644e-12	0.201819	0.0279645	6.05871e-13	No	No	No
sig_1_338	loc_1_134	4159_130_1	CFH	1:196698651	rs10922107	1	196698651	No	cis	T	0.1764	-0.462904	0.0228273	1.99005e-91	-0.53855	0.0253605	4.46416e-100	-0.538457	0.0240855	6.6826e-106	No	Yes	Yes
sig_1_335	loc_1_134	11448_34_3	GALK1	1:196710916	rs16840522	1	196710916	No	trans	C	0.1676	-0.329206	0.0245753	6.3976e-41	-0.329206	0.0249811	1.17116e-39	-0.331401	0.0243724	2.0082e-41	No	No	No
sig_1_342	loc_1_134	2768_56_2	HPX	1:196817998	rs6679884	1	196817998	No	trans	G	0.2329	-0.672807	0.0208666	4.37435e-228	-1.17899	0.0262403	0	-1.18781	0.0160824	0	No	No	No
sig_1_335	loc_1_134	3590_8_3	C1S	1:196821380	rs67908756	1	196821380	No	trans	G	0.1696	0.394135	0.0240641	2.72166e-60	0.241062	0.0264993	9.2928e-20	0.240142	0.0252555	2.84393e-21	No	No	No
sig_1_335	loc_1_134	7014_27_3	LRRC19	1:196821380	rs67908756	1	196821380	No	trans	G	0.1696	-0.991579	0.0208295	0	-0.918419	0.026266	7.39617e-268	-0.918687	0.0219524	0	No	No	No
sig_1_335	loc_1_134	5982_50_3	CFHR1	1:196821380	rs67908756	1	196821380	No	cis	G	0.1696	-1.31545	0.0164338	0	-1.25132	0.0258905	0	-1.3175	0.0164468	0	No	No	No
sig_1_335	loc_1_134	9224_20_3	PRLR	1:196821380	rs67908756	1	196821380	No	trans	G	0.1696	-0.385687	0.0234891	1.37955e-60	-0.385687	0.024058	7.68998e-58	-0.384901	0.0234626	4.77595e-59	No	No	No
sig_1_343	loc_1_134	7014_27_3	LRRC19	1:196821817	rs12142766	1	196821817	No	trans	G	0.3546	0.419362	0.0188376	8.63764e-110	0.172591	0.0209119	1.54123e-16	0.171959	0.0173774	6.83321e-23	No	No	No
sig_1_343	loc_1_134	10366_11_3	PDGFRA	1:196821817	rs12142766	1	196821817	No	trans	G	0.3546	-0.0238198	0.0196858	0.226279	-0.154454	0.0201059	1.5658e-14	-0.156044	0.018075	7.76612e-18	No	No	No
sig_1_344	loc_1_134	2768_56_2	HPX	1:196843711	rs6428363	1	196843711	No	trans	A	0.2893	0.0836039	0.02148	9.93499e-05	-0.551781	0.0243716	1.73663e-113	-0.561892	0.0150672	7.56355e-271	No	No	No
sig_1_344	loc_1_134	6471_53_3	CFHR4	1:196843711	rs6428363	1	196843711	No	cis	A	0.2893	0.0759416	0.021471	0.000404794	-0.393437	0.0263543	2.14151e-50	-0.416244	0.0163523	4.96263e-135	No	No	No
sig_1_345	loc_1_134	3666_17_4	CFHR5	1:196848494	rs138320780	1	196848494	No	cis	C	0.01317	-0.870662	0.0813859	1.04059e-26	-0.750401	0.0829054	1.41278e-19	-0.74862	0.0785103	2.20759e-21	No	No	No
sig_1_345	loc_1_134	7885_17_3	CFHR5	1:196848494	rs138320780	1	196848494	No	cis	C	0.01317	-1.13843	0.0777483	1.50419e-48	-0.709082	0.090722	5.45367e-15	-0.986935	0.0768378	3.26565e-37	No	No	No
sig_1_346	loc_1_134	6471_53_3	CFHR4	1:196855689	rs7413610	1	196855689	No	cis	A	0.2436	-0.677596	0.0202078	1.68049e-246	-1.12921	0.0246607	0	-1.137	0.0153074	0	No	No	No
sig_1_347	loc_1_134	6471_53_3	CFHR4	1:196883469	rs80092366	1	196883469	No	cis	A	0.09928	0.00196303	0.0322232	0.951423	-0.257569	0.0373797	5.5553e-12	-0.244854	0.0231026	5.46364e-26	No	No	No
sig_1_348	loc_1_134	2768_56_2	HPX	1:196887457	rs10494745	1	196887457	No	trans	A	0.1646	-0.910417	0.0229285	0	-1.39103	0.0287222	0	-1.40663	0.0178207	0	No	No	No
sig_1_348	loc_1_134	6471_53_3	CFHR4	1:196887457	rs10494745	1	196887457	No	cis	A	0.1646	-0.898899	0.0229936	0	-1.37211	0.0284533	0	-1.38454	0.0175878	0	Yes	No	Yes
sig_1_350	loc_1_134	5658_64_3	F13B	1:196956561	rs10801583	1	196956561	No	cis	C	0.1372	-0.452707	0.020665	2.23056e-106	-0.391706	0.0221837	8.92821e-70	-0.387757	0.0208225	4.93482e-75	No	No	No
sig_1_351	loc_1_134	3666_17_4	CFHR5	1:196967354	rs35662416	1	196967354	No	cis	A	0.02581	-1.09483	0.0595367	1.60442e-75	-1.1564	0.0617981	3.91331e-78	-1.16421	0.05838	2.08166e-85	Yes	No	Yes
sig_1_351	loc_1_134	10366_11_3	PDGFRA	1:196967354	rs35662416	1	196967354	No	trans	A	0.02581	1.82637	0.0533645	1.04722e-256	1.92005	0.0600308	1.79661e-224	1.92579	0.0541557	7.27868e-249	No	No	No
sig_1_349	loc_1_134	7885_17_3	CFHR5	1:197113573	rs6656858	1	197113573	No	cis	C	0.08884	0.349853	0.0315406	1.36959e-28	0.239813	0.033078	4.1704e-13	0.241299	0.031676	3.03439e-14	No	No	No
sig_1_352	loc_1_134	3434_34_1	FN1	1:197141253	rs10429910	1	197141253	No	trans	C	0.13	-0.189361	0.0274842	5.58658e-12	-0.189361	0.027599	6.83066e-12	-0.185491	0.0261776	1.5606e-12	No	No	No
sig_1_353	loc_1_134	5658_64_3	F13B	1:197165712	rs7516246	1	197165712	No	cis	C	0.2735	0.274197	0.0163575	4.5684e-63	0.138893	0.0198049	2.3316e-12	0.201392	0.0161857	4.6957e-35	No	No	No
sig_1_360	loc_1_137	6400_33_3	TP53I13	1:198992043	rs12125200	1	198992043	No	trans	A	0.2507	-0.191358	0.0212154	1.88487e-19	-0.191358	0.0213754	3.48314e-19	-0.1912	0.0205794	2.17836e-20	No	No	No
sig_1_360	loc_1_137	7227_75_3	COCH	1:199000727	rs6427756	1	199000727	No	trans	A	0.254	-0.162963	0.0218108	7.91861e-14	-0.162963	0.0219225	1.05678e-13	-0.156757	0.0204942	2.38898e-14	No	No	No
sig_1_363	loc_1_139	12386_11_3	RNPEP	1:201950949	rs11810017	1	201950949	No	cis	C	0.357	0.308602	0.0190551	5.44809e-59	0.212387	0.0225328	4.27275e-21	0.215342	0.0211703	4.37467e-24	No	No	No
sig_1_364	loc_1_139	12386_11_3	RNPEP	1:201958634	rs147777734	1	201958634	No	cis	T	0.01989	-0.57567	0.0670175	8.7086e-18	-0.598167	0.0685484	2.63375e-18	-0.600361	0.0645079	1.87809e-20	No	No	No
sig_1_365	loc_1_139	12386_11_3	RNPEP	1:201965317	rs74710742	1	201965317	No	cis	T	0.01697	-0.678601	0.0723113	6.32521e-21	-0.922522	0.0741835	1.67312e-35	-0.930196	0.0698592	8.05059e-40	Yes	No	Yes
sig_1_366	loc_1_139	12386_11_3	RNPEP	1:201972889	rs4630172	1	201972889	No	cis	T	0.2862	-0.356306	0.020217	1.60969e-69	-0.29013	0.0236591	1.43143e-34	-0.289226	0.0222491	4.61534e-38	No	Yes	Yes
sig_1_367	loc_1_139	2789_26_2	MMP7	1:202003987	rs6694034	1	202003987	No	trans	A	0.4877	-0.149703	0.0182327	2.19926e-16	-0.149703	0.0183439	3.32499e-16	-0.149246	0.0178089	6.6683e-17	No	No	No
sig_1_368	loc_1_139	7840_64_3	LGMN	1:202111779	rs4950771	1	202111779	No	trans	T	0.04889	-0.398131	0.0440866	1.70643e-19	-0.398131	0.0444131	3.12355e-19	-0.395729	0.0436044	1.56036e-19	No	No	No
sig_1_371	loc_1_140	11104_13_3	CHI3L1	1:203152801	rs880633	1	203152801	No	cis	T	0.444	0.965935	0.0135014	0	1.26107	0.0213781	0	1.27238	0.012954	0	Yes	No	Yes
sig_1_372	loc_1_140	11104_13_3	CHI3L1	1:203155882	rs4950928	1	203155882	No	cis	G	0.1722	0.00508048	0.0249773	0.838819	-0.812592	0.0285639	5.12471e-178	-0.824525	0.0171364	0	No	No	No
sig_1_374	loc_1_140	3600_2_3	CHIT1	1:203184766	rs872583	1	203184766	No	cis	C	0.1965	-0.881651	0.0208345	0	-0.836699	0.0243368	5.02532e-259	-0.846888	0.0198378	0	No	No	No
sig_1_374	loc_1_140	10460_1_3	CHIT1	1:203184766	rs872583	1	203184766	No	cis	C	0.1965	-1.04056	0.0195283	0	-0.81928	0.0267482	4.97704e-206	-0.880402	0.0168792	0	No	No	No
sig_1_375	loc_1_140	10460_1_3	CHIT1	1:203194186	rs2297950	1	203194186	No	cis	T	0.3217	0.737077	0.017754	0	0.541811	0.0225568	1.72482e-127	0.494236	0.0145996	7.65475e-228	Yes	No	Yes
sig_1_377	loc_1_140	3600_2_3	CHIT1	1:203199081	rs73068228	1	203199081	No	cis	G	0.05728	0.802678	0.0394402	4.47782e-92	0.719024	0.0410978	1.55177e-68	0.694504	0.0337789	1.79858e-90	No	No	No
sig_1_377	loc_1_140	10460_1_3	CHIT1	1:203199081	rs73068228	1	203199081	No	cis	G	0.05728	1.02953	0.0387133	8.02757e-156	0.680655	0.0424353	6.73491e-58	0.693287	0.0288332	2.07488e-121	No	No	No
sig_1_378	loc_1_140	6367_66_3	FMOD	1:203320408	rs4971252	1	203320408	No	cis	G	0.08186	-0.245683	0.0339198	4.38687e-13	-0.245683	0.0340812	5.64654e-13	-0.251286	0.0337044	1.03765e-13	No	No	No
sig_1_379	loc_1_140	10758_2_3	KERA	1:203371989	rs10920636	1	203371989	No	trans	G	0.4976	-0.201509	0.0177424	6.80781e-30	-0.190588	0.0180405	4.35567e-26	-0.201999	0.0177208	9.30933e-30	No	No	No
sig_1_380	loc_1_140	7624_19_3	ANK2	1:203430342	rs72743605	1	203430342	No	trans	T	0.01176	2.89903	0.0749262	0	2.89903	0.0849246	2.12033e-255	2.90085	0.0747812	2.39328e-290	No	No	No
sig_1_380	loc_1_140	9971_5_3	CSMD2	1:203442887	rs72743618	1	203442887	No	trans	G	0.01176	0.62334	0.0833212	7.36642e-14	0.62334	0.0837542	9.88027e-14	0.619517	0.0832289	1.13606e-13	No	No	No
sig_1_382	loc_1_142	7179_69_3	NFASC	1:204804141	rs11240290	1	204804141	No	cis	G	0.1007	0.306067	0.0305218	1.15033e-23	0.27263	0.0308752	1.04602e-18	0.273272	0.0298508	7.60194e-20	No	No	No
sig_1_384	loc_1_142	7179_69_3	NFASC	1:204946764	rs6663324	1	204946764	No	cis	C	0.08955	0.514366	0.0319233	2.08231e-58	0.498171	0.0327697	3.41887e-52	0.491374	0.0317443	6.59757e-53	No	No	No
sig_1_385	loc_1_142	3296_92_2	CNTN2	1:205012198	rs2071533	1	205012198	No	cis	T	0.1071	0.720332	0.0290255	5.84514e-136	0.795055	0.0312431	7.54459e-143	0.814844	0.0277661	1.09469e-175	No	No	No
sig_1_386	loc_1_142	3296_92_2	CNTN2	1:205019226	rs10900437	1	205019226	No	cis	A	0.1787	0.456929	0.0242815	5.37876e-79	0.537732	0.0255298	1.74134e-98	0.551277	0.022771	5.73377e-123	No	Yes	Yes
sig_1_388	loc_1_143	9603_9_3	IL22RA1	1:205859798	rs12028467	1	205859798	No	trans	C	0.2413	-0.161777	0.0219606	1.74913e-13	-0.161777	0.0220668	2.28013e-13	-0.15906	0.0219179	4.5188e-13	No	No	No
sig_1_389	loc_1_144	3216_2_2	PIGR	1:207102293	rs13190	1	207102293	No	cis	T	0.4194	-0.26049	0.0191281	3.12232e-42	-0.26049	0.0194514	6.74679e-41	-0.263962	0.0190748	8.0973e-43	No	Yes	Yes
sig_1_390	loc_1_144	10762_2_3	KLRG2	1:207278451	rs11120218	1	207278451	No	trans	A	0.1119	0.258203	0.028924	4.37929e-19	0.258203	0.0291387	7.91771e-19	0.257345	0.028863	6.5207e-19	No	No	No
sig_1_390	loc_1_144	9449_150_3	C4BPA	1:207278451	rs11120218	1	207278451	No	cis	A	0.1119	0.414621	0.0278113	2.90788e-50	0.414621	0.0283855	2.54252e-48	0.414168	0.0277681	2.53861e-49	No	No	No
sig_1_390	loc_1_144	14222_68_3	S100A5	1:207280703	rs2808468	1	207280703	No	trans	G	0.1121	0.527407	0.0290003	6.63136e-74	0.551496	0.0299528	1.04944e-75	0.537717	0.0278961	4.2341e-80	No	No	No
sig_1_390	loc_1_144	11174_8_3	THSD7A	1:207280703	rs2808468	1	207280703	No	trans	G	0.1121	0.287192	0.0291889	7.64043e-23	0.287192	0.0294516	1.82087e-22	0.283929	0.0291252	2.86344e-22	No	No	No
sig_1_393	loc_1_144	14222_68_3	S100A5	1:207304900	rs4844573	1	207304900	No	trans	C	0.3216	-0.376458	0.0194597	2.22354e-83	-0.395414	0.0202099	3.05049e-85	-0.383741	0.0188264	5.25866e-89	No	No	No
sig_1_393	loc_1_144	6404_20_3	C1QL1	1:207304900	rs4844573	1	207304900	No	trans	C	0.3216	-0.162945	0.0186873	2.79289e-18	-0.165443	0.0188246	1.51344e-18	-0.165387	0.0181981	1.39229e-19	No	No	No
sig_1_394	loc_1_144	5069_9_3	CD55	1:207432630	rs4844589	1	207432630	No	cis	A	0.2661	-0.345813	0.0197433	1.09198e-68	-0.345813	0.0202909	3.95524e-65	-0.344451	0.0197482	2.60545e-66	No	No	No
sig_1_396	loc_1_144	9461_2_3	ICAM4	1:207796065	rs61822977	1	207796065	No	trans	G	0.3826	-0.180053	0.019542	3.15242e-20	-0.180053	0.0196965	6.16559e-20	-0.174375	0.0179497	3.97238e-22	No	No	No
sig_1_396	loc_1_144	6550_4_3	ICAM4	1:207796065	rs61822977	1	207796065	No	trans	G	0.3826	-0.189555	0.0195486	3.11706e-22	-0.189555	0.0197201	7.09568e-22	-0.183618	0.0179853	2.99925e-24	No	No	No
sig_1_412	loc_1_155	5242_37_3	MAP2K4	1:230294715	rs4846913	1	230294715	No	trans	C	0.3928	0.304926	0.0187849	2.9708e-59	0.234748	0.0218043	4.9742e-27	0.225937	0.0178775	4.24575e-36	No	No	No
sig_1_412	loc_1_155	5542_22_2	NRP1	1:230294916	rs2144300	1	230294916	No	trans	C	0.3929	-0.151189	0.0172387	1.78151e-18	-0.151189	0.017359	3.05052e-18	-0.153304	0.0168453	1.24293e-19	No	No	No
sig_1_413	loc_1_155	5242_37_3	MAP2K4	1:230296470	rs4846915	1	230296470	No	trans	C	0.1286	0.382348	0.027847	6.6845e-43	0.219395	0.0321207	8.47234e-12	0.210302	0.0263301	1.67728e-15	No	No	No
sig_1_412	loc_1_155	6380_23_3	MRPL58	1:230297136	rs2281721	1	230297136	No	trans	C	0.3712	0.175223	0.0187408	8.78017e-21	0.175223	0.0188898	1.75833e-20	0.174817	0.0175636	3.87175e-23	No	No	No
sig_1_415	loc_1_156	3484_60_2	AGT	1:230843714	rs3789670	1	230843714	No	cis	T	0.08982	0.329329	0.0297294	1.61219e-28	0.345751	0.030149	1.90807e-30	0.345451	0.0296611	5.64045e-31	No	No	No
sig_1_416	loc_1_156	3484_60_2	AGT	1:230844606	rs11568055	1	230844606	No	cis	T	0.05658	0.243595	0.036937	4.25606e-11	0.275002	0.037184	1.40656e-13	0.277248	0.0364963	3.56748e-14	No	No	No
sig_1_417	loc_1_156	7258_5_3	PRG2	1:230844772	rs2478539	1	230844772	No	trans	T	0.4189	-0.246284	0.0187761	2.63537e-39	-0.246284	0.0190778	3.98026e-38	-0.246319	0.0187188	6.04542e-39	No	No	No
sig_1_427	loc_1_161	11211_7_3	TBCE	1:235573486	rs10925635	1	235573486	No	cis	A	0.3444	0.184701	0.0194613	2.29529e-21	0.215502	0.0202807	2.2564e-26	0.185436	0.0193985	1.75708e-21	No	No	No
sig_1_429	loc_1_162	6257_56_3	CGREF1	1:236212899	rs4660151	1	236212899	No	trans	G	0.2511	0.178053	0.0205863	5.19064e-18	0.156229	0.0207718	5.42829e-14	0.162111	0.0199436	5.35383e-16	No	No	No
sig_1_429	loc_1_162	3213_65_2	NID1	1:236220574	rs12409606	1	236220574	No	cis	C	0.2489	0.220628	0.0212937	3.72314e-25	0.193589	0.021547	2.59913e-19	0.195328	0.0203748	1.35337e-21	No	No	No
sig_1_430	loc_1_162	6257_56_3	CGREF1	1:236283207	rs76275565	1	236283207	No	trans	A	0.01918	-1.067	0.0641408	3.8696e-62	-1.0338	0.065902	1.85756e-55	-1.03937	0.0633347	4.35894e-59	No	No	No
sig_1_430	loc_1_162	3213_65_2	NID1	1:236283207	rs76275565	1	236283207	No	cis	A	0.01918	-1.36146	0.0660094	1.62906e-94	-1.32113	0.068745	2.62576e-82	-1.31748	0.0650762	7.0892e-88	No	No	No
sig_1_431	loc_1_162	7994_41_3	ERO1B	1:236380611	rs1726631	1	236380611	No	cis	T	0.4304	0.33368	0.0189125	1.14454e-69	0.33368	0.0194508	5.76111e-66	0.334395	0.0188517	1.85843e-68	No	No	No
sig_1_442	loc_1_169	8358_30_3	PRDX3	1:248039451	rs3811444	1	248039451	No	trans	T	0.3335	0.161689	0.0191404	2.97544e-17	0.161689	0.0192642	4.72855e-17	0.161139	0.0190494	3.43915e-17	No	No	No
sig_1_442	loc_1_169	4499_21_1	PDGFA	1:248039451	rs3811444	1	248039451	No	trans	T	0.3335	-0.147383	0.0198125	1.01535e-13	-0.147383	0.0199115	1.34247e-13	-0.145251	0.019698	1.9104e-13	No	No	No
sig_1_442	loc_1_169	2998_53_2	JAM3	1:248039451	rs3811444	1	248039451	No	trans	T	0.3335	-0.131548	0.018729	2.15976e-12	-0.131548	0.0188123	2.69754e-12	-0.133187	0.0186149	9.50376e-13	No	No	No
sig_2_1	loc_2_170	3858_5_1	ACP1	2:269679	rs62114544	2	269679	No	cis	T	0.3646	1.15795	0.0122852	0	1.15795	0.0200124	0	1.1562	0.0122566	0	No	Yes	Yes
sig_2_3	loc_2_172	13463_1_3	PXDN	2:1708502	rs7588729	2	1708502	No	cis	A	0.4996	0.151242	0.0180079	4.51651e-17	0.151242	0.0181255	7.1732e-17	0.148626	0.0179659	1.63688e-16	No	No	No
sig_2_4	loc_2_173	4430_44_3	COLEC11	2:3600435	rs147831154	2	3600435	No	cis	C	0.01326	-1.67506	0.0788068	2.94647e-100	-1.34831	0.0839593	4.93358e-58	-1.43504	0.0681331	1.11895e-94	No	Yes	Yes
sig_2_4	loc_2_173	3035_80_2	IL19	2:3600435	rs147831154	2	3600435	No	trans	C	0.01326	-1.05554	0.0818675	4.91145e-38	-0.934244	0.0833159	3.5095e-29	-0.924206	0.0775373	2.39606e-32	No	No	No
sig_2_6	loc_2_173	13678_169_3	CFD	2:3640142	rs6542680	2	3640142	No	trans	C	0.1881	0.155862	0.02098	1.09359e-13	0.155862	0.0210863	1.45038e-13	0.153629	0.0206273	1.1003e-13	No	No	No
sig_2_6	loc_2_173	4430_44_3	COLEC11	2:3642361	rs3820897	2	3642361	No	cis	T	0.1882	0.854457	0.0207356	0	0.834902	0.0240076	5.49291e-265	0.839216	0.0197257	0	No	No	No
sig_2_6	loc_2_173	3035_80_2	IL19	2:3642361	rs3820897	2	3642361	No	trans	T	0.1882	0.583015	0.0226458	3.67169e-146	0.56634	0.0240515	1.34956e-122	0.567222	0.0223708	4.82485e-134	No	No	No
sig_2_6	loc_2_173	6423_66_3	C1QL2	2:3642361	rs3820897	2	3642361	No	trans	T	0.1882	0.177563	0.0245847	5.10403e-13	0.177563	0.0247018	6.56273e-13	0.180111	0.0245576	2.5624e-13	No	No	No
sig_2_8	loc_2_173	4430_44_3	COLEC11	2:3654684	rs13386282	2	3654684	No	cis	T	0.2026	0.183951	0.0228352	7.90966e-16	0.179963	0.0237511	3.53512e-14	0.20383	0.0190144	1.52692e-26	No	No	No
sig_2_17	loc_2_181	14007_22_3	PAPSS1	2:18002540	rs75349084	2	18002540	No	trans	A	0.0137	0.157136	0.0227673	5.13374e-12	0.157136	0.0228655	6.32251e-12	0.158291	0.0227497	3.86785e-12	No	No	No
sig_2_22	loc_2_184	13691_10_3	SLC5A8	2:21226560	rs2678379	2	21226560	No	trans	A	0.2419	0.300328	0.0214701	1.84017e-44	0.300328	0.021849	5.41166e-43	0.297994	0.0213611	1.79229e-43	No	No	No
sig_2_23	loc_2_184	8905_20_3	KCNMB3	2:21250914	rs679899	2	21250914	No	trans	A	0.4898	0.193886	0.0180033	4.79755e-27	0.193886	0.0181933	1.6178e-26	0.194129	0.0180016	7.71514e-27	No	No	No
sig_2_23	loc_2_184	7640_29_3	LRP1B	2:21259612	rs520354	2	21259612	No	trans	G	0.4905	0.175419	0.0188059	1.08019e-20	0.175419	0.0189544	2.14686e-20	0.172525	0.0186441	3.06768e-20	No	No	No
sig_2_23	loc_2_184	2797_56_2	APOB	2:21259612	rs520354	2	21259612	No	cis	G	0.4905	0.221255	0.0187825	4.95822e-32	0.221255	0.0190196	2.80145e-31	0.218435	0.018268	1.53881e-32	No	Yes	Yes
sig_2_29	loc_2_189	5542_22_2	NRP1	2:27598097	rs4665972	2	27598097	No	trans	T	0.3544	-0.133093	0.0176045	4.02545e-14	-0.133093	0.0176951	5.41735e-14	-0.135268	0.0171564	3.80313e-15	No	No	No
sig_2_38	loc_2_193	6064_4_3	ERP44	2:33205806	rs114587946	2	33205806	No	trans	A	0.03165	0.416367	0.0521384	1.3961e-15	0.424845	0.0524557	5.53559e-16	0.411887	0.0516398	1.8321e-15	No	No	No
sig_2_39	loc_2_194	9627_15_3	VIT	2:36932493	rs10490666	2	36932493	No	cis	T	0.3373	0.235528	0.0180178	4.76211e-39	0.209681	0.0185593	1.3443e-29	0.205488	0.0180142	8.49958e-30	No	No	No
sig_2_39	loc_2_194	6234_74_3	VIT	2:36932493	rs10490666	2	36932493	No	cis	T	0.3373	0.252438	0.0174042	1.13577e-47	0.222839	0.0179922	3.13984e-35	0.217328	0.0173453	1.61521e-35	No	No	No
sig_2_41	loc_2_194	9627_15_3	VIT	2:36993940	rs1468810	2	36993940	No	cis	C	0.4029	0.225983	0.0172674	3.89389e-39	0.20948	0.0178879	1.12346e-31	0.194176	0.0172798	5.64149e-29	No	No	No
sig_2_41	loc_2_194	6234_74_3	VIT	2:36993940	rs1468810	2	36993940	No	cis	C	0.4029	0.247838	0.016672	5.51822e-50	0.228104	0.0173493	1.75282e-39	0.213784	0.0166457	3.31396e-37	No	No	No
sig_2_43	loc_2_195	7849_3_3	QPCT	2:37572806	rs12467820	2	37572806	No	cis	T	0.442	-0.226929	0.0188233	1.80878e-33	-0.21128	0.0197362	9.62333e-27	-0.226973	0.0186548	1.29002e-33	No	No	No
sig_2_48	loc_2_198	8664_36_3	PKDCC	2:42281312	rs34372645	2	42281312	No	cis	A	0.02714	0.654624	0.0510089	1.0641e-37	0.684883	0.0519295	1.01924e-39	0.687047	0.0506462	3.07031e-41	Yes	No	Yes
sig_2_49	loc_2_198	8664_36_3	PKDCC	2:42287931	rs72794541	2	42287931	No	cis	T	0.2146	0.137755	0.020362	1.33035e-11	0.158182	0.020505	1.21618e-14	0.157583	0.020041	4.50328e-15	No	No	No
sig_2_64	loc_2_210	4258_15_2	PA2G4	2:53986698	rs111607747	2	53986698	No	trans	T	0.2427	-0.239063	0.0215284	1.19228e-28	-0.239063	0.0217789	4.9414e-28	-0.224318	0.0207138	4.75475e-27	No	No	No
sig_2_65	loc_2_211	12812_25_3	ACYP2	2:54343108	rs9808326	2	54343108	No	cis	G	0.4783	-0.242694	0.017374	2.41651e-44	-0.242694	0.0176865	7.49776e-43	-0.240745	0.0173759	6.46641e-43	No	No	No
sig_2_67	loc_2_212	8480_29_3	EFEMP1	2:56032999	rs12615158	2	56032999	No	cis	T	0.1861	0.187916	0.021363	1.41363e-18	0.153002	0.0221715	5.16892e-12	0.186951	0.0213687	2.84891e-18	No	No	No
sig_2_71	loc_2_215	9015_1_3	PRG3	2:61613261	rs2593620	2	61613261	No	trans	G	0.4764	0.141045	0.0187144	4.81978e-14	0.141045	0.0188123	6.50524e-14	0.138775	0.0185836	9.48368e-14	No	No	No
sig_2_73	loc_2_216	8397_147_3	QSOX2	2:62523565	rs4672497	2	62523565	No	trans	G	0.253	0.173426	0.0207623	6.65912e-17	0.173426	0.0208969	1.04897e-16	0.176366	0.0186307	4.23402e-21	No	No	No
sig_2_74	loc_2_216	7980_72_3	B3GNT2	2:62565794	rs55724869	2	62565794	No	cis	C	0.4135	0.132066	0.0188063	2.18036e-12	0.129365	0.0188966	7.59546e-12	0.138811	0.0180578	1.77991e-14	No	No	No
sig_2_75	loc_2_217	3853_56_1	MDH1	2:63861786	rs262505	2	63861786	No	cis	C	0.3046	0.138465	0.019991	4.31786e-12	0.138465	0.0200786	5.34261e-12	0.138361	0.0197843	3.00988e-12	No	No	No
sig_2_79	loc_2_221	9185_15_3	TFF1	2:69171609	rs12990985	2	69171609	No	trans	C	0.02077	0.583556	0.0671813	3.74481e-18	0.610199	0.0677013	2.00309e-19	0.604908	0.0642302	6.67469e-21	No	No	No
sig_2_80	loc_2_221	9185_15_3	TFF1	2:69177269	rs62133344	2	69177269	No	trans	A	0.04721	0.483945	0.0446569	2.29989e-27	0.498465	0.0451729	2.60176e-28	0.484825	0.0428805	2.61308e-29	No	No	No
sig_2_80	loc_2_221	6416_8_3	GKN2	2:69177269	rs62133344	2	69177269	No	cis	A	0.04721	-0.923539	0.0437473	6.33382e-99	-0.933025	0.0455634	3.41744e-93	-0.931936	0.0427155	3.58543e-101	Yes	No	Yes
sig_2_81	loc_2_221	6416_8_3	GKN2	2:69243936	rs11693609	2	69243936	No	cis	C	0.01918	-0.463243	0.0699755	3.59019e-11	-0.504952	0.0702856	6.7562e-13	-0.47828	0.0660522	5.08587e-13	No	No	No
sig_2_82	loc_2_222	6431_68_3	PCYOX1	2:70427576	rs72902450	2	70427576	No	cis	T	0.06719	0.365993	0.0339945	4.96872e-27	0.274312	0.0345227	1.92856e-15	0.263547	0.0312588	4.35713e-17	No	No	No
sig_2_83	loc_2_222	6431_68_3	PCYOX1	2:70488470	rs2706762	2	70488470	No	cis	T	0.1344	-0.707595	0.0230771	1.81654e-206	-0.688249	0.0251196	2.82513e-165	-0.691473	0.0228398	6.13395e-186	Yes	No	Yes
sig_2_83	loc_2_222	5647_51_3	IAPP	2:70488470	rs2706762	2	70488470	No	trans	T	0.1344	-0.637382	0.0265468	2.19967e-127	-0.637382	0.0279158	2.19076e-115	-0.639733	0.0263583	1.50667e-123	No	No	No
sig_2_84	loc_2_223	3894_15_2	NAGK	2:71280810	rs4605395	2	71280810	No	cis	C	0.1996	-0.464776	0.0226544	1.55184e-93	-0.271771	0.0293107	1.82575e-20	-0.281078	0.0276779	5.16986e-24	No	No	No
sig_2_85	loc_2_223	3894_15_2	NAGK	2:71297982	rs2287327	2	71297982	No	cis	T	0.3615	-0.402963	0.018728	1.08844e-102	-0.268576	0.0243138	2.2855e-28	-0.264971	0.0231298	4.9021e-30	No	No	No
sig_2_95	loc_2_229	9352_86_3	REG3G	2:79242904	rs439914	2	79242904	No	cis	A	0.2117	0.495719	0.0214982	1.20513e-117	0.282472	0.025457	1.31128e-28	0.324531	0.0227481	2.38043e-45	No	No	No
sig_2_96	loc_2_229	9352_86_3	REG3G	2:79254442	rs17016222	2	79254442	No	cis	T	0.1532	-0.386804	0.0252528	5.86272e-53	-0.359464	0.0276465	1.18984e-38	-0.317787	0.0246553	1.85615e-37	No	No	No
sig_2_98	loc_2_229	13095_51_3	REG1A	2:79299277	rs17753345	2	79299277	No	cis	A	0.1116	-0.227728	0.0275831	1.50548e-16	-0.224835	0.027757	5.49135e-16	-0.223282	0.0269833	1.60953e-16	No	No	No
sig_2_99	loc_2_229	9352_86_3	REG3G	2:79313056	rs1522855	2	79313056	No	cis	C	0.2772	0.400444	0.020301	1.30692e-86	0.309978	0.0223182	7.38262e-44	0.313062	0.0206337	6.08342e-51	No	No	No
sig_2_100	loc_2_229	13095_51_3	REG1A	2:79330169	rs76841471	2	79330169	No	cis	G	0.06542	0.370919	0.0357172	2.9052e-25	0.36793	0.0360887	2.08405e-24	0.368254	0.0348412	7.41766e-26	No	No	No
sig_2_102	loc_2_231	11107_25_3	TENM3	2:81423594	rs144618652	2	81423594	No	trans	C	0.01043	0.120514	0.0135997	7.89315e-19	0.120514	0.0136967	1.38371e-18	0.103604	0.0130984	3.11285e-15	No	No	No
sig_2_104	loc_2_232	4968_50_1	CAPG	2:85586178	rs75700570	2	85586178	No	cis	G	0.01547	-1.32342	0.0726686	4.1667e-74	-1.35714	0.0750331	4.01924e-73	-1.37176	0.0721948	5.86872e-78	No	Yes	Yes
sig_2_105	loc_2_232	4968_50_1	CAPG	2:85626524	rs35666320	2	85626524	No	cis	T	0.1832	-0.154155	0.0239086	1.13575e-10	-0.180228	0.0240439	6.58917e-14	-0.182224	0.0231814	4.5817e-15	No	Yes	Yes
sig_2_107	loc_2_232	10672_75_3	SFTPB	2:85893741	rs1130866	2	85893741	No	cis	A	0.4767	-0.715383	0.0166253	0	-0.71717	0.0193214	1.44078e-301	-0.720773	0.0162449	0	Yes	No	Yes
sig_2_108	loc_2_232	3195_50_2	GNLY	2:85912962	rs17430897	2	85912962	No	cis	T	0.05118	0.616404	0.0426805	2.80385e-47	0.776516	0.0493073	7.03499e-56	0.610342	0.0379402	6.65299e-57	No	No	No
sig_2_108	loc_2_232	14102_6_3	GNLY	2:85912962	rs17430897	2	85912962	No	cis	T	0.05118	0.418817	0.0431727	2.9865e-22	0.354424	0.0439398	7.25588e-16	0.340037	0.0362472	9.41377e-21	No	No	No
sig_2_109	loc_2_232	14102_6_3	GNLY	2:85920249	rs3755007	2	85920249	No	cis	G	0.2911	-0.540112	0.0197593	1.64753e-164	-0.289103	0.0226432	2.48298e-37	-0.289826	0.0187003	4.95611e-53	No	No	No
sig_2_110	loc_2_232	10672_75_3	SFTPB	2:85932210	rs12714151	2	85932210	No	cis	T	0.447	-0.149296	0.0191131	5.66518e-15	-0.157357	0.0192205	2.68001e-16	-0.157052	0.0162072	5.02381e-22	No	No	No
sig_2_111	loc_2_232	3195_50_2	GNLY	2:85933003	rs12151742	2	85933003	No	cis	T	0.2222	0.705133	0.0204763	7.16066e-260	0.738948	0.0231163	3.17665e-224	0.700511	0.0197363	5.02966e-248	No	No	No
sig_2_111	loc_2_232	14102_6_3	GNLY	2:85933003	rs12151742	2	85933003	No	cis	T	0.2222	0.831848	0.0195965	0	0.728346	0.0240533	2.06721e-201	0.720438	0.019936	4.14388e-256	No	No	No
sig_2_113	loc_2_233	12508_9_3	CHMP3	2:86725369	rs56875109	2	86725369	No	cis	G	0.1497	0.175499	0.0249178	1.87985e-12	0.175499	0.0250304	2.35885e-12	0.173466	0.0249142	3.74398e-12	No	No	No
sig_2_114	loc_2_233	5992_50_3	CD8A	2:87016506	rs3020726	2	87016506	No	cis	G	0.1914	0.544566	0.0231415	1.91879e-122	0.521448	0.0245128	2.04341e-100	0.528747	0.0225094	3.2244e-116	No	No	No
sig_2_115	loc_2_233	5992_50_3	CD8A	2:87052472	rs62146083	2	87052472	No	cis	T	0.05711	-0.416594	0.0405618	9.56087e-25	-0.304112	0.0412921	1.7729e-13	-0.301767	0.0379599	2.26379e-15	No	No	No
sig_2_117	loc_2_234	11516_7_3	FABP1	2:88423510	rs1545223	2	88423510	No	cis	G	0.323	-0.26621	0.0201681	8.82517e-40	-0.26621	0.0204985	1.45419e-38	-0.26662	0.0201632	2.64571e-39	No	Yes	Yes
sig_2_119	loc_2_236	9869_28_3	NFKB1	2:90112745	rs17620337	2	90112745	No	trans	T	0.07894	-0.43525	0.0336852	3.42192e-38	-0.43525	0.0341765	3.76118e-37	-0.431901	0.0335739	2.54047e-37	No	No	No
sig_2_121	loc_2_238	8013_9_3	LMAN2L	2:97390953	rs72809827	2	97390953	No	cis	T	0.3236	0.188617	0.0196716	8.95572e-22	0.21208	0.0201181	5.54537e-26	0.211561	0.0198111	2.34671e-26	No	No	No
sig_2_122	loc_2_239	8013_9_3	LMAN2L	2:98181274	rs534806169	2	98181274	No	trans	T	0.01043	-0.494022	0.0932059	1.15594e-07	-0.661093	0.0947822	3.06168e-12	-0.665915	0.0935664	1.24781e-12	No	No	No
sig_2_125	loc_2_240	7923_41_3	SEMA4C	2:99156947	rs74586840	2	99156947	No	trans	G	0.01193	-0.915162	0.086018	1.9582e-26	-0.915162	0.0869333	6.47457e-26	-0.916046	0.0858314	2.50871e-26	No	No	No
sig_2_128	loc_2_242	14133_93_3	IL1R2	2:102616978	rs7561191	2	102616978	No	cis	A	0.4324	-0.394318	0.0181472	1.09482e-104	-0.394318	0.0189119	1.51641e-96	-0.392882	0.0181124	4.48895e-100	No	No	No
sig_2_130	loc_2_242	2994_71_2	IL1RL2	2:102778461	rs3917265	2	102778461	No	cis	T	0.4375	0.269347	0.0165067	7.41883e-60	0.228808	0.0173971	1.65542e-39	0.228519	0.0167941	1.7823e-41	No	No	No
sig_2_131	loc_2_242	2994_71_2	IL1RL2	2:102795863	rs3917329	2	102795863	No	cis	T	0.06948	-0.439195	0.0322168	2.56693e-42	-0.33542	0.0337011	2.45194e-23	-0.339632	0.0325846	3.3955e-25	No	No	No
sig_2_133	loc_2_242	4234_8_2	IL1RL1	2:102941338	rs11676124	2	102941338	No	cis	T	0.3477	0.605814	0.0164585	1.34606e-296	0.675061	0.0204138	8.33193e-240	0.679746	0.0169389	4.31309e-308	No	No	No
sig_2_134	loc_2_242	4234_8_2	IL1RL1	2:102957291	rs13029918	2	102957291	No	cis	G	0.02369	-1.36409	0.0564285	4.19946e-129	-1.04266	0.0606808	3.57909e-66	-1.03434	0.0501414	4.87975e-91	Yes	No	Yes
sig_2_135	loc_2_242	4234_8_2	IL1RL1	2:102960824	rs2160203	2	102960824	No	cis	G	0.2376	0.015729	0.0205824	0.44475	0.288459	0.0228023	1.11237e-36	0.290139	0.0188833	3.60742e-52	No	No	No
sig_2_137	loc_2_242	14079_14_3	IL18R1	2:102966783	rs1861246	2	102966783	No	cis	T	0.1841	0.681186	0.0214299	9.88108e-222	0.603252	0.0241352	6.97404e-138	0.602202	0.0217333	5.02038e-158	No	No	No
sig_2_137	loc_2_242	3446_7_2	IL18R1	2:102966783	rs1861246	2	102966783	No	cis	T	0.1841	0.516851	0.0223654	3.72451e-118	0.496304	0.0236905	1.89457e-97	0.514095	0.0222346	8.22786e-113	No	No	No
sig_2_136	loc_2_242	14079_14_3	IL18R1	2:102971363	rs13014644	2	102971363	No	cis	T	0.08213	-0.476777	0.0325102	1.07289e-48	-0.276782	0.0344017	8.58269e-16	-0.280635	0.0308547	1.30404e-19	No	No	No
sig_2_138	loc_2_242	14079_14_3	IL18R1	2:103105611	rs1030025	2	103105611	No	cis	T	0.2075	-0.384124	0.02182	2.28651e-69	-0.1991	0.0237121	4.59861e-17	-0.197267	0.0212899	2.74522e-20	No	No	No
sig_2_143	loc_2_244	8258_22_3	UXS1	2:106794480	rs1442566	2	106794480	No	cis	T	0.1089	0.248421	0.0300536	1.38608e-16	0.277715	0.0305832	1.07939e-19	0.248608	0.029555	5.12779e-17	No	No	No
sig_2_145	loc_2_246	2977_7_2	EDAR	2:109585406	rs77304476	2	109585406	No	cis	G	0.01061	1.82974	0.0895491	8.54357e-93	1.73536	0.0931482	1.83292e-77	1.74268	0.0852678	1.84807e-89	No	No	No
sig_2_146	loc_2_246	2977_7_2	EDAR	2:109609765	rs4676225	2	109609765	No	cis	G	0.2788	-0.38784	0.0207504	5.89081e-78	-0.363936	0.0214674	1.83079e-64	-0.35952	0.0196226	8.91807e-73	No	No	No
sig_2_148	loc_2_248	2436_49_4	CXCL16	2:111818658	rs2165109	2	111818658	No	trans	C	0.2586	0.181687	0.0208972	3.48905e-18	0.181687	0.0210389	5.83259e-18	0.178986	0.0205458	3.93974e-18	No	No	No
sig_2_150	loc_2_249	5647_51_3	IAPP	2:112888106	rs10779884	2	112888106	No	trans	G	0.452	0.144546	0.0190425	3.1817e-14	0.152306	0.019191	2.0826e-15	0.149381	0.0180683	1.70798e-16	No	No	No
sig_2_152	loc_2_250	2991_9_2	IL1R1	2:113834434	rs12468224	2	113834434	No	trans	G	0.3647	-0.165797	0.0183123	1.38002e-19	-0.143705	0.0188404	2.39336e-14	-0.166265	0.0181396	6.86306e-20	No	No	No
sig_2_158	loc_2_254	8970_9_3	RIPK2	2:121028164	rs576862122	2	121028164	No	trans	G	0.01185	0.152069	0.0209895	4.32428e-13	0.152069	0.0210945	5.63949e-13	0.151907	0.0209708	4.98542e-13	No	No	No
sig_2_159	loc_2_254	13676_46_3	INHBB	2:121306440	rs17050272	2	121306440	No	cis	A	0.4112	0.338303	0.0177604	6.80481e-81	0.338303	0.0183532	7.14573e-76	0.340352	0.0175944	1.2101e-80	No	No	No
sig_2_165	loc_2_259	9574_11_3	BIN1	2:127892810	rs6733839	2	127892810	No	cis	T	0.3768	0.148596	0.0195791	3.21089e-14	0.148596	0.0196821	4.35899e-14	0.148764	0.0195674	3.40432e-14	No	No	No
sig_2_167	loc_2_259	3758_63_3	PROC	2:128175875	rs1799809	2	128175875	No	cis	G	0.4219	-0.170494	0.0188335	1.39478e-19	-0.170494	0.0189742	2.57362e-19	-0.163548	0.0181544	2.84741e-19	No	No	No
sig_2_167	loc_2_259	2961_1_2	PROC	2:128175875	rs1799809	2	128175875	No	cis	G	0.4219	-0.164818	0.0168986	1.78475e-22	-0.172423	0.017099	6.51398e-24	-0.15814	0.0161804	2.24924e-22	No	No	No
sig_2_168	loc_2_260	5465_32_3	HS6ST1	2:129048433	rs2084498	2	129048433	No	cis	A	0.4309	0.166623	0.0189904	1.7233e-18	0.167906	0.0191275	1.66024e-18	0.164172	0.0188281	3.67583e-18	No	No	No
sig_2_173	loc_2_262	5028_59_1	CD163	2:134966562	rs62165726	2	134966562	No	trans	A	0.03359	-0.555557	0.0517634	7.15371e-27	-0.497603	0.0530129	6.20562e-21	-0.566243	0.0509569	2.22935e-28	No	No	No
sig_2_174	loc_2_263	9017_58_3	LCT	2:136616754	rs182549	2	136616754	No	cis	C	0.1482	-0.971016	0.0228161	0	-0.971016	0.0262449	1.21876e-299	-0.973727	0.0222333	0	No	No	No
sig_2_180	loc_2_268	4559_64_2	KYNU	2:143793814	rs12477146	2	143793814	No	cis	A	0.2064	-0.550856	0.0214273	9.47939e-146	-0.550856	0.0227156	6.59578e-130	-0.551345	0.0214042	4.9343e-138	No	Yes	Yes
sig_2_182	loc_2_270	5036_50_1	TNFAIP6	2:152146672	rs2278089	2	152146672	No	cis	G	0.4406	0.549147	0.0170104	1.21116e-228	0.532908	0.0187331	5.23255e-178	0.536583	0.0166818	1.04199e-207	No	No	No
sig_2_183	loc_2_270	5036_50_1	TNFAIP6	2:152218231	rs3771892	2	152218231	No	cis	A	0.1117	-0.310045	0.0288306	5.67306e-27	-0.207768	0.0293554	1.46588e-12	-0.199367	0.0261199	2.7034e-14	No	Yes	Yes
sig_2_191	loc_2_275	10916_44_3	PLA2R1	2:160756345	rs7595388	2	160756345	No	cis	G	0.474	0.533887	0.0170912	3.29664e-214	0.272069	0.0224022	6.11872e-34	0.290105	0.0194878	3.82586e-49	No	Yes	Yes
sig_2_194	loc_2_275	10916_44_3	PLA2R1	2:160882066	rs55668231	2	160882066	No	cis	A	0.4542	0.604852	0.0166859	1.01969e-287	0.438602	0.0223009	4.09405e-86	0.445532	0.0195345	5.74522e-110	No	Yes	Yes
sig_2_198	loc_2_279	12594_5_3	GCA	2:163067896	rs188497221	2	163067896	No	cis	T	0.01052	-0.607861	0.0898807	1.35186e-11	-0.625522	0.0902642	4.21133e-12	-0.61709	0.0889557	4.47746e-12	No	No	No
sig_2_199	loc_2_279	5029_3_1	FAP	2:163128725	rs3747518	2	163128725	No	cis	G	0.01264	0.75741	0.0845085	3.17311e-19	0.75741	0.085135	5.75974e-19	0.756672	0.0843191	3.88993e-19	No	No	No
sig_2_200	loc_2_279	12594_5_3	GCA	2:163167746	rs17715343	2	163167746	No	cis	G	0.03881	-0.494537	0.0470608	7.89643e-26	-0.500657	0.047536	6.14103e-26	-0.507083	0.0468319	4.83799e-27	No	No	No
sig_2_209	loc_2_287	12659_13_3	OLA1	2:174960260	rs78164392	2	174960260	No	cis	A	0.1951	0.259459	0.0235823	3.72602e-28	0.259459	0.0238485	1.44385e-27	0.253856	0.0233696	3.32854e-27	No	Yes	Yes
sig_2_211	loc_2_289	5755_29_3	GIP	2:176982325	rs114841233	2	176982325	No	trans	A	0.01176	0.155308	0.0222549	2.9814e-12	0.157647	0.0223624	1.79399e-12	0.154492	0.022136	3.32878e-12	No	No	No
sig_2_214	loc_2_291	9288_7_3	FKBP7	2:179327873	rs6710856	2	179327873	No	cis	A	0.2303	0.340787	0.0205911	1.59549e-61	0.298672	0.0215977	1.70613e-43	0.301073	0.0208371	1.88855e-46	No	No	No
sig_2_215	loc_2_291	9288_7_3	FKBP7	2:179383730	rs17226357	2	179383730	No	cis	G	0.1588	-0.299295	0.0240889	1.9218e-35	-0.207632	0.0250763	1.23143e-16	-0.223414	0.0241316	2.944e-20	No	No	No
sig_2_216	loc_2_292	8297_8_3	DNAJC10	2:179795728	rs116376069	2	179795728	No	trans	T	0.01043	-0.629572	0.0901955	2.95008e-12	-0.643962	0.0906437	1.20913e-12	-0.656406	0.0883004	1.22237e-13	No	No	No
sig_2_218	loc_2_294	13678_169_3	CFD	2:180725310	rs2170240	2	180725310	No	trans	C	0.3691	-0.139299	0.0171206	4.07411e-16	-0.139299	0.0172267	6.15494e-16	-0.130718	0.0168151	9.07688e-15	No	No	No
sig_2_222	loc_2_296	8297_8_3	DNAJC10	2:183591571	rs288278	2	183591571	No	cis	G	0.3822	-0.135707	0.0182481	1.03174e-13	-0.138448	0.0183445	4.44947e-14	-0.135807	0.0178981	3.81576e-14	No	Yes	Yes
sig_2_223	loc_2_296	13740_51_3	FRZB	2:183699364	rs13009	2	183699364	No	cis	T	0.07956	0.199695	0.0342146	5.32949e-09	0.252463	0.0344889	2.47782e-13	0.255024	0.0322748	3.31596e-15	No	Yes	Yes
sig_2_224	loc_2_296	13740_51_3	FRZB	2:183703336	rs288326	2	183703336	No	cis	A	0.08513	0.514324	0.0328117	2.2416e-55	0.674818	0.0345006	3.41707e-85	0.670304	0.032231	1.91007e-92	Yes	No	Yes
sig_2_225	loc_2_296	13740_51_3	FRZB	2:183758560	rs7589371	2	183758560	No	cis	T	0.2953	0.211984	0.0203495	2.07043e-25	0.217483	0.0209335	2.7762e-25	0.214937	0.0195595	8.5447e-28	No	No	No
sig_2_226	loc_2_296	13740_51_3	FRZB	2:183927621	rs35285912	2	183927621	No	cis	G	0.2205	-0.292395	0.0222359	1.70893e-39	-0.364552	0.0233944	9.515e-55	-0.360443	0.0218766	1.55311e-59	No	No	No
sig_2_234	loc_2_298	8786_6_3	FAM171B	2:187642459	rs76851721	2	187642459	No	cis	C	0.1965	-0.205756	0.023624	3.04902e-18	-0.205756	0.0237847	5.11499e-18	-0.20254	0.0236019	1.21118e-17	No	No	No
sig_2_234	loc_2_298	8851_42_3	FAM171B	2:187651855	rs7568974	2	187651855	No	cis	A	0.1982	-0.380123	0.0228118	2.41724e-62	-0.435076	0.0244241	5.56529e-71	-0.377678	0.0227643	2.53902e-60	No	No	No
sig_2_236	loc_2_300	7003_4_3	GALNT10	2:190266504	rs111730017	2	190266504	No	trans	A	0.01379	0.128344	0.0167856	2.07203e-14	0.128344	0.0168727	2.81381e-14	0.120985	0.0164505	2.20613e-13	No	No	No
sig_2_238	loc_2_301	12396_19_3	HIBCH	2:191176223	rs291444	2	191176223	No	cis	T	0.3946	-0.604929	0.0176181	2.30605e-258	-0.604929	0.019421	5.36317e-213	-0.60785	0.0176087	5.52178e-236	No	Yes	Yes
sig_2_245	loc_2_307	2890_59_2	CCL28	2:207023508	rs4147711	2	207023508	No	trans	C	0.4314	-0.331715	0.0187846	8.69476e-70	-0.321482	0.0193817	8.66561e-62	-0.32338	0.0184554	6.88945e-67	No	No	No
sig_2_246	loc_2_307	2890_59_2	CCL28	2:207067503	rs16838070	2	207067503	No	trans	A	0.1543	-0.215136	0.0260463	1.45974e-16	-0.181874	0.0262833	4.52448e-12	-0.183205	0.0250604	3.05229e-13	No	No	No
sig_2_247	loc_2_307	7049_2_3	ADAM23	2:207308961	rs1448903	2	207308961	No	cis	G	0.09963	0.517162	0.0309087	7.67202e-63	0.459324	0.0318507	3.81002e-47	0.472551	0.0294946	1.81832e-56	No	No	No
sig_2_248	loc_2_307	7049_2_3	ADAM23	2:207340139	rs7598482	2	207340139	No	cis	T	0.3491	-0.253107	0.0194624	1.14715e-38	-0.194806	0.0208185	8.17691e-21	-0.21931	0.0189416	1.22671e-30	No	No	No
sig_2_250	loc_2_307	7049_2_3	ADAM23	2:207392258	rs143219430	2	207392258	No	cis	C	0.02696	-0.817133	0.0568784	8.41936e-47	-0.633427	0.0595643	2.06273e-26	-0.61013	0.0553524	5.92403e-28	No	No	No
sig_2_251	loc_2_307	7049_2_3	ADAM23	2:207509762	rs12471404	2	207509762	No	cis	C	0.02838	-0.640873	0.0561289	3.4044e-30	-0.642742	0.0572123	2.76634e-29	-0.630764	0.053187	4.82823e-32	No	No	No
sig_2_254	loc_2_310	13986_6_3	LANCL1	2:210745915	rs141705179	2	210745915	No	trans	A	0.01291	-0.897555	0.0821669	8.89407e-28	-0.674771	0.0897133	5.4186e-14	-0.894116	0.0816909	1.3721e-27	No	No	No
sig_2_256	loc_2_311	12691_44_3	SHMT2	2:211540507	rs1047891	2	211540507	No	trans	A	0.2664	0.179661	0.0216756	1.14562e-16	0.179661	0.0218121	1.76945e-16	0.177129	0.0216592	3.5715e-16	No	No	No
sig_2_259	loc_2_313	3435_53_2	FN1	2:216300185	rs1250258	2	216300185	No	cis	C	0.3196	-0.416507	0.0181074	4.448e-117	-0.416507	0.0189721	7.99585e-107	-0.41457	0.0177965	2.16515e-114	No	Yes	Yes
sig_2_259	loc_2_313	3434_34_1	FN1	2:216300185	rs1250258	2	216300185	No	cis	C	0.3196	-0.349422	0.0195757	2.90161e-71	-0.349422	0.020141	2.01452e-67	-0.349373	0.0190441	5.96207e-73	No	Yes	Yes
sig_2_259	loc_2_313	11547_84_3	MUSK	2:216300185	rs1250258	2	216300185	No	trans	C	0.3196	-0.171037	0.0203114	3.74117e-17	-0.171037	0.0204419	5.91089e-17	-0.168307	0.020171	9.04301e-17	No	No	No
sig_2_259	loc_2_313	4131_72_2	FN1	2:216300185	rs1250258	2	216300185	No	cis	C	0.3196	-0.499704	0.0189377	1.94574e-153	-0.499704	0.0201152	3.14369e-136	-0.498393	0.0188703	1.31534e-144	No	Yes	Yes
sig_2_259	loc_2_313	11450_110_3	P4HB	2:216300482	rs1250259	2	216300482	No	trans	T	0.3197	-0.164967	0.018852	2.12153e-18	-0.164967	0.0189834	3.62203e-18	-0.157163	0.018548	3.04942e-17	No	No	No
sig_2_259	loc_2_313	6342_10_3	NPNT	2:216300482	rs1250259	2	216300482	No	trans	T	0.3197	-0.398757	0.0193898	5.61548e-94	-0.398757	0.0201303	2.49826e-87	-0.396517	0.0189269	9.84315e-94	No	No	No
sig_2_259	loc_2_313	10584_7_3	NDUFS4	2:216306635	rs1250232	2	216306635	No	trans	C	0.3167	-0.182339	0.0201352	1.35653e-19	-0.182339	0.0202853	2.50109e-19	-0.165647	0.015715	9.99999e-26	No	No	No
sig_2_259	loc_2_313	8106_15_3	SSR1	2:216306635	rs1250232	2	216306635	No	trans	C	0.3167	-0.184692	0.0200247	2.88338e-20	-0.184692	0.0201796	5.56829e-20	-0.184327	0.0199613	3.66891e-20	No	No	No
sig_2_261	loc_2_314	8239_223_3	BCHE	2:217487709	rs111696008	2	217487709	No	trans	A	0.02033	0.59792	0.0596646	1.2281e-23	0.59792	0.0602246	3.13974e-23	0.602962	0.0574431	1.58463e-25	No	No	No
sig_2_261	loc_2_314	9511_61_3	NXPH2	2:217487709	rs111696008	2	217487709	No	trans	A	0.02033	-0.478919	0.0664676	5.79162e-13	-0.478919	0.0667864	7.45001e-13	-0.465654	0.0650613	9.34715e-13	No	No	No
sig_2_262	loc_2_314	2685_21_2	IGFBP5	2:217543728	rs11575194	2	217543728	No	cis	A	0.03262	-0.754534	0.0516163	2.15218e-48	-0.754534	0.0526501	1.39879e-46	-0.760057	0.0514781	2.19166e-48	Yes	No	Yes
sig_2_267	loc_2_317	11248_43_3	UROS	2:220155459	rs137994137	2	220155459	No	trans	A	0.01644	0.583504	0.0742208	3.7886e-15	0.583504	0.0746395	5.38289e-15	0.564532	0.0725013	8.21197e-15	No	No	No
sig_2_269	loc_2_319	5631_83_3	MLN	2:222069957	rs16862260	2	222069957	No	trans	A	0.2401	-0.251732	0.0216536	3.06116e-31	-0.251732	0.0219144	1.53235e-30	-0.234969	0.0199705	1.42738e-31	No	No	No
sig_2_272	loc_2_321	11371_1_3	GPR101	2:224874874	rs13412535	2	224874874	Yes	trans	A	0.1963	-0.266986	0.0228841	1.88204e-31	-0.266986	0.0231782	1.06001e-30	-0.267589	0.0228353	2.4748e-31	No	No	No
sig_2_272	loc_2_321	11363_58_3	AQP4	2:224874874	rs13412535	2	224874874	Yes	trans	A	0.1963	-0.193074	0.0232524	1.01173e-16	-0.193074	0.0234029	1.5838e-16	-0.194339	0.0231936	6.74766e-17	No	No	No
sig_2_272	loc_2_321	11667_29_3	TNS2	2:224874874	rs13412535	2	224874874	Yes	trans	A	0.1963	-0.597263	0.0223231	1.06907e-157	-0.532869	0.0257592	4.57681e-95	-0.598832	0.0222691	1.62227e-149	No	No	No
sig_2_272	loc_2_321	4144_13_1	CCL13	2:224874874	rs13412535	2	224874874	Yes	trans	A	0.1963	-0.272239	0.023323	1.76055e-31	-0.272239	0.0236227	9.93049e-31	-0.268758	0.0232719	1.71791e-30	No	No	No
sig_2_272	loc_2_321	12041_33_3	HSPA1L	2:224874874	rs13412535	2	224874874	Yes	trans	A	0.1963	-0.171503	0.0226866	4.04122e-14	-0.171503	0.0228082	5.50509e-14	-0.171722	0.0221086	9.55139e-15	No	No	No
sig_2_272	loc_2_321	4562_1_2	NXPH1	2:224874874	rs13412535	2	224874874	Yes	trans	A	0.1963	-0.212093	0.0235048	1.82355e-19	-0.212093	0.0236849	3.40477e-19	-0.211611	0.0234642	2.60955e-19	No	No	No
sig_2_272	loc_2_321	9316_67_3	WFDC1	2:224880498	rs68066031	2	224880498	Yes	trans	C	0.1963	-0.379709	0.0225049	7.19628e-64	-0.379709	0.023109	1.1431e-60	-0.382902	0.0212343	1.29015e-70	No	No	No
sig_2_272	loc_2_321	7089_42_3	SYT11	2:224880498	rs68066031	2	224880498	Yes	trans	C	0.1963	-0.243893	0.0241445	5.44649e-24	-0.243893	0.0243773	1.44998e-23	-0.242613	0.0233432	4.59535e-25	No	No	No
sig_2_272	loc_2_321	4499_21_1	PDGFA	2:224880498	rs68066031	2	224880498	Yes	trans	C	0.1963	0.200353	0.0239716	6.38273e-17	0.200353	0.0241297	1.01367e-16	0.19718	0.0238097	1.52194e-16	No	No	No
sig_2_272	loc_2_321	8258_22_3	UXS1	2:224880498	rs68066031	2	224880498	Yes	trans	C	0.1963	-0.248706	0.0235532	4.59935e-26	-0.248706	0.0238013	1.47651e-25	-0.25206	0.0231985	3.23651e-27	No	No	No
sig_2_272	loc_2_321	11204_80_3	CXADR	2:224880498	rs68066031	2	224880498	Yes	trans	C	0.1963	0.172093	0.0226952	3.38195e-14	0.172093	0.0228179	4.6275e-14	0.173094	0.0225565	1.97256e-14	No	No	No
sig_2_272	loc_2_321	10643_16_3	OLFM3	2:224880498	rs68066031	2	224880498	Yes	trans	C	0.1963	-0.748566	0.0196855	0	-0.678934	0.0241596	9.25751e-174	-0.681258	0.0210731	1.49426e-209	No	No	No
sig_2_272	loc_2_321	2790_54_2	PPBP	2:224880498	rs68066031	2	224880498	Yes	trans	C	0.1963	-0.408581	0.0233424	1.33992e-68	-0.408581	0.0240158	6.57594e-65	-0.411981	0.0225227	1.49381e-72	No	No	No
sig_2_272	loc_2_321	3217_74_2	SERPINE2	2:224880498	rs68066031	2	224880498	Yes	cis	C	0.1963	-1.16823	0.0180835	0	-1.09906	0.0272655	0	-1.05775	0.0188682	0	No	No	No
sig_2_272	loc_2_321	2914_65_3	PPBP	2:224880498	rs68066031	2	224880498	Yes	trans	C	0.1963	-0.264799	0.0214934	7.06816e-35	-0.264799	0.0218024	6.0667e-34	-0.266591	0.0212326	1.1747e-35	No	No	No
sig_2_272	loc_2_321	4544_4_3	PPBP	2:224880498	rs68066031	2	224880498	Yes	trans	C	0.1963	-0.310241	0.0235494	1.23774e-39	-0.310241	0.0239355	2.02193e-38	-0.310795	0.0232162	3.17252e-40	No	No	No
sig_2_273	loc_2_321	3217_74_2	SERPINE2	2:224906315	rs1438831	2	224906315	No	cis	T	0.3829	0.569406	0.0180202	3.90758e-219	0.20053	0.0223623	3.03806e-19	0.235768	0.0153663	4.95651e-52	No	No	No
sig_2_273	loc_2_321	10643_16_3	OLFM3	2:224910345	rs282257	2	224910345	No	trans	G	0.3903	0.357566	0.0172978	6.29534e-95	0.145157	0.0195109	1.00843e-13	0.139611	0.0170835	3.74586e-16	No	No	No
sig_2_277	loc_2_324	11547_84_3	MUSK	2:230039817	rs13013873	2	230039817	No	trans	A	0.3967	0.137474	0.0195499	2.03661e-12	0.137474	0.0196384	2.55474e-12	0.138157	0.019425	1.29066e-12	No	No	No
sig_2_281	loc_2_324	9769_48_3	DNER	2:230592777	rs34661502	2	230592777	No	cis	G	0.3438	-0.154104	0.0202013	2.37648e-14	-0.146447	0.0203303	5.87256e-13	-0.151654	0.0201348	5.83123e-14	No	No	No
sig_2_283	loc_2_326	7813_6_3	ALPPL2	2:233233500	rs58994136	2	233233500	No	cis	T	0.08363	-0.339495	0.032992	7.79964e-25	-0.34047	0.0349324	1.9088e-22	-0.336956	0.0328406	1.78902e-24	No	Yes	Yes
sig_2_284	loc_2_326	7813_6_3	ALPPL2	2:233249080	rs10933394	2	233249080	No	cis	C	0.3572	0.306016	0.0188385	2.456e-59	0.303465	0.0226967	8.99664e-41	0.30587	0.021401	1.66387e-45	No	No	No
sig_2_284	loc_2_326	6706_18_3	ALPPL2	2:233249080	rs10933394	2	233249080	No	cis	C	0.3572	0.177332	0.0196522	1.82142e-19	0.237155	0.0210638	2.09342e-29	0.239381	0.0207353	1.79766e-30	No	No	No
sig_2_284	loc_2_326	6715_63_3	ALPPL2	2:233249080	rs10933394	2	233249080	No	cis	C	0.3572	0.167857	0.0193549	4.22422e-18	0.229126	0.0207353	2.19056e-28	0.229861	0.0204255	4.69599e-29	No	No	No
sig_2_285	loc_2_326	7813_6_3	ALPPL2	2:233255052	rs13386140	2	233255052	No	cis	C	0.222	-0.28159	0.0222946	1.43523e-36	-0.231031	0.0252987	6.71704e-20	-0.230542	0.0238273	5.7903e-22	No	No	No
sig_2_286	loc_2_326	7813_6_3	ALPPL2	2:233271226	rs58457058	2	233271226	No	cis	A	0.05702	-0.35138	0.0395354	6.23695e-19	-0.64683	0.0423673	1.26486e-52	-0.65059	0.0398138	1.30047e-58	No	Yes	Yes
sig_2_286	loc_2_326	6706_18_3	ALPPL2	2:233274509	rs1048995	2	233274509	No	cis	G	0.05711	-0.194027	0.0407628	1.93685e-06	-0.36122	0.043459	9.43046e-17	-0.363567	0.0428075	2.57652e-17	Yes	No	Yes
sig_2_286	loc_2_326	6715_63_3	ALPPL2	2:233274509	rs1048995	2	233274509	No	cis	G	0.05711	-0.208216	0.040133	2.12394e-07	-0.369949	0.0428077	5.51832e-18	-0.370125	0.0421955	2.33063e-18	Yes	No	Yes
sig_2_290	loc_2_329	8312_139_3	CMPK1	2:234642838	rs7567468	2	234642838	No	trans	T	0.2958	-0.14373	0.0209223	6.43354e-12	-0.14373	0.0210124	7.90564e-12	-0.142534	0.0208068	8.19387e-12	No	No	No
sig_2_290	loc_2_329	5260_80_3	TYK2	2:234649302	rs17862875	2	234649302	No	trans	A	0.2956	-0.160357	0.0207289	1.02662e-14	-0.160357	0.0208426	1.42909e-14	-0.16116	0.0205197	4.83714e-15	No	No	No
sig_2_290	loc_2_329	12488_9_3	MCTS1	2:234649302	rs17862875	2	234649302	No	trans	A	0.2956	-0.148222	0.0208969	1.31222e-12	-0.148222	0.0209929	1.65821e-12	-0.147456	0.0207966	1.51041e-12	No	No	No
sig_2_290	loc_2_329	9778_45_3	TMEM52B	2:234649302	rs17862875	2	234649302	No	trans	A	0.2956	-0.145287	0.0205854	1.69197e-12	-0.145287	0.0206792	2.12895e-12	-0.142245	0.0202806	2.6059e-12	No	No	No
sig_2_291	loc_2_329	12894_3_3	PAXIP1	2:234668570	rs887829	2	234668570	No	trans	T	0.3199	0.194778	0.0204956	2.03136e-21	0.194778	0.0206678	4.33361e-21	0.195231	0.020508	2.55644e-21	No	No	No
sig_2_291	loc_2_329	7221_56_3	CKAP4	2:234672639	rs6742078	2	234672639	No	trans	T	0.3197	0.185077	0.0203966	1.14816e-19	0.185077	0.0205527	2.15652e-19	0.185573	0.0204275	1.43754e-19	No	No	No
sig_2_291	loc_2_329	7891_45_3	UGT1A6	2:234672639	rs6742078	2	234672639	No	cis	T	0.3197	-0.25745	0.0204232	1.96266e-36	-0.225784	0.0211431	1.27815e-26	-0.227513	0.0207023	8.45978e-28	No	No	No
sig_2_291	loc_2_329	4931_59_1	F3	2:234673309	rs4148325	2	234673309	No	trans	T	0.3199	0.199077	0.0200376	2.92671e-23	0.199077	0.0202214	7.21447e-23	0.198568	0.020056	6.49446e-23	No	No	No
sig_2_292	loc_2_329	7891_45_3	UGT1A6	2:234679384	rs11563251	2	234679384	No	cis	T	0.09848	0.321279	0.0322157	2.00604e-23	0.251235	0.0331703	3.61588e-14	0.249483	0.0324702	1.8299e-14	No	No	No
sig_2_296	loc_2_332	5846_24_3	NOG	2:241510903	rs78909033	2	241510903	No	trans	A	0.1543	-0.186709	0.0263759	1.45437e-12	-0.186709	0.0264984	1.84075e-12	-0.206622	0.0245822	5.41e-17	No	No	No
sig_2_296	loc_2_332	8778_3_3	NOG	2:241510903	rs78909033	2	241510903	No	trans	A	0.1543	-0.22418	0.0263787	1.92017e-17	-0.22418	0.0265562	3.12732e-17	-0.241599	0.0241294	2.15231e-23	No	No	No
sig_2_296	loc_2_332	4258_15_2	PA2G4	2:241510903	rs78909033	2	241510903	No	trans	A	0.1543	0.280094	0.0254517	3.61825e-28	0.280094	0.0257402	1.41102e-27	0.280715	0.0245644	6.73547e-30	No	No	No
sig_2_298	loc_2_333	11440_58_3	SOCS3	2:242019647	rs6739482	2	242019647	No	trans	C	0.1721	0.885277	0.0218623	0	0.885277	0.0248947	5.63624e-277	0.884377	0.0217079	2.31110391488465e-316	No	No	No
sig_3_1	loc_3_335	8958_51_3	CHL1	3:93078	rs13077895	3	93078	No	cis	G	0.3513	-0.188136	0.0192269	1.30543e-22	-0.201981	0.0194999	3.84828e-25	-0.19189	0.0191149	1.66059e-23	No	No	No
sig_3_1	loc_3_335	3601_54_3	CHL1	3:93078	rs13077895	3	93078	No	cis	G	0.3513	-0.18708	0.0194459	6.54884e-22	-0.18708	0.0196116	1.43891e-21	-0.19183	0.0193418	5.48332e-23	No	No	No
sig_3_8	loc_3_338	3298_52_2	CNTN4	3:2140378	rs13071423	3	2140378	No	cis	A	0.1668	0.214149	0.0249418	9.00903e-18	0.281836	0.0259689	1.93364e-27	0.23755	0.024813	1.53388e-21	No	No	No
sig_3_9	loc_3_338	3298_52_2	CNTN4	3:2281104	rs1178526	3	2281104	No	cis	C	0.1972	0.153334	0.0240692	1.88354e-10	0.206888	0.0245215	3.2557e-17	0.181269	0.0238107	3.14773e-14	No	No	No
sig_3_12	loc_3_339	3298_52_2	CNTN4	3:3098041	rs163352	3	3098041	No	cis	G	0.1937	0.193179	0.0239096	6.50019e-16	0.20475	0.0240874	1.89145e-17	0.203789	0.0236295	8.38103e-18	No	No	No
sig_3_13	loc_3_339	4491_4_2	IL5RA	3:3107730	rs340827	3	3107730	No	cis	A	0.4573	0.159387	0.0185397	8.17809e-18	0.146729	0.0187759	5.50693e-15	0.145582	0.0171927	3.19713e-17	No	No	No
sig_3_13	loc_3_339	13686_2_3	IL5RA	3:3108083	rs340828	3	3108083	No	cis	A	0.4562	0.138527	0.0186019	9.55391e-14	0.142739	0.0188963	4.22769e-14	0.132004	0.017384	3.65373e-14	No	No	No
sig_3_15	loc_3_339	4491_4_2	IL5RA	3:3141600	rs6442776	3	3141600	No	cis	T	0.3418	0.350836	0.0190039	4.23324e-76	0.265267	0.0237173	4.85559e-29	0.294081	0.0215666	1.20511e-41	No	Yes	Yes
sig_3_17	loc_3_339	13686_2_3	IL5RA	3:3144765	rs6800335	3	3144765	No	cis	T	0.3243	0.364791	0.0191944	1.54826e-80	0.28375	0.0269685	6.87587e-26	0.346941	0.0240036	1.76226e-46	No	No	No
sig_3_18	loc_3_339	4491_4_2	IL5RA	3:3150964	rs77400868	3	3150964	No	cis	G	0.1443	0.546257	0.0252213	5.04784e-104	0.466936	0.030239	8.60247e-54	0.46294	0.0279191	2.94747e-60	No	No	No
sig_3_18	loc_3_339	13686_2_3	IL5RA	3:3150964	rs77400868	3	3150964	No	cis	G	0.1443	0.521408	0.0253748	7.97708e-94	0.375722	0.0318499	4.06094e-32	0.376281	0.0296503	2.21489e-36	No	No	No
sig_3_19	loc_3_339	4491_4_2	IL5RA	3:3152661	rs7622183	3	3152661	No	cis	T	0.4939	0.0679862	0.0185952	0.000256066	0.266154	0.0205346	2.02972e-38	0.279436	0.0187562	3.23283e-49	No	No	No
sig_3_19	loc_3_339	13686_2_3	IL5RA	3:3152661	rs7622183	3	3152661	No	cis	T	0.4939	0.059105	0.0186386	0.00151859	0.241025	0.0222573	2.50814e-27	0.294404	0.0195294	2.51924e-50	No	No	No
sig_3_21	loc_3_341	6456_17_3	PSG6	3:6362621	rs75614409	3	6362621	No	trans	G	0.05773	0.0769403	0.0110623	3.52109e-12	0.0769403	0.0111113	4.37533e-12	0.0770142	0.0110516	3.58745e-12	No	No	No
sig_3_27	loc_3_346	7628_40_3	CRELD1	3:9975386	rs2270894	3	9975386	No	cis	G	0.2232	0.714367	0.0204565	3.53565e-267	0.420653	0.0239529	4.84279e-69	0.412713	0.0176703	5.55334e-115	No	No	No
sig_3_28	loc_3_346	7628_40_3	CRELD1	3:9985457	rs9878047	3	9985457	No	cis	C	0.274	-0.986525	0.0164784	0	-0.858356	0.0226026	0	-0.860827	0.0166069	0	No	No	No
sig_3_30	loc_3_348	6462_12_3	TIMP4	3:12134740	rs184262	3	12134740	No	cis	A	0.1675	-0.35003	0.0240567	5.82253e-48	-0.301205	0.0251367	4.37989e-33	-0.317889	0.0239906	1.85744e-39	No	No	No
sig_3_31	loc_3_348	6462_12_3	TIMP4	3:12189968	rs3773364	3	12189968	No	cis	G	0.1947	0.272425	0.0226984	3.47034e-33	0.211241	0.0235649	3.12492e-19	0.21227	0.0225676	7.45878e-21	No	No	No
sig_3_34	loc_3_350	9269_7_3	BTD	3:15646219	rs4407396	3	15646219	No	cis	G	0.1115	-0.116669	0.0297293	8.69542e-05	-0.300094	0.0302082	2.9557e-23	-0.271727	0.0230293	9.70395e-32	No	No	No
sig_3_35	loc_3_350	9269_7_3	BTD	3:15656464	rs71627145	3	15656464	No	cis	G	0.02847	-1.28287	0.0536574	2.49641e-126	-1.44358	0.0568095	1.91329e-142	-1.40395	0.0432555	3.82783e-211	No	Yes	Yes
sig_3_37	loc_3_350	9269_7_3	BTD	3:15686534	rs35034250	3	15686534	No	cis	T	0.03315	-2.00587	0.0440761	0	-2.12488	0.0521012	0	-2.09787	0.0398759	0	Yes	No	Yes
sig_3_38	loc_3_350	9269_7_3	BTD	3:15702311	rs79998276	3	15702311	No	cis	A	0.1115	-0.157198	0.0297851	1.30787e-07	-0.229332	0.032062	8.50418e-13	-0.270262	0.0229739	1.46015e-31	No	No	No
sig_3_40	loc_3_351	3519_3_2	CCL17	3:16761856	rs78052952	3	16761856	No	trans	T	0.01494	-0.606757	0.0774549	4.73789e-15	-0.653125	0.0779831	5.51265e-17	-0.587846	0.0663793	1.11148e-18	No	No	No
sig_3_41	loc_3_351	3519_3_2	CCL17	3:16950359	rs115952894	3	16950359	No	trans	G	0.07382	-0.652145	0.0352815	2.77546e-76	-0.780783	0.0378315	1.23962e-94	-0.814301	0.0322246	3.35845e-133	No	No	No
sig_3_42	loc_3_351	3519_3_2	CCL17	3:17060203	rs13083189	3	17060203	No	trans	A	0.2873	0.117385	0.0214407	4.37838e-08	0.23478	0.0223452	8.02156e-26	0.23781	0.0190704	3.3368e-35	No	No	No
sig_3_59	loc_3_364	6387_61_3	DEFA5	3:40915239	rs35470271	3	40915239	No	trans	G	0.1593	-0.212731	0.0251488	2.69928e-17	-0.212731	0.0253117	4.29848e-17	-0.216143	0.024985	6.66206e-18	No	No	No
sig_3_64	loc_3_367	7085_81_3	CDSN	3:42905465	rs4682867	3	42905465	No	trans	T	0.3636	-0.17633	0.0198095	5.52039e-19	-0.147937	0.0203578	3.67915e-13	-0.144575	0.017747	4.6234e-16	No	No	No
sig_3_65	loc_3_367	7085_81_3	CDSN	3:42906116	rs2228467	3	42906116	No	trans	C	0.05843	0.350328	0.0402254	3.06232e-18	0.290829	0.0413199	1.94352e-12	0.294303	0.0361123	4.5037e-16	No	No	No
sig_3_65	loc_3_367	3519_3_2	CCL17	3:42906116	rs2228467	3	42906116	No	trans	C	0.05843	0.566851	0.0397943	4.84816e-46	0.566851	0.0405242	1.84612e-44	0.596073	0.0344991	3.9136e-65	No	No	No
sig_3_65	loc_3_367	5301_7_3	CCL11	3:42906116	rs2228467	3	42906116	No	trans	C	0.05843	0.494248	0.0396844	1.32234e-35	0.431217	0.0410393	7.98468e-26	0.452614	0.0371124	9.1452e-34	No	No	No
sig_3_64	loc_3_367	5301_7_3	CCL11	3:42909160	rs3919627	3	42909160	No	trans	A	0.366	-0.199872	0.0196315	2.40605e-24	-0.158194	0.0202127	5.01841e-15	-0.147193	0.0182271	8.23254e-16	No	No	No
sig_3_68	loc_3_367	6359_50_3	POMGNT2	3:43122966	rs2936818	3	43122966	No	cis	A	0.4668	-0.274718	0.0184395	3.37853e-50	-0.274718	0.0188174	2.84503e-48	-0.27377	0.0182116	4.64243e-50	No	No	No
sig_3_73	loc_3_369	5701_81_3	CLEC3B	3:45036800	rs10865936	3	45036800	No	cis	A	0.2189	-0.214839	0.0189645	9.48339e-30	-0.214839	0.0191877	4.23249e-29	-0.215812	0.0189208	8.61279e-30	No	No	No
sig_3_76	loc_3_369	6565_68_3	CDCP1	3:45218605	rs62244506	3	45218605	No	cis	A	0.1729	-0.210253	0.0247038	1.72502e-17	-0.215371	0.0248793	4.85939e-18	-0.21327	0.0246914	7.48749e-18	No	No	No
sig_3_77	loc_3_370	2436_49_4	CXCL16	3:46068681	rs58035200	3	46068681	No	trans	T	0.2354	-0.151833	0.0216915	2.56595e-12	-0.151833	0.0217869	3.19163e-12	-0.155159	0.0212821	3.53508e-13	No	No	No
sig_3_78	loc_3_371	2781_63_2	CCL4L1	3:46384204	rs113341849	3	46384204	No	trans	A	0.118	0.591205	0.0276046	9.29711e-102	0.591205	0.028731	4.39184e-94	0.580606	0.0259851	8.35228e-106	No	No	No
sig_3_78	loc_3_371	10574_10_3	AXL	3:46384204	rs113341849	3	46384204	No	trans	A	0.118	0.558972	0.0280634	2.83065e-88	0.558972	0.0290581	1.83731e-82	0.548281	0.0244436	1.4242e-106	No	No	No
sig_3_79	loc_3_371	2578_67_2	CCL2	3:46399208	rs1799864	3	46399208	No	trans	A	0.09043	0.223308	0.032583	7.20583e-12	0.223308	0.0327167	8.76196e-12	0.230899	0.0304125	3.68613e-14	No	No	No
sig_3_80	loc_3_371	9713_67_3	PDGFRL	3:46484283	rs6441991	3	46484283	No	trans	A	0.08655	0.397538	0.033736	4.73156e-32	-0.528798	0.0380793	7.61986e-44	-0.530556	0.0244922	7.95601e-100	No	No	No
sig_3_81	loc_3_371	13541_1_3	MYCT1	3:46489015	rs743659	3	46489015	No	trans	G	0.3066	0.276505	0.0192619	9.90939e-47	0.276505	0.0196243	4.38035e-45	0.277054	0.0192426	3.83557e-46	No	No	No
sig_3_81	loc_3_371	9713_67_3	PDGFRL	3:46491073	rs2269442	3	46491073	No	trans	C	0.3146	1.1233	0.0138522	0	1.26402	0.0229465	0	1.26476	0.0148245	0	No	No	No
sig_3_82	loc_3_371	2795_23_3	ALPL	3:46495233	rs6414426	3	46495233	No	trans	C	0.01954	0.494662	0.0690449	7.81551e-13	0.494662	0.0693655	9.94722e-13	0.480374	0.0688405	3.35525e-12	No	No	No
sig_3_82	loc_3_371	8076_4_3	SPACA3	3:46495233	rs6414426	3	46495233	No	trans	C	0.01954	-0.50916	0.065205	5.7825e-15	-0.50916	0.0655674	8.13589e-15	-0.493895	0.0599163	2.09206e-16	No	No	No
sig_3_83	loc_3_371	5452_71_3	ASGR1	3:46501268	rs1126477	3	46501268	No	trans	T	0.2279	-0.213574	0.0209648	2.26031e-24	-0.213574	0.0211606	5.93314e-24	-0.211205	0.0205329	1.37679e-24	No	No	No
sig_3_83	loc_3_371	2780_35_2	LTF	3:46501268	rs1126477	3	46501268	No	cis	T	0.2279	-0.517325	0.021645	3.03072e-126	-0.517325	0.0227397	1.43865e-114	-0.51799	0.0216436	2.35126e-120	Yes	No	Yes
sig_3_83	loc_3_371	5909_51_3	NME1	3:46501268	rs1126477	3	46501268	No	trans	T	0.2279	-0.422795	0.0216874	1.21149e-84	-0.422795	0.0224236	2.6761e-79	-0.422531	0.0216998	1.19831e-81	No	No	No
sig_3_80	loc_3_371	10949_59_3	RPLP2	3:46505315	rs36114837	3	46505315	No	trans	C	0.08601	0.324082	0.0321104	5.94839e-24	0.359001	0.0329175	1.07796e-27	0.324693	0.0320883	7.46834e-24	No	No	No
sig_3_84	loc_3_371	5810_25_3	TDGF1	3:46619238	rs80045772	3	46619238	No	cis	A	0.2732	1.42331	0.00946984	0	1.42331	0.0218518	0	1.42304	0.00942592	0	No	No	No
sig_3_87	loc_3_374	4815_25_3	TXNDC12	3:48961019	rs62262463	3	48961019	No	trans	G	0.07664	0.411645	0.0343016	3.52082e-33	0.275563	0.0350109	3.52453e-15	0.269241	0.0230738	4.37346e-31	No	No	No
sig_3_89	loc_3_374	4815_25_3	TXNDC12	3:49280206	rs114953223	3	49280206	No	trans	G	0.03916	0.360028	0.0472313	2.48507e-14	-0.396015	0.0518508	2.2133e-14	-0.405658	0.0341201	3.41932e-32	No	No	No
sig_3_90	loc_3_374	3052_8_2	FASLG	3:49575831	rs34519883	3	49575831	No	trans	T	0.1018	-0.129134	0.0316399	4.47719e-05	-0.555766	0.0362189	3.84697e-53	-0.565293	0.0340821	2.72976e-60	No	No	No
sig_3_92	loc_3_374	4407_10_1	MST1	3:49646206	rs62262670	3	49646206	No	cis	T	0.06002	0.230736	0.0404152	1.13549e-08	-0.284202	0.0412255	5.43047e-12	-0.281618	0.0168783	5.66435e-61	No	Yes	Yes
sig_3_91	loc_3_374	14197_2_3	PRDM1	3:49678307	rs2172252	3	49678307	No	trans	T	0.3148	-0.318589	0.0190419	7.79897e-63	-0.328228	0.0195873	5.02183e-63	-0.319009	0.018852	1.29315e-62	No	No	No
sig_3_91	loc_3_374	3052_8_2	FASLG	3:49686682	rs6770670	3	49686682	No	trans	C	0.3145	0.392266	0.0196264	7.19674e-89	0.56494	0.0232315	1.27006e-130	0.569413	0.0219337	4.55874e-140	No	No	No
sig_3_90	loc_3_374	4815_25_3	TXNDC12	3:49706699	rs36116071	3	49706699	No	trans	G	0.1009	-1.25671	0.0256889	0	-1.86178	0.0371332	0	-1.88019	0.0244816	0	No	No	No
sig_3_90	loc_3_374	14634_13_3	LHCGR	3:49706699	rs36116071	3	49706699	No	trans	G	0.1009	-0.200777	0.0307665	6.76252e-11	-0.905383	0.0356254	1.76613e-142	-0.914987	0.0297491	1.92305e-191	No	No	No
sig_3_91	loc_3_374	4407_10_1	MST1	3:49721532	rs3197999	3	49721532	No	cis	A	0.3101	-1.32659	0.00996579	0	-1.38225	0.0204663	0	-1.38463	0.0086829	0	Yes	No	Yes
sig_3_91	loc_3_374	4815_25_3	TXNDC12	3:49721532	rs3197999	3	49721532	No	trans	A	0.3101	0.132475	0.019782	2.13114e-11	0.762007	0.024993	3.66907e-204	0.77435	0.0165495	0	No	No	No
sig_3_91	loc_3_374	14634_13_3	LHCGR	3:49721532	rs3197999	3	49721532	No	trans	A	0.3101	0.618167	0.0179909	9.99244e-259	0.907896	0.0228762	0	0.914761	0.0191851	0	No	No	No
sig_3_91	loc_3_374	6547_83_3	TMPRSS11D	3:49721532	rs3197999	3	49721532	No	trans	A	0.3101	-0.313295	0.0189506	2.15166e-61	-0.313295	0.0194178	1.46245e-58	-0.313532	0.0189376	4.41823e-60	No	No	No
sig_3_88	loc_3_374	4407_10_1	MST1	3:49721812	rs142690032	3	49721812	No	cis	A	0.0137	-0.938408	0.0815628	1.23995e-30	-1.45042	0.0829386	1.77191e-68	-1.45257	0.0340802	0	Yes	No	Yes
sig_3_88	loc_3_374	4815_25_3	TXNDC12	3:49762779	rs11716895	3	49762779	No	trans	A	0.0137	-1.31738	0.0773446	4.7062e-65	-1.26773	0.0797726	7.22541e-57	-1.27276	0.0526156	9.12617e-123	No	No	No
sig_3_96	loc_3_376	9223_11_3	MANF	3:51408051	rs1552074	3	51408051	No	cis	C	0.1399	-0.354529	0.0271243	4.85257e-39	-0.354529	0.0275495	6.74437e-38	-0.34449	0.0248787	7.23962e-43	No	No	No
sig_3_97	loc_3_376	3343_1_4	ACY1	3:51458279	rs112510197	3	51458279	No	trans	G	0.01918	-0.660343	0.0670914	7.38974e-23	-0.660343	0.0677129	1.80682e-22	-0.665878	0.066602	2.48982e-23	No	No	No
sig_3_99	loc_3_377	5628_21_3	SEMA3G	3:52467324	rs13091025	3	52467324	No	cis	C	0.1144	-0.268891	0.0295425	8.88172e-20	-0.231514	0.0301195	1.51209e-14	-0.232405	0.0296984	6.04976e-15	No	No	No
sig_3_100	loc_3_377	5628_21_3	SEMA3G	3:52506848	rs1011063	3	52506848	No	cis	C	0.17	0.238419	0.0250571	1.81665e-21	0.208521	0.0255654	3.45247e-16	0.207254	0.0251286	2.01257e-16	No	No	No
sig_3_102	loc_3_377	8852_10_3	SUN3	3:52546820	rs2015971	3	52546820	No	trans	T	0.4871	0.135036	0.0190966	1.53592e-12	0.135036	0.0191841	1.93706e-12	0.132607	0.0190635	3.91804e-12	No	No	No
sig_3_103	loc_3_377	13565_2_3	RBL2	3:52599792	rs55946513	3	52599792	No	trans	T	0.08124	-0.375557	0.0332089	1.18531e-29	-0.250485	0.0344604	3.62767e-13	-0.24391	0.0325514	7.82676e-14	No	No	No
sig_3_104	loc_3_377	6406_3_3	C15orf48	3:52820981	rs678	3	52820981	No	trans	T	0.385	0.252253	0.0173682	8.55757e-48	0.252253	0.0177081	4.80985e-46	0.246812	0.0172294	1.06225e-45	No	No	No
sig_3_104	loc_3_377	8222_49_3	CDHR3	3:52820981	rs678	3	52820981	No	trans	T	0.385	-0.1351	0.0191551	1.75161e-12	-0.1351	0.0192425	2.20416e-12	-0.137322	0.0190084	5.74396e-13	No	No	No
sig_3_104	loc_3_377	8326_63_3	SIGIRR	3:52821011	rs1042779	3	52821011	No	trans	G	0.393	0.910867	0.0154287	0	0.910867	0.0198353	0	0.90732	0.0152278	0	No	No	No
sig_3_104	loc_3_377	7955_195_3	ITIH1	3:52821177	rs2286798	3	52821177	No	cis	C	0.3849	-0.625022	0.0175718	4.13534e-277	-0.625022	0.019545	2.16043e-224	-0.631059	0.0165323	3.30148e-282	No	Yes	Yes
sig_3_104	loc_3_377	10387_1_3	NPPB	3:52821177	rs2286798	3	52821177	No	trans	C	0.3849	-0.133352	0.0192925	4.77477e-12	-0.133352	0.019377	5.90259e-12	-0.139412	0.0175173	2.10877e-15	No	No	No
sig_3_104	loc_3_377	12763_69_3	ZNF334	3:52822509	rs2239550	3	52822509	No	trans	C	0.3984	-0.159015	0.0189317	4.4875e-17	-0.159015	0.0190542	7.09797e-17	-0.160651	0.0188997	2.42618e-17	No	No	No
sig_3_104	loc_3_377	9068_17_3	JAKMIP3	3:52822509	rs2239550	3	52822509	No	trans	C	0.3984	0.212071	0.0176679	3.41899e-33	0.212071	0.0179029	2.26762e-32	0.214768	0.0174209	1.87429e-34	No	No	No
sig_3_105	loc_3_377	13565_2_3	RBL2	3:52835354	rs736408	3	52835354	No	trans	T	0.3754	0.350603	0.0181943	9.60544e-83	0.327584	0.0193283	1.97735e-64	0.317308	0.0182272	4.55141e-66	No	No	No
sig_3_106	loc_3_377	7145_1_3	ITIH3	3:52845105	rs2535627	3	52845105	No	cis	C	0.472	0.360264	0.017969	2.05134e-89	0.349401	0.0188183	5.93886e-77	0.335543	0.0178307	1.49603e-76	No	Yes	Yes
sig_3_108	loc_3_377	6380_23_3	MRPL58	3:52853747	rs2276815	3	52853747	No	trans	G	0.2748	-0.28968	0.0202138	1.40485e-46	-0.28968	0.0205974	6.33169e-45	-0.284537	0.0191351	4.88487e-49	No	No	No
sig_3_108	loc_3_377	3847_56_2	ETHE1	3:52853747	rs2276815	3	52853747	No	trans	G	0.2748	-0.161003	0.0203996	2.9629e-15	-0.184975	0.0208555	7.35698e-19	-0.151573	0.0195601	1.10019e-14	No	No	No
sig_3_108	loc_3_377	13659_36_3	ATP13A1	3:52853747	rs2276815	3	52853747	No	trans	G	0.2748	-0.140085	0.0198388	1.65115e-12	-0.140085	0.0199295	2.08e-12	-0.139634	0.0179208	7.88678e-15	No	No	No
sig_3_109	loc_3_377	7145_1_3	ITIH3	3:53063831	rs74683485	3	53063831	No	cis	A	0.01742	-0.939884	0.0700086	4.30044e-41	-0.821424	0.0717168	2.25302e-30	-0.800244	0.0681231	1.77367e-31	No	Yes	Yes
sig_3_112	loc_3_378	9235_3_3	PLXDC1	3:53975784	rs143479101	3	53975784	No	trans	C	0.01574	-0.600388	0.0736006	3.42372e-16	-0.600388	0.0740528	5.16418e-16	-0.573691	0.0713569	1.09911e-15	No	No	No
sig_3_112	loc_3_378	8327_26_3	DPEP2	3:53979134	rs142275326	3	53979134	No	trans	C	0.01582	0.746749	0.0735963	3.43263e-24	0.666249	0.0751188	7.36233e-19	0.701273	0.0726584	7.28403e-22	No	No	No
sig_3_113	loc_3_378	8885_6_3	CACNA2D3	3:54154354	rs6802227	3	54154354	No	cis	C	0.4322	0.160153	0.0188161	1.71716e-17	0.157515	0.0189472	9.30236e-17	0.161927	0.0187833	8.64065e-18	No	No	No
sig_3_115	loc_3_378	7092_7_3	PDILT	3:54373419	rs78970585	3	54373419	No	trans	G	0.01423	0.0988212	0.0124391	1.95131e-15	0.0988212	0.0125096	2.79685e-15	0.0982609	0.0123706	2.38527e-15	No	No	No
sig_3_116	loc_3_378	8327_26_3	DPEP2	3:54625017	rs35633152	3	54625017	No	trans	A	0.01609	0.636576	0.0725259	1.67561e-18	0.54075	0.0738368	2.41436e-13	0.534018	0.071702	1.10081e-13	No	No	No
sig_3_118	loc_3_379	8832_55_3	BST2	3:55124567	rs62256214	3	55124567	No	trans	A	0.01238	0.134041	0.018244	2.02511e-13	0.134041	0.0183335	2.64683e-13	0.124422	0.0182119	9.31031e-12	No	No	No
sig_3_120	loc_3_381	2972_57_2	BMP7	3:56849749	rs1354034	3	56849749	No	trans	T	0.383	0.204836	0.0185882	3.07152e-28	0.204836	0.018792	1.15045e-27	0.204023	0.0183933	2.77684e-28	No	No	No
sig_3_122	loc_3_381	3376_49_2	IL17RD	3:57125101	rs2035656	3	57125101	No	cis	C	0.1431	0.408474	0.0224282	4.10619e-74	0.432235	0.023358	1.88792e-76	0.433862	0.0225061	4.22613e-80	No	Yes	Yes
sig_3_123	loc_3_381	3376_49_2	IL17RD	3:57132200	rs2291462	3	57132200	No	cis	A	0.1266	0.11168	0.024018	3.32183e-06	0.175173	0.0243074	5.73744e-13	0.175678	0.0234329	7.60225e-14	Yes	No	Yes
sig_3_125	loc_3_382	8296_117_3	KDELC2	3:57557124	rs6908	3	57557124	No	trans	G	0.1795	0.181721	0.0243424	8.31702e-14	0.181721	0.0244661	1.10707e-13	0.183013	0.0222819	2.66832e-16	No	No	No
sig_3_126	loc_3_383	9531_24_3	LST1	3:58183636	rs35677470	3	58183636	No	trans	A	0.07417	-0.276796	0.0332278	8.06694e-17	-0.276796	0.0334475	1.27877e-16	-0.261032	0.0325435	1.27882e-15	No	No	No
sig_3_126	loc_3_383	4163_5_2	H2AFZ	3:58183636	rs35677470	3	58183636	No	trans	A	0.07417	-0.29691	0.0353976	4.95085e-17	-0.29691	0.0356332	7.92173e-17	-0.296059	0.035376	7.34421e-17	No	No	No
sig_3_126	loc_3_383	14143_8_3	HIST2H2BE	3:58183636	rs35677470	3	58183636	No	trans	A	0.07417	-0.394388	0.0348648	1.14549e-29	-0.394388	0.0352877	5.32266e-29	-0.394581	0.0348793	2.43641e-29	No	No	No
sig_3_127	loc_3_384	13102_1_3	FAM3D	3:58650236	rs56292712	3	58650236	No	cis	T	0.07558	-0.390339	0.0353637	2.50983e-28	-0.390339	0.0357541	9.52775e-28	-0.410797	0.0302795	3.00212e-41	No	No	No
sig_3_143	loc_3_395	10754_113_3	PROK2	3:71829242	rs7644362	3	71829242	No	cis	G	0.2114	0.98931	0.0191389	0	0.929668	0.0241623	0	0.93018	0.0195198	0	No	No	No
sig_3_144	loc_3_395	10754_113_3	PROK2	3:71854587	rs6777956	3	71854587	No	cis	T	0.26	-0.440125	0.0209984	1.5231e-97	-0.218426	0.0225804	3.91802e-22	-0.219074	0.0182204	7.05214e-33	No	No	No
sig_3_153	loc_3_402	8597_1_3	TMEM9	3:87477886	rs150808852	3	87477886	No	trans	A	0.01167	-0.766646	0.083602	4.72198e-20	-0.766646	0.0842671	9.2173e-20	-0.630724	0.0846379	1.06618e-13	No	No	No
sig_3_157	loc_3_405	8597_1_3	TMEM9	3:97954452	rs189602288	3	97954452	No	trans	T	0.01043	-0.860552	0.0904946	1.91711e-21	-0.860552	0.0913083	4.3139e-21	-0.736052	0.0917635	1.27667e-15	No	No	No
sig_3_158	loc_3_406	2844_53_2	TIE1	3:98402969	rs11927405	3	98402969	No	trans	T	0.4344	-0.210099	0.0187412	3.61972e-29	-0.210099	0.018957	1.51853e-28	-0.20878	0.0173857	8.40506e-33	No	No	No
sig_3_158	loc_3_406	2991_9_2	IL1R1	3:98402969	rs11927405	3	98402969	No	trans	T	0.4344	-0.164692	0.0178209	2.43046e-20	-0.164692	0.0179601	4.73446e-20	-0.162539	0.0176485	4.59038e-20	No	No	No
sig_3_158	loc_3_406	3651_50_5	KDR	3:98402969	rs11927405	3	98402969	No	trans	T	0.4344	-0.184765	0.0185995	2.96521e-23	-0.184765	0.0187676	7.2099e-23	-0.180282	0.0167286	8.32945e-27	No	No	No
sig_3_158	loc_3_406	3004_67_2	PDCD1LG2	3:98402969	rs11927405	3	98402969	No	trans	T	0.4344	-0.174033	0.0181113	7.31974e-22	-0.174033	0.0182644	1.59493e-21	-0.174037	0.0168539	9.15035e-25	No	No	No
sig_3_158	loc_3_406	9451_20_3	UMOD	3:98402969	rs11927405	3	98402969	No	trans	T	0.4344	-0.372149	0.0183231	1.0411e-91	-0.387058	0.019187	1.69276e-90	-0.385118	0.0165981	1.44022e-113	No	No	No
sig_3_158	loc_3_406	2358_19_2	FLT4	3:98402969	rs11927405	3	98402969	No	trans	T	0.4344	-0.6077	0.0172366	2.74007e-272	-0.6077	0.0191188	1.02748e-221	-0.611451	0.0161355	1.25709e-278	No	No	No
sig_3_158	loc_3_406	5596_75_3	CD5	3:98406794	rs12493830	3	98406794	No	trans	C	0.4318	-0.374942	0.0183443	7.50262e-93	-0.393322	0.0192349	6.21505e-93	-0.381443	0.0175982	6.16486e-100	No	No	No
sig_3_159	loc_3_406	14756_29_3	ICAM2	3:98434493	rs13065271	3	98434493	No	trans	T	0.4442	-0.136243	0.0185653	2.15867e-13	-0.136243	0.0186566	2.82102e-13	-0.124603	0.0172249	5.35526e-13	No	No	No
sig_3_160	loc_3_406	6947_4_3	ST3GAL6	3:98563941	rs9833945	3	98563941	No	cis	C	0.05985	-1.8975	0.0313902	0	-1.84256	0.041118	0	-1.84206	0.0304716	0	No	Yes	Yes
sig_3_161	loc_3_406	3601_54_3	CHL1	3:98586309	rs2454684	3	98586309	No	trans	C	0.4988	-0.134881	0.0187746	6.75882e-13	-0.134881	0.0188646	8.67973e-13	-0.140352	0.0185546	4.56427e-14	No	No	No
sig_3_161	loc_3_406	8958_51_3	CHL1	3:98589037	rs9820384	3	98589037	No	trans	T	0.4957	0.133642	0.0186036	6.78678e-13	0.133642	0.0186932	8.7275e-13	0.137617	0.0183675	7.86525e-14	No	No	No
sig_3_162	loc_3_406	9338_2_3	DCBLD2	3:98605007	rs12487717	3	98605007	No	cis	A	0.01185	-0.932976	0.0858325	1.60678e-27	-0.956968	0.0868329	3.03363e-28	-0.955162	0.0847774	4.06339e-29	No	Yes	Yes
sig_3_163	loc_3_406	6947_4_3	ST3GAL6	3:98624840	rs13074787	3	98624840	No	cis	G	0.07505	0.675776	0.0352742	8.33245e-82	0.521829	0.0366278	4.69234e-46	0.522327	0.0273069	5.99821e-79	No	No	No
sig_3_160	loc_3_406	9338_2_3	DCBLD2	3:98676521	rs9289696	3	98676521	No	cis	A	0.06542	-0.410289	0.0371902	2.67304e-28	-0.420541	0.037628	5.32738e-29	-0.420125	0.0367229	5.83668e-30	No	Yes	Yes
sig_3_171	loc_3_411	5112_73_3	CD200	3:112027835	rs1879514	3	112027835	No	cis	G	0.2431	-0.210717	0.0211972	2.76613e-23	-0.19207	0.0215229	4.49859e-19	-0.185212	0.0208634	9.18958e-19	No	No	No
sig_3_172	loc_3_411	5112_73_3	CD200	3:112056414	rs7619941	3	112056414	No	cis	A	0.06754	-0.32637	0.0371015	1.40924e-18	-0.288454	0.0376109	1.72776e-14	-0.291498	0.0364594	1.57308e-15	No	No	No
sig_3_174	loc_3_412	5103_30_3	CD200R1	3:112565087	rs6780406	3	112565087	No	cis	G	0.353	0.190273	0.0196446	3.466e-22	0.190273	0.0198148	7.79784e-22	0.191638	0.0196072	2.24119e-22	No	No	No
sig_3_175	loc_3_413	4328_2_2	BOC	3:112998090	rs3856720	3	112998090	No	cis	C	0.1653	0.231252	0.0248905	1.53171e-20	0.231252	0.0250899	3.05703e-20	0.232519	0.0248332	1.1115e-20	Yes	Yes	Yes
sig_3_176	loc_3_414	8842_16_3	GRAMD1C	3:113599587	rs2632255	3	113599587	No	cis	A	0.3075	0.255467	0.0205037	1.24059e-35	0.160312	0.0227006	1.64125e-12	0.170166	0.0198195	1.16774e-17	No	No	No
sig_3_177	loc_3_414	8842_16_3	GRAMD1C	3:113625959	rs61634901	3	113625959	No	cis	A	0.3364	0.638975	0.0184558	1.18287e-262	0.55724	0.0225496	7.9939e-135	0.555849	0.0196939	1.6093e-163	No	No	No
sig_3_177	loc_3_414	8336_267_3	GRAMD1C	3:113625959	rs61634901	3	113625959	No	cis	A	0.3364	0.0223556	0.0030961	5.17709e-13	0.0223406	0.00311109	6.92213e-13	0.0221081	0.00301954	2.81227e-13	No	No	No
sig_3_178	loc_3_414	8842_16_3	GRAMD1C	3:113630810	rs9843141	3	113630810	No	cis	A	0.2481	-0.519582	0.0209452	7.5839e-136	-0.21987	0.026295	6.18261e-17	-0.216646	0.0230363	7.55819e-21	No	No	No
sig_3_182	loc_3_416	2999_6_2	LSAMP	3:116038249	rs17646258	3	116038249	No	cis	T	0.1807	-0.217385	0.0237601	5.7377e-20	-0.217385	0.0239466	1.10691e-19	-0.209165	0.0236521	1.24045e-18	No	No	No
sig_3_184	loc_3_416	6931_10_3	CTAG1A	3:116502395	rs185283278	3	116502395	No	trans	A	0.01123	-0.609753	0.0884146	5.32921e-12	-0.72284	0.0890902	4.91512e-16	-0.724953	0.0861482	4.97914e-17	No	No	No
sig_3_186	loc_3_417	6467_65_3	POGLUT1	3:119191398	rs6794833	3	119191398	No	cis	T	0.4607	0.405732	0.0182863	4.50919e-109	0.306867	0.0200138	4.6165e-53	0.300946	0.0174491	6.48569e-65	No	No	No
sig_3_187	loc_3_417	6467_65_3	POGLUT1	3:119217109	rs115511641	3	119217109	No	cis	C	0.07116	0.823357	0.0353624	6.5301e-120	0.641556	0.0388842	3.72135e-61	0.656885	0.0339874	1.65293e-80	No	No	No
sig_3_188	loc_3_417	6931_10_3	CTAG1A	3:119320605	rs75442702	3	119320605	No	trans	A	0.02926	-0.554973	0.0555686	1.73465e-23	-0.507063	0.0563128	2.16829e-19	-0.503394	0.0544384	3.26054e-20	No	No	No
sig_3_189	loc_3_417	6931_10_3	CTAG1A	3:119323013	rs1525838	3	119323013	No	trans	G	0.1946	0.281443	0.022934	1.28261e-34	0.263033	0.0234736	3.83333e-29	0.262662	0.0227441	1.71897e-30	No	No	No
sig_3_190	loc_3_417	6931_10_3	CTAG1A	3:119360621	rs4687869	3	119360621	No	trans	C	0.233	-0.177985	0.0219422	4.99828e-16	-0.16101	0.022163	3.73603e-13	-0.161001	0.0214313	6.76168e-14	No	No	No
sig_3_192	loc_3_418	13112_179_3	FSTL1	3:120169248	rs1147707	3	120169248	No	cis	T	0.3665	-0.302498	0.0182535	1.10968e-61	-0.248732	0.0205959	1.40116e-33	-0.301013	0.0182066	6.32961e-60	No	No	No
sig_3_195	loc_3_420	7089_42_3	SYT11	3:122833003	rs3804749	3	122833003	No	trans	C	0.3418	0.172746	0.0199309	4.427e-18	0.172746	0.0200673	7.41341e-18	0.163229	0.019271	3.12884e-17	No	No	No
sig_3_195	loc_3_420	9223_11_3	MANF	3:122833003	rs3804749	3	122833003	No	trans	C	0.3418	0.286722	0.0197209	6.85957e-48	0.286722	0.0201014	3.67933e-46	0.28188	0.0181573	3.37806e-53	No	No	No
sig_3_195	loc_3_420	5593_11_3	PDIA5	3:122837648	rs726681	3	122837648	No	cis	C	0.3409	1.19468	0.0119784	0	1.19468	0.0201824	0	1.19895	0.0112359	0	No	No	No
sig_3_197	loc_3_420	3082_9_2	ULBP2	3:122911158	rs75651113	3	122911158	No	trans	C	0.0145	0.127252	0.0185541	6.96213e-12	0.127252	0.018629	8.44003e-12	0.127349	0.0185399	7.20648e-12	No	No	No
sig_3_199	loc_3_421	8326_63_3	SIGIRR	3:126230104	rs777490	3	126230104	No	trans	T	0.3088	0.190848	0.02055	1.58687e-20	0.190848	0.0207094	3.09807e-20	0.173369	0.0159052	2.22438e-27	No	No	No
sig_3_200	loc_3_421	5036_50_1	TNFAIP6	3:126252506	rs4679256	3	126252506	No	trans	T	0.2565	0.277635	0.0205394	1.23813e-41	0.277635	0.0208769	2.35658e-40	0.286351	0.0185682	1.5543e-52	No	No	No
sig_3_200	loc_3_421	5030_52_1	SIRT2	3:126257079	rs34987672	3	126257079	No	trans	T	0.2616	0.213273	0.0205519	3.14582e-25	0.213273	0.0207527	8.95678e-25	0.216709	0.0187785	1.89253e-30	No	No	No
sig_3_201	loc_3_421	9233_71_3	TFPI2	3:126257236	rs1873400	3	126257236	No	trans	A	0.3027	-0.138361	0.0198177	2.91654e-12	-0.138361	0.0199039	3.61548e-12	-0.137293	0.0197971	4.54254e-12	No	No	No
sig_3_200	loc_3_421	13565_2_3	RBL2	3:126258285	rs35656703	3	126258285	No	trans	A	0.26	0.277116	0.0202901	1.81643e-42	0.277116	0.0206317	3.94847e-41	0.274267	0.0194903	3.42916e-44	No	No	No
sig_3_201	loc_3_421	7955_195_3	ITIH1	3:126259369	rs13079087	3	126259369	No	trans	A	0.3028	0.233591	0.0201846	5.66485e-31	0.233591	0.0204283	2.80623e-30	0.239277	0.0172844	7.55947e-43	No	No	No
sig_3_201	loc_3_421	10387_1_3	NPPB	3:126259369	rs13079087	3	126259369	No	trans	A	0.3028	0.537327	0.0188835	4.24526e-178	0.537327	0.0202278	1.77798e-155	0.537618	0.0182976	4.6592e-176	No	No	No
sig_3_201	loc_3_421	9326_33_3	ITIH2	3:126259369	rs13079087	3	126259369	No	trans	A	0.3028	0.232052	0.02016	1.16778e-30	0.232052	0.0204006	5.58549e-30	0.232951	0.0179544	6.32703e-38	No	No	No
sig_3_201	loc_3_421	11401_181_3	RNF146	3:126259369	rs13079087	3	126259369	No	trans	A	0.3028	0.139255	0.0185505	6.05875e-14	0.139255	0.0186445	8.08407e-14	0.143325	0.0183967	7.94486e-15	No	No	No
sig_3_201	loc_3_421	14237_1_3	KRT23	3:126259369	rs13079087	3	126259369	No	trans	A	0.3028	0.372322	0.0188025	2.87652e-87	0.372322	0.0194633	1.43616e-81	0.374177	0.0186647	2.94599e-86	No	No	No
sig_3_200	loc_3_421	13113_7_3	SPP1	3:126264060	rs1552641	3	126264060	No	trans	A	0.2599	0.170943	0.0214	1.37156e-15	0.170943	0.0215228	1.98278e-15	0.172266	0.0213574	8.89883e-16	No	No	No
sig_3_203	loc_3_422	9005_16_3	PLXNA1	3:126732047	rs1347003	3	126732047	No	cis	C	0.3144	-0.185381	0.0201958	4.34363e-20	-0.185381	0.0203527	8.35832e-20	-0.18446	0.0201751	8.45488e-20	No	No	No
sig_3_204	loc_3_423	4148_49_2	PAPPA	3:128306757	rs13089722	3	128306757	No	trans	A	0.1294	-0.20153	0.0265518	3.19735e-14	-0.20153	0.0266914	4.34007e-14	-0.202185	0.026541	3.03152e-14	No	No	No
sig_3_205	loc_3_423	10490_3_3	RPN1	3:128331870	rs9841161	3	128331870	No	cis	A	0.4099	0.210839	0.0187692	2.80006e-29	0.210839	0.0189879	1.20162e-28	0.210641	0.018775	6.87197e-29	No	No	No
sig_3_209	loc_3_424	2516_57_3	CCL21	3:132230952	rs78677447	3	132230952	No	trans	A	0.01812	0.750176	0.0700543	9.28608e-27	0.694954	0.070887	1.08546e-22	0.693845	0.0682972	4.97127e-24	No	No	No
sig_3_207	loc_3_424	2516_57_3	CCL21	3:132241510	rs2305625	3	132241510	No	trans	T	0.119	-0.48282	0.0277905	1.30843e-67	-0.46954	0.0285734	1.11473e-60	-0.471146	0.0275063	4.4825e-64	No	No	No
sig_3_210	loc_3_425	4162_54_2	TF	3:133480174	rs8177252	3	133480174	No	cis	A	0.2684	0.233472	0.0193569	1.68815e-33	0.233472	0.0196188	1.17786e-32	0.236789	0.0191231	9.72496e-35	No	No	No
sig_3_210	loc_3_425	7986_98_3	NAALAD2	3:133480174	rs8177252	3	133480174	No	trans	A	0.2684	0.322576	0.0208242	4.02532e-54	0.230525	0.0221858	2.73513e-25	0.232294	0.0209639	3.14951e-28	No	No	No
sig_3_211	loc_3_425	7986_98_3	NAALAD2	3:133494354	rs1049296	3	133494354	No	trans	T	0.1643	-0.46896	0.0246599	1.23087e-80	-0.391219	0.0265605	4.17943e-49	-0.394553	0.0250496	1.12632e-54	No	No	No
sig_3_212	loc_3_425	14271_23_3	RAB6B	3:133604743	rs9813363	3	133604743	No	cis	A	0.1756	-0.28438	0.0245209	4.24522e-31	-0.28438	0.0248221	2.17594e-30	-0.285441	0.0244327	3.71651e-31	No	No	No
sig_3_218	loc_3_429	10420_30_3	FAIM	3:138347957	rs641320	3	138347957	No	cis	A	0.09061	0.228159	0.0316396	5.54671e-13	0.228159	0.0317959	7.19183e-13	0.230699	0.0316138	3.36247e-13	Yes	No	Yes
sig_3_221	loc_3_431	6081_52_3	PCOLCE2	3:142605556	rs11716897	3	142605556	No	cis	A	0.3717	0.387569	0.0188328	4.1926e-94	0.49656	0.0209947	1.13596e-123	0.498255	0.0197972	3.32858e-132	No	No	No
sig_3_222	loc_3_431	6081_52_3	PCOLCE2	3:142655290	rs12638256	3	142655290	No	cis	A	0.4854	0.117678	0.018766	3.59177e-10	0.290251	0.0201977	7.93215e-47	0.295608	0.0190717	4.86205e-53	No	No	No
sig_3_225	loc_3_434	6356_3_3	CPB1	3:148562397	rs13318851	3	148562397	No	cis	C	0.2452	0.270769	0.0218396	2.67677e-35	0.270769	0.0221455	2.23538e-34	0.268717	0.0214446	1.58973e-35	No	Yes	Yes
sig_3_233	loc_3_439	8398_277_3	RARRES1	3:158443816	rs75267618	3	158443816	No	cis	C	0.1604	1.64734	0.0139077	0	1.7201	0.0287001	0	1.63538	0.0126192	0	No	No	No
sig_3_234	loc_3_439	8398_277_3	RARRES1	3:158452882	rs56235582	3	158452882	No	cis	G	0.1739	-0.615482	0.0240354	1.2647e-144	-0.295552	0.0262198	1.80175e-29	-0.261242	0.0120373	3.56208e-100	No	No	No
sig_3_235	loc_3_439	8398_277_3	RARRES1	3:158478775	rs115946033	3	158478775	No	cis	G	0.04447	0.441538	0.0470582	6.42394e-21	0.648373	0.0480462	1.6789e-41	0.692947	0.0220954	2.2657e-198	No	No	No
sig_3_238	loc_3_441	10565_19_3	SLITRK3	3:164910356	rs62282368	3	164910356	No	cis	A	0.1093	-0.352482	0.0303653	3.7506e-31	-0.352482	0.0307461	1.99378e-30	-0.35173	0.0302574	7.23038e-31	No	No	No
sig_3_244	loc_3_442	9511_61_3	NXPH2	3:165480100	rs6445035	3	165480100	Yes	trans	A	0.1883	0.241522	0.0236371	1.6484e-24	0.241522	0.0238621	4.43221e-24	0.238343	0.0232328	1.81604e-24	No	No	No
sig_3_244	loc_3_442	12384_92_3	COPS7B	3:165480100	rs6445035	3	165480100	Yes	trans	A	0.1883	0.165317	0.0233329	1.38898e-12	0.165317	0.0234387	1.74906e-12	0.156152	0.0183016	1.84772e-17	No	No	No
sig_3_244	loc_3_442	6461_54_3	APOC3	3:165480100	rs6445035	3	165480100	Yes	trans	A	0.1883	0.246496	0.0240498	1.19081e-24	0.246496	0.0242798	3.23593e-24	0.243582	0.0239423	4.29549e-24	No	No	No
sig_3_245	loc_3_442	12433_8_3	ARL11	3:165480900	rs4680604	3	165480900	No	trans	G	0.307	0.15339	0.0198897	1.2383e-14	0.15339	0.0199975	1.71397e-14	0.146066	0.0197723	1.72793e-13	No	No	No
sig_3_245	loc_3_442	9999_1_3	IRF6	3:165480900	rs4680604	3	165480900	No	trans	G	0.307	0.176236	0.0201838	2.5119e-18	0.176236	0.0203244	4.2775e-18	0.174368	0.0186136	1.06533e-20	No	No	No
sig_3_245	loc_3_442	5843_60_3	EHMT2	3:165480900	rs4680604	3	165480900	No	trans	G	0.307	0.152554	0.0205449	1.12444e-13	0.152554	0.020648	1.48691e-13	0.152237	0.0205197	1.36423e-13	No	No	No
sig_3_244	loc_3_442	9244_27_3	PPT1	3:165481418	rs73165060	3	165481418	Yes	trans	A	0.188	0.211052	0.023421	2.0376e-19	0.211052	0.0235943	3.71755e-19	0.204083	0.0213724	1.94003e-21	No	No	No
sig_3_244	loc_3_442	6362_6_3	C2orf40	3:165481418	rs73165060	3	165481418	Yes	trans	A	0.188	0.16631	0.0235323	1.57969e-12	0.16631	0.0236391	1.98709e-12	0.165908	0.023212	1.00227e-12	No	No	No
sig_3_244	loc_3_442	12456_5_3	PFKFB3	3:165481418	rs73165060	3	165481418	Yes	trans	A	0.188	0.176853	0.0231581	2.22745e-14	0.176853	0.0232808	3.04212e-14	0.173339	0.0218792	2.81023e-15	No	No	No
sig_3_244	loc_3_442	10344_334_3	IL10RA	3:165481418	rs73165060	3	165481418	Yes	trans	A	0.188	0.163771	0.0235289	3.39262e-12	0.163771	0.0236321	4.20738e-12	0.160751	0.0225151	1.06034e-12	No	No	No
sig_3_244	loc_3_442	8239_223_3	BCHE	3:165481418	rs73165060	3	165481418	Yes	cis	A	0.188	-0.368024	0.020943	3.9909e-69	-0.326253	0.0220183	1.13181e-49	-0.326436	0.0210081	2.7629e-53	No	Yes	Yes
sig_3_244	loc_3_442	12041_33_3	HSPA1L	3:165481418	rs73165060	3	165481418	Yes	trans	A	0.188	0.171337	0.0226899	4.31116e-14	0.171337	0.0228073	5.80706e-14	0.164217	0.0221315	1.35457e-13	No	No	No
sig_3_244	loc_3_442	9384_17_3	CAMP	3:165481418	rs73165060	3	165481418	Yes	trans	A	0.188	0.323352	0.0241079	5.09504e-41	0.323352	0.0245035	9.23391e-40	0.315389	0.0217905	1.3318e-46	No	No	No
sig_3_244	loc_3_442	14689_3_3	SEC13	3:165481418	rs73165060	3	165481418	Yes	trans	A	0.188	-0.187251	0.0229556	3.4318e-16	-0.187251	0.0230945	5.14486e-16	-0.184596	0.0229315	1.01265e-15	No	No	No
sig_3_244	loc_3_442	9118_7_3	PSD2	3:165481418	rs73165060	3	165481418	Yes	trans	A	0.188	0.29793	0.0239214	1.32113e-35	0.266936	0.0248068	5.28296e-27	0.304112	0.0220487	1.49256e-42	No	No	No
sig_3_244	loc_3_442	11709_29_3	CPT1B	3:165481418	rs73165060	3	165481418	Yes	trans	A	0.188	0.250223	0.0239577	1.5549e-25	0.250223	0.024196	4.57408e-25	0.247179	0.0239341	9.0266e-25	No	No	No
sig_3_244	loc_3_442	13614_6_3	CREBBP	3:165481418	rs73165060	3	165481418	Yes	trans	A	0.188	-0.149552	0.0215588	4.00697e-12	-0.149552	0.0216529	4.95789e-12	-0.147708	0.0195837	5.39243e-14	No	No	No
sig_3_244	loc_3_442	2418_55_9	APOE	3:165481418	rs73165060	3	165481418	Yes	trans	A	0.188	0.175074	0.0242707	5.45762e-13	0.175074	0.024385	6.99255e-13	0.180893	0.0231131	6.0058e-15	No	No	No
sig_3_244	loc_3_442	14115_34_3	ADM	3:165481418	rs73165060	3	165481418	Yes	trans	A	0.188	-0.176368	0.0228817	1.27986e-14	-0.176368	0.0230053	1.76903e-14	-0.173956	0.0225854	1.58403e-14	No	No	No
sig_3_244	loc_3_442	12807_89_3	ARHGAP30	3:165481418	rs73165060	3	165481418	Yes	trans	A	0.188	-0.261495	0.0238625	6.05555e-28	-0.250256	0.0241786	4.17029e-25	-0.249841	0.0237879	1.4813e-25	No	No	No
sig_3_244	loc_3_442	5015_15_1	PLA2G7	3:165481418	rs73165060	3	165481418	Yes	trans	A	0.188	0.295963	0.0234603	1.73492e-36	0.287264	0.0238522	2.09783e-33	0.29461	0.0233208	4.5204e-36	No	No	No
sig_3_245	loc_3_442	6388_21_3	CCDC126	3:165490468	rs2668202	3	165490468	No	trans	A	0.3067	0.191595	0.0205443	1.1e-20	0.191595	0.0207077	2.19628e-20	0.195265	0.0201245	4.44999e-22	No	No	No
sig_3_245	loc_3_442	13690_26_3	BGN	3:165490468	rs2668202	3	165490468	No	trans	A	0.3067	0.202118	0.0197838	1.6755e-24	0.202118	0.0199734	4.53336e-24	0.199826	0.0197824	8.90325e-24	No	No	No
sig_3_245	loc_3_442	6936_7_3	PMEPA1	3:165493454	rs2668206	3	165493454	No	trans	A	0.3068	0.307648	0.0201171	8.53191e-53	0.351621	0.0218922	4.74981e-58	0.304134	0.0198968	1.15808e-51	No	No	No
sig_3_246	loc_3_442	8239_223_3	BCHE	3:165502709	rs2668196	3	165502709	No	cis	A	0.1441	-0.301503	0.0238441	1.19584e-36	-0.225004	0.0247453	9.65305e-20	-0.224409	0.0235986	2.82566e-21	No	No	No
sig_3_248	loc_3_442	8922_4_3	TMCC3	3:165544302	rs2048493	3	165544302	No	trans	G	0.3022	0.153052	0.0206467	1.23564e-13	0.153052	0.0207501	1.63177e-13	0.145623	0.0188049	1.1451e-14	No	No	No
sig_3_249	loc_3_442	9778_45_3	TMEM52B	3:165691664	rs6800964	3	165691664	No	trans	G	0.2476	-0.153316	0.021725	1.69985e-12	-0.153316	0.0218236	2.13697e-12	-0.152281	0.0213038	9.98167e-13	No	No	No
sig_3_250	loc_3_442	12807_89_3	ARHGAP30	3:165735728	rs143403401	3	165735728	No	trans	G	0.01361	-0.63666	0.0829602	1.66347e-14	-0.578517	0.0836151	4.55458e-12	-0.575463	0.0822338	2.91714e-12	No	No	No
sig_3_264	loc_3_452	7110_2_3	DNAJB11	3:186311667	rs6444146	3	186311667	No	cis	C	0.07187	-0.638736	0.0340065	1.045e-78	-0.638736	0.0350968	5.23049e-74	-0.646064	0.0337867	6.73714e-79	No	No	No
sig_3_265	loc_3_452	7161_25_3	H6PD	3:186312012	rs141245563	3	186312012	No	trans	C	0.02033	1.83099	0.0620852	3.69275e-191	1.83099	0.0669355	9.53989e-165	1.83079	0.0499679	1.86113e-262	No	No	No
sig_3_265	loc_3_452	9482_110_3	NUDT9	3:186312012	rs141245563	3	186312012	No	trans	C	0.02033	0.456998	0.0656881	3.47374e-12	0.456998	0.0659771	4.31036e-12	0.441473	0.0645359	8.75793e-12	No	No	No
sig_3_265	loc_3_452	4437_56_3	ENTPD5	3:186312012	rs141245563	3	186312012	No	trans	C	0.02033	0.755238	0.0655836	1.10023e-30	0.755238	0.0663817	5.43138e-30	0.747021	0.0609077	4.00593e-34	No	No	No
sig_3_265	loc_3_452	5598_3_3	GREM2	3:186312012	rs141245563	3	186312012	No	trans	C	0.02033	0.884556	0.0624338	1.4476e-45	0.884556	0.0635832	5.37163e-44	0.887865	0.0623995	4.00563e-45	No	No	No
sig_3_266	loc_3_452	3581_53_3	AHSG	3:186335941	rs2070633	3	186335941	No	cis	T	0.4459	-0.228606	0.0179063	2.51301e-37	-0.228606	0.0181713	2.70022e-36	-0.229761	0.0177681	1.09574e-37	No	No	No
sig_3_267	loc_3_452	10966_1_3	AHSG	3:186337713	rs4917	3	186337713	No	cis	T	0.3554	1.34869	0.00767149	0	1.34869	0.0187602	0	1.34886	0.00767172	0	Yes	Yes	Yes
sig_3_269	loc_3_452	7178_59_3	C10orf10	3:186360409	rs3733159	3	186360409	No	trans	G	0.2828	0.834022	0.0180706	0	0.326912	0.0275001	1.372e-32	0.278301	0.0181005	3.08166e-52	No	No	No
sig_3_271	loc_3_452	4996_66_1	HRG	3:186365222	rs62292569	3	186365222	No	cis	C	0.064	-0.625002	0.038301	7.33074e-60	-0.372759	0.0399957	1.16346e-20	-0.37482	0.0314144	2.0815e-32	No	No	No
sig_3_272	loc_3_452	3367_8_3	FETUB	3:186376288	rs116605311	3	186376288	No	cis	A	0.04287	0.559806	0.0431825	1.96473e-38	0.586595	0.0439483	1.22683e-40	0.585648	0.0425095	1.85599e-42	No	Yes	Yes
sig_3_273	loc_3_452	3367_8_3	FETUB	3:186377484	rs138482570	3	186377484	No	cis	A	0.09185	0.302824	0.0307195	6.34791e-23	0.328695	0.0310751	3.7919e-26	0.324083	0.0300347	7.22885e-27	No	No	No
sig_3_274	loc_3_452	4876_32_1	F9	3:186377729	rs11720187	3	186377729	No	trans	G	0.4163	-0.154786	0.0194468	1.72794e-15	-0.154786	0.0195602	2.50591e-15	-0.146572	0.0189057	1.06857e-14	No	No	No
sig_3_274	loc_3_452	9760_13_3	MAPK9	3:186378384	rs4438644	3	186378384	No	trans	T	0.4278	0.145684	0.0185525	4.07738e-15	0.145684	0.0186578	5.80059e-15	0.144776	0.018518	6.41133e-15	No	No	No
sig_3_274	loc_3_452	13374_4_3	DEFB113	3:186378431	rs4440112	3	186378431	No	trans	C	0.4279	0.141819	0.0192207	1.60141e-13	0.141819	0.0193167	2.1076e-13	0.135209	0.0186895	5.33181e-13	No	No	No
sig_3_275	loc_3_452	7178_59_3	C10orf10	3:186378731	rs56112115	3	186378731	No	trans	A	0.1656	1.22014	0.0193471	0	0.649316	0.0350001	7.88553e-77	0.635242	0.0242023	5.95165e-143	No	No	No
sig_3_275	loc_3_452	4996_66_1	HRG	3:186378731	rs56112115	3	186378731	No	cis	A	0.1656	0.977904	0.0220195	0	0.637346	0.032935	1.97362e-83	0.630283	0.0261448	5.32699e-122	No	No	No
sig_3_275	loc_3_452	8259_25_3	B4GAT1	3:186378731	rs56112115	3	186378731	No	trans	A	0.1656	0.211903	0.0254563	8.49095e-17	0.180544	0.0260143	3.91627e-12	0.170755	0.0243267	2.50827e-12	No	No	No
sig_3_272	loc_3_452	10492_51_3	XG	3:186379589	rs114450524	3	186379589	No	trans	A	0.04544	0.268913	0.0386008	3.24891e-12	0.296302	0.0395593	6.88285e-14	0.268387	0.0368654	3.81947e-13	No	No	No
sig_3_274	loc_3_452	5708_1_3	LEAP2	3:186380167	rs9835865	3	186380167	No	trans	A	0.4309	-0.147781	0.0192175	1.47229e-14	-0.147781	0.0193222	2.03742e-14	-0.142919	0.0179004	1.71747e-15	No	No	No
sig_3_276	loc_3_452	13485_20_3	TMEM87B	3:186381717	rs4452320	3	186381717	No	trans	A	0.2709	-0.289908	0.0208287	4.87834e-44	-0.243865	0.021463	6.45464e-30	-0.241475	0.0169929	5.16996e-45	No	No	No
sig_3_272	loc_3_452	14309_8_3	HNRNPH1	3:186387447	rs11721235	3	186387447	No	trans	A	0.04553	0.537825	0.0453817	2.12276e-32	0.531071	0.0467698	7.00355e-30	0.536733	0.0378507	7.78689e-45	No	No	No
sig_3_277	loc_3_452	10492_51_3	XG	3:186388810	rs72625027	3	186388810	No	trans	A	0.1146	0.538427	0.0244301	1.20481e-107	0.475964	0.0263342	5.10784e-73	0.497902	0.0244402	6.74305e-89	No	No	No
sig_3_277	loc_3_452	8087_250_3	RNF13	3:186388810	rs72625027	3	186388810	No	trans	A	0.1146	0.248958	0.0279666	5.48612e-19	0.248958	0.0281721	9.82926e-19	0.236469	0.024978	4.20676e-21	No	No	No
sig_3_278	loc_3_452	9942_2_3	NXT1	3:186389559	rs10770	3	186389559	No	trans	C	0.1392	0.395325	0.0264989	2.49663e-50	0.248097	0.0301674	1.96817e-16	0.244264	0.0292523	8.58525e-17	No	No	No
sig_3_278	loc_3_452	8993_151_3	RIPK2	3:186389559	rs10770	3	186389559	No	trans	C	0.1392	0.206435	0.0261318	2.79437e-15	0.206435	0.0262792	3.98361e-15	0.195198	0.0255501	2.56186e-14	No	No	No
sig_3_278	loc_3_452	8780_2_3	PCDH10	3:186389559	rs10770	3	186389559	No	trans	C	0.1392	0.0596233	0.027129	0.0279655	-1.2093	0.0361833	6.68476e-245	-1.20404	0.0226724	0	No	No	No
sig_3_278	loc_3_452	7045_4_3	BNIP3	3:186389559	rs10770	3	186389559	No	trans	C	0.1392	0.193396	0.0268462	5.85357e-13	0.193396	0.0269714	7.47776e-13	0.195311	0.0268179	3.74141e-13	No	No	No
sig_3_279	loc_3_452	5242_37_3	MAP2K4	3:186390627	rs9898	3	186390627	No	trans	T	0.2993	0.28595	0.0203477	7.36455e-45	0.29559	0.0260492	7.64465e-30	0.298097	0.0214219	2.86614e-43	No	No	No
sig_3_280	loc_3_452	3847_56_2	ETHE1	3:186391067	rs9866126	3	186391067	No	trans	G	0.3166	0.184027	0.019454	3.09132e-21	0.184027	0.0196133	6.42566e-21	0.180184	0.0187017	8.5753e-22	No	No	No
sig_3_279	loc_3_452	9046_46_3	LRPPRC	3:186391274	rs59123177	3	186391274	No	trans	A	0.3194	0.394842	0.01961	3.66325e-90	0.468453	0.0210378	7.68557e-110	0.458421	0.0198992	4.69537e-112	No	No	No
sig_3_279	loc_3_452	5632_6_3	CRTAC1	3:186391274	rs59123177	3	186391274	No	trans	A	0.3194	0.30497	0.0186841	6.83543e-60	0.164497	0.0197542	8.27834e-17	0.161392	0.0170295	3.82556e-21	No	No	No
sig_3_281	loc_3_452	9942_2_3	NXT1	3:186393182	rs12493926	3	186393182	No	trans	C	0.4448	0.310379	0.0185128	4.35278e-63	0.233014	0.0211932	4.04962e-28	0.234347	0.0205239	7.48321e-30	No	No	No
sig_3_282	loc_3_452	12456_5_3	PFKFB3	3:186393547	rs7625980	3	186393547	Yes	trans	C	0.2373	-0.191513	0.0212057	1.69793e-19	-0.154705	0.0219541	1.83138e-12	-0.162313	0.020658	4.71646e-15	No	No	No
sig_3_282	loc_3_452	8259_25_3	B4GAT1	3:186393547	rs7625980	3	186393547	Yes	trans	C	0.2373	-0.184569	0.0222166	9.75692e-17	-0.157126	0.0227027	4.48347e-12	-0.154514	0.0212472	4.04542e-13	No	No	No
sig_3_282	loc_3_452	10492_51_3	XG	3:186393547	rs7625980	3	186393547	Yes	trans	C	0.2373	-0.295633	0.0185426	3.16398e-57	-0.183152	0.0199698	4.66542e-20	-0.209449	0.0183093	5.93271e-30	No	No	No
sig_3_282	loc_3_452	14309_8_3	HNRNPH1	3:186393547	rs7625980	3	186393547	Yes	trans	C	0.2373	-0.685486	0.0204645	5.44759e-246	-0.504447	0.0233928	3.89738e-103	-0.499169	0.0189586	8.73511e-144	No	No	No
sig_3_282	loc_3_452	9046_46_3	LRPPRC	3:186393547	rs7625980	3	186393547	Yes	trans	C	0.2373	-0.162238	0.0220939	2.08682e-13	-0.284443	0.0229179	2.26737e-35	-0.287987	0.0217419	1.97903e-39	No	No	No
sig_3_282	loc_3_452	5632_6_3	CRTAC1	3:186393547	rs7625980	3	186393547	Yes	trans	C	0.2373	0.663704	0.0188096	9.83974e-273	0.619409	0.0215254	4.32533e-182	0.616357	0.0185917	2.42151e-219	No	No	No
sig_3_282	loc_3_452	10615_18_3	MPZ	3:186393547	rs7625980	3	186393547	Yes	trans	C	0.2373	0.690194	0.0201012	2.28199e-258	0.690194	0.0221764	1.17784e-212	0.691231	0.0200982	2.0608e-234	No	No	No
sig_3_282	loc_3_452	8363_18_3	KIAA1324L	3:186393547	rs7625980	3	186393547	Yes	trans	C	0.2373	-0.380096	0.0217099	1.24585e-68	-0.380096	0.022314	4.60067e-65	-0.379242	0.0217125	1.73967e-66	No	No	No
sig_3_282	loc_3_452	3520_58_1	TGFB3	3:186393547	rs7625980	3	186393547	Yes	trans	C	0.2373	0.166508	0.0197268	3.15443e-17	0.166508	0.0198551	5.02233e-17	0.167548	0.0197124	2.44023e-17	No	No	No
sig_3_282	loc_3_452	8305_18_3	SULF2	3:186393547	rs7625980	3	186393547	Yes	trans	C	0.2373	0.164387	0.022031	8.54636e-14	0.164387	0.0221419	1.13429e-13	0.165531	0.0215134	1.68208e-14	No	No	No
sig_3_282	loc_3_452	2855_49_2	MAPK3	3:186393547	rs7625980	3	186393547	Yes	trans	C	0.2373	0.24679	0.0205362	2.88182e-33	0.24679	0.0208069	1.88795e-32	0.247898	0.0205231	3.67506e-33	No	No	No
sig_3_281	loc_3_452	10714_7_3	ACE	3:186393885	rs7626301	3	186393885	No	trans	C	0.4449	0.218701	0.018804	2.8821e-31	0.218701	0.0190383	1.52629e-30	0.208017	0.016377	1.9301e-36	No	No	No
sig_3_283	loc_3_452	12456_5_3	PFKFB3	3:186394038	rs16860992	3	186394038	Yes	trans	C	0.1594	0.229472	0.0248955	3.04366e-20	0.187596	0.0257864	3.46412e-13	0.169095	0.024278	3.68118e-12	No	No	No
sig_3_283	loc_3_452	5242_37_3	MAP2K4	3:186394038	rs16860992	3	186394038	Yes	trans	C	0.1594	0.752721	0.0238749	3.62386e-218	0.407167	0.0323657	2.7139e-36	0.391906	0.0266646	5.67817e-48	No	No	No
sig_3_283	loc_3_452	7178_59_3	C10orf10	3:186394038	rs16860992	3	186394038	Yes	trans	C	0.1594	1.20667	0.0202864	0	0.618846	0.0335248	4.3872e-76	0.667025	0.0224038	2.13844e-180	No	No	No
sig_3_283	loc_3_452	4996_66_1	HRG	3:186394038	rs16860992	3	186394038	Yes	cis	C	0.1594	1.03064	0.0222912	0	0.566995	0.0353213	5.49295e-58	0.55	0.0278909	1.26564e-83	No	Yes	Yes
sig_3_283	loc_3_452	13485_20_3	TMEM87B	3:186394038	rs16860992	3	186394038	Yes	trans	C	0.1594	0.406446	0.0251763	1.25176e-58	0.360364	0.0261018	2.34172e-43	0.331028	0.0206834	2.37677e-56	No	No	No
sig_3_283	loc_3_452	14309_8_3	HNRNPH1	3:186394038	rs16860992	3	186394038	Yes	trans	C	0.1594	0.85828	0.0236554	3.04101e-288	0.751553	0.0273973	1.15085e-165	0.761566	0.02218	1.02528e-233	No	No	No
sig_3_283	loc_3_452	8780_2_3	PCDH10	3:186394038	rs16860992	3	186394038	Yes	trans	C	0.1594	-0.0363776	0.0259657	0.161218	0.258874	0.0284651	9.50774e-20	0.248242	0.0178026	1.94669e-43	No	No	No
sig_3_283	loc_3_452	13522_20_3	VSNL1	3:186394038	rs16860992	3	186394038	Yes	trans	C	0.1594	0.52053	0.0241275	3.14288e-103	0.354356	0.0287765	7.6093e-35	0.354862	0.0272144	2.78724e-38	No	No	No
sig_3_283	loc_3_452	13501_10_3	SLC35G2	3:186394038	rs16860992	3	186394038	Yes	trans	C	0.1594	0.24283	0.0251111	4.03488e-22	0.24283	0.0253287	9.0564e-22	0.20933	0.0211921	8.13161e-23	No	No	No
sig_3_283	loc_3_452	10956_82_3	GCSH	3:186394038	rs16860992	3	186394038	Yes	trans	C	0.1594	0.495218	0.0252841	2.02999e-85	0.368806	0.0269024	8.96365e-43	0.34801	0.0236406	4.07919e-48	No	No	No
sig_3_283	loc_3_452	5412_53_3	CD27	3:186394038	rs16860992	3	186394038	Yes	trans	C	0.1594	0.203186	0.0251444	6.43615e-16	0.203186	0.0252963	9.57005e-16	0.20695	0.0247568	7.959e-17	No	No	No
sig_3_283	loc_3_452	5007_1_1	MAPK14	3:186394038	rs16860992	3	186394038	Yes	trans	C	0.1594	0.334119	0.0253486	1.12937e-39	0.334119	0.0257575	1.77059e-38	0.334589	0.0253337	3.2475e-39	No	No	No
sig_3_283	loc_3_452	9187_2_3	HMGN1	3:186394038	rs16860992	3	186394038	Yes	trans	C	0.1594	0.602035	0.0242558	5.42013e-136	0.385974	0.0263292	1.1709e-48	0.381638	0.0214026	3.90572e-69	No	No	No
sig_3_281	loc_3_452	13522_20_3	VSNL1	3:186395572	rs1042464	3	186395572	No	trans	T	0.4449	0.377713	0.0177381	1.29357e-100	0.251484	0.0211286	1.14753e-32	0.252669	0.0199636	3.3929e-36	No	No	No
sig_3_282	loc_3_452	5242_37_3	MAP2K4	3:186396616	rs1863622	3	186396616	Yes	trans	C	0.2372	-0.632371	0.0204039	6.77062e-211	-0.637753	0.0252973	3.08962e-140	-0.637736	0.0208679	3.20251e-189	No	No	No
sig_3_282	loc_3_452	13986_6_3	LANCL1	3:186396616	rs1863622	3	186396616	Yes	trans	C	0.2372	0.166898	0.021572	1.0196e-14	0.166898	0.021689	1.41431e-14	0.166232	0.0213255	7.68638e-15	No	No	No
sig_3_282	loc_3_452	8780_2_3	PCDH10	3:186396616	rs1863622	3	186396616	Yes	trans	C	0.2372	0.969501	0.01774	0	1.63884	0.0293625	0	1.63717	0.0184289	0	No	No	No
sig_3_282	loc_3_452	10956_82_3	GCSH	3:186396616	rs1863622	3	186396616	Yes	trans	C	0.2372	-0.539777	0.0210578	6.5232e-145	-0.467436	0.0229114	1.60964e-92	-0.469971	0.0201379	8.26478e-115	No	No	No
sig_3_282	loc_3_452	9187_2_3	HMGN1	3:186396616	rs1863622	3	186396616	Yes	trans	C	0.2372	-0.874324	0.0182661	0	-0.798933	0.0223762	3.35107e-279	-0.798606	0.0182403	0	No	No	No
sig_3_282	loc_3_452	12524_18_3	SAT2	3:186396616	rs1863622	3	186396616	Yes	trans	C	0.2372	0.20341	0.0208128	1.46579e-22	0.20341	0.0209939	3.35813e-22	0.203271	0.0207923	2.19045e-22	No	No	No
sig_3_282	loc_3_452	8601_167_3	LRP1	3:186396616	rs1863622	3	186396616	Yes	trans	C	0.2372	-0.156999	0.0221594	1.3906e-12	-0.156999	0.0222599	1.75093e-12	-0.157581	0.0220174	9.35026e-13	No	No	No
sig_3_282	loc_3_452	2778_10_2	IL22	3:186396616	rs1863622	3	186396616	Yes	trans	C	0.2372	0.248327	0.0215327	9.04221e-31	0.248327	0.0217937	4.45679e-30	0.249635	0.0212611	1.89406e-31	No	No	No
sig_3_288	loc_3_452	8780_2_3	PCDH10	3:186428633	rs115357776	3	186428633	No	trans	C	0.02626	-0.123042	0.0596492	0.0391354	0.653934	0.0673735	2.84011e-22	0.664102	0.0421657	1.14247e-54	No	No	No
sig_3_289	loc_3_452	4996_66_1	HRG	3:186433046	rs11927941	3	186433046	No	cis	G	0.2895	0.336198	0.0206745	1.85205e-59	0.186821	0.0230494	5.26474e-16	0.182787	0.018137	1.12083e-23	No	No	No
sig_3_290	loc_3_452	7784_1_3	KNG1	3:186438346	rs2689197	3	186438346	No	cis	T	0.3882	-0.101614	0.01665	1.04133e-09	-0.17316	0.0197981	2.20412e-18	-0.177001	0.0186946	4.17185e-21	No	No	No
sig_3_292	loc_3_452	7784_1_3	KNG1	3:186445052	rs2304456	3	186445052	No	cis	G	0.1197	0.369346	0.0248922	8.34223e-50	0.576628	0.0284454	2.29905e-91	0.576528	0.026864	4.51866e-98	Yes	No	Yes
sig_3_292	loc_3_452	12423_38_3	A1CF	3:186445052	rs2304456	3	186445052	No	trans	G	0.1197	0.40743	0.0293632	8.91302e-44	0.40743	0.0298921	2.65487e-42	0.407529	0.0293394	4.02687e-43	No	No	No
sig_3_292	loc_3_452	4495_33_2	KNG1	3:186445052	rs2304456	3	186445052	No	cis	G	0.1197	-1.50296	0.0209504	0	-1.37874	0.0324704	0	-1.37921	0.0225701	0	Yes	No	Yes
sig_3_292	loc_3_452	8274_64_3	STX7	3:186445052	rs2304456	3	186445052	No	trans	G	0.1197	0.427283	0.0283017	1.68363e-51	0.514257	0.029851	1.65271e-66	0.509355	0.0285523	3.39837e-69	No	No	No
sig_3_293	loc_3_452	4495_33_2	KNG1	3:186447047	rs266723	3	186447047	No	cis	C	0.4403	-0.560466	0.0174227	4.8342e-227	-0.193299	0.0209021	2.2903e-20	-0.184422	0.0146252	6.01045e-36	No	No	No
sig_3_294	loc_3_452	3367_8_3	FETUB	3:186448928	rs5030103	3	186448928	No	cis	C	0.01317	-0.658929	0.079263	9.3157e-17	-0.615334	0.0798381	1.28534e-14	-0.639436	0.0771722	1.46893e-16	No	No	No
sig_3_292	loc_3_452	14115_34_3	ADM	3:186450863	rs5030049	3	186450863	No	trans	C	0.1193	-0.263818	0.0278238	2.50081e-21	-0.263818	0.0280577	5.31892e-21	-0.256501	0.0275792	1.99156e-20	No	No	No
sig_3_292	loc_3_452	4918_21_1	KNG1	3:186450863	rs5030049	3	186450863	No	cis	C	0.1193	-0.444676	0.0273427	1.80491e-59	-0.45281	0.0280568	1.35687e-58	-0.446407	0.0273301	1.45831e-58	No	Yes	Yes
sig_3_292	loc_3_452	13097_11_3	BCL2L2	3:186450863	rs5030049	3	186450863	No	trans	C	0.1193	-0.185577	0.0268423	4.72497e-12	-0.185577	0.0269615	5.85943e-12	-0.186521	0.0268311	4.0428e-12	No	No	No
sig_3_296	loc_3_452	7784_1_3	KNG1	3:186454180	rs5030062	3	186454180	No	cis	C	0.3532	0.219649	0.0168845	1.08879e-38	0.245026	0.0188175	9.26879e-39	0.239863	0.0177408	5.56222e-41	No	Yes	Yes
sig_3_296	loc_3_452	8274_64_3	STX7	3:186454180	rs5030062	3	186454180	No	trans	C	0.3532	0.148411	0.0194149	2.1028e-14	0.235149	0.0201582	1.9194e-31	0.231179	0.0192839	1.07054e-32	No	No	No
sig_3_296	loc_3_452	2668_70_2	CAPN1;CAPNS1	3:186454180	rs5030062	3	186454180	No	trans	C	0.3532	0.295784	0.0184129	4.56492e-58	0.250681	0.0193892	3.09209e-38	0.279231	0.0181923	4.57606e-52	No	No	No
sig_3_297	loc_3_452	7071_23_4	MAN1B1	3:186459927	rs710446	3	186459927	No	trans	C	0.3806	0.144148	0.0191458	5.11453e-14	0.144148	0.0192462	6.90439e-14	0.141153	0.0183282	1.59295e-14	No	No	No
sig_3_297	loc_3_452	2190_55_1	F11	3:186459927	rs710446	3	186459927	No	trans	C	0.3806	0.41765	0.0149804	4.69495e-171	0.383258	0.0164	8.74243e-121	0.385629	0.0140843	1.51748e-154	No	No	No
sig_3_297	loc_3_452	4152_58_2	KLKB1	3:186459927	rs710446	3	186459927	No	trans	C	0.3806	0.470376	0.0176111	3.69365e-157	0.434133	0.0191721	1.59982e-113	0.467566	0.0158171	4.85593e-178	No	No	No
sig_3_298	loc_3_452	2668_70_2	CAPN1;CAPNS1	3:186460110	rs5030087	3	186460110	No	trans	C	0.0274	-0.576378	0.0536143	5.89714e-27	-0.470365	0.0546523	7.53207e-18	-0.450932	0.0522064	7.4875e-18	No	No	No
sig_3_299	loc_3_452	5014_49_1	NCK1	3:186473704	rs115329695	3	186473704	No	trans	G	0.0213	-0.541229	0.0636324	1.80726e-17	-0.530175	0.0644002	1.83321e-16	-0.541161	0.0635704	2.1797e-17	No	No	No
sig_3_299	loc_3_452	2190_55_1	F11	3:186475270	rs115613078	3	186475270	No	trans	C	0.0213	0.687424	0.0516933	2.37344e-40	0.445088	0.0534269	8.03052e-17	0.43847	0.0461489	3.05278e-21	No	No	No
sig_3_305	loc_3_452	3554_24_1	ADIPOQ	3:186551888	rs143257534	3	186551888	No	cis	T	0.02988	-0.504891	0.0521095	3.35671e-22	-0.443754	0.0531042	6.47296e-17	-0.503947	0.0519665	4.68386e-22	No	No	No
sig_3_307	loc_3_452	5586_66_3	MINPP1	3:186656535	rs3864105	3	186656535	No	trans	A	0.4412	0.250109	0.0174986	2.41658e-46	0.250163	0.0178172	8.80288e-45	0.244457	0.0171113	1.81363e-45	No	No	No
sig_3_308	loc_3_452	10880_38_3	FAM163B	3:186739677	rs4686837	3	186739677	No	trans	A	0.3047	-0.263051	0.0194862	1.57766e-41	-0.263051	0.0198068	2.9901e-40	-0.263645	0.0194703	4.23385e-41	No	No	No
sig_3_310	loc_3_452	13678_169_3	CFD	3:186953321	rs67143992	3	186953321	No	trans	T	0.1978	0.160474	0.0206321	7.37499e-15	0.160474	0.0207475	1.03711e-14	0.157385	0.0202869	1.02699e-14	No	No	No
sig_3_311	loc_3_452	11260_47_3	SUN5	3:186954989	rs140155368	3	186954989	No	trans	G	0.01229	0.620799	0.0852129	3.21026e-13	0.597351	0.0856903	3.14586e-12	0.599059	0.0846417	1.65553e-12	No	No	No
sig_3_312	loc_3_452	8091_16_3	MASP1	3:186959295	rs28945068	3	186959295	No	cis	T	0.02413	-1.38793	0.0578654	3.9411e-127	-1.38793	0.0607523	1.61166e-115	-1.37005	0.0572789	3.20342e-120	Yes	No	Yes
sig_3_314	loc_3_453	10365_132_3	IL12B;IL23A	3:188115682	rs9815073	3	188115682	No	trans	A	0.3296	0.268918	0.0197773	4.15457e-42	0.268918	0.0201084	8.64617e-41	0.265761	0.018771	1.05507e-44	No	No	No
sig_3_314	loc_3_453	13733_5_3	IL12B	3:188115682	rs9815073	3	188115682	No	trans	A	0.3296	0.223607	0.0195799	3.31348e-30	0.223607	0.0198113	1.5238e-29	0.223398	0.0178777	2.43478e-35	No	No	No
sig_3_320	loc_3_456	2630_12_2	IL1RAP	3:190332093	rs3796293	3	190332093	No	cis	G	0.3136	0.567553	0.019059	7.36481e-195	0.176535	0.0230963	2.11489e-14	0.175207	0.0158895	5.67451e-28	No	No	No
sig_3_320	loc_3_456	14048_7_3	IL1RAP	3:190332093	rs3796293	3	190332093	No	cis	G	0.3136	0.557355	0.0183324	5.05505e-203	0.161489	0.022285	4.27616e-13	0.157952	0.0144909	2.23013e-27	No	No	No
sig_3_321	loc_3_456	2630_12_2	IL1RAP	3:190344128	rs11927365	3	190344128	No	cis	G	0.1416	1.40034	0.0192476	0	1.25404	0.0307078	0	1.26144	0.0210945	0	No	No	No
sig_3_321	loc_3_456	14048_7_3	IL1RAP	3:190344128	rs11927365	3	190344128	No	cis	G	0.1416	1.41333	0.0176487	0	1.2791	0.0295558	0	1.28445	0.0191788	0	No	No	No
sig_3_322	loc_3_456	14048_7_3	IL1RAP	3:190357571	rs67249092	3	190357571	No	cis	G	0.1682	-0.413653	0.0235279	3.42134e-69	-0.290256	0.0247231	7.92173e-32	-0.281545	0.0160827	9.09329e-67	No	No	No
sig_3_322	loc_3_456	2630_12_2	IL1RAP	3:190363594	rs34879831	3	190363594	No	cis	A	0.1715	-0.412856	0.0242077	3.2231e-65	-0.275936	0.0254202	1.88864e-27	-0.265865	0.0175138	5.42195e-51	No	No	No
sig_3_329	loc_3_460	6297_49_3	HS3ST1	3:194060475	rs6809081	3	194060475	No	trans	C	0.379	0.155807	0.0193718	8.76796e-16	0.155807	0.0194893	1.30117e-15	0.151794	0.0177612	1.63616e-17	No	No	No
sig_3_329	loc_3_460	11926_23_3	AAGAB	3:194060475	rs6809081	3	194060475	No	trans	C	0.379	0.484826	0.0187772	5.29715e-147	0.484826	0.0199382	1.31465e-130	0.47745	0.0139446	1.59136e-232	No	No	No
sig_3_329	loc_3_460	5861_78_3	HAAO	3:194060475	rs6809081	3	194060475	No	trans	C	0.379	0.603359	0.0166231	1.84269e-288	0.603359	0.0186124	1.57693e-230	0.599849	0.0161082	4.55319e-270	No	No	No
sig_3_329	loc_3_460	9506_10_3	APOL1	3:194060475	rs6809081	3	194060475	No	trans	C	0.379	0.713325	0.0167693	0	0.713325	0.0194684	6.58112e-294	0.709983	0.0150757	0	No	No	No
sig_3_330	loc_3_460	10835_25_3	A4GNT	3:194061043	rs1048996	3	194061043	No	trans	A	0.436	0.143613	0.0193438	1.1343e-13	0.143613	0.0194421	1.50523e-13	0.141378	0.0193292	2.97027e-13	No	No	No
sig_3_331	loc_3_460	6415_90_3	CPN2	3:194061826	rs11711157	3	194061826	No	cis	T	0.2295	-0.404523	0.021724	2.17048e-77	-0.50163	0.0233651	3.02148e-102	-0.493239	0.0181956	9.28988e-152	Yes	Yes	Yes
sig_3_331	loc_3_460	7128_9_3	VWA2	3:194061826	rs11711157	3	194061826	No	trans	T	0.2295	-0.313768	0.0221985	2.3229e-45	-0.372787	0.0245205	3.37451e-52	-0.31121	0.0201557	1.17892e-52	No	No	No
sig_3_331	loc_3_460	6629_3_3	DEFB1	3:194062519	rs3732477	3	194062519	No	trans	T	0.2298	-0.234912	0.0219692	1.10013e-26	-0.234912	0.0221995	3.61675e-26	-0.245045	0.0208561	1.72875e-31	No	No	No
sig_3_334	loc_3_460	6415_90_3	CPN2	3:194073823	rs34234514	3	194073823	No	cis	A	0.1092	0.272422	0.0300662	1.29569e-19	0.464163	0.0315823	6.74222e-49	0.443494	0.0245981	1.34513e-70	No	No	No
sig_3_334	loc_3_460	6557_50_3	LRRC15	3:194089317	rs6762627	3	194089317	No	cis	C	0.1162	0.388055	0.0287297	1.42001e-41	0.350923	0.0298633	6.9829e-32	0.389042	0.0287329	4.27633e-41	No	Yes	Yes
sig_3_337	loc_3_461	6375_75_3	XXYLT1	3:194789032	rs2720930	3	194789032	No	cis	A	0.3708	0.133058	0.0182069	2.70929e-13	0.159213	0.0184296	5.67154e-18	0.156065	0.0181421	1.01314e-17	No	No	No
sig_3_340	loc_3_461	6375_75_3	XXYLT1	3:195007852	rs1538767	3	195007852	No	cis	T	0.4515	-0.169875	0.0175909	4.59194e-22	-0.175398	0.0179585	1.56202e-22	-0.187122	0.0175833	3.46563e-26	No	No	No
sig_4_1	loc_4_464	3169_70_2	IDUA	4:875529	rs2279187	4	875529	No	cis	T	0.1222	0.0607854	0.0295859	0.0399235	0.274515	0.0306462	3.3193e-19	0.290717	0.0247348	1.64991e-31	No	No	No
sig_4_2	loc_4_464	3169_70_2	IDUA	4:923261	rs75025717	4	923261	No	cis	A	0.009813	-0.68235	0.0955152	9.07266e-13	-0.966697	0.0964539	1.21551e-23	-1.01312	0.0780965	6.47966e-38	No	No	No
sig_4_3	loc_4_464	3169_70_2	IDUA	4:954247	rs3733345	4	954247	No	cis	G	0.4473	-0.612179	0.0172915	1.51026e-274	-0.664944	0.0205485	1.01348e-229	-0.711601	0.0162026	0	No	No	No
sig_4_5	loc_4_464	3169_70_2	IDUA	4:994356	rs3755956	4	994356	No	cis	T	0.03191	0.00502245	0.053556	0.925284	-0.442613	0.0556512	1.81544e-15	-0.483949	0.0450257	1.12738e-26	No	No	No
sig_4_6	loc_4_464	3169_70_2	IDUA	4:1010251	rs35220088	4	1010251	No	cis	C	0.3943	0.39027	0.0191477	2.41173e-92	0.450196	0.0212684	1.91044e-99	0.459425	0.0165751	3.87543e-158	No	No	No
sig_4_8	loc_4_464	8099_42_3	SPON2	4:1141698	rs28510442	4	1141698	No	cis	A	0.1199	0.260437	0.0277781	6.87683e-21	0.281797	0.0282248	1.79086e-23	0.260928	0.0278049	9.13594e-21	No	Yes	Yes
sig_4_12	loc_4_465	13669_6_3	FGFR3	4:1747523	rs28643543	4	1747523	No	cis	A	0.2556	-0.157268	0.0212339	1.29717e-13	-0.157268	0.0213397	1.70952e-13	-0.157941	0.0212148	1.1247e-13	No	No	No
sig_4_14	loc_4_467	3617_80_4	HGFAC	4:3436062	rs4690014	4	3436062	No	cis	A	0.4395	0.349445	0.0180787	3.05704e-83	0.195574	0.0202451	4.4447e-22	0.24123	0.0123379	2.76676e-82	No	No	No
sig_4_14	loc_4_467	8385_248_3	HGFAC	4:3436062	rs4690014	4	3436062	No	cis	A	0.4395	0.306129	0.0186976	2.99937e-60	0.204562	0.0192781	2.64694e-26	0.201358	0.0137552	1.3083e-47	No	No	No
sig_4_15	loc_4_467	3617_80_4	HGFAC	4:3446754	rs3752440	4	3446754	No	cis	A	0.06135	-0.776247	0.0371598	6.68136e-97	-0.53207	0.0391096	3.7599e-42	-0.501847	0.0255935	9.84477e-83	No	No	No
sig_4_15	loc_4_467	8385_248_3	HGFAC	4:3446754	rs3752440	4	3446754	No	cis	A	0.06135	-0.695902	0.038461	3.5724e-73	-0.442749	0.0399677	1.61031e-28	-0.432237	0.0285512	9.89977e-51	No	No	No
sig_4_16	loc_4_467	3617_80_4	HGFAC	4:3451109	rs2498323	4	3451109	No	cis	A	0.09132	-1.70097	0.0231076	0	-1.64298	0.0339369	0	-1.60531	0.0217849	0	Yes	No	Yes
sig_4_16	loc_4_467	8385_248_3	HGFAC	4:3451109	rs2498323	4	3451109	No	cis	A	0.09132	-1.6381	0.0250401	0	-1.55681	0.0342013	0	-1.55678	0.024287	0	Yes	No	Yes
sig_4_16	loc_4_467	10396_6_3	MCL1	4:3451109	rs2498323	4	3451109	No	trans	A	0.09132	-0.25991	0.0328641	2.60237e-15	-0.25991	0.0330556	3.75567e-15	-0.262783	0.0329019	1.68088e-15	No	No	No
sig_4_19	loc_4_468	8402_22_3	CYTL1	4:5016883	rs11722554	4	5016883	No	cis	A	0.02263	-0.732127	0.0580892	2.01989e-36	-0.669156	0.0591466	1.12497e-29	-0.662247	0.0573053	1.57434e-30	Yes	No	Yes
sig_4_20	loc_4_468	8402_22_3	CYTL1	4:5035587	rs6446315	4	5035587	No	cis	G	0.1919	0.310003	0.021832	9.22976e-46	0.289267	0.0223155	1.99283e-38	0.287777	0.0216275	9.10186e-40	No	No	No
sig_4_24	loc_4_470	11671_19_3	BRPF1	4:6488422	rs146588540	4	6488422	No	trans	T	0.01043	0.135871	0.0195153	3.34807e-12	0.135871	0.019604	4.18546e-12	0.138065	0.0193656	1.14198e-12	No	No	No
sig_4_25	loc_4_470	9251_28_3	MAN2B2	4:6596552	rs2301793	4	6596552	No	cis	C	0.4431	0.289821	0.0173691	1.65676e-62	0.289821	0.0178178	1.72487e-59	0.288993	0.0167039	2.70412e-65	No	Yes	Yes
sig_4_26	loc_4_470	8955_60_3	GLT8D1	4:6833280	rs116723815	4	6833280	No	trans	C	0.009813	0.157159	0.0191102	1.97109e-16	0.157159	0.019229	3.00738e-16	0.150574	0.019025	2.9934e-15	No	No	No
sig_4_28	loc_4_471	8814_33_3	PSAPL1	4:7431628	rs10021546	4	7431628	No	cis	T	0.1884	0.540505	0.0204602	8.65141e-154	0.50425	0.0232688	3.88436e-104	0.502803	0.0210931	1.86684e-119	No	No	No
sig_4_29	loc_4_471	8814_33_3	PSAPL1	4:7433091	rs74563302	4	7433091	No	cis	C	0.1931	-0.462234	0.0207346	4.33185e-110	-0.353883	0.0222958	9.87308e-57	-0.356252	0.0201628	5.96943e-68	No	Yes	Yes
sig_4_30	loc_4_471	8814_33_3	PSAPL1	4:7442762	rs115342231	4	7442762	No	cis	A	0.01742	-0.00743895	0.0652216	0.909193	-0.501652	0.0680073	1.62577e-13	-0.485413	0.0615044	3.56995e-15	No	No	No
sig_4_42	loc_4_476	4535_50_2	BST1	4:15714189	rs73224659	4	15714189	No	cis	A	0.1542	-1.40832	0.0156791	0	-1.03602	0.0339403	1.22307e-204	-1.05944	0.0208264	0	No	Yes	Yes
sig_4_43	loc_4_476	4535_50_2	BST1	4:15739390	rs4263397	4	15739390	No	cis	G	0.2582	-1.00997	0.0147902	0	-0.440089	0.0273682	3.50605e-58	-0.405793	0.0169835	5.64279e-120	No	No	No
sig_4_44	loc_4_477	11257_1_3	QDPR	4:17526682	rs10020773	4	17526682	No	cis	C	0.266	-0.243998	0.0212063	1.23168e-30	-0.243998	0.0214626	5.99832e-30	-0.246967	0.0211509	3.9943e-31	No	No	No
sig_4_48	loc_4_480	5660_51_3	SOD3	4:24801834	rs1799895	4	24801834	No	cis	G	0.02095	2.58782	0.0513866	0	2.58782	0.0624977	0	2.5785	0.0513373	0	Yes	No	Yes
sig_4_48	loc_4_480	6315_58_3	PLBD1	4:24801834	rs1799895	4	24801834	No	trans	G	0.02095	0.783918	0.0655139	5.3759e-33	0.783918	0.0663851	3.5223e-32	0.772553	0.0653843	8.02698e-32	No	No	No
sig_4_48	loc_4_480	7910_41_3	LRFN1	4:24801834	rs1799895	4	24801834	No	trans	G	0.02095	0.577826	0.0610335	2.87011e-21	0.577826	0.061543	6.05848e-21	0.580348	0.0608969	2.3225e-21	No	No	No
sig_4_48	loc_4_480	8463_2_3	SOD3	4:24801834	rs1799895	4	24801834	No	cis	G	0.02095	2.55589	0.0532532	0	2.55589	0.0637923	0	2.55172	0.0531602	0	Yes	No	Yes
sig_4_48	loc_4_480	7012_35_3	VNN2	4:24801834	rs1799895	4	24801834	No	trans	G	0.02095	-0.487752	0.0670849	3.57716e-13	-0.487752	0.0674116	4.64068e-13	-0.490586	0.0669164	2.61799e-13	No	No	No
sig_4_66	loc_4_493	3651_50_5	KDR	4:55972946	rs34231037	4	55972946	No	cis	G	0.02237	-0.955985	0.0623602	4.81614e-53	-0.95687	0.0638932	1.05222e-50	-0.947797	0.0570131	1.5029e-60	Yes	No	Yes
sig_4_67	loc_4_493	3651_50_5	KDR	4:55979558	rs2305948	4	55979558	No	cis	T	0.06957	0.432379	0.036444	1.81625e-32	0.448062	0.037214	2.18606e-33	0.441792	0.0331648	7.47816e-40	Yes	No	Yes
sig_4_68	loc_4_493	3651_50_5	KDR	4:56026914	rs34743464	4	56026914	No	cis	T	0.1715	-0.164261	0.0247173	3.02008e-11	-0.222505	0.0250343	6.22081e-19	-0.218443	0.0223176	1.95504e-22	No	No	No
sig_4_71	loc_4_495	3320_49_2	IGFBP7	4:57615592	rs144644158	4	57615592	No	cis	C	0.0107	0.605307	0.0880668	6.27461e-12	0.669919	0.0885815	3.9467e-14	0.670174	0.0862303	9.20884e-15	No	No	No
sig_4_72	loc_4_495	13405_61_3	SPINK2	4:57623536	rs6819021	4	57623536	No	cis	T	0.4597	0.251288	0.0185955	1.304e-41	0.243481	0.0189687	1.03175e-37	0.242453	0.0179202	4.90496e-41	No	No	No
sig_4_73	loc_4_495	13405_61_3	SPINK2	4:57666037	rs1473430	4	57666037	No	cis	A	0.3718	-0.157744	0.018898	6.99437e-17	-0.171163	0.0197848	5.0959e-18	-0.171087	0.0187002	8.00684e-20	No	No	No
sig_4_74	loc_4_495	13405_61_3	SPINK2	4:57687357	rs34393987	4	57687357	No	cis	T	0.02617	0.902178	0.0564105	1.42778e-57	0.769677	0.0584949	1.53047e-39	0.756226	0.0552844	6.82063e-42	No	No	No
sig_4_75	loc_4_495	13405_61_3	SPINK2	4:57695126	rs1399002	4	57695126	No	cis	A	0.4073	-0.122501	0.0186921	5.61572e-11	-0.151263	0.0194282	6.93143e-15	-0.15287	0.0183598	1.04822e-16	No	No	No
sig_4_77	loc_4_495	3320_49_2	IGFBP7	4:57949517	rs1718860	4	57949517	No	cis	G	0.2955	0.263526	0.0191742	5.55002e-43	0.271283	0.019531	7.29847e-44	0.269489	0.0189523	4.5656e-45	No	No	No
sig_4_84	loc_4_502	5092_51_3	JAG1	4:72609398	rs3755967	4	72609398	No	trans	T	0.2856	-0.149289	0.0199249	6.75303e-14	-0.149289	0.0200283	9.06218e-14	-0.149489	0.0198235	5.44642e-14	No	No	No
sig_4_89	loc_4_504	4763_31_3	AFM	4:74343768	rs72853185	4	74343768	No	cis	G	0.0137	-0.747962	0.0814924	4.37935e-20	-0.747962	0.0821531	8.66692e-20	-0.724839	0.0812345	6.13868e-19	No	Yes	Yes
sig_4_90	loc_4_504	7056_16_3	SLC3A2	4:74438273	rs76240938	4	74438273	No	trans	A	0.08575	-0.0126942	0.0340801	0.709535	-0.388851	0.0354484	5.35763e-28	-0.401394	0.028967	6.30927e-43	No	No	No
sig_4_90	loc_4_504	12403_30_3	RAB39B	4:74438273	rs76240938	4	74438273	No	trans	A	0.08575	-0.019926	0.0330701	0.546816	-0.283952	0.0343468	1.37122e-16	-0.29221	0.0315767	3.05933e-20	No	No	No
sig_4_90	loc_4_504	11989_35_3	EMC1	4:74438273	rs76240938	4	74438273	No	trans	A	0.08575	-0.00415841	0.0337886	0.902051	-0.333712	0.0351494	2.22083e-21	-0.342709	0.0301521	1.34488e-29	No	No	No
sig_4_91	loc_4_504	5663_18_3	PF4V1	4:74488597	rs78428740	4	74488597	No	cis	G	0.09998	-0.0593709	0.0320652	0.0640879	-0.381559	0.0333262	2.37327e-30	-0.378424	0.0278244	1.92684e-41	No	No	No
sig_4_92	loc_4_504	9426_73_3	ID2	4:74500428	rs74730998	4	74500428	No	trans	T	0.06383	0.0155478	0.0385409	0.686646	-0.30181	0.0411049	2.09764e-13	-0.350807	0.0369632	3.3641e-21	No	No	No
sig_4_92	loc_4_504	12563_2_3	TNFAIP8	4:74500428	rs74730998	4	74500428	No	trans	T	0.06383	0.0340142	0.0388819	0.381678	-0.334447	0.0414698	7.33312e-16	-0.34078	0.0362972	8.77365e-21	No	No	No
sig_4_97	loc_4_504	3495_15_2	CXCL6	4:74703999	rs16850073	4	74703999	No	cis	T	0.3953	0.633767	0.0168798	0	0.629038	0.0192431	2.23339e-234	0.60776	0.0156033	2.24787e-292	No	No	No
sig_4_98	loc_4_504	3495_15_2	CXCL6	4:74713935	rs138723628	4	74713935	No	cis	G	0.02175	-0.802583	0.06265	1.43056e-37	-1.39508	0.0842047	1.19247e-61	-1.43919	0.0695424	1.37166e-91	No	No	No
sig_4_99	loc_4_504	8922_4_3	TMCC3	4:74713950	rs7658970	4	74713950	Yes	trans	T	0.2892	0.145066	0.0209362	4.23959e-12	0.145066	0.0210277	5.24447e-12	0.135396	0.0190647	1.39075e-12	No	No	No
sig_4_99	loc_4_504	5663_18_3	PF4V1	4:74713950	rs7658970	4	74713950	Yes	cis	T	0.2892	0.783305	0.0182029	0	0.752467	0.0244344	3.02093e-208	0.752603	0.0204322	5.73443e-265	No	No	No
sig_4_99	loc_4_504	7192_37_3	IFNLR1	4:74713950	rs7658970	4	74713950	Yes	trans	T	0.2892	0.182218	0.0207152	1.41347e-18	0.182218	0.0208621	2.44969e-18	0.182203	0.0206925	1.73573e-18	No	No	No
sig_4_99	loc_4_504	9314_9_3	PSG5	4:74713950	rs7658970	4	74713950	Yes	trans	T	0.2892	0.207888	0.020433	2.58701e-24	0.207888	0.0206274	6.89459e-24	0.205961	0.0191184	8.68692e-27	No	No	No
sig_4_99	loc_4_504	11228_37_3	RIC3	4:74713950	rs7658970	4	74713950	Yes	trans	T	0.2892	0.198884	0.0200638	3.67047e-23	0.198884	0.0202449	8.88389e-23	0.201666	0.0195694	1.13355e-24	No	No	No
sig_4_99	loc_4_504	11464_9_3	RELB	4:74713950	rs7658970	4	74713950	Yes	trans	T	0.2892	0.159879	0.018721	1.34119e-17	0.159879	0.0188466	2.19119e-17	0.162003	0.0183555	1.45049e-18	No	No	No
sig_4_99	loc_4_504	5001_6_2	SCGB2A1	4:74713950	rs7658970	4	74713950	Yes	trans	T	0.2892	0.244586	0.0192817	7.1726e-37	0.244586	0.0195674	7.49816e-36	0.245396	0.0192656	1.24124e-36	No	No	No
sig_4_99	loc_4_504	5927_4_3	WISP3	4:74713950	rs7658970	4	74713950	Yes	trans	T	0.2892	0.185318	0.0205103	1.63459e-19	0.185318	0.0206639	3.01417e-19	0.185267	0.0204834	2.05919e-19	No	No	No
sig_4_99	loc_4_504	13614_6_3	CREBBP	4:74714098	rs2367288	4	74714098	Yes	trans	G	0.2896	0.306624	0.0182249	1.61543e-63	0.252492	0.0207157	3.58207e-34	0.311895	0.0169247	1.43166e-73	No	No	No
sig_4_99	loc_4_504	7056_16_3	SLC3A2	4:74714098	rs2367288	4	74714098	Yes	trans	G	0.2896	0.823461	0.0175741	0	0.796896	0.0241253	2.86352e-239	0.802843	0.019762	8.37421412214475e-315	No	No	No
sig_4_99	loc_4_504	12403_30_3	RAB39B	4:74714098	rs2367288	4	74714098	Yes	trans	G	0.2896	0.550787	0.018793	8.17921e-189	0.597761	0.0210201	6.93134e-178	0.601485	0.0193692	7.91972e-195	No	No	No
sig_4_99	loc_4_504	11989_35_3	EMC1	4:74714098	rs2367288	4	74714098	Yes	trans	G	0.2896	0.725515	0.0181703	0	0.701773	0.0236234	6.29496e-194	0.705629	0.0203299	2.73739e-238	No	No	No
sig_4_99	loc_4_504	9426_73_3	ID2	4:74714098	rs2367288	4	74714098	Yes	trans	G	0.2896	0.586231	0.0191068	9.95619e-207	0.572935	0.0242855	4.6978e-123	0.644177	0.0198765	1.43037e-210	No	No	No
sig_4_99	loc_4_504	12563_2_3	TNFAIP8	4:74714098	rs2367288	4	74714098	Yes	trans	G	0.2896	0.691058	0.0186452	1.08504e-300	0.666532	0.0244953	4.87176e-163	0.670257	0.0214735	1.14465e-196	No	No	No
sig_4_99	loc_4_504	12698_72_3	KPNA4	4:74714098	rs2367288	4	74714098	Yes	trans	G	0.2896	0.29402	0.0196586	1.41679e-50	0.29402	0.0200621	1.24286e-48	0.294686	0.0196468	7.55965e-50	No	No	No
sig_4_99	loc_4_504	8062_15_3	EVA1B	4:74714098	rs2367288	4	74714098	Yes	trans	G	0.2896	0.410257	0.0201835	7.51834e-92	0.440787	0.0214636	1.01733e-93	0.410613	0.0201579	6.6705e-89	No	No	No
sig_4_99	loc_4_504	5020_50_1	PGK1	4:74714098	rs2367288	4	74714098	Yes	trans	G	0.2896	0.191327	0.0190972	1.26293e-23	0.191327	0.0192736	3.17963e-23	0.191698	0.0190783	1.51708e-23	No	No	No
sig_4_99	loc_4_504	4184_43_3	EIF4EBP2	4:74714098	rs2367288	4	74714098	Yes	trans	G	0.2896	0.444723	0.0182301	1.93321e-131	0.388156	0.0211983	6.79318e-75	0.381161	0.0199472	8.77468e-79	No	No	No
sig_4_101	loc_4_504	7056_16_3	SLC3A2	4:74715179	rs61360774	4	74715179	No	trans	T	0.07161	0.954543	0.0344114	2.35541e-169	0.362449	0.0411006	1.15904e-18	0.361232	0.0335924	1.06791e-26	No	No	No
sig_4_101	loc_4_504	5663_18_3	PF4V1	4:74715179	rs61360774	4	74715179	No	cis	T	0.07161	0.951979	0.0348247	1.57071e-164	0.428439	0.042133	2.73401e-24	0.388713	0.0347547	1.00811e-28	No	No	No
sig_4_100	loc_4_504	14106_46_3	RAP1GDS1	4:74715281	rs2367289	4	74715281	Yes	trans	A	0.2642	0.239931	0.0209816	2.78555e-30	0.239931	0.0212321	1.30606e-29	0.240853	0.0209723	3.55745e-30	No	No	No
sig_4_100	loc_4_504	8377_87_4	SCG2	4:74715281	rs2367289	4	74715281	Yes	trans	A	0.2642	0.334063	0.0204586	6.16523e-60	0.334063	0.0209567	3.31099e-57	0.335326	0.0204628	6.31889e-59	No	No	No
sig_4_100	loc_4_504	12705_9_3	HERC1	4:74715281	rs2367289	4	74715281	Yes	trans	A	0.2642	0.192173	0.0206427	1.28448e-20	0.192173	0.020806	2.54914e-20	0.193024	0.0206369	1.21936e-20	No	No	No
sig_4_100	loc_4_504	9823_2_3	DHFR	4:74715281	rs2367289	4	74715281	Yes	trans	A	0.2642	0.147791	0.0205159	5.85874e-13	0.147791	0.0206124	7.49941e-13	0.137742	0.0197762	3.67887e-12	No	No	No
sig_4_100	loc_4_504	9345_436_3	WFDC13	4:74715281	rs2367289	4	74715281	Yes	trans	A	0.2642	0.236852	0.0184671	1.17841e-37	0.236852	0.0187459	1.35593e-36	0.237854	0.0184639	2.04467e-37	No	No	No
sig_4_100	loc_4_504	9783_75_3	DNAJC11	4:74715281	rs2367289	4	74715281	Yes	trans	A	0.2642	0.199062	0.0212464	7.30769e-21	0.199062	0.0214166	1.4753e-20	0.199378	0.0212277	8.47347e-21	No	No	No
sig_4_100	loc_4_504	5443_62_2	NPPA	4:74715281	rs2367289	4	74715281	Yes	trans	A	0.2642	0.156917	0.0199292	3.44241e-15	0.156917	0.0200418	4.89798e-15	0.157582	0.0199184	3.07183e-15	No	No	No
sig_4_100	loc_4_504	14704_10_3	DDR1	4:74715281	rs2367289	4	74715281	Yes	trans	A	0.2642	0.16107	0.0194309	1.13846e-16	0.16107	0.0195529	1.75638e-16	0.161138	0.0193155	9.17631e-17	No	No	No
sig_4_100	loc_4_504	12635_9_3	TRDMT1	4:74715281	rs2367289	4	74715281	Yes	trans	A	0.2642	0.192253	0.0209342	4.16604e-20	0.192253	0.0210954	7.97558e-20	0.192481	0.0209255	5.09852e-20	No	No	No
sig_4_100	loc_4_504	9060_27_3	IGSF9B	4:74715281	rs2367289	4	74715281	Yes	trans	A	0.2642	0.148683	0.0202276	1.97465e-13	0.148683	0.020327	2.58229e-13	0.149968	0.0202291	1.4227e-13	No	No	No
sig_4_100	loc_4_504	7066_199_4	FAM209B	4:74715281	rs2367289	4	74715281	Yes	trans	A	0.2642	0.169741	0.0201336	3.43508e-17	0.169741	0.0202641	5.45518e-17	0.170758	0.0201221	2.73619e-17	No	No	No
sig_4_99	loc_4_504	12925_105_3	AXIN2	4:74718101	rs872914	4	74718101	Yes	trans	G	0.2899	0.294706	0.0191284	1.475e-53	0.294706	0.0195459	2.27365e-51	0.295252	0.0191162	1.10209e-52	No	No	No
sig_4_99	loc_4_504	12392_30_3	ARL1	4:74718845	rs941757	4	74718845	Yes	trans	C	0.2898	0.267003	0.0193267	2.06265e-43	0.267003	0.0196656	5.46825e-42	0.267194	0.0192126	3.21767e-43	No	No	No
sig_4_99	loc_4_504	11273_176_3	GSTT2	4:74718845	rs941757	4	74718845	Yes	trans	C	0.2898	0.27708	0.0205528	2.0132e-41	0.27708	0.0208956	3.93708e-40	0.277828	0.0205275	4.60344e-41	No	No	No
sig_4_99	loc_4_504	14318_1_3	VPS29	4:74718845	rs941757	4	74718845	Yes	trans	C	0.2898	0.197063	0.01866	4.53182e-26	0.197063	0.0188519	1.41678e-25	0.202904	0.015835	4.81859e-37	No	No	No
sig_4_99	loc_4_504	8785_1_3	ARMC5	4:74718845	rs941757	4	74718845	Yes	trans	C	0.2898	0.224815	0.0200799	4.26457e-29	0.224815	0.020311	1.7807e-28	0.225149	0.0200518	6.21589e-29	No	No	No
sig_4_99	loc_4_504	13931_22_3	PSMD9	4:74718845	rs941757	4	74718845	Yes	trans	C	0.2898	0.112533	0.0158663	1.31635e-12	0.112533	0.0159394	1.6642e-12	0.11322	0.0156283	4.95704e-13	No	No	No
sig_4_99	loc_4_504	9377_25_3	KITLG	4:74718845	rs941757	4	74718845	Yes	trans	C	0.2898	0.374152	0.0194759	2.99299e-82	0.308274	0.0221295	4.13949e-44	0.309425	0.0213043	6.6014e-47	No	No	No
sig_4_99	loc_4_504	8328_9_3	ETNK1	4:74718845	rs941757	4	74718845	Yes	trans	C	0.2898	0.379459	0.0193153	6.31539e-86	0.322095	0.0219901	1.40215e-48	0.380712	0.019295	1.0438e-83	No	No	No
sig_4_99	loc_4_504	6966_144_3	STX1B	4:74718845	rs941757	4	74718845	Yes	trans	C	0.2898	0.282664	0.0199797	1.93351e-45	0.282664	0.0203465	7.03507e-44	0.282797	0.0197921	1.75676e-45	No	No	No
sig_4_99	loc_4_504	9878_3_3	SULT1E1	4:74718845	rs941757	4	74718845	Yes	trans	C	0.2898	0.148323	0.0199762	1.12792e-13	0.148323	0.0200768	1.49309e-13	0.14984	0.0199662	7.1723e-14	No	No	No
sig_4_99	loc_4_504	8769_30_3	TXNDC11	4:74718845	rs941757	4	74718845	Yes	trans	C	0.2898	0.151853	0.0201739	5.18395e-14	0.151853	0.0202781	6.96527e-14	0.151928	0.0201499	5.49313e-14	No	No	No
sig_4_99	loc_4_504	5357_60_3	NLGN4X	4:74718845	rs941757	4	74718845	Yes	trans	C	0.2898	0.270366	0.0197805	1.57e-42	0.270366	0.0201198	3.62912e-41	0.272221	0.01976	1.86057e-42	No	No	No
sig_4_101	loc_4_504	11989_35_3	EMC1	4:74719729	rs2233654	4	74719729	No	trans	A	0.07709	0.801097	0.0335929	1.08239e-125	0.324255	0.0389247	8.06366e-17	0.320335	0.0334255	1.39529e-21	No	No	No
sig_4_101	loc_4_504	12563_2_3	TNFAIP8	4:74719729	rs2233654	4	74719729	No	trans	A	0.07709	0.80707	0.0339305	4.66554e-125	0.325213	0.0398689	3.43285e-16	0.322755	0.0348948	3.19039e-20	No	No	No
sig_4_101	loc_4_504	4184_43_3	EIF4EBP2	4:74719729	rs2233654	4	74719729	No	trans	A	0.07709	0.5403	0.0319709	4.5187e-64	0.275694	0.0361013	2.2291e-14	0.27004	0.034044	2.606e-15	No	No	No
sig_4_101	loc_4_504	9377_25_3	KITLG	4:74719729	rs2233654	4	74719729	No	trans	A	0.07709	0.490548	0.0337893	9.33934e-48	0.271546	0.0378685	7.45816e-13	0.272265	0.036434	9.11882e-14	No	No	No
sig_4_101	loc_4_504	8686_342_3	HIKESHI	4:74719729	rs2233654	4	74719729	No	trans	A	0.07709	0.233196	0.0321236	3.88996e-13	0.233196	0.0322806	5.04666e-13	0.233626	0.0320821	3.76409e-13	No	No	No
sig_4_103	loc_4_504	2985_35_1	CXCL1	4:74728508	rs2145614	4	74728508	No	cis	G	0.02528	0.400871	0.0585044	7.28346e-12	0.400871	0.0587621	8.98257e-12	0.403709	0.0571356	1.80095e-12	No	No	No
sig_4_104	loc_4_504	13409_9_3	HMP19	4:74757236	rs1398015	4	74757236	No	trans	T	0.04924	-0.281147	0.0410962	7.85368e-12	-0.301404	0.0413181	2.99273e-13	-0.298701	0.0406412	2.28573e-13	No	No	No
sig_4_104	loc_4_504	14593_152_3	FAM210A	4:74757236	rs1398015	4	74757236	No	trans	T	0.04924	-0.30611	0.0439533	3.29719e-12	-0.317496	0.0441967	6.78456e-13	-0.299593	0.0434436	5.95992e-12	No	No	No
sig_4_105	loc_4_504	8659_68_3	C6orf25	4:74777223	rs353028	4	74777223	No	trans	T	0.02944	-0.371512	0.0540277	6.14165e-12	-0.386007	0.0543207	1.19385e-12	-0.37017	0.0539819	7.81036e-12	No	No	No
sig_4_105	loc_4_504	8941_4_3	NLGN3	4:74845417	rs1435520	4	74845417	No	trans	C	0.02891	-0.400167	0.0570001	2.21137e-12	-0.400167	0.0572588	2.77364e-12	-0.397082	0.056964	3.53273e-12	No	No	No
sig_4_106	loc_4_504	13680_3_3	NAB2	4:74846661	rs11574452	4	74846661	Yes	trans	A	0.02661	-0.541269	0.055252	1.16705e-22	-0.557058	0.0558022	1.81395e-23	-0.540865	0.0552372	1.88684e-22	No	No	No
sig_4_106	loc_4_504	5204_13_3	PSME3	4:74846661	rs11574452	4	74846661	Yes	trans	A	0.02661	-0.514847	0.0577421	4.82042e-19	-0.514847	0.0581687	8.67962e-19	-0.513747	0.0577233	7.5086e-19	No	No	No
sig_4_106	loc_4_504	8762_38_3	CD70	4:74846661	rs11574452	4	74846661	Yes	trans	A	0.02661	-0.410643	0.0572648	7.44793e-13	-0.410643	0.0575343	9.51363e-13	-0.410213	0.057295	9.17828e-13	No	No	No
sig_4_106	loc_4_504	7084_1_3	DRAXIN	4:74846661	rs11574452	4	74846661	Yes	trans	A	0.02661	-0.428681	0.0581409	1.66655e-13	-0.444323	0.0584974	3.06339e-14	-0.428335	0.0581335	1.99385e-13	No	No	No
sig_4_106	loc_4_504	9450_18_3	CDK2AP1	4:74846661	rs11574452	4	74846661	Yes	trans	A	0.02661	-0.423851	0.0579659	2.63048e-13	-0.423851	0.0582506	3.43008e-13	-0.424083	0.0579388	2.85768e-13	No	No	No
sig_4_106	loc_4_504	9508_104_3	COLQ	4:74846661	rs11574452	4	74846661	Yes	trans	A	0.02661	-0.419188	0.0583612	6.83736e-13	-0.419188	0.0586367	8.74759e-13	-0.418292	0.0583141	8.32934e-13	No	No	No
sig_4_106	loc_4_504	3891_56_1	MBD4	4:74846661	rs11574452	4	74846661	Yes	trans	A	0.02661	-0.444062	0.0561929	2.73458e-15	-0.461949	0.0565787	3.22189e-16	-0.444625	0.0562021	3.07508e-15	No	No	No
sig_4_106	loc_4_504	2858_29_2	HAT1	4:74846661	rs11574452	4	74846661	Yes	trans	A	0.02661	-0.43553	0.0535026	3.9413e-16	-0.450758	0.05389	6.04153e-17	-0.43472	0.0534812	5.35878e-16	No	No	No
sig_4_106	loc_4_504	7197_2_3	DNAJC15	4:74846661	rs11574452	4	74846661	Yes	trans	A	0.02661	-0.411292	0.0579014	1.21798e-12	-0.411292	0.0581695	1.54291e-12	-0.407797	0.0578968	2.11074e-12	No	No	No
sig_4_106	loc_4_504	3143_3_1	CD4	4:74846661	rs11574452	4	74846661	Yes	trans	A	0.02661	-0.377736	0.054569	4.44771e-12	-0.377736	0.054808	5.50184e-12	-0.377138	0.054545	5.25477e-12	No	No	No
sig_4_106	loc_4_504	7782_34_3	EDDM3B	4:74846661	rs11574452	4	74846661	Yes	trans	A	0.02661	-0.453881	0.0582773	6.79177e-15	-0.453881	0.0586038	9.56489e-15	-0.450865	0.0582457	1.17374e-14	No	No	No
sig_4_106	loc_4_504	10354_57_3	STAT3	4:74846661	rs11574452	4	74846661	Yes	trans	A	0.02661	-0.459519	0.0575229	1.36642e-15	-0.471624	0.0578994	3.77479e-16	-0.457411	0.0574966	2.16149e-15	No	No	No
sig_4_106	loc_4_504	3587_53_2	BMP10	4:74846661	rs11574452	4	74846661	Yes	trans	A	0.02661	-0.436309	0.058886	1.26887e-13	-0.436309	0.0591831	1.67848e-13	-0.435999	0.0588315	1.44902e-13	No	No	No
sig_4_106	loc_4_504	8699_43_3	CRIM1	4:74846661	rs11574452	4	74846661	Yes	trans	A	0.02661	-0.387444	0.0539427	6.84429e-13	-0.403743	0.0542614	1.0014e-13	-0.389551	0.0539002	5.62331e-13	No	No	No
sig_4_106	loc_4_504	7181_17_3	VAPB	4:74846661	rs11574452	4	74846661	Yes	trans	A	0.02661	-0.423298	0.0579364	2.74695e-13	-0.423298	0.0582214	3.58204e-13	-0.425845	0.0579103	2.22208e-13	No	No	No
sig_4_106	loc_4_504	3580_25_8	SERPINA1	4:74846661	rs11574452	4	74846661	Yes	trans	A	0.02661	-0.390899	0.0561569	3.38258e-12	-0.390899	0.0564056	4.20424e-12	-0.394779	0.0557951	1.68076e-12	No	No	No
sig_4_106	loc_4_504	12785_49_3	ZBTB33	4:74846661	rs11574452	4	74846661	Yes	trans	A	0.02661	-0.403033	0.0583928	5.1239e-12	-0.403033	0.0586478	6.32685e-12	-0.402708	0.0583717	5.84139e-12	No	No	No
sig_4_106	loc_4_504	9115_78_3	ADAMDEC1	4:74846661	rs11574452	4	74846661	Yes	trans	A	0.02661	-0.389681	0.0531213	2.20594e-13	-0.389681	0.0533866	2.89421e-13	-0.388842	0.0530961	2.77894e-13	No	No	No
sig_4_106	loc_4_504	9445_44_3	C19orf18	4:74846661	rs11574452	4	74846661	Yes	trans	A	0.02661	-0.499449	0.057638	4.50433e-18	-0.499449	0.0580361	7.57604e-18	-0.498623	0.0576367	6.65325e-18	No	No	No
sig_4_106	loc_4_504	11370_20_3	INPP5E	4:74846661	rs11574452	4	74846661	Yes	trans	A	0.02661	-0.373738	0.0506653	1.62375e-13	-0.388072	0.0509767	2.6834e-14	-0.37086	0.0506548	2.82181e-13	No	No	No
sig_4_106	loc_4_504	9787_23_3	COLEC12	4:74846661	rs11574452	4	74846661	Yes	trans	A	0.02661	-0.40997	0.057873	1.40093e-12	-0.42596	0.0582033	2.50779e-13	-0.413124	0.057854	1.05175e-12	No	No	No
sig_4_106	loc_4_504	4970_55_1	CA2	4:74846661	rs11574452	4	74846661	Yes	trans	A	0.02661	-0.440749	0.0575573	1.89485e-14	-0.440749	0.0578678	2.60682e-14	-0.443228	0.0576033	1.68018e-14	No	No	No
sig_4_106	loc_4_504	11911_13_3	LRRC4B	4:74846661	rs11574452	4	74846661	Yes	trans	A	0.02661	-0.374055	0.0545927	7.29569e-12	-0.374055	0.0548276	8.95432e-12	-0.374385	0.0545965	7.81169e-12	No	No	No
sig_4_106	loc_4_504	9110_2_3	SYT17	4:74846661	rs11574452	4	74846661	Yes	trans	A	0.02661	-0.412211	0.0550564	7.04293e-14	-0.428205	0.0554037	1.08546e-14	-0.41195	0.0550275	8.24463e-14	No	No	No
sig_4_106	loc_4_504	4904_7_1	CASP2	4:74846661	rs11574452	4	74846661	Yes	trans	A	0.02661	-0.499828	0.0554861	2.09531e-19	-0.515478	0.0559639	3.23389e-20	-0.498378	0.055457	3.47151e-19	No	No	No
sig_4_106	loc_4_504	11279_42_3	GABBR1	4:74846661	rs11574452	4	74846661	Yes	trans	A	0.02661	-0.42097	0.0579819	3.86035e-13	-0.42097	0.0582626	4.99675e-13	-0.420763	0.0579273	4.30835e-13	No	No	No
sig_4_106	loc_4_504	14065_11_3	CD5	4:74846661	rs11574452	4	74846661	Yes	trans	A	0.02661	-0.419304	0.0579418	4.59934e-13	-0.419304	0.0582205	5.93338e-13	-0.42119	0.0578999	3.98015e-13	No	No	No
sig_4_106	loc_4_504	11438_6_3	DNAJB2	4:74848065	rs3756074	4	74848065	Yes	trans	C	0.02714	0.350321	0.0500436	2.55386e-12	0.350321	0.0502686	3.19253e-12	0.341513	0.0494165	5.37939e-12	No	No	No
sig_4_106	loc_4_504	11204_80_3	CXADR	4:74848065	rs3756074	4	74848065	Yes	trans	C	0.02714	0.398536	0.0549912	4.2526e-13	0.398536	0.0552574	5.49903e-13	0.392458	0.0547242	8.42513e-13	No	No	No
sig_4_106	loc_4_504	13409_9_3	HMP19	4:74848065	rs3756074	4	74848065	Yes	trans	C	0.02714	-0.568723	0.0541146	7.80207e-26	-0.586972	0.0547267	7.72632e-27	-0.585003	0.0538649	3.40906e-27	No	No	No
sig_4_106	loc_4_504	9492_5_3	RRBP1	4:74848065	rs3756074	4	74848065	Yes	trans	C	0.02714	-0.428384	0.0581442	1.73709e-13	-0.428384	0.0584333	2.28168e-13	-0.428912	0.0581223	1.83224e-13	No	No	No
sig_4_106	loc_4_504	13078_3_3	CETN2	4:74848065	rs3756074	4	74848065	Yes	trans	C	0.02714	-0.398652	0.056982	2.63178e-12	-0.398652	0.057237	3.28563e-12	-0.374287	0.0526521	1.32513e-12	No	No	No
sig_4_106	loc_4_504	6326_20_3	BMP4	4:74848065	rs3756074	4	74848065	Yes	trans	C	0.02714	-0.490559	0.049959	9.30499e-23	-0.503879	0.0504614	1.76531e-23	-0.488901	0.0499443	1.94054e-22	No	No	No
sig_4_106	loc_4_504	13089_6_3	HIF1A	4:74848065	rs3756074	4	74848065	Yes	trans	C	0.02714	-0.396961	0.0550512	5.56404e-13	-0.396961	0.0553141	7.15243e-13	-0.40272	0.054747	2.18202e-13	No	No	No
sig_4_106	loc_4_504	9055_81_3	MYZAP	4:74848065	rs3756074	4	74848065	Yes	trans	C	0.02714	-0.452847	0.0569455	1.83098e-15	-0.467586	0.057336	3.48638e-16	-0.449121	0.0569136	3.6005e-15	No	No	No
sig_4_106	loc_4_504	7770_25_3	NFU1	4:74848065	rs3756074	4	74848065	Yes	trans	C	0.02714	-0.434032	0.0553515	4.45631e-15	-0.434032	0.0556669	6.34219e-15	-0.434581	0.05534	4.87755e-15	No	No	No
sig_4_106	loc_4_504	12695_62_3	KLHL12	4:74848065	rs3756074	4	74848065	Yes	trans	C	0.02714	-0.397608	0.0565448	2.03982e-12	-0.397608	0.0568013	2.56005e-12	-0.398191	0.0565673	2.17606e-12	No	No	No
sig_4_106	loc_4_504	9561_21_3	VCAN	4:74848065	rs3756074	4	74848065	Yes	trans	C	0.02714	-0.402653	0.0577502	3.11752e-12	-0.402653	0.0580069	3.88037e-12	-0.405966	0.0577137	2.25608e-12	No	No	No
sig_4_106	loc_4_504	12637_7_3	CRAT	4:74848065	rs3756074	4	74848065	Yes	trans	C	0.02714	-0.40263	0.0577137	3.02984e-12	-0.40263	0.0579714	3.77584e-12	-0.402105	0.0576687	3.48577e-12	No	No	No
sig_4_106	loc_4_504	4890_10_1	POMC	4:74848065	rs3756074	4	74848065	Yes	trans	C	0.02714	-0.470456	0.0545318	6.28797e-18	-0.470456	0.0549076	1.05171e-17	-0.46917	0.0544891	9.46681e-18	No	No	No
sig_4_106	loc_4_504	8242_9_3	CLEC2L	4:74848065	rs3756074	4	74848065	Yes	trans	C	0.02714	-0.456333	0.0576229	2.38852e-15	-0.456333	0.0579546	3.43568e-15	-0.45602	0.0575942	2.91662e-15	No	No	No
sig_4_106	loc_4_504	3832_51_1	PTK6	4:74848065	rs3756074	4	74848065	Yes	trans	C	0.02714	-0.453584	0.0577107	3.8531e-15	-0.453584	0.0580379	5.48293e-15	-0.454735	0.0576968	3.89118e-15	No	No	No
sig_4_106	loc_4_504	8804_39_3	COL20A1	4:74848065	rs3756074	4	74848065	Yes	trans	C	0.02714	-0.404207	0.0571058	1.46025e-12	-0.404207	0.0573675	1.8424e-12	-0.405558	0.0570922	1.3745e-12	No	No	No
sig_4_106	loc_4_504	9054_8_3	FAM174B	4:74848065	rs3756074	4	74848065	Yes	trans	C	0.02714	-0.546481	0.0572809	1.42323e-21	-0.562945	0.0578214	2.11868e-22	-0.547674	0.0572403	1.61849e-21	No	No	No
sig_4_106	loc_4_504	3898_5_2	PSMD7	4:74848065	rs3756074	4	74848065	Yes	trans	C	0.02714	-0.42456	0.0533113	1.66848e-15	-0.42456	0.0536218	2.41985e-15	-0.426602	0.0532633	1.40503e-15	No	No	No
sig_4_106	loc_4_504	4889_82_1	WNT7A	4:74848065	rs3756074	4	74848065	Yes	trans	C	0.02714	-0.409563	0.056666	4.9136e-13	-0.409563	0.056937	6.32595e-13	-0.410212	0.0566582	5.11652e-13	No	No	No
sig_4_106	loc_4_504	5130_67_3	SCARF2	4:74848065	rs3756074	4	74848065	Yes	trans	C	0.02714	-0.382933	0.0556173	5.773e-12	-0.382933	0.0558598	7.1188e-12	-0.380747	0.0555884	8.2507e-12	No	No	No
sig_4_106	loc_4_504	2626_3_2	HSP90AA1;HSP90AB1	4:74848065	rs3756074	4	74848065	Yes	trans	C	0.02714	-0.390666	0.0530984	1.87531e-13	-0.404507	0.053419	3.66589e-14	-0.390853	0.0530616	2.02637e-13	No	No	No
sig_4_106	loc_4_504	9030_56_3	NDUFAF8	4:74848065	rs3756074	4	74848065	Yes	trans	C	0.02714	-0.400423	0.0570622	2.26185e-12	-0.416201	0.0573799	4.06361e-13	-0.399944	0.0570216	2.60519e-12	No	No	No
sig_4_106	loc_4_504	7130_4_3	LAIR2	4:74848065	rs3756074	4	74848065	Yes	trans	C	0.02714	-0.396306	0.0564874	2.28588e-12	-0.412552	0.0568015	3.78451e-13	-0.396821	0.0564709	2.374e-12	No	No	No
sig_4_106	loc_4_504	7224_11_3	TRAT1	4:74848065	rs3756074	4	74848065	Yes	trans	C	0.02714	-0.455716	0.0524918	3.90031e-18	-0.469151	0.0529144	7.56623e-19	-0.457116	0.0524552	3.84725e-18	No	No	No
sig_4_106	loc_4_504	3821_28_1	MAPKAPK5	4:74848065	rs3756074	4	74848065	Yes	trans	C	0.02714	-0.390249	0.056081	3.43508e-12	-0.390249	0.0563301	4.27142e-12	-0.390061	0.0560438	3.81395e-12	No	No	No
sig_4_106	loc_4_504	9467_24_3	ZNRF4	4:74848065	rs3756074	4	74848065	Yes	trans	C	0.02714	-0.425315	0.0555927	2.00114e-14	-0.425315	0.0558921	2.75007e-14	-0.424697	0.0555646	2.4945e-14	No	No	No
sig_4_106	loc_4_504	12647_52_3	SETD2	4:74848065	rs3756074	4	74848065	Yes	trans	C	0.02714	-0.533354	0.0559113	1.43816e-21	-0.547742	0.0564406	2.87764e-22	-0.532648	0.0559114	2.39706e-21	No	No	No
sig_4_106	loc_4_504	9539_25_3	COL26A1	4:74848065	rs3756074	4	74848065	Yes	trans	C	0.02714	-0.456727	0.0573995	1.76281e-15	-0.456727	0.0577342	2.55634e-15	-0.458201	0.0574049	1.74893e-15	No	No	No
sig_4_106	loc_4_504	9394_19_3	CPQ	4:74848065	rs3756074	4	74848065	Yes	trans	C	0.02714	-0.451402	0.0577118	5.21318e-15	-0.451402	0.0580358	7.36854e-15	-0.460385	0.0526771	3.08161e-18	No	No	No
sig_4_106	loc_4_504	3758_68_3	PROC	4:74848065	rs3756074	4	74848065	Yes	trans	C	0.02714	-0.394873	0.0530956	1.02983e-13	-0.394873	0.0533656	1.36808e-13	-0.393705	0.0530714	1.37168e-13	No	No	No
sig_4_106	loc_4_504	9905_8_3	CEP57	4:74848065	rs3756074	4	74848065	Yes	trans	C	0.02714	-0.444728	0.0573751	9.10016e-15	-0.444728	0.0576924	1.27199e-14	-0.445336	0.0573618	9.82025e-15	No	No	No
sig_4_106	loc_4_504	12954_71_3	PPARA	4:74848065	rs3756074	4	74848065	Yes	trans	C	0.02714	-0.460684	0.0563381	2.90683e-16	-0.477193	0.0567433	4.1115e-17	-0.458658	0.0563221	4.73629e-16	No	No	No
sig_4_106	loc_4_504	3583_54_4	ARSA	4:74848065	rs3756074	4	74848065	Yes	trans	C	0.02714	-0.406115	0.0560824	4.44082e-13	-0.42069	0.0564104	8.80718e-14	-0.406502	0.0560782	4.80139e-13	No	No	No
sig_4_106	loc_4_504	10362_35_3	MYC	4:74848065	rs3756074	4	74848065	Yes	trans	C	0.02714	-0.386059	0.0561904	6.39545e-12	-0.386059	0.0564336	7.86716e-12	-0.38329	0.0561623	9.78836e-12	No	No	No
sig_4_106	loc_4_504	8315_5_3	DEFB119	4:74848065	rs3756074	4	74848065	Yes	trans	C	0.02714	-0.40596	0.0565225	6.85621e-13	-0.40596	0.0567894	8.7718e-13	-0.407722	0.0564673	5.90436e-13	No	No	No
sig_4_106	loc_4_504	4140_3_2	IL7	4:74848065	rs3756074	4	74848065	Yes	trans	C	0.02714	-0.401438	0.0552517	3.71324e-13	-0.415286	0.0555773	7.88507e-14	-0.401422	0.0552418	4.21596e-13	No	No	No
sig_4_106	loc_4_504	9050_170_3	RSRP1	4:74848065	rs3756074	4	74848065	Yes	trans	C	0.02714	-0.419091	0.0560672	7.73225e-14	-0.434773	0.056414	1.28982e-14	-0.417744	0.0560116	1.01829e-13	No	No	No
sig_4_106	loc_4_504	11193_27_3	HNF1A	4:74848065	rs3756074	4	74848065	Yes	trans	C	0.02714	-0.410804	0.0577385	1.11989e-12	-0.410804	0.0580059	1.41982e-12	-0.41039	0.0577084	1.29899e-12	No	No	No
sig_4_107	loc_4_504	2979_8_2	CXCL5	4:74863997	rs425535	4	74863997	No	cis	T	0.1531	0.766546	0.0233719	6.33713e-236	0.766546	0.0255825	2.91358e-197	0.764371	0.0220767	3.0914e-237	Yes	No	Yes
sig_4_108	loc_4_504	10042_8_3	SGK3	4:74872445	rs16850360	4	74872445	Yes	trans	G	0.02555	-0.417626	0.0592073	1.74318e-12	-0.417626	0.0594757	2.19046e-12	-0.419475	0.0591934	1.55319e-12	No	No	No
sig_4_108	loc_4_504	5335_73_3	ANXA6	4:74872445	rs16850360	4	74872445	Yes	trans	G	0.02555	-0.586768	0.0591734	3.54413e-23	-0.596457	0.0597216	1.73261e-23	-0.586544	0.0591576	5.64755e-23	No	No	No
sig_4_108	loc_4_504	7713_50_3	FMR1	4:74872445	rs16850360	4	74872445	Yes	trans	G	0.02555	-0.455731	0.058601	7.43546e-15	-0.455731	0.0589239	1.0403e-14	-0.456119	0.0585574	8.03909e-15	No	No	No
sig_4_108	loc_4_504	11137_43_3	CSF2RB	4:74872445	rs16850360	4	74872445	Yes	trans	G	0.02555	0.482012	0.058978	3.01457e-16	0.482012	0.0593361	4.53237e-16	0.482512	0.0576248	7.07742e-17	No	No	No
sig_4_108	loc_4_504	8772_5_3	EFNB2	4:74872445	rs16850360	4	74872445	Yes	trans	G	0.02555	-0.425067	0.0578209	1.9608e-13	-0.425067	0.0581041	2.56221e-13	-0.424384	0.0577839	2.37844e-13	No	No	No
sig_4_108	loc_4_504	8347_222_3	DEFB129	4:74872445	rs16850360	4	74872445	Yes	trans	G	0.02555	-0.438911	0.059163	1.18299e-13	-0.438911	0.0594582	1.56117e-13	-0.440161	0.0591077	1.10875e-13	No	No	No
sig_4_108	loc_4_504	9497_3_3	SMDT1	4:74872445	rs16850360	4	74872445	Yes	trans	G	0.02555	-0.404761	0.0577653	2.43496e-12	-0.404761	0.0580228	3.03928e-12	-0.40288	0.0577587	3.4236e-12	No	No	No
sig_4_108	loc_4_504	12367_52_3	TMEM57	4:74872445	rs16850360	4	74872445	Yes	trans	G	0.02555	-0.44336	0.0593486	7.99287e-14	-0.44336	0.059649	1.06305e-13	-0.445798	0.0593245	6.65356e-14	No	No	No
sig_4_108	loc_4_504	9306_7_3	DEFB118	4:74872445	rs16850360	4	74872445	Yes	trans	G	0.02555	-0.390325	0.0566092	5.38342e-12	-0.390325	0.0568526	6.62301e-12	-0.390366	0.0565951	5.90438e-12	No	No	No
sig_4_108	loc_4_504	7143_9_3	GCNT2	4:74872445	rs16850360	4	74872445	Yes	trans	G	0.02555	-0.474659	0.057756	2.06323e-16	-0.482417	0.0581289	1.04919e-16	-0.47434	0.0577114	2.54787e-16	No	No	No
sig_4_108	loc_4_504	13457_33_3	ELF5	4:74872445	rs16850360	4	74872445	Yes	trans	G	0.02555	-0.458627	0.0585178	4.59996e-15	-0.458627	0.0588453	6.50382e-15	-0.458383	0.0585036	5.60884e-15	No	No	No
sig_4_108	loc_4_504	2734_49_4	NCR2	4:74872445	rs16850360	4	74872445	Yes	trans	G	0.02555	-0.366109	0.0517812	1.54591e-12	-0.373161	0.0520341	7.41994e-13	-0.36568	0.0517626	1.81784e-12	No	No	No
sig_4_108	loc_4_504	8339_72_3	GRP	4:74872445	rs16850360	4	74872445	Yes	trans	G	0.02555	-0.438687	0.0578918	3.5172e-14	-0.438687	0.0581988	4.78217e-14	-0.43702	0.057844	4.89221e-14	No	No	No
sig_4_108	loc_4_504	6593_5_3	GALNT3	4:74872445	rs16850360	4	74872445	Yes	trans	G	0.02555	-0.434356	0.0568706	2.21275e-14	-0.434356	0.0571727	3.02459e-14	-0.435121	0.0568588	2.3215e-14	No	No	No
sig_4_108	loc_4_504	9290_8_3	RMDN3	4:74872445	rs16850360	4	74872445	Yes	trans	G	0.02555	-0.404336	0.0554604	3.08726e-13	-0.404336	0.0557284	4.00274e-13	-0.40681	0.0554422	2.5019e-13	No	No	No
sig_4_108	loc_4_504	3603_60_5	CLEC7A	4:74872445	rs16850360	4	74872445	Yes	trans	G	0.02555	-0.450145	0.060205	7.61132e-14	-0.450145	0.0605112	1.01426e-13	-0.450987	0.0601616	7.63982e-14	No	No	No
sig_4_111	loc_4_504	3495_15_2	CXCL6	4:75067871	rs185772907	4	75067871	No	trans	C	0.01052	0.238197	0.0924025	0.00994258	1.20074	0.123224	1.95017e-22	1.27043	0.101823	3.07702e-35	No	No	No
sig_4_112	loc_4_505	3173_49_2	NAAA	4:76830353	rs7688400	4	76830353	No	cis	T	0.05799	0.814984	0.038152	3.04854e-101	0.763676	0.0409981	1.93708e-77	0.73796	0.0327464	1.61995e-107	No	No	No
sig_4_113	loc_4_505	3173_49_2	NAAA	4:76842874	rs10518142	4	76842874	No	cis	T	0.2646	-0.664616	0.0191606	1.25473e-263	-0.475384	0.0228599	4.74974e-96	-0.480268	0.0182291	6.01369e-144	No	No	No
sig_4_114	loc_4_505	3173_49_2	NAAA	4:76856440	rs11732759	4	76856440	No	cis	A	0.3953	0.391485	0.0184587	7.93793e-100	0.174686	0.023011	3.16506e-14	0.172914	0.018335	5.91052e-21	No	No	No
sig_4_115	loc_4_505	3173_49_2	NAAA	4:76983992	rs6816425	4	76983992	No	cis	C	0.3619	-0.408422	0.0187789	7.06262e-105	-0.233807	0.0240843	2.79153e-22	-0.228814	0.0191866	2.22705e-32	No	No	No
sig_4_116	loc_4_505	3038_9_2	CXCL11	4:76997261	rs7693693	4	76997261	No	cis	T	0.1297	-0.254176	0.0276497	3.83025e-20	-0.254176	0.027862	7.32857e-20	-0.244876	0.0272544	3.52812e-19	No	No	No
sig_4_117	loc_4_505	7970_315_3	ART3	4:77000441	rs4859610	4	77000441	No	cis	A	0.2153	0.224804	0.0211213	1.87024e-26	0.266289	0.0219576	7.56134e-34	0.268372	0.0216262	6.95708e-35	No	No	No
sig_4_117	loc_4_505	10970_3_3	ART3	4:77000441	rs4859610	4	77000441	No	cis	A	0.2153	0.247483	0.0208886	2.21035e-32	0.291729	0.0217694	5.97275e-41	0.293936	0.0213632	2.34319e-42	No	No	No
sig_4_118	loc_4_505	7970_315_3	ART3	4:77023499	rs12331871	4	77023499	No	cis	G	0.1746	0.121073	0.0226758	9.33038e-08	0.18781	0.0233886	9.75009e-16	0.191016	0.0230266	1.35489e-16	No	No	No
sig_4_118	loc_4_505	10970_3_3	ART3	4:77023499	rs12331871	4	77023499	No	cis	G	0.1746	0.127202	0.0224735	1.51295e-08	0.200309	0.0231872	5.68202e-18	0.203491	0.0227464	4.98733e-19	No	No	No
sig_4_126	loc_4_512	5604_30_3	HPSE	4:84232104	rs6535455	4	84232104	No	cis	T	0.2225	-0.53059	0.0215852	2.00739e-133	-0.517713	0.0228336	8.2101e-114	-0.529004	0.0205504	7.10823e-138	No	Yes	Yes
sig_4_126	loc_4_512	11185_145_3	GCH1	4:84239096	rs4693078	4	84239096	No	trans	G	0.2206	-0.212683	0.0224009	2.21493e-21	-0.212683	0.0225815	4.5778e-21	-0.212034	0.0222828	2.65931e-21	No	No	No
sig_4_131	loc_4_515	9482_110_3	NUDT9	4:88357842	rs9998212	4	88357842	No	cis	C	0.1684	-0.338249	0.0247185	1.26462e-42	-0.338249	0.0251524	3.16316e-41	-0.33191	0.0246382	1.05216e-40	No	No	No
sig_4_132	loc_4_515	4467_49_2	SPARCL1	4:88445658	rs4693833	4	88445658	No	cis	G	0.2589	0.488812	0.0202376	6.83481e-129	0.273582	0.0275978	3.64823e-23	0.264305	0.0254344	4.67578e-25	No	No	No
sig_4_133	loc_4_515	13707_27_3	SPARCL1	4:88447303	rs6820415	4	88447303	No	cis	A	0.2092	0.22443	0.0220872	2.95755e-24	0.22443	0.0223	7.9597e-24	0.223982	0.0220565	5.19794e-24	No	No	No
sig_4_134	loc_4_515	4467_49_2	SPARCL1	4:88462729	rs7681694	4	88462729	No	cis	A	0.3753	0.462918	0.0181819	5.41871e-143	0.305912	0.024925	1.2604e-34	0.310671	0.0229351	3.97039e-41	No	No	No
sig_4_135	loc_4_516	8458_16_3	SNCA	4:90757840	rs2245801	4	90757840	No	cis	T	0.2133	0.330977	0.0228778	1.95348e-47	0.330977	0.0233146	9.6792e-46	0.333006	0.0228228	2.56396e-47	No	No	No
sig_4_136	loc_4_516	8458_111_3	SNCA	4:90761944	rs983361	4	90761944	No	cis	T	0.2314	0.172571	0.0220421	4.91163e-15	0.172571	0.0221646	6.92331e-15	0.174737	0.0219783	2.24955e-15	No	No	No
sig_4_142	loc_4_521	12549_33_3	HPGDS	4:95124902	rs6857003	4	95124902	No	cis	A	0.1945	0.357133	0.023865	1.24852e-50	0.200021	0.0259761	1.35864e-14	0.197584	0.0240537	2.65088e-16	No	No	No
sig_4_143	loc_4_521	12549_33_3	HPGDS	4:95231997	rs4693382	4	95231997	No	cis	T	0.3511	-0.415948	0.0192071	5.34183e-104	-0.271301	0.0219513	4.34337e-35	-0.270718	0.0203354	8.33498e-40	No	No	No
sig_4_144	loc_4_521	12549_33_3	HPGDS	4:95267347	rs72665697	4	95267347	No	cis	G	0.03554	-1.12415	0.0496718	2.12003e-113	-0.903383	0.0537578	2.2554e-63	-0.895555	0.0496071	9.02512e-71	No	No	No
sig_4_145	loc_4_522	5139_32_3	UNC5C	4:96432154	rs35063103	4	96432154	No	cis	C	0.4071	0.154726	0.0178776	4.94032e-18	0.154726	0.0180015	8.31227e-18	0.1531	0.0178298	1.15816e-17	No	No	No
sig_4_150	loc_4_525	11369_23_3	ADH5	4:99992651	rs28730650	4	99992651	No	cis	A	0.04756	-0.461289	0.0425273	2.06324e-27	-0.409135	0.0433989	4.20759e-21	-0.409755	0.0420049	2.69304e-22	No	No	No
sig_4_151	loc_4_525	11369_23_3	ADH5	4:100042221	rs6532795	4	100042221	No	cis	T	0.2879	0.246345	0.0205328	3.65603e-33	0.20885	0.0210559	3.44709e-23	0.204877	0.0203236	1.0924e-23	No	No	No
sig_4_152	loc_4_525	8325_37_3	ADH4	4:100065917	rs6858148	4	100065917	No	cis	C	0.3487	-0.160396	0.0196987	3.87306e-16	-0.160396	0.0198177	5.79457e-16	-0.161584	0.0196521	2.48262e-16	No	No	No
sig_4_153	loc_4_525	11369_23_3	ADH5	4:100272034	rs34664835	4	100272034	No	cis	T	0.01114	-0.745892	0.0867996	8.4532e-18	-0.707391	0.0875794	6.6304e-16	-0.72553	0.0847989	1.50926e-17	No	No	No
sig_4_153	loc_4_525	11716_28_3	LRIT2	4:100272034	rs34664835	4	100272034	No	trans	T	0.01114	0.154761	0.0205289	4.74718e-14	0.154761	0.0206303	6.30258e-14	0.15581	0.0205068	3.53054e-14	No	No	No
sig_4_155	loc_4_525	11377_19_3	ADH7	4:100368786	rs17589306	4	100368786	No	cis	C	0.0709	-0.373184	0.0368347	4.01211e-24	-0.432256	0.0384143	2.25226e-29	-0.377285	0.0367511	1.68985e-24	No	Yes	Yes
sig_4_158	loc_4_528	6382_17_3	MANBA	4:103738972	rs223401	4	103738972	No	cis	C	0.3238	0.416574	0.0190509	5.43121e-106	0.414589	0.0198691	1.08992e-96	0.413789	0.0188144	1.04976e-102	No	No	No
sig_4_159	loc_4_529	6342_10_3	NPNT	4:106819053	rs34712979	4	106819053	No	cis	A	0.2528	-0.316459	0.0213007	6.29113e-50	-0.316459	0.0217333	4.9722e-48	-0.319192	0.0204387	8.41895e-54	Yes	No	Yes
sig_4_160	loc_4_529	6382_17_3	MANBA	4:106895666	rs182971034	4	106895666	No	trans	C	0.01052	-0.65819	0.091949	8.17389e-13	-0.629936	0.0923934	9.23264e-12	-0.620344	0.0875619	1.5744e-12	No	No	No
sig_4_161	loc_4_530	6546_41_3	DKK2	4:107839114	rs114497723	4	107839114	No	cis	G	0.04774	-0.975733	0.0356834	1.26678e-164	-0.992814	0.0381782	4.37746e-149	-0.977003	0.0354077	7.84828e-157	No	Yes	Yes
sig_4_165	loc_4_532	2567_5_6	CFI	4:110659067	rs10033900	4	110659067	No	cis	C	0.4799	0.283381	0.018345	7.86518e-54	0.283381	0.0187483	1.2893e-51	0.283694	0.0183039	4.92165e-53	No	No	No
sig_4_169	loc_4_532	5509_7_3	EGF	4:110845763	rs12506702	4	110845763	No	cis	G	0.3781	0.406788	0.01867	2.99413e-105	0.395212	0.0195416	6.0117e-91	0.406936	0.0186264	1.95907e-101	No	Yes	Yes
sig_4_180	loc_4_542	6359_50_3	POMGNT2	4:144833153	rs74590858	4	144833153	No	trans	G	0.2736	-0.244006	0.0208144	9.72357e-32	-0.244006	0.0210793	5.47894e-31	-0.238818	0.0203867	2.5822e-31	No	No	No
sig_4_181	loc_4_543	10833_64_3	HHIP	4:145659064	rs11727676	4	145659064	No	cis	C	0.09441	0.229299	0.0321553	9.96523e-13	0.229299	0.0323072	1.27069e-12	0.227486	0.0321018	1.55429e-12	No	No	No
sig_4_187	loc_4_549	10722_13_3	SYK	4:155448758	rs116692022	4	155448758	No	trans	G	0.01574	0.511013	0.0678514	5.02163e-14	0.511013	0.0682001	6.73974e-14	0.514038	0.0678038	4.01142e-14	No	No	No
sig_4_188	loc_4_549	9835_16_3	ALDH1A3	4:155449333	rs72679178	4	155449333	No	trans	G	0.1612	-0.175863	0.0251671	2.79203e-12	-0.175863	0.0252786	3.47634e-12	-0.173917	0.0246128	1.79683e-12	No	No	No
sig_4_189	loc_4_549	9196_8_3	LGALS7	4:155457530	rs7685666	4	155457530	No	trans	A	0.2941	-0.138353	0.0193971	9.84446e-13	-0.138353	0.0194878	1.25225e-12	-0.136482	0.0192679	1.58874e-12	No	No	No
sig_4_192	loc_4_550	9264_11_3	CTSO	4:156871337	rs6832480	4	156871337	No	cis	T	0.3027	-0.148867	0.0199101	7.60622e-14	-0.148867	0.0200125	1.01684e-13	-0.148239	0.0197927	8.03554e-14	No	No	No
sig_4_193	loc_4_551	11438_6_3	DNAJB2	4:157951525	rs11729279	4	157951525	No	trans	T	0.205	0.197045	0.0201715	1.53733e-22	0.197045	0.0203516	3.59496e-22	0.191857	0.0199414	9.77606e-22	No	No	No
sig_4_196	loc_4_554	8475_15_3	MMP7	4:159155219	rs115952334	4	159155219	No	trans	C	0.01344	0.109053	0.0153698	1.29092e-12	0.109053	0.0154433	1.64704e-12	0.106501	0.0152353	3.0752e-12	No	No	No
sig_4_197	loc_4_555	5202_4_3	PPID	4:159629814	rs17843966	4	159629814	No	cis	C	0.2554	0.415509	0.021134	4.68324e-86	0.415509	0.021874	1.85519e-80	0.41621	0.0211191	1.57719e-83	No	Yes	Yes
sig_4_201	loc_4_559	9242_11_3	BTC	4:166261800	rs1550270	4	166261800	No	trans	C	0.2954	0.280185	0.0195839	1.98136e-46	0.31198	0.0206725	1.84154e-51	0.279717	0.0195469	1.30284e-45	No	No	No
sig_4_203	loc_4_560	9906_21_3	SPOCK3	4:167691100	rs2124456	4	167691100	No	cis	T	0.1685	0.208222	0.0250042	8.25807e-17	0.19643	0.0264568	1.13145e-13	0.194119	0.0230678	4.98173e-17	No	No	No
sig_4_205	loc_4_560	9906_21_3	SPOCK3	4:168092211	rs71620422	4	168092211	No	cis	T	0.04005	-0.3697	0.0477658	9.95363e-15	-0.461046	0.050355	5.3904e-20	-0.456024	0.043788	3.70179e-25	No	No	No
sig_4_206	loc_4_560	9906_21_3	SPOCK3	4:168139859	rs62353586	4	168139859	No	cis	A	0.03147	1.44812	0.0497095	1.42672e-186	1.32809	0.0539636	9.67468e-134	1.32072	0.047098	1.43546e-161	No	No	No
sig_4_207	loc_4_560	9906_21_3	SPOCK3	4:168239406	rs9994322	4	168239406	No	cis	C	0.0724	-0.645546	0.0355286	8.95955e-74	-0.590798	0.0367808	4.66053e-58	-0.589457	0.0319583	1.0593e-73	No	No	No
sig_4_213	loc_4_564	3132_1_1	VEGFC	4:177650866	rs41278571	4	177650866	No	cis	T	0.02024	2.00092	0.0604835	5.38012e-240	2.00092	0.0665209	8.97141e-199	1.9984	0.0600971	1.37538e-220	Yes	No	Yes
sig_4_219	loc_4_569	4152_58_2	KLKB1	4:187122009	rs7687961	4	187122009	No	cis	C	0.2191	0.0388324	0.0220875	0.0787277	0.20759	0.0228543	1.05409e-19	0.210335	0.0192666	1.85596e-27	No	No	No
sig_4_220	loc_4_569	6380_23_3	MRPL58	4:187139939	rs12331618	4	187139939	Yes	trans	G	0.4982	-0.200763	0.0180211	7.97237e-29	-0.200763	0.0182242	3.18963e-28	-0.187907	0.0169585	3.16305e-28	No	No	No
sig_4_220	loc_4_569	11215_6_3	CDH15	4:187139939	rs12331618	4	187139939	Yes	trans	G	0.4982	-0.153557	0.0175076	1.77281e-18	-0.153557	0.0176299	3.03778e-18	-0.16024	0.0166979	1.23618e-21	No	No	No
sig_4_220	loc_4_569	4811_33_3	ITIH4	4:187139939	rs12331618	4	187139939	Yes	trans	G	0.4982	-0.148067	0.0172083	7.67208e-18	-0.148067	0.0173238	1.26282e-17	-0.145466	0.0169642	1.2833e-17	No	No	No
sig_4_220	loc_4_569	3847_56_2	ETHE1	4:187143802	rs11132382	4	187143802	Yes	trans	G	0.4987	-0.150064	0.0180596	9.62069e-17	-0.150064	0.0181725	1.48439e-16	-0.140245	0.0173391	7.42022e-16	No	No	No
sig_4_220	loc_4_569	9235_3_3	PLXDC1	4:187143802	rs11132382	4	187143802	Yes	trans	G	0.4987	-0.159293	0.0181068	1.40006e-18	-0.159293	0.0182336	2.41001e-18	-0.154952	0.0176197	1.91268e-18	No	No	No
sig_4_220	loc_4_569	13485_20_3	TMEM87B	4:187143802	rs11132382	4	187143802	Yes	trans	G	0.4987	-0.139529	0.0185528	5.45072e-14	-0.139529	0.0186473	7.2911e-14	-0.109203	0.0147724	1.66537e-13	No	No	No
sig_4_220	loc_4_569	11939_11_3	GPLD1	4:187143802	rs11132382	4	187143802	Yes	trans	G	0.4987	0.155527	0.0180772	7.73283e-18	0.155527	0.0181982	1.27108e-17	0.157792	0.0180723	3.32205e-18	No	No	No
sig_4_220	loc_4_569	12756_3_3	BACH2	4:187145222	rs4862669	4	187145222	Yes	trans	C	0.4991	-0.142142	0.0179542	2.43462e-15	-0.142142	0.0180559	3.48133e-15	-0.135693	0.0177746	2.67755e-14	No	No	No
sig_4_220	loc_4_569	4978_54_2	DBNL	4:187150478	rs3775298	4	187150478	Yes	trans	G	0.4995	0.166514	0.0187884	7.81724e-19	0.166514	0.0189215	1.36534e-18	0.164341	0.0186341	1.53292e-18	No	No	No
sig_4_220	loc_4_569	10658_28_3	SEC11C	4:187153786	rs4241818	4	187153786	Yes	trans	C	0.4993	-0.140556	0.0177493	2.39505e-15	-0.140556	0.0178495	3.4214e-15	-0.130616	0.0173016	5.11114e-14	No	No	No
sig_4_223	loc_4_569	4152_58_2	KLKB1	4:187172280	rs2304595	4	187172280	No	cis	A	0.4146	0.500587	0.0169493	1.04246e-191	0.54453	0.0188882	9.23685e-183	0.543336	0.0159191	3.32534e-231	No	No	No
sig_4_220	loc_4_569	5708_1_3	LEAP2	4:187174683	rs4253311	4	187174683	Yes	trans	G	0.4991	-0.211742	0.0186713	8.26646e-30	-0.211742	0.0188882	3.62996e-29	-0.214878	0.0175506	5.17342e-34	No	No	No
sig_4_223	loc_4_569	3389_7_2	SERPINA5	4:187175722	rs2292423	4	187175722	No	trans	A	0.4146	-0.220269	0.0180962	4.37603e-34	-0.220269	0.0183403	3.14453e-33	-0.213086	0.0175932	2.48661e-33	No	No	No
sig_4_224	loc_4_569	2190_55_1	F11	4:187204937	rs4253421	4	187204937	No	cis	A	0.1452	-0.408588	0.0215294	2.58582e-80	-0.272389	0.0235729	6.95194e-31	-0.263426	0.0202653	4.68158e-38	No	No	No
sig_4_225	loc_4_569	8274_64_3	STX7	4:187206249	rs3756011	4	187206249	No	trans	A	0.3891	0.179001	0.0188119	1.81177e-21	0.179001	0.0189666	3.80992e-21	0.176444	0.0181636	3.99242e-22	No	No	No
sig_4_225	loc_4_569	2190_55_1	F11	4:187207381	rs2289252	4	187207381	No	cis	T	0.3874	0.357162	0.0150258	6.8395e-125	0.293579	0.0167211	5.21638e-69	0.290772	0.0144268	3.99619e-87	No	No	No
sig_4_228	loc_4_570	7003_4_3	GALNT10	4:187655804	rs147147685	4	187655804	No	trans	T	0.0122	0.128949	0.0178576	5.16222e-13	0.128949	0.0179402	6.58933e-13	0.12221	0.017525	3.46618e-12	No	No	No
sig_5_5	loc_5_572	5947_90_3	THPO	5:1285974	rs7705526	5	1285974	No	trans	A	0.3563	-0.136533	0.0198012	5.37935e-12	-0.136533	0.0198879	6.64367e-12	-0.135045	0.0196133	6.42485e-12	No	No	No
sig_5_8	loc_5_575	13132_14_3	SEMA5A	5:9284938	rs3797975	5	9284938	No	cis	C	0.4348	-0.230884	0.0186265	2.76561e-35	-0.140851	0.018968	1.12164e-13	-0.138032	0.0127194	3.72928e-27	No	No	No
sig_5_9	loc_5_575	13132_14_3	SEMA5A	5:9541866	rs605126	5	9541866	No	cis	C	0.1739	0.0131278	0.0251725	0.602009	0.209451	0.0254865	2.06708e-16	0.208276	0.017102	1.12446e-33	No	No	No
sig_5_10	loc_5_575	13132_14_3	SEMA5A	5:9549941	rs11559051	5	9549941	No	cis	G	0.08752	1.79976	0.0233193	0	1.821	0.0346426	0	1.81829	0.0230236	0	No	No	No
sig_5_30	loc_5_588	5089_11_3	IL7R	5:35866218	rs6451229	5	35866218	No	cis	G	0.3317	0.234118	0.0199498	8.39725e-32	0.234118	0.0201996	4.61927e-31	0.235103	0.0197761	3.44656e-32	No	No	No
sig_5_34	loc_5_590	13614_6_3	CREBBP	5:39359403	rs835219	5	39359403	No	trans	C	0.08557	0.268904	0.0297363	1.52494e-19	0.214328	0.0302972	1.50308e-12	0.232391	0.0274257	3.04674e-17	No	No	No
sig_5_35	loc_5_590	2292_17_4	C9	5:39373689	rs700239	5	39373689	No	cis	C	0.09406	0.180411	0.0315509	1.07726e-08	0.231652	0.0319728	4.31502e-13	0.233931	0.0314819	1.25103e-13	No	No	No
sig_5_35	loc_5_590	3060_43_2	C9	5:39373689	rs700239	5	39373689	No	cis	C	0.09406	0.1873	0.0317399	3.61108e-09	0.234912	0.0321525	2.74817e-13	0.228225	0.0317697	7.71064e-13	No	No	No
sig_5_35	loc_5_590	13722_105_3	C9	5:39373689	rs700239	5	39373689	No	cis	C	0.09406	0.175684	0.0317487	3.13758e-08	0.226134	0.0321635	2.05441e-12	0.219389	0.0317682	5.56734e-12	No	No	No
sig_5_36	loc_5_590	2292_17_4	C9	5:39389811	rs67066752	5	39389811	No	cis	A	0.01353	0.550301	0.0824124	2.4321e-11	0.567622	0.0828826	7.4624e-12	0.562639	0.081577	5.92394e-12	No	No	No
sig_5_38	loc_5_590	13614_6_3	CREBBP	5:39712292	rs62359715	5	39712292	No	trans	T	0.01353	0.947076	0.0705327	4.17408e-41	0.870169	0.0724682	3.24153e-33	0.880204	0.0656422	2.39178e-40	No	No	No
sig_5_38	loc_5_590	13722_105_3	C9	5:39712292	rs62359715	5	39712292	No	trans	T	0.01353	-0.688566	0.0790749	3.09913e-18	-0.758828	0.0803632	3.64018e-21	-0.754412	0.0794348	3.16219e-21	No	No	No
sig_5_39	loc_5_591	2292_17_4	C9	5:40639353	rs144792755	5	40639353	No	trans	T	0.01273	-0.698155	0.0816337	1.20671e-17	-0.768407	0.0829234	1.92419e-20	-0.751124	0.0814781	4.22985e-20	No	No	No
sig_5_39	loc_5_591	3060_43_2	C9	5:40639353	rs144792755	5	40639353	No	trans	T	0.01273	-0.683638	0.0821734	8.83678e-17	-0.751592	0.0834539	2.13566e-19	-0.746001	0.082353	1.81715e-19	No	No	No
sig_5_40	loc_5_592	3218_8_2	FOLH1	5:40972211	rs74480769	5	40972211	Yes	trans	G	0.02157	-0.45042	0.0584875	1.34865e-14	-0.45042	0.058813	1.8811e-14	-0.446057	0.0579252	1.60442e-14	No	No	No
sig_5_40	loc_5_592	2429_27_4	C8A;C8B;C8G	5:40972211	rs74480769	5	40972211	Yes	trans	G	0.02157	-0.398762	0.0568823	2.37807e-12	-0.398762	0.0571439	2.98959e-12	-0.398927	0.0560495	1.24512e-12	No	No	No
sig_5_40	loc_5_592	3358_51_2	CDK5;CDK5R1	5:40972211	rs74480769	5	40972211	Yes	trans	G	0.02157	-0.40404	0.0585727	5.27048e-12	-0.40404	0.058831	6.5195e-12	-0.407292	0.0578435	2.14582e-12	No	No	No
sig_5_40	loc_5_592	10522_167_3	PCDHB4	5:40972211	rs74480769	5	40972211	Yes	trans	G	0.02157	-0.453591	0.0609512	9.92687e-14	-0.453591	0.061261	1.31903e-13	-0.450521	0.0592945	3.52914e-14	No	No	No
sig_5_40	loc_5_592	11118_107_3	RAB17	5:40972211	rs74480769	5	40972211	Yes	trans	G	0.02157	-0.467931	0.0618188	3.74962e-14	-0.467931	0.0621525	5.12243e-14	-0.470397	0.0608911	1.32475e-14	No	No	No
sig_5_40	loc_5_592	3391_10_2	PIK3CG	5:40972211	rs74480769	5	40972211	Yes	trans	G	0.02157	-0.509606	0.0608002	5.21908e-17	-0.509606	0.0612054	8.35074e-17	-0.511738	0.059843	1.56963e-17	No	No	No
sig_5_40	loc_5_592	2693_20_3	OSM	5:40972211	rs74480769	5	40972211	Yes	trans	G	0.02157	-0.440842	0.0613686	6.79437e-13	-0.440842	0.0616664	8.75257e-13	-0.440429	0.060664	4.42187e-13	No	No	No
sig_5_40	loc_5_592	4556_10_2	IL34	5:40972211	rs74480769	5	40972211	Yes	trans	G	0.02157	-0.421923	0.0606224	3.40628e-12	-0.421923	0.0608946	4.24601e-12	-0.420453	0.0597151	2.1501e-12	No	No	No
sig_5_40	loc_5_592	2841_13_2	FRZB	5:40972211	rs74480769	5	40972211	Yes	trans	G	0.02157	-0.455238	0.0588682	1.04898e-14	-0.455238	0.0591916	1.4608e-14	-0.458002	0.0582463	4.49727e-15	No	No	No
sig_5_40	loc_5_592	14287_6_3	RAB5C	5:40972211	rs74480769	5	40972211	Yes	trans	G	0.02157	-0.518622	0.0604901	1.00241e-17	-0.518622	0.0609086	1.66932e-17	-0.516406	0.0586193	1.67414e-18	No	No	No
sig_5_40	loc_5_592	2871_73_2	RAD51	5:40972211	rs74480769	5	40972211	Yes	trans	G	0.02157	-0.455329	0.0617858	1.71299e-13	-0.455329	0.0620962	2.25661e-13	-0.45853	0.0608858	5.87699e-14	No	No	No
sig_5_40	loc_5_592	9799_3_3	NRXN3	5:40972211	rs74480769	5	40972211	Yes	trans	G	0.02157	-0.520968	0.0615285	2.51577e-17	-0.520968	0.0619435	4.08706e-17	-0.52517	0.0608238	7.70019e-18	No	No	No
sig_5_40	loc_5_592	14692_3_3	ZNF276	5:40972211	rs74480769	5	40972211	Yes	trans	G	0.02157	-0.534713	0.0644941	1.12411e-16	-0.534713	0.0649021	1.73997e-16	-0.537829	0.0635998	3.51477e-17	No	No	No
sig_5_40	loc_5_592	2605_49_2	TNFRSF8	5:40972211	rs74480769	5	40972211	Yes	trans	G	0.02157	-0.488783	0.0632422	1.0861e-14	-0.488783	0.0635921	1.51547e-14	-0.488378	0.0628664	9.45635e-15	No	No	No
sig_5_40	loc_5_592	3177_49_2	CA4	5:40972211	rs74480769	5	40972211	Yes	trans	G	0.02157	-0.470772	0.0630049	7.89908e-14	-0.470772	0.0633291	1.05566e-13	-0.475753	0.0622375	2.47743e-14	No	No	No
sig_5_40	loc_5_592	12861_13_3	TMOD3	5:40972211	rs74480769	5	40972211	Yes	trans	G	0.02157	-0.476247	0.0640112	1.00642e-13	-0.476247	0.0643434	1.34508e-13	-0.473569	0.0636681	1.1835e-13	No	No	No
sig_5_40	loc_5_592	3182_38_2	ENTPD1	5:40972211	rs74480769	5	40972211	Yes	trans	G	0.02157	-0.444595	0.0593603	6.89944e-14	-0.444595	0.0596713	9.28204e-14	-0.444148	0.0589855	5.93314e-14	No	No	No
sig_5_40	loc_5_592	14229_5_3	MOCS3	5:40972211	rs74480769	5	40972211	Yes	trans	G	0.02157	-0.457874	0.0619731	1.48751e-13	-0.457874	0.0622902	1.97234e-13	-0.459129	0.061269	7.79435e-14	No	No	No
sig_5_40	loc_5_592	2770_51_2	CCL1	5:40972211	rs74480769	5	40972211	Yes	trans	G	0.02157	-0.440958	0.0622842	1.44391e-12	-0.440958	0.0625714	1.82448e-12	-0.442295	0.0612682	5.96999e-13	No	No	No
sig_5_40	loc_5_592	11633_89_3	AHSA1	5:40972211	rs74480769	5	40972211	Yes	trans	G	0.02157	-0.564116	0.0631658	4.2325e-19	-0.564116	0.0636403	7.7103e-19	-0.565558	0.0617648	7.47164e-20	No	No	No
sig_5_40	loc_5_592	2976_58_2	DSG1	5:40972211	rs74480769	5	40972211	Yes	trans	G	0.02157	-0.473041	0.0616026	1.60444e-14	-0.473041	0.0619435	2.22941e-14	-0.47708	0.0607201	4.72154e-15	No	No	No
sig_5_40	loc_5_592	9312_8_3	AZGP1	5:40972211	rs74480769	5	40972211	Yes	trans	G	0.02157	-0.515275	0.063696	5.98622e-16	-0.515275	0.0640794	8.89646e-16	-0.512719	0.0618794	1.46876e-16	No	No	No
sig_5_40	loc_5_592	10837_131_3	CLEC12B	5:40972211	rs74480769	5	40972211	Yes	trans	G	0.02157	-0.475627	0.0639448	1.02154e-13	-0.475627	0.0642765	1.36487e-13	-0.476248	0.0614025	1.04106e-14	No	No	No
sig_5_40	loc_5_592	4476_22_2	ZAP70	5:40972211	rs74480769	5	40972211	Yes	trans	G	0.02157	-0.498132	0.0624854	1.56159e-15	-0.498132	0.0628505	2.26935e-15	-0.50292	0.0614303	3.3229e-16	No	No	No
sig_5_40	loc_5_592	3199_54_2	KLK12	5:40972211	rs74480769	5	40972211	Yes	trans	G	0.02157	-0.491896	0.0637602	1.2119e-14	-0.491896	0.0641088	1.68241e-14	-0.497899	0.0627437	2.53512e-15	No	No	No
sig_5_40	loc_5_592	11294_7_3	TMCC3	5:40972211	rs74480769	5	40972211	Yes	trans	G	0.02157	-0.45814	0.0633074	4.59555e-13	-0.45814	0.0636167	5.95218e-13	-0.458493	0.0612146	8.01612e-14	No	No	No
sig_5_40	loc_5_592	9254_18_3	FCER1A	5:40972211	rs74480769	5	40972211	Yes	trans	G	0.02157	-0.620564	0.0613533	4.75964e-24	-0.620564	0.0619353	1.25071e-23	-0.624016	0.0604775	9.94485e-25	No	No	No
sig_5_40	loc_5_592	2822_56_2	ADGRE5	5:40972211	rs74480769	5	40972211	Yes	trans	G	0.02157	-0.474626	0.0642912	1.55413e-13	-0.474626	0.064614	2.04894e-13	-0.479316	0.0632981	4.29136e-14	No	No	No
sig_5_40	loc_5_592	6055_53_3	IFNAR1	5:40972211	rs74480769	5	40972211	Yes	trans	G	0.02157	-0.573511	0.0641188	3.73617e-19	-0.573511	0.0646019	6.83113e-19	-0.573189	0.0633745	2.06502e-19	No	No	No
sig_5_40	loc_5_592	12939_1_3	POLR1C	5:40972211	rs74480769	5	40972211	Yes	trans	G	0.02157	-0.530243	0.0617443	8.87091e-18	-0.530243	0.0621655	1.46926e-17	-0.528523	0.0607054	4.12402e-18	No	No	No
sig_5_40	loc_5_592	8389_8_3	LRRC74A	5:40972211	rs74480769	5	40972211	Yes	trans	G	0.02157	-0.43822	0.0617936	1.325e-12	-0.43822	0.0620845	1.68375e-12	-0.441053	0.0617563	1.04425e-12	No	No	No
sig_5_40	loc_5_592	4482_66_2	C5;C6	5:40972211	rs74480769	5	40972211	Yes	cis	G	0.02157	0.605523	0.0552856	6.45422e-28	0.605523	0.0559173	2.51151e-27	0.607153	0.0548479	3.55856e-28	No	No	No
sig_5_40	loc_5_592	10945_11_3	STX6	5:40972211	rs74480769	5	40972211	Yes	trans	G	0.02157	-0.420722	0.0604613	3.43832e-12	-0.420722	0.0607304	4.27753e-12	-0.420002	0.0604226	4.05897e-12	No	No	No
sig_5_40	loc_5_592	9317_4_3	LRRC25	5:40972211	rs74480769	5	40972211	Yes	trans	G	0.02157	-0.448597	0.0605884	1.32134e-13	-0.448597	0.0608957	1.74973e-13	-0.448564	0.0605409	1.46839e-13	No	No	No
sig_5_40	loc_5_592	9229_9_3	CTRL	5:40972211	rs74480769	5	40972211	Yes	trans	G	0.02157	-0.427469	0.0600746	1.11398e-12	-0.427469	0.0603582	1.4188e-12	-0.431311	0.0596879	5.67051e-13	No	No	No
sig_5_40	loc_5_592	14670_1_3	SKIL	5:40972211	rs74480769	5	40972211	Yes	trans	G	0.02157	-0.459739	0.0593487	9.45315e-15	-0.459739	0.0596759	1.31945e-14	-0.461243	0.0593627	9.35576e-15	No	No	No
sig_5_40	loc_5_592	10854_15_3	GCNT4	5:40972211	rs74480769	5	40972211	Yes	trans	G	0.02157	-0.529946	0.0611129	4.26128e-18	-0.529946	0.0615455	7.26548e-18	-0.530806	0.0608	3.34757e-18	No	No	No
sig_5_40	loc_5_592	6283_60_3	MCEMP1	5:40972211	rs74480769	5	40972211	Yes	trans	G	0.02157	-0.429326	0.0598914	7.58748e-13	-0.429326	0.0601784	9.73351e-13	-0.432836	0.059862	5.48737e-13	No	No	No
sig_5_40	loc_5_592	7249_37_3	BCL2L10	5:40972211	rs74480769	5	40972211	Yes	trans	G	0.02157	-0.47307	0.0642311	1.76983e-13	-0.47307	0.0645576	2.33841e-13	-0.479552	0.0638399	6.79613e-14	No	No	No
sig_5_40	loc_5_592	2888_49_2	C7	5:40972211	rs74480769	5	40972211	Yes	cis	G	0.02157	-0.833138	0.0573418	7.89879e-48	-0.844969	0.0589647	1.41957e-46	-0.851521	0.0555279	5.65088e-52	No	No	No
sig_5_40	loc_5_592	13731_14_3	C7	5:40972211	rs74480769	5	40972211	Yes	cis	G	0.02157	-1.30933	0.0620794	9.57692e-99	-1.31964	0.0652656	6.59384e-91	-1.3242	0.0600791	4.00212e-103	No	No	No
sig_5_40	loc_5_592	14245_195_3	SNX7	5:40972211	rs74480769	5	40972211	Yes	trans	G	0.02157	-0.424345	0.0609473	3.34309e-12	-0.424345	0.0612189	4.16112e-12	-0.422258	0.060902	4.59573e-12	No	No	No
sig_5_40	loc_5_592	6019_12_3	C1QTNF9	5:40972211	rs74480769	5	40972211	Yes	trans	G	0.02157	-0.516929	0.0609081	2.11981e-17	-0.516929	0.0613209	3.45959e-17	-0.518246	0.0608841	2.19547e-17	No	No	No
sig_5_40	loc_5_592	2952_75_2	IGF1	5:40972211	rs74480769	5	40972211	Yes	trans	G	0.02157	-0.42812	0.0605335	1.52225e-12	-0.42812	0.0608181	1.93136e-12	-0.429462	0.0605243	1.45491e-12	No	No	No
sig_5_40	loc_5_592	10445_20_3	APOM	5:40972211	rs74480769	5	40972211	Yes	trans	G	0.02157	-0.415449	0.0604653	6.38131e-12	-0.415449	0.0607322	7.88212e-12	-0.417062	0.0604553	5.85748e-12	No	No	No
sig_5_41	loc_5_592	2888_49_2	C7	5:40975757	rs71623871	5	40975757	No	cis	A	0.27	-0.184927	0.0186153	2.95716e-23	-0.186345	0.0190869	1.62307e-22	-0.188299	0.0179988	2.27336e-25	No	No	No
sig_5_41	loc_5_592	13731_14_3	C7	5:40983091	rs2053881	5	40983091	No	cis	G	0.2731	-0.293249	0.0200609	2.15838e-48	-0.275405	0.0210503	4.10841e-39	-0.276074	0.0194297	5.26232e-45	No	No	No
sig_5_42	loc_5_592	2888_49_2	C7	5:41263064	rs445118	5	41263064	No	cis	A	0.4414	0.170717	0.0168807	4.83072e-24	0.124915	0.0173206	5.51556e-13	0.130349	0.0162871	1.47541e-15	No	No	No
sig_5_43	loc_5_592	13731_14_3	C7	5:41263091	rs429017	5	41263091	No	cis	A	0.3017	0.323135	0.0194515	5.67329e-62	0.230418	0.0205333	3.19256e-29	0.233257	0.0189268	1.95924e-34	No	No	No
sig_5_45	loc_5_594	2948_58_2	GHR	5:42687629	rs55681913	5	42687629	No	cis	C	0.1057	-0.278481	0.0292635	1.7941e-21	-0.278481	0.0294987	3.71162e-21	-0.273644	0.0292721	1.2771e-20	No	No	No
sig_5_46	loc_5_594	6225_3_3	PRSS8	5:42827221	rs7703289	5	42827221	No	trans	T	0.2509	-0.143512	0.0208962	6.5176e-12	-0.143512	0.0209863	8.00979e-12	-0.146501	0.0207238	1.75792e-12	No	No	No
sig_5_54	loc_5_600	9545_156_3	GZMK	5:54317900	rs6891823	5	54317900	No	cis	C	0.4474	-0.164123	0.018424	5.19104e-19	-0.164123	0.0185528	9.04952e-19	-0.164983	0.0184022	4.1961e-19	No	No	No
sig_5_56	loc_5_601	2620_4_2	IL6ST	5:55295306	rs7726239	5	55295306	No	cis	A	0.1266	0.306842	0.0271741	1.44207e-29	0.306842	0.0274894	6.24439e-29	0.307292	0.0270557	1.4743e-29	No	Yes	Yes
sig_5_64	loc_5_607	6039_24_3	CRHBP	5:76194302	rs2359426	5	76194302	No	cis	C	0.2776	0.505412	0.0195186	7.80824e-148	0.545011	0.0211416	1.52004e-146	0.52288	0.0194985	9.38649e-149	No	No	No
sig_5_66	loc_5_607	6039_24_3	CRHBP	5:76241193	rs59952310	5	76241193	No	cis	G	0.03209	-0.268985	0.0531842	4.24541e-07	-0.427173	0.0536636	1.71744e-15	-0.414506	0.0501937	1.84673e-16	No	No	No
sig_5_69	loc_5_609	3340_53_1	THBS4	5:79390222	rs35351529	5	79390222	No	cis	C	0.07664	0.288684	0.0342722	3.66119e-17	0.265842	0.0346908	1.8136e-14	0.287882	0.0342346	5.24118e-17	No	No	No
sig_5_80	loc_5_615	5846_24_3	NOG	5:88180196	rs114694170	5	88180196	No	trans	C	0.08354	0.437871	0.0340091	6.21482e-38	0.437871	0.0345344	7.70579e-37	0.431554	0.0319354	6.08164e-41	No	No	No
sig_5_80	loc_5_615	8778_3_3	NOG	5:88180196	rs114694170	5	88180196	No	trans	C	0.08354	0.472486	0.0340113	7.07999e-44	0.472486	0.0346232	2.11791e-42	0.473539	0.0313717	1.89997e-50	No	No	No
sig_5_80	loc_5_615	3179_51_2	CTSA	5:88180196	rs114694170	5	88180196	No	trans	C	0.08354	-0.28514	0.0338924	3.99329e-17	-0.28514	0.034115	6.36886e-17	-0.280577	0.0326896	1.19523e-17	No	No	No
sig_5_80	loc_5_615	5480_49_3	CCL5	5:88180196	rs114694170	5	88180196	No	trans	C	0.08354	-0.258163	0.0344237	6.40268e-14	-0.258163	0.034603	8.60584e-14	-0.264224	0.0335032	3.73842e-15	No	No	No
sig_5_80	loc_5_615	2523_31_3	CCL5	5:88180196	rs114694170	5	88180196	No	trans	C	0.08354	-0.266041	0.0340249	5.32408e-15	-0.266041	0.0342176	7.54625e-15	-0.27217	0.0323377	4.92371e-17	No	No	No
sig_5_80	loc_5_615	2925_9_1	SERPINE1	5:88180196	rs114694170	5	88180196	No	trans	C	0.08354	0.307603	0.0334339	3.56844e-20	0.307603	0.0336978	6.95932e-20	0.309972	0.0332142	1.48039e-20	No	No	No
sig_5_85	loc_5_618	13388_57_3	PCSK1	5:95729406	rs13169290	5	95729406	No	cis	A	0.2904	-1.01075	0.0154307	0	-1.01075	0.0205882	0	-1.01005	0.0154178	0	No	Yes	Yes
sig_5_86	loc_5_618	6918_183_3	CCK	5:95774809	rs56092644	5	95774809	No	trans	T	0.2512	0.154365	0.0218753	1.70639e-12	0.154365	0.0219741	2.14272e-12	0.157152	0.0217227	5.3317e-13	No	No	No
sig_5_87	loc_5_618	13950_9_3	COL4A3BP	5:96033870	rs62364719	5	96033870	No	trans	T	0.3411	0.126296	0.0180532	2.6381e-12	0.126296	0.0181324	3.27902e-12	0.126906	0.0180551	2.34315e-12	No	No	No
sig_5_88	loc_5_618	2668_70_2	CAPN1;CAPNS1	5:96056359	rs10515243	5	96056359	No	trans	G	0.3175	0.135022	0.0189646	1.08173e-12	0.135022	0.0190501	1.3633e-12	0.140496	0.0182334	1.54419e-14	No	No	No
sig_5_90	loc_5_618	4964_67_1	ERAP1	5:96114550	rs27039	5	96114550	No	cis	G	0.3959	0.670769	0.0173536	0	0.349369	0.0244147	1.90054e-46	0.348715	0.0129697	1.75452e-149	No	No	No
sig_5_91	loc_5_618	4964_67_1	ERAP1	5:96121147	rs12517853	5	96121147	No	cis	A	0.08168	1.15987	0.0314913	5.79689e-297	0.406327	0.0398032	1.81829e-24	0.387117	0.0212292	3.96791e-72	No	No	No
sig_5_92	loc_5_618	4964_67_1	ERAP1	5:96121152	rs2032890	5	96121152	No	cis	C	0.2946	-0.936454	0.0166634	0	-0.428231	0.0263221	1.64111e-59	-0.465799	0.0136897	6.23301e-230	No	No	No
sig_5_93	loc_5_618	4964_67_1	ERAP1	5:96163439	rs27645	5	96163439	No	cis	A	0.4803	0.928721	0.0140183	0	0.715399	0.0208425	3.44647e-258	0.722858	0.0112897	0	No	No	No
sig_5_94	loc_5_618	8960_3_3	ERAP2	5:96252432	rs2927608	5	96252432	No	cis	A	0.4583	1.12425	0.011085	0	1.03113	0.0189923	0	1.02584	0.00988425	0	No	No	No
sig_5_95	loc_5_618	8960_3_3	ERAP2	5:96307281	rs55870170	5	96307281	No	cis	C	0.06719	-1.30481	0.0332709	0	-0.818904	0.0386627	1.43827e-99	-0.82064	0.0197194	0	No	Yes	Yes
sig_5_99	loc_5_620	5620_13_3	PAM	5:102247916	rs72783884	5	102247916	No	cis	T	0.01025	-1.84024	0.0909023	4.00007e-91	-1.70139	0.0956359	8.40932e-71	-1.71333	0.0819917	2.80506e-93	No	No	No
sig_5_100	loc_5_620	5620_13_3	PAM	5:102331465	rs116782923	5	102331465	No	cis	T	0.04579	-1.00289	0.0418958	1.24045e-126	-0.816292	0.0468515	5.52408e-68	-0.815461	0.0402951	8.27286e-88	No	Yes	Yes
sig_5_101	loc_5_620	5620_13_3	PAM	5:102425315	rs13156446	5	102425315	No	cis	C	0.1424	0.599487	0.0257339	4.91114e-120	0.468668	0.0279141	2.90366e-63	0.470045	0.0238671	2.04223e-83	No	No	No
sig_5_102	loc_5_620	5620_13_3	PAM	5:102495528	rs257293	5	102495528	No	cis	T	0.3112	-0.459901	0.018777	1.76328e-132	-0.20709	0.0217883	2.00759e-21	-0.205022	0.018784	1.90486e-27	No	Yes	Yes
sig_5_110	loc_5_627	6443_68_3	KLK1	5:110824448	rs77485281	5	110824448	No	trans	A	0.01211	0.115644	0.0167769	5.46089e-12	0.116576	0.0168473	4.53069e-12	0.116456	0.0164268	1.52149e-12	No	No	No
sig_5_126	loc_5_640	3889_64_2	LMNB1	5:126161690	rs36105360	5	126161690	No	cis	T	0.02396	0.495124	0.0520294	1.79567e-21	0.495124	0.0524672	3.8423e-21	0.496	0.0520002	2.14723e-21	Yes	No	Yes
sig_5_129	loc_5_642	2666_53_2	DCN	5:129351499	rs4836487	5	129351499	No	trans	G	0.3487	-0.135025	0.0187885	6.64359e-13	-0.135025	0.0188764	8.48245e-13	-0.129792	0.0185457	2.90551e-12	No	No	No
sig_5_131	loc_5_643	7810_20_3	C1QTNF5	5:131563501	rs113823725	5	131563501	No	trans	G	0.4182	-0.15425	0.0186517	1.33932e-16	-0.15425	0.018768	2.05575e-16	-0.153012	0.0183029	7.91606e-17	No	No	No
sig_5_133	loc_5_643	12387_7_3	PDLIM4	5:131580301	rs35724182	5	131580301	No	cis	T	0.06869	-0.654811	0.0353224	1.0171e-76	-0.604355	0.0372188	2.72017e-59	-0.653009	0.0352998	4.09554e-74	No	Yes	Yes
sig_5_134	loc_5_644	5708_1_3	LEAP2	5:132203952	rs55767930	5	132203952	No	cis	A	0.1647	0.276229	0.0255704	3.34279e-27	0.276229	0.025848	1.17534e-26	0.301637	0.0239821	8.93819e-36	No	No	No
sig_5_136	loc_5_646	6366_38_3	TXNDC15	5:134223593	rs3733897	5	134223593	No	cis	G	0.1235	0.287097	0.0269893	1.99541e-26	0.360098	0.0293268	1.17734e-34	0.27927	0.0262558	3.67486e-26	No	No	No
sig_5_138	loc_5_646	14076_74_3	CST4	5:134507859	rs10038879	5	134507859	No	trans	C	0.3861	0.165283	0.019173	6.6597e-18	0.165283	0.019303	1.10402e-17	0.169787	0.0184218	4.31057e-20	No	No	No
sig_5_140	loc_5_647	5970_61_3	LECT2	5:135301817	rs2526145	5	135301817	No	cis	T	0.3233	0.296047	0.0189762	7.17039e-55	0.296047	0.0193964	1.34883e-52	0.295055	0.0189556	1.82135e-53	No	Yes	Yes
sig_5_141	loc_5_647	3283_21_1	TGFBI	5:135389433	rs13159365	5	135389433	No	cis	T	0.4306	-0.374091	0.0176687	1.71137e-99	-0.374091	0.0184001	6.85421e-92	-0.375244	0.0176399	1.80927e-96	No	No	No
sig_5_142	loc_5_647	5834_18_3	IL9	5:135519351	rs13177459	5	135519351	No	cis	C	0.2905	0.181688	0.0206794	1.5506e-18	0.181688	0.0208232	2.65571e-18	0.177883	0.0206847	1.03569e-17	No	No	No
sig_5_145	loc_5_650	8969_49_3	CD14	5:140006267	rs60745418	5	140006267	No	cis	T	0.2969	-0.159759	0.0174774	6.19401e-20	-0.159759	0.0176089	1.16178e-19	-0.160514	0.0174239	4.49533e-20	No	No	No
sig_5_148	loc_5_653	8243_55_3	SPINK1	5:147203906	rs3777126	5	147203906	No	cis	T	0.3917	0.222371	0.0191149	2.78816e-31	0.222371	0.0193525	1.47145e-30	0.224264	0.0190666	1.48937e-31	No	No	No
sig_5_150	loc_5_654	5731_1_3	SPINK6	5:147575986	rs13179181	5	147575986	No	cis	C	0.4915	0.502296	0.0172776	8.09116e-186	0.349694	0.0192169	5.42975e-74	0.35164	0.0158201	8.94883e-105	No	No	No
sig_5_151	loc_5_654	5731_1_3	SPINK6	5:147601530	rs11741093	5	147601530	No	cis	C	0.06259	-1.43013	0.0328872	0	-1.24939	0.0395306	3.08091e-219	-1.248	0.0325343	1.12144e-284	No	Yes	Yes
sig_5_153	loc_5_656	4149_8_2	PDGFB	5:149508544	rs2304058	5	149508544	No	trans	C	0.4768	-0.153135	0.0192309	1.67964e-15	-0.153135	0.0193426	2.43349e-15	-0.15158	0.019204	3.54586e-15	No	No	No
sig_5_153	loc_5_656	3459_49_2	PDGFRB	5:149508544	rs2304058	5	149508544	No	cis	C	0.4768	-1.12042	0.0112208	0	-1.0821	0.0198844	0	-1.12062	0.0112015	0	No	No	No
sig_5_160	loc_5_660	9021_1_3	HAVCR1	5:156463358	rs10462975	5	156463358	No	cis	T	0.3914	0.430811	0.0185709	4.75043e-119	0.29573	0.0221839	1.53147e-40	0.335473	0.0198061	9.8772e-63	No	No	No
sig_5_161	loc_5_660	9021_1_3	HAVCR1	5:156481013	rs11134526	5	156481013	No	cis	A	0.2718	-0.407232	0.0204454	2.83969e-88	-0.285942	0.0230805	3.00169e-35	-0.267154	0.0215815	1.01029e-34	No	Yes	Yes
sig_5_163	loc_5_660	5134_52_2	HAVCR2	5:156524672	rs190211816	5	156524672	No	cis	A	0.01229	-1.28248	0.0797042	2.97452e-58	-1.1774	0.0817221	4.6517e-47	-1.17514	0.0745379	8.98324e-55	No	No	No
sig_5_164	loc_5_660	5134_52_2	HAVCR2	5:156531254	rs919744	5	156531254	No	cis	G	0.1634	0.636594	0.0224875	2.69357e-176	0.619179	0.024126	2.9178e-145	0.618055	0.0220061	4.913e-162	No	Yes	Yes
sig_5_166	loc_5_661	8948_13_3	ADAM19	5:156935524	rs7728609	5	156935524	No	cis	T	0.3281	-0.237877	0.0196614	1.07322e-33	-0.237877	0.0199214	7.25185e-33	-0.237901	0.0196496	2.62368e-33	No	Yes	Yes
sig_5_168	loc_5_663	10365_132_3	IL12B;IL23A	5:158743108	rs3213120	5	158743108	No	cis	T	0.02422	0.109679	0.0615776	0.0748878	0.439889	0.0633988	3.96423e-12	0.432887	0.059323	3.36928e-13	No	No	No
sig_5_168	loc_5_663	13733_5_3	IL12B	5:158743108	rs3213120	5	158743108	No	cis	T	0.02422	-1.20347	0.0593404	1.90067e-91	-0.884388	0.0633662	2.86065e-44	-0.889758	0.0573022	3.21986e-53	Yes	Yes	Yes
sig_5_169	loc_5_663	10365_132_3	IL12B;IL23A	5:158769753	rs4921484	5	158769753	No	cis	T	0.3141	-0.423274	0.019423	2.73846e-105	-0.457559	0.020835	6.77925e-107	-0.457085	0.0195302	2.00335e-115	No	No	No
sig_5_169	loc_5_663	13733_5_3	IL12B	5:158769753	rs4921484	5	158769753	No	cis	T	0.3141	-0.509124	0.0187435	1.79277e-162	-0.44214	0.0205282	6.83662e-103	-0.440281	0.0186159	1.03931e-117	No	No	No
sig_5_177	loc_5_668	7193_98_3	PCDHAC1	5:172764666	rs62377262	5	172764666	No	trans	T	0.01768	0.121268	0.0169943	9.62228e-13	0.121268	0.0170743	1.22617e-12	0.117782	0.0168999	3.56678e-12	No	No	No
sig_5_184	loc_5_671	11647_6_3	FZD10	5:176830627	rs17876032	5	176830627	No	trans	G	0.3778	-0.127081	0.0179773	1.56088e-12	-0.127081	0.018059	1.96438e-12	-0.124087	0.01779	3.42875e-12	No	No	No
sig_5_185	loc_5_671	7840_64_3	LGMN	5:176836532	rs1801020	5	176836532	Yes	trans	A	0.2483	-0.161368	0.0221535	3.23858e-13	-0.161368	0.0222606	4.19693e-13	-0.162498	0.0218274	1.12633e-13	No	No	No
sig_5_185	loc_5_671	3847_56_2	ETHE1	5:176836532	rs1801020	5	176836532	Yes	trans	A	0.2483	0.21834	0.0209525	1.99451e-25	0.21834	0.0211618	5.86369e-25	0.220689	0.0201719	1.445e-27	No	No	No
sig_5_185	loc_5_671	13659_36_3	ATP13A1	5:176836532	rs1801020	5	176836532	Yes	trans	A	0.2483	0.235161	0.0202966	4.8399e-31	0.235161	0.0205477	2.50088e-30	0.220725	0.0184772	1.76372e-32	No	No	No
sig_5_185	loc_5_671	9235_3_3	PLXDC1	5:176836532	rs1801020	5	176836532	Yes	trans	A	0.2483	0.31577	0.0207975	4.57808e-52	0.31577	0.0212376	5.28145e-50	0.313438	0.020503	1.13147e-51	No	No	No
sig_5_185	loc_5_671	11215_6_3	CDH15	5:176836532	rs1801020	5	176836532	Yes	trans	A	0.2483	0.279457	0.0201541	1.0178e-43	0.279457	0.0205106	2.84279e-42	0.27053	0.0193981	1.90394e-43	No	No	No
sig_5_185	loc_5_671	8327_26_3	DPEP2	5:176836532	rs1801020	5	176836532	Yes	trans	A	0.2483	0.197296	0.0210353	6.64238e-21	0.197296	0.0212054	1.35181e-20	0.20194	0.0205966	1.66363e-22	No	No	No
sig_5_185	loc_5_671	14115_34_3	ADM	5:176836532	rs1801020	5	176836532	Yes	trans	A	0.2483	0.164625	0.0207473	2.1089e-15	0.164625	0.0208669	3.03925e-15	0.159459	0.020481	8.26791e-15	No	No	No
sig_5_185	loc_5_671	13485_20_3	TMEM87B	5:176836532	rs1801020	5	176836532	Yes	trans	A	0.2483	0.173765	0.0215969	8.56624e-16	0.173765	0.0217248	1.25968e-15	0.189961	0.0171936	4.48386e-28	No	No	No
sig_5_185	loc_5_671	2668_70_2	CAPN1;CAPNS1	5:176836532	rs1801020	5	176836532	Yes	trans	A	0.2483	0.143558	0.0206849	3.91457e-12	0.143558	0.0207756	4.8488e-12	0.149491	0.0198405	5.71592e-14	No	No	No
sig_5_185	loc_5_671	4811_33_3	ITIH4	5:176836532	rs1801020	5	176836532	Yes	trans	A	0.2483	0.241445	0.0198977	6.94873e-34	0.241445	0.0201673	4.9744e-33	0.238623	0.0197352	3.182e-33	No	No	No
sig_5_185	loc_5_671	12490_92_3	LAMTOR3	5:176836532	rs1801020	5	176836532	Yes	trans	A	0.2483	-0.165575	0.0209467	2.68825e-15	-0.165575	0.0210664	3.85131e-15	-0.166566	0.0209031	1.94804e-15	No	No	No
sig_5_185	loc_5_671	12461_8_3	SIRT5	5:176836532	rs1801020	5	176836532	Yes	trans	A	0.2483	-0.173642	0.0199692	3.45333e-18	-0.173642	0.0201081	5.85167e-18	-0.174866	0.0199372	2.35003e-18	No	No	No
sig_5_185	loc_5_671	9836_20_3	DCK	5:176836532	rs1801020	5	176836532	Yes	trans	A	0.2483	-0.146093	0.0210291	3.72653e-12	-0.146093	0.0211218	4.62279e-12	-0.147663	0.0209917	2.25288e-12	No	No	No
sig_5_185	loc_5_671	14192_31_3	PDCL2	5:176836532	rs1801020	5	176836532	Yes	trans	A	0.2483	-0.1424	0.020179	1.7033e-12	-0.1424	0.020271	2.14333e-12	-0.142736	0.0201408	1.54974e-12	No	No	No
sig_5_185	loc_5_671	8606_39_3	GPNMB	5:176836532	rs1801020	5	176836532	Yes	trans	A	0.2483	0.152125	0.0216905	2.3253e-12	0.152125	0.0217876	2.90613e-12	0.150398	0.0213638	2.16589e-12	No	No	No
sig_5_185	loc_5_671	11218_84_3	TPMT	5:176839890	rs2731674	5	176839890	Yes	trans	T	0.2484	-0.138843	0.01893	2.2247e-13	-0.138843	0.0190233	2.90815e-13	-0.140356	0.0186503	6.12027e-14	No	No	No
sig_5_185	loc_5_671	6380_23_3	MRPL58	5:176839890	rs2731674	5	176839890	Yes	trans	T	0.2484	0.295536	0.0208336	1.12585e-45	0.295536	0.0212188	4.28203e-44	0.289821	0.0197188	5.69995e-48	No	No	No
sig_5_185	loc_5_671	4876_32_1	F9	5:176839890	rs2731674	5	176839890	Yes	trans	T	0.2484	0.364563	0.0216709	1.66406e-63	0.364563	0.0222324	1.98093e-60	0.362839	0.0215174	3.32038e-62	No	No	No
sig_5_185	loc_5_671	13374_4_3	DEFB113	5:176839890	rs2731674	5	176839890	Yes	trans	T	0.2484	-0.363616	0.0214982	3.56066e-64	-0.363616	0.022062	4.97636e-61	-0.362788	0.0213856	6.47444e-63	No	No	No
sig_5_185	loc_5_671	5708_1_3	LEAP2	5:176839890	rs2731674	5	176839890	Yes	trans	T	0.2484	0.458541	0.021129	1.96544e-104	0.458541	0.0220335	3.43781e-96	0.460968	0.0204504	1.43916e-107	No	No	No
sig_5_185	loc_5_671	4152_58_2	KLKB1	5:176839890	rs2731674	5	176839890	Yes	trans	T	0.2484	-0.204842	0.0207513	5.54496e-23	-0.204842	0.0209368	1.32122e-22	-0.197129	0.0176421	1.13407e-28	No	No	No
sig_5_185	loc_5_671	12392_30_3	ARL1	5:176839890	rs2731674	5	176839890	Yes	trans	T	0.2484	-0.141789	0.0206124	6.03501e-12	-0.141789	0.0207016	7.42755e-12	-0.142961	0.0202077	1.69201e-12	No	No	No
sig_5_185	loc_5_671	9835_16_3	ALDH1A3	5:176839890	rs2731674	5	176839890	Yes	trans	T	0.2484	-0.184286	0.0214049	7.33646e-18	-0.184286	0.0215503	1.21547e-17	-0.183291	0.0209741	3.10402e-18	No	No	No
sig_5_185	loc_5_671	9196_8_3	LGALS7	5:176839890	rs2731674	5	176839890	Yes	trans	T	0.2484	-0.175512	0.0203833	7.26929e-18	-0.175512	0.0205225	1.20786e-17	-0.177973	0.0202716	2.17971e-18	No	No	No
sig_5_185	loc_5_671	3389_7_2	SERPINA5	5:176839890	rs2731674	5	176839890	Yes	trans	T	0.2484	0.279534	0.0206651	1.08557e-41	0.279534	0.0210126	2.21868e-40	0.279433	0.0201543	5.69774e-43	No	No	No
sig_5_185	loc_5_671	4194_26_3	ANP32B	5:176839890	rs2731674	5	176839890	Yes	trans	T	0.2484	0.205864	0.0218203	3.92798e-21	0.205864	0.0219983	8.11318e-21	0.203202	0.0216337	8.43118e-21	No	No	No
sig_5_185	loc_5_671	2962_50_2	PTHLH	5:176839890	rs2731674	5	176839890	Yes	trans	T	0.2484	0.179366	0.0206526	3.79038e-18	0.179366	0.0207953	6.39196e-18	0.187366	0.0202826	3.55239e-20	No	No	No
sig_5_185	loc_5_671	10589_7_3	RAET1L	5:176839890	rs2731674	5	176839890	Yes	trans	T	0.2484	-0.166323	0.0198411	5.17048e-17	-0.166323	0.0199698	8.17164e-17	-0.167238	0.0198207	4.12875e-17	No	No	No
sig_5_185	loc_5_671	5307_12_3	F9	5:176839890	rs2731674	5	176839890	Yes	trans	T	0.2484	0.310539	0.0217329	2.56671e-46	0.310539	0.0221401	1.07917e-44	0.310969	0.0216976	9.58707e-46	No	No	No
sig_5_185	loc_5_671	3474_19_2	THBS1	5:176839890	rs2731674	5	176839890	Yes	trans	T	0.2484	-0.156249	0.0205187	2.63781e-14	-0.156249	0.0206281	3.60336e-14	-0.156538	0.0204879	2.54991e-14	No	No	No
sig_5_185	loc_5_671	10627_87_3	APLP2	5:176839890	rs2731674	5	176839890	Yes	trans	T	0.2484	-0.147919	0.0216532	8.41622e-12	-0.147919	0.0217451	1.02893e-11	-0.148662	0.0210792	1.97933e-12	No	No	No
sig_5_185	loc_5_671	3294_55_2	CFC1	5:176839890	rs2731674	5	176839890	Yes	trans	T	0.2484	-0.225149	0.0214936	1.12342e-25	-0.225149	0.0217102	3.37142e-25	-0.227511	0.021461	5.31941e-26	No	No	No
sig_5_185	loc_5_671	5008_51_1	SOD2	5:176839890	rs2731674	5	176839890	Yes	trans	T	0.2484	-0.52799	0.0201478	2.2799e-151	-0.53368	0.0214169	4.67602e-137	-0.518799	0.0193092	2.85048e-149	No	No	No
sig_5_185	loc_5_671	9190_7_3	CD63	5:176839890	rs2731674	5	176839890	Yes	trans	T	0.2484	-0.188602	0.0207433	9.7065e-20	-0.188602	0.020901	1.82032e-19	-0.196546	0.0203255	6.11498e-22	No	No	No
sig_5_185	loc_5_671	4495_33_2	KNG1	5:176841339	rs2545801	5	176841339	Yes	trans	T	0.2541	0.1592	0.02155	1.49648e-13	0.1592	0.0216571	1.96803e-13	0.112088	0.0151512	1.59673e-13	No	No	No
sig_5_185	loc_5_671	6918_183_3	CCK	5:176841339	rs2545801	5	176841339	Yes	trans	T	0.2541	0.173118	0.0217842	1.91156e-15	0.173118	0.0219096	2.75672e-15	0.172532	0.0216433	1.89865e-15	No	No	No
sig_5_185	loc_5_671	9986_14_3	NPW	5:176841339	rs2545801	5	176841339	Yes	trans	T	0.2541	0.151462	0.0205727	1.80794e-13	0.151462	0.0206741	2.36846e-13	0.157474	0.0196029	1.15807e-15	No	No	No
sig_5_185	loc_5_671	8356_88_3	OXT	5:176841339	rs2545801	5	176841339	Yes	trans	T	0.2541	-0.185823	0.0218335	1.7257e-17	-0.185823	0.0219779	2.79106e-17	-0.183292	0.0197257	2.15197e-20	No	No	No
sig_5_185	loc_5_671	4978_54_2	DBNL	5:176842474	rs2731672	5	176842474	Yes	trans	T	0.2493	-0.195339	0.0218779	4.31437e-19	-0.195339	0.0220377	7.72958e-19	-0.192278	0.0216844	1.00622e-18	No	No	No
sig_5_185	loc_5_671	14094_29_3	HBEGF	5:176842474	rs2731672	5	176842474	Yes	trans	T	0.2493	-0.181161	0.0213978	2.53229e-17	-0.181161	0.0215385	4.06446e-17	-0.180822	0.0211237	1.45461e-17	No	No	No
sig_5_185	loc_5_671	10603_1_3	HTN3	5:176842474	rs2731672	5	176842474	Yes	trans	T	0.2493	0.160275	0.021406	7.02585e-14	0.160275	0.0215155	9.38564e-14	0.1589	0.0211127	6.08883e-14	No	No	No
sig_5_186	loc_5_671	7806_33_3	B4GALT7	5:176932987	rs533549383	5	176932987	No	cis	C	0.01211	-1.48641	0.0847175	6.43957e-69	-1.48641	0.0872215	4.02256e-65	-1.48141	0.0840817	1.39438e-67	No	No	No
sig_5_191	loc_5_674	7141_21_3	MGAT4B	5:179110669	rs192173275	5	179110669	No	cis	T	0.01246	-0.62426	0.0816329	2.05464e-14	-0.638558	0.0820665	7.19644e-15	-0.658029	0.0782335	5.15668e-17	No	No	No
sig_5_192	loc_5_674	7141_21_3	MGAT4B	5:179235546	rs59108011	5	179235546	No	cis	A	0.01547	-1.5168	0.0721378	3.75939e-98	-1.52183	0.0751152	2.90619e-91	-1.52758	0.0717286	1.14638e-96	No	Yes	Yes
sig_5_196	loc_5_675	2358_19_2	FLT4	5:180057293	rs34221241	5	180057293	No	cis	C	0.1239	-0.339403	0.0283328	4.56958e-33	-0.339403	0.0287032	2.91321e-32	-0.350971	0.0242292	1.12983e-46	Yes	Yes	Yes
sig_5_198	loc_5_675	9026_40_3	BTNL8	5:180365103	rs2387717	5	180365103	No	cis	A	0.4869	-0.284263	0.0189135	4.69587e-51	-0.239662	0.0200717	7.29688e-33	-0.238782	0.0193128	1.21009e-34	No	No	No
sig_5_199	loc_5_675	9026_40_3	BTNL8	5:180432290	rs10068582	5	180432290	No	cis	C	0.113	0.3564	0.0296892	3.3704e-33	0.254512	0.0312629	3.91941e-16	0.264541	0.0301478	2.26779e-18	No	No	No
sig_6_2	loc_6_676	7157_22_3	PCDHA4	6:483593	rs76106586	6	483593	No	trans	G	0.02422	0.440286	0.0614132	7.5415e-13	0.440286	0.0616973	9.59299e-13	0.43577	0.0609994	1.02885e-12	No	No	No
sig_6_6	loc_6_677	9754_33_3	NQO2	6:2996321	rs6913474	6	2996321	No	cis	C	0.3624	0.444894	0.019138	1.5387e-119	0.476606	0.0210364	1.20952e-113	0.472586	0.0190504	1.07032e-128	No	No	No
sig_6_7	loc_6_677	9754_33_3	NQO2	6:2998075	rs7746724	6	2998075	No	cis	C	0.08327	0.297324	0.0343818	5.2541e-18	0.495711	0.0355498	3.41595e-44	0.511882	0.0322568	1.87212e-55	No	No	No
sig_6_8	loc_6_677	9754_33_3	NQO2	6:3012778	rs17300141	6	3012778	No	cis	A	0.0236	0.802299	0.0627203	1.82449e-37	0.535501	0.0649885	1.7232e-16	0.552997	0.0589019	8.7844e-21	Yes	No	Yes
sig_6_11	loc_6_679	13025_4_3	FRS2	6:6174866	rs5982	6	6174866	No	trans	A	0.1901	-0.178984	0.0217814	2.0816e-16	-0.17841	0.0219155	3.92606e-16	-0.178722	0.0216252	1.75246e-16	No	No	No
sig_6_12	loc_6_679	3024_18_2	SERPINF2	6:6318795	rs5985	6	6318795	No	trans	A	0.2415	-0.149748	0.0178759	5.4253e-17	-0.149748	0.0179902	8.51432e-17	-0.153122	0.0176518	5.43697e-18	No	No	No
sig_6_12	loc_6_679	3435_53_2	FN1	6:6318795	rs5985	6	6318795	No	trans	A	0.2415	-0.147716	0.0205759	7.01829e-13	-0.146871	0.0206725	1.20637e-12	-0.148854	0.019419	2.10592e-14	No	No	No
sig_6_12	loc_6_679	13025_4_3	FRS2	6:6318795	rs5985	6	6318795	No	trans	A	0.2415	-0.156633	0.0199328	3.9015e-15	-0.156085	0.0200444	6.86517e-15	-0.156015	0.0197667	3.55852e-15	No	No	No
sig_6_15	loc_6_679	3434_34_1	FN1	6:6333084	rs12204494	6	6333084	No	trans	G	0.3952	0.168849	0.0193974	3.1835e-18	0.143873	0.0199655	5.75813e-13	0.174149	0.0184828	6.40989e-21	No	No	No
sig_6_15	loc_6_679	5658_64_3	F13B	6:6333084	rs12204494	6	6333084	No	trans	G	0.3952	0.151882	0.0155741	1.80483e-22	0.151882	0.0157139	4.22691e-22	0.14856	0.0146573	6.326e-24	No	No	No
sig_6_21	loc_6_680	7089_42_3	SYT11	6:7240577	rs2714337	6	7240577	No	trans	T	0.3095	0.174744	0.0205344	1.74207e-17	0.174744	0.0206709	2.82404e-17	0.160349	0.0198129	7.13294e-16	No	No	No
sig_6_23	loc_6_681	2972_57_2	BMP7	6:7700988	rs9406052	6	7700988	No	trans	T	0.4891	-0.133064	0.0184557	5.59874e-13	-0.133064	0.0185442	7.20364e-13	-0.132389	0.018238	4.45941e-13	No	No	No
sig_6_24	loc_6_681	11212_7_3	TXNDC5	6:7808936	rs72827097	6	7808936	No	cis	T	0.01556	0.662318	0.0709213	9.74559e-21	0.65063	0.0716472	1.07563e-19	0.670465	0.0692169	5.21386e-22	No	No	No
sig_6_25	loc_6_681	11212_7_3	TXNDC5	6:7883468	rs111331197	6	7883468	No	cis	T	0.0145	0.700101	0.0740698	3.32707e-21	0.701435	0.0747406	6.2956e-21	0.71874	0.0722453	4.05468e-23	Yes	No	Yes
sig_6_26	loc_6_682	5654_70_3	TMX3	6:8190886	rs185033288	6	8190886	No	trans	A	0.01644	0.560244	0.0714093	4.31119e-15	0.560244	0.0718074	6.09148e-15	0.553827	0.0676271	3.25189e-16	No	No	No
sig_6_38	loc_6_691	5631_83_3	MLN	6:20682622	rs35612982	6	20682622	No	trans	C	0.1442	0.246011	0.0268471	5.02825e-20	0.246011	0.0270537	9.59572e-20	0.249627	0.0246522	6.94301e-24	No	No	No
sig_6_43	loc_6_696	3707_12_2	ALB	6:25723527	rs6922556	6	25723527	No	trans	G	0.4167	-0.120468	0.016623	4.25892e-13	-0.120468	0.0167023	5.48777e-13	-0.121089	0.016609	3.53799e-13	No	No	No
sig_6_46	loc_6_696	4162_54_2	TF	6:26123502	rs115740542	6	26123502	No	trans	C	0.06851	-0.361965	0.0341513	3.0162e-26	-0.384344	0.034674	1.49183e-28	-0.369238	0.0336635	1.06785e-27	No	No	No
sig_6_46	loc_6_696	7986_98_3	NAALAD2	6:26123502	rs115740542	6	26123502	No	trans	C	0.06851	-0.37297	0.036812	3.99434e-24	-0.394569	0.0373349	4.17621e-26	-0.38308	0.0351668	2.39907e-27	No	No	No
MHC	MHC	11135_5_3	MRPL55	6:29821340	rs17179234	6	29821340	Yes	trans	A	0.1077	0.466688	0.0297891	2.56708e-55	0.466688	0.0304641	5.68368e-53	0.464529	0.0296972	5.76431e-54	No	No	No
MHC	MHC	3485_28_2	B2M	6:29909033	rs9260078	6	29909033	Yes	trans	A	0.3408	0.126365	0.0180807	2.76963e-12	0.129445	0.0181641	1.03002e-12	0.128365	0.0178305	6.89599e-13	No	No	No
MHC	MHC	9256_78_3	NPTX1	6:29922740	rs16896742	6	29922740	Yes	trans	G	0.4238	-0.206363	0.0188366	6.25824e-28	-0.206363	0.0190495	2.40176e-27	-0.207793	0.0185136	6.53348e-29	No	No	No
MHC	MHC	6364_7_3	TAPBPL	6:29924389	rs2571394	6	29924389	Yes	trans	G	0.3722	-0.160938	0.0201501	1.38309e-15	-0.160938	0.0202712	2.03433e-15	-0.15266	0.00929979	4.02378e-59	No	No	No
MHC	MHC	11836_144_3	DDR1	6:30832119	rs3130792	6	30832119	Yes	cis	T	0.4372	0.279081	0.0180565	6.87521e-54	0.297706	0.0186252	1.6495e-57	0.297949	0.0181403	3.48788e-59	No	No	No
MHC	MHC	8829_4_3	LRPAP1	6:31001679	rs59356242	6	31001679	Yes	trans	A	0.0137	0.546071	0.0808952	1.47488e-11	-0.78775	0.0947947	9.56478e-17	-0.778986	0.0874662	7.11794e-19	No	No	No
MHC	MHC	3640_14_3	LRPAP1	6:31005490	rs141397370	6	31005490	Yes	trans	T	0.01079	0.911048	0.0877598	3.02101e-25	0.932882	0.0885964	6.3128e-26	0.947967	0.0778503	1.14753e-33	No	No	No
MHC	MHC	3195_50_2	GNLY	6:31154262	rs7753892	6	31154262	Yes	trans	C	0.3652	0.154032	0.0196545	4.61497e-15	0.154032	0.0197663	6.56193e-15	0.143344	0.0172327	1.12237e-16	No	No	No
MHC	MHC	14102_6_3	GNLY	6:31154262	rs7753892	6	31154262	Yes	trans	C	0.3652	0.15056	0.019679	1.9974e-14	0.15056	0.0197856	2.7501e-14	0.139755	0.0163241	1.44027e-17	No	No	No
MHC	MHC	5090_49_2	LILRB1	6:31221023	rs3130439	6	31221023	Yes	trans	G	0.4964	-0.179906	0.0183036	8.4457e-23	-0.169577	0.018554	6.26578e-20	-0.172339	0.0136662	5.95947e-36	No	No	No
MHC	MHC	6366_38_3	TXNDC15	6:31236467	rs2524096	6	31236467	Yes	trans	T	0.3782	-0.267181	0.018049	1.39902e-49	-0.342521	0.0208012	6.39857e-61	-0.338168	0.0199682	1.04084e-62	No	No	No
MHC	MHC	3440_7_2	GZMA	6:31240041	rs2524094	6	31240041	Yes	trans	C	0.3792	-0.236005	0.0190984	4.44749e-35	-0.236005	0.0193656	3.65459e-34	-0.239873	0.0191181	1.30451e-35	No	No	No
MHC	MHC	5992_50_3	CD8A	6:31242731	rs12199223	6	31242731	Yes	trans	A	0.08655	0.542037	0.0327455	1.52263e-61	0.491818	0.0344468	3.0166e-46	0.551313	0.030771	9.16792e-70	No	No	No
MHC	MHC	10428_1_3	KIR2DS2	6:31245360	rs9264744	6	31245360	Yes	trans	A	0.2099	0.220034	0.0217211	4.06792e-24	0.220034	0.0219225	1.04904e-23	0.220899	0.0216743	3.58606e-24	No	No	No
MHC	MHC	5593_11_3	PDIA5	6:31288877	rs7748141	6	31288877	Yes	trans	C	0.07983	0.504487	0.0348846	2.11828e-47	0.504487	0.0355593	1.09933e-45	0.536264	0.0196965	5.33581e-153	No	No	No
MHC	MHC	4459_68_2	PCSK7	6:31294912	rs117309887	6	31294912	Yes	trans	T	0.09768	0.238034	0.0309464	1.45062e-14	0.238034	0.031112	1.99608e-14	0.185905	0.0222494	8.21819e-17	No	No	No
MHC	MHC	8297_8_3	DNAJC10	6:31296409	rs3094685	6	31296409	Yes	trans	T	0.2128	0.266011	0.0214835	3.26652e-35	0.266011	0.0217874	2.76984e-34	0.26189	0.0211904	1.29007e-34	No	No	No
MHC	MHC	6255_74_3	CPXM1	6:31302525	rs9265742	6	31302525	Yes	trans	A	0.2045	-0.162501	0.0234721	4.41692e-12	-0.162501	0.0235742	5.45654e-12	-0.155626	0.0217264	8.96042e-13	No	No	No
MHC	MHC	6366_38_3	TXNDC15	6:31320263	rs9266086	6	31320263	Yes	trans	T	0.1171	0.00350372	0.0278022	0.899714	0.244348	0.0314126	7.33059e-15	0.236992	0.0300383	3.64824e-15	No	No	No
MHC	MHC	8351_17_3	PRSS57	6:31321657	rs3177747	6	31321657	Yes	trans	A	0.01609	1.26085	0.0708273	6.84927e-71	1.26085	0.0728866	4.80367e-67	1.26514	0.0638143	1.8149e-84	No	No	No
MHC	MHC	8829_4_3	LRPAP1	6:31323480	rs41555513	6	31323480	Yes	trans	A	0.02838	1.5393	0.0533508	4.72398e-183	1.82596	0.0669064	5.39273e-164	1.82114	0.0614452	6.62644e-179	No	No	No
MHC	MHC	7959_34_3	CDH7	6:31327334	rs2523589	6	31327334	Yes	trans	G	0.4994	0.128281	0.0183925	3.06663e-12	0.128281	0.018475	3.82508e-12	0.129451	0.0177926	3.94989e-13	No	No	No
MHC	MHC	9328_55_3	MICB	6:31329642	rs2596547	6	31329642	Yes	cis	T	0.08274	-0.447301	0.0311712	1.06819e-46	-0.391253	0.03185	1.10106e-34	-0.391228	0.0292843	4.55955e-40	No	Yes	Yes
MHC	MHC	14041_13_3	GZMB	6:31333103	rs140949683	6	31333103	Yes	trans	G	0.1074	0.361549	0.0300873	2.9046e-33	0.361549	0.0304866	1.92595e-32	0.355513	0.0284406	2.31101e-35	No	No	No
MHC	MHC	3773_15_4	TEK	6:31337207	rs2922996	6	31337207	Yes	trans	C	0.4661	-0.150071	0.0187575	1.23828e-15	-0.150071	0.018866	1.79763e-15	-0.142703	0.0181314	4.24316e-15	No	No	No
MHC	MHC	11836_144_3	DDR1	6:31347069	rs9266639	6	31347069	Yes	trans	T	0.2296	0.113803	0.021539	1.26684e-07	0.160965	0.0217929	1.51188e-13	0.163312	0.0212167	1.64333e-14	No	No	No
MHC	MHC	11308_8_3	CREB3L4	6:31349844	rs9295987	6	31349844	Yes	trans	G	0.04402	1.13632	0.0424154	4.19526e-158	1.13632	0.0451626	1.08133e-139	1.14746	0.0412358	2.71869e-159	No	No	No
MHC	MHC	7110_2_3	DNAJB11	6:31368508	rs112142209	6	31368508	Yes	trans	G	0.01759	0.501147	0.0695906	5.96147e-13	0.501147	0.0699268	7.6808e-13	0.545372	0.0669428	4.60922e-16	No	No	No
MHC	MHC	2730_58_2	MICA	6:31370722	rs17200067	6	31370722	Yes	cis	T	0.03112	1.02615	0.0517437	1.59538e-87	0.994042	0.0543772	1.18302e-74	0.985107	0.0299327	1.72522e-216	No	No	No
MHC	MHC	2730_58_2	MICA	6:31372569	rs2844518	6	31372569	Yes	cis	T	0.3275	0.215281	0.0194869	2.25473e-28	0.388972	0.0244514	5.58017e-57	0.383954	0.0135259	3.05373e-165	No	No	No
MHC	MHC	3640_14_3	LRPAP1	6:31379043	rs41560824	6	31379043	Yes	trans	G	0.0175	2.24371	0.0649787	2.85252e-261	2.24968	0.0719622	1.53348e-214	2.23349	0.0628208	9.36894e-249	No	No	No
MHC	MHC	2730_58_2	MICA	6:31379304	rs2853977	6	31379304	Yes	cis	T	0.4705	-0.994274	0.0130969	0	-0.954287	0.0232224	0	-0.964134	0.0128215	0	No	Yes	Yes
MHC	MHC	2730_58_2	MICA	6:31381519	rs2256318	6	31381519	Yes	cis	A	0.0861	0.126421	0.0330414	0.000130169	0.731191	0.0359581	6.36384e-92	0.751105	0.0198493	7.02295e-278	No	Yes	Yes
MHC	MHC	3485_28_2	B2M	6:31382717	rs2853975	6	31382717	Yes	trans	T	0.2249	0.18093	0.0204583	9.24813e-19	0.18839	0.0206324	6.80337e-20	0.181703	0.0202611	4.10228e-19	No	No	No
MHC	MHC	2730_58_2	MICA	6:31401466	rs2263323	6	31401466	Yes	cis	T	0.1049	-0.829215	0.0280636	7.02823e-192	-0.448321	0.0403463	1.09891e-28	-0.425794	0.0224375	9.0342e-78	No	Yes	Yes
MHC	MHC	8323_163_3	TFF3	6:31407579	rs2524277	6	31407579	Yes	trans	A	0.0351	0.363897	0.0493955	1.74501e-13	0.363897	0.0496402	2.28958e-13	0.356519	0.049177	4.77026e-13	No	No	No
MHC	MHC	4721_54_2	TFF3	6:31407579	rs2524277	6	31407579	Yes	trans	A	0.0351	0.383348	0.048035	1.45627e-15	0.383348	0.0483156	2.11762e-15	0.378211	0.0478343	3.18544e-15	No	No	No
MHC	MHC	5102_55_3	MICB	6:31430143	rs2255001	6	31430143	Yes	cis	C	0.1672	-0.301259	0.0248997	1.07035e-33	-0.31407	0.0256259	1.5615e-34	-0.31418	0.0204136	2.45469e-52	No	No	No
MHC	MHC	4481_34_2	C4A;C4B	6:31431691	rs2255221	6	31431691	Yes	trans	T	0.05357	0.573646	0.0405122	1.62379e-45	0.44268	0.0419214	4.57788e-26	0.440702	0.0364258	2.91356e-33	No	No	No
MHC	MHC	5102_55_3	MICB	6:31439659	rs9688839	6	31439659	Yes	cis	G	0.06745	0.633901	0.0368332	2.23261e-66	0.560019	0.0384499	4.69642e-48	0.593102	0.0304065	6.42501e-82	No	No	No
MHC	MHC	5102_55_3	MICB	6:31453290	rs2905736	6	31453290	Yes	cis	A	0.0328	1.45308	0.0489441	1.0788e-193	1.34777	0.0532701	3.14528e-141	1.36426	0.0425766	2.86522e-206	No	Yes	Yes
MHC	MHC	9328_55_3	MICB	6:31462324	rs2516411	6	31462324	Yes	cis	A	0.1051	0.494444	0.0276002	9.08692e-72	0.324152	0.0297682	1.29761e-27	0.321281	0.0274045	2.33295e-31	No	No	No
MHC	MHC	5102_55_3	MICB	6:31473957	rs3134900	6	31473957	Yes	cis	G	0.08239	-1.01394	0.032033	6.89943e-220	-1.00416	0.0356578	1.7619e-174	-0.971607	0.0282816	6.10854e-234	Yes	No	Yes
MHC	MHC	3003_29_2	NCR3	6:31543827	rs1800610	6	31543827	Yes	cis	A	0.05852	-0.548141	0.0372315	4.62206e-49	-0.581186	0.0380269	9.8443e-53	-0.579418	0.0368442	1.63072e-54	No	No	No
MHC	MHC	9328_55_3	MICB	6:31544642	rs3093664	6	31544642	Yes	cis	G	0.08964	0.671593	0.0291298	1.30482e-117	0.610089	0.0331335	1.03307e-75	0.614241	0.0305173	6.66668e-87	No	No	No
MHC	MHC	14125_5_3	APOM	6:31597708	rs2736163	6	31597708	Yes	cis	T	0.03403	-0.413547	0.0520214	1.87182e-15	-0.413547	0.0523207	2.69931e-15	-0.400205	0.0517664	1.26618e-14	No	No	No
MHC	MHC	14148_2_3	ISG15	6:31624465	rs113947529	6	31624465	Yes	trans	T	0.01503	-0.622819	0.0767779	4.98111e-16	-0.570394	0.0794825	7.15997e-13	-0.541593	0.0682242	2.47648e-15	No	No	No
MHC	MHC	7219_152_3	LIPA	6:31673436	rs9267546	6	31673436	Yes	trans	A	0.08009	0.274526	0.0344661	1.65088e-15	0.274526	0.0346693	2.40539e-15	0.274706	0.0344856	1.98867e-15	No	No	No
MHC	MHC	9328_55_3	MICB	6:31679874	rs9469040	6	31679874	Yes	cis	T	0.02431	-0.0551405	0.0564054	0.328285	-0.410202	0.0586553	2.68233e-12	-0.408042	0.0538262	4.02841e-14	No	No	No
MHC	MHC	4124_24_2	HSPA1A	6:31691657	rs453098	6	31691657	Yes	cis	A	0.07505	0.272702	0.0351292	8.30551e-15	0.272702	0.0353272	1.16954e-14	0.276396	0.0350317	3.64053e-15	No	No	No
MHC	MHC	7202_107_3	SEMA6C	6:31691657	rs453098	6	31691657	Yes	trans	A	0.07505	0.264219	0.0356631	1.27495e-13	0.264219	0.0358458	1.69355e-13	0.268352	0.0355624	5.24554e-14	No	No	No
MHC	MHC	6563_78_3	PCDHGA11	6:31691657	rs453098	6	31691657	Yes	trans	A	0.07505	0.237269	0.0342476	4.26688e-12	0.237269	0.0344008	5.30386e-12	0.246219	0.034175	6.6252e-13	No	No	No
MHC	MHC	7065_1_4	C6orf25	6:31692386	rs11575845	6	31692386	Yes	cis	G	0.03386	-0.736966	0.0518305	7.0073e-46	-0.689597	0.0531295	1.59814e-38	-0.700018	0.0515127	2.23519e-41	Yes	No	Yes
MHC	MHC	7065_1_4	C6orf25	6:31697387	rs805305	6	31697387	Yes	cis	G	0.32	0.196057	0.0202689	3.93466e-22	0.16668	0.0205698	5.3555e-16	0.166374	0.0200398	1.28117e-16	No	No	No
MHC	MHC	14148_2_3	ISG15	6:31704411	rs115204832	6	31704411	Yes	trans	G	0.01432	-2.1193	0.073335	1.23294e-183	-1.92606	0.0841107	4.74585e-116	-1.94381	0.0732446	6.9844e-146	No	No	No
MHC	MHC	3186_2_2	C2	6:31704411	rs115204832	6	31704411	Yes	cis	G	0.01432	-2.53186	0.0704803	1.33915e-282	-2.53733	0.0786693	3.18148e-228	-2.50491	0.0698499	1.25043e-252	No	No	No
MHC	MHC	2182_54_1	C4A;C4B	6:31727989	rs61748589	6	31727989	Yes	cis	G	0.01635	-0.440324	0.0723165	1.13728e-09	-0.555519	0.0737654	5.03963e-14	-0.559812	0.065945	2.66633e-17	No	No	No
MHC	MHC	4922_13_1	CCL19	6:31778272	rs2227956	6	31778272	Yes	trans	G	0.2402	0.167141	0.0223428	7.38972e-14	0.184468	0.0224973	2.41259e-16	0.18557	0.0219697	3.81837e-17	No	No	No
MHC	MHC	2182_54_1	C4A;C4B	6:31780235	rs7757496	6	31780235	Yes	cis	A	0.08124	-0.140281	0.0345002	4.7808e-05	-0.242847	0.0349161	3.52142e-12	-0.24651	0.0312039	3.36062e-15	No	No	No
MHC	MHC	14150_7_3	IL36A	6:31780239	rs115333512	6	31780239	Yes	trans	T	0.07275	-0.295426	0.0365647	6.50109e-16	-0.339702	0.0369578	3.86987e-20	-0.317604	0.035563	5.71802e-19	No	No	No
MHC	MHC	3186_2_2	C2	6:31826705	rs622076	6	31826705	Yes	cis	A	0.1077	0.300008	0.0300022	1.53117e-23	0.219893	0.0308561	1.03028e-12	0.257319	0.0269244	1.7949e-21	No	No	No
MHC	MHC	4481_34_2	C4A;C4B	6:31847636	rs41267086	6	31847636	Yes	cis	A	0.09194	-0.435404	0.0311023	1.57872e-44	-0.31723	0.0333049	1.64998e-21	-0.310655	0.0291573	3.04451e-26	No	No	No
MHC	MHC	3003_29_2	NCR3	6:31850308	rs74434374	6	31850308	Yes	cis	A	0.07046	-0.354873	0.0350605	4.42513e-24	-0.39863	0.0354852	2.78629e-29	-0.391378	0.0343691	1.05735e-29	No	No	No
MHC	MHC	2182_54_1	C4A;C4B	6:31864547	rs7887	6	31864547	Yes	cis	T	0.3571	-0.572662	0.0184355	7.61489e-212	-0.534774	0.0213332	1.12112e-138	-0.539209	0.0190807	6.96247e-164	No	No	No
MHC	MHC	12332_7_3	EEF2K	6:31864547	rs7887	6	31864547	Yes	trans	T	0.3571	-0.225707	0.0198531	5.9767e-30	-0.228855	0.0201014	4.96257e-30	-0.22671	0.019818	5.88947e-30	No	No	No
MHC	MHC	10795_32_3	IL15	6:31887259	rs115009784	6	31887259	Yes	trans	A	0.04844	-0.324224	0.0437922	1.32449e-13	-0.324224	0.0440046	1.73263e-13	-0.342988	0.0410119	7.70829e-17	No	No	No
MHC	MHC	4129_72_1	CFB	6:31903804	rs9332739	6	31903804	Yes	cis	C	0.0495	-0.960939	0.0411128	8.00136e-121	-1.01622	0.0436258	5.10143e-120	-1.02547	0.0398482	8.4609e-138	No	Yes	Yes
MHC	MHC	3358_51_2	CDK5;CDK5R1	6:31905130	rs1042663	6	31905130	Yes	trans	A	0.09989	0.225529	0.0284414	2.19848e-15	0.225529	0.0286091	3.19312e-15	0.229645	0.027961	2.68088e-16	No	No	No
MHC	MHC	6362_6_3	C2orf40	6:31905130	rs1042663	6	31905130	Yes	trans	A	0.09989	0.217148	0.0310472	2.66919e-12	0.217148	0.0311886	3.3448e-12	0.220493	0.0304504	5.08253e-13	No	No	No
MHC	MHC	10522_167_3	PCDHB4	6:31905130	rs1042663	6	31905130	Yes	trans	A	0.09989	0.230172	0.0297404	9.99096e-15	0.230172	0.0299066	1.39987e-14	0.227086	0.0287732	3.57278e-15	No	No	No
MHC	MHC	11118_107_3	RAB17	6:31905130	rs1042663	6	31905130	Yes	trans	A	0.09989	0.244122	0.029758	2.33341e-16	0.228829	0.0300542	2.65964e-14	0.247638	0.0291598	2.59248e-17	No	No	No
MHC	MHC	10677_9_3	NDUFB4	6:31905130	rs1042663	6	31905130	Yes	trans	A	0.09989	0.235159	0.0315236	8.66696e-14	0.235159	0.0316869	1.15939e-13	0.214673	0.0278305	1.44937e-14	No	No	No
MHC	MHC	6961_14_3	IGFL3	6:31905130	rs1042663	6	31905130	Yes	trans	A	0.09989	0.237003	0.030321	5.43279e-15	0.221987	0.0306124	4.12111e-13	0.232173	0.0297669	7.41017e-15	No	No	No
MHC	MHC	3391_10_2	PIK3CG	6:31905130	rs1042663	6	31905130	Yes	trans	A	0.09989	0.254662	0.0292685	3.29291e-18	0.239297	0.0295906	6.11907e-16	0.260461	0.0286448	1.33517e-19	No	No	No
MHC	MHC	2841_13_2	FRZB	6:31905130	rs1042663	6	31905130	Yes	trans	A	0.09989	0.207917	0.0287863	5.09368e-13	0.207917	0.0289264	6.5842e-13	0.210286	0.0282873	1.22093e-13	No	No	No
MHC	MHC	14287_6_3	RAB5C	6:31905130	rs1042663	6	31905130	Yes	trans	A	0.09989	0.22726	0.0292428	7.75709e-15	0.22726	0.0294075	1.09279e-14	0.225244	0.028139	1.45765e-15	No	No	No
MHC	MHC	2871_73_2	RAD51	6:31905130	rs1042663	6	31905130	Yes	trans	A	0.09989	0.254863	0.0299951	1.94853e-17	0.239674	0.0303152	2.65637e-15	0.258459	0.0294285	2.11916e-18	No	No	No
MHC	MHC	9799_3_3	NRXN3	6:31905130	rs1042663	6	31905130	Yes	trans	A	0.09989	0.227034	0.0298033	2.58142e-14	0.211583	0.0300814	2.01142e-12	0.231604	0.0292469	2.89248e-15	No	No	No
MHC	MHC	14692_3_3	ZNF276	6:31905130	rs1042663	6	31905130	Yes	trans	A	0.09989	0.263299	0.0314618	5.81846e-17	0.246506	0.0317827	8.76689e-15	0.264482	0.0308419	1.27634e-17	No	No	No
MHC	MHC	3392_68_2	AKT3	6:31905130	rs1042663	6	31905130	Yes	trans	A	0.09989	0.217044	0.0283083	1.75859e-14	0.217044	0.0284637	2.4349e-14	0.214068	0.0279404	2.16712e-14	No	No	No
MHC	MHC	8760_10_3	DCUN1D5	6:31905130	rs1042663	6	31905130	Yes	trans	A	0.09989	0.212735	0.0288305	1.59701e-13	0.212735	0.0289767	2.11056e-13	0.203482	0.0279543	3.84869e-13	No	No	No
MHC	MHC	3177_49_2	CA4	6:31905130	rs1042663	6	31905130	Yes	trans	A	0.09989	0.225651	0.0306954	1.96293e-13	0.225651	0.0308499	2.58359e-13	0.226112	0.0301328	7.2164e-14	No	No	No
MHC	MHC	13011_20_3	RPS10	6:31905130	rs1042663	6	31905130	Yes	trans	A	0.09989	0.223731	0.029965	8.24118e-14	0.223731	0.0301209	1.10453e-13	0.220709	0.0296288	1.08956e-13	No	No	No
MHC	MHC	3450_4_2	KLK6	6:31905130	rs1042663	6	31905130	Yes	trans	A	0.09989	0.225461	0.0280713	9.61106e-16	0.225461	0.0282407	1.42182e-15	0.225388	0.0277719	5.94362e-16	No	No	No
MHC	MHC	2848_2_2	WIF1	6:31905130	rs1042663	6	31905130	Yes	trans	A	0.09989	0.207313	0.0297953	3.45359e-12	0.207313	0.0299296	4.30786e-12	0.203923	0.029464	5.00937e-12	No	No	No
MHC	MHC	14229_5_3	MOCS3	6:31905130	rs1042663	6	31905130	Yes	trans	A	0.09989	0.232526	0.0299125	7.63228e-15	0.232526	0.0300811	1.07572e-14	0.237687	0.0294119	7.8557e-16	No	No	No
MHC	MHC	3005_5_2	PTPN1	6:31905130	rs1042663	6	31905130	Yes	trans	A	0.09989	0.199884	0.0284963	2.30964e-12	0.199884	0.0286271	2.90326e-12	0.202377	0.0281003	6.76007e-13	No	No	No
MHC	MHC	2770_51_2	CCL1	6:31905130	rs1042663	6	31905130	Yes	trans	A	0.09989	0.242251	0.0303117	1.32771e-15	0.224764	0.030611	2.09506e-13	0.242746	0.0296736	3.4994e-16	No	No	No
MHC	MHC	4423_77_2	BCL2L1	6:31905130	rs1042663	6	31905130	Yes	trans	A	0.09989	0.257737	0.0301235	1.1684e-17	0.257737	0.0303308	1.93638e-17	0.25806	0.0297189	5.03512e-18	No	No	No
MHC	MHC	6020_52_3	UTS2	6:31905130	rs1042663	6	31905130	Yes	trans	A	0.09989	0.213721	0.0291242	2.16386e-13	0.213721	0.0292709	2.84585e-13	0.209868	0.0284565	1.89457e-13	No	No	No
MHC	MHC	11633_89_3	AHSA1	6:31905130	rs1042663	6	31905130	Yes	trans	A	0.09989	0.242628	0.0305743	2.09337e-15	0.242628	0.0307543	3.04011e-15	0.236796	0.0296741	1.77854e-15	No	No	No
MHC	MHC	7818_101_3	GBP6	6:31905130	rs1042663	6	31905130	Yes	trans	A	0.09989	0.206328	0.0298787	5.00194e-12	0.206328	0.0300113	6.19804e-12	0.203061	0.0289361	2.53861e-12	No	No	No
MHC	MHC	2976_58_2	DSG1	6:31905130	rs1042663	6	31905130	Yes	trans	A	0.09989	0.242273	0.0297395	3.74592e-16	0.22819	0.0300257	2.96506e-14	0.242359	0.0291581	1.18275e-16	No	No	No
MHC	MHC	11666_72_3	RGS8	6:31905130	rs1042663	6	31905130	Yes	trans	A	0.09989	0.263545	0.0304371	4.77274e-18	0.248938	0.0307619	5.84888e-16	0.266562	0.0299792	8.10641e-19	No	No	No
MHC	MHC	10344_334_3	IL10RA	6:31905130	rs1042663	6	31905130	Yes	trans	A	0.09989	0.230011	0.0310828	1.36241e-13	0.230011	0.0312417	1.80754e-13	0.219439	0.0295999	1.42245e-13	No	No	No
MHC	MHC	9312_8_3	AZGP1	6:31905130	rs1042663	6	31905130	Yes	trans	A	0.09989	0.281057	0.0310309	1.33687e-19	0.265108	0.0313906	3.02875e-17	0.278588	0.0300133	2.35888e-20	No	No	No
MHC	MHC	10837_131_3	CLEC12B	6:31905130	rs1042663	6	31905130	Yes	trans	A	0.09989	0.267882	0.0308105	3.4835e-18	0.267882	0.0310281	5.94947e-18	0.261541	0.0294696	9.39036e-19	No	No	No
MHC	MHC	4476_22_2	ZAP70	6:31905130	rs1042663	6	31905130	Yes	trans	A	0.09989	0.28156	0.0304447	2.28212e-20	0.28156	0.0306886	4.5268e-20	0.285522	0.0298116	1.47801e-21	No	No	No
MHC	MHC	10715_5_3	PCDHB14	6:31905130	rs1042663	6	31905130	Yes	trans	A	0.09989	0.252266	0.0303507	9.43384e-17	0.252266	0.0305466	1.47642e-16	0.243656	0.0291543	8.08761e-17	No	No	No
MHC	MHC	3199_54_2	KLK12	6:31905130	rs1042663	6	31905130	Yes	trans	A	0.09989	0.280976	0.0310452	1.42256e-19	0.263882	0.0314047	4.3665e-17	0.284044	0.0304287	1.44966e-20	No	No	No
MHC	MHC	11294_7_3	TMCC3	6:31905130	rs1042663	6	31905130	Yes	trans	A	0.09989	0.272099	0.0306019	6.02503e-19	0.272099	0.0308289	1.08383e-18	0.265395	0.0294868	3.06763e-19	No	No	No
MHC	MHC	4472_5_2	TPM2	6:31905130	rs1042663	6	31905130	Yes	trans	A	0.09989	0.271948	0.0305633	5.69332e-19	0.271948	0.0307901	1.02537e-18	0.269972	0.030114	4.21567e-19	No	No	No
MHC	MHC	9254_18_3	FCER1A	6:31905130	rs1042663	6	31905130	Yes	trans	A	0.09989	0.272221	0.0299542	1.00963e-19	0.272221	0.030186	1.91342e-19	0.270222	0.0292944	4.0206e-20	No	No	No
MHC	MHC	2822_56_2	ADGRE5	6:31905130	rs1042663	6	31905130	Yes	trans	A	0.09989	0.271861	0.0312609	3.42221e-18	0.256082	0.0315965	5.28388e-16	0.275316	0.0306544	3.64202e-19	No	No	No
MHC	MHC	4224_7_2	SYNCRIP	6:31905130	rs1042663	6	31905130	Yes	trans	A	0.09989	0.244214	0.029856	2.84482e-16	0.244214	0.0300427	4.33204e-16	0.245155	0.0294282	1.01195e-16	No	No	No
MHC	MHC	12939_1_3	POLR1C	6:31905130	rs1042663	6	31905130	Yes	trans	A	0.09989	0.236472	0.0301321	4.23252e-15	0.236472	0.0303055	6.04816e-15	0.236449	0.0294103	1.10005e-15	No	No	No
MHC	MHC	3446_7_2	IL18R1	6:31905130	rs1042663	6	31905130	Yes	trans	A	0.09989	0.21193	0.030656	4.73957e-12	0.21193	0.0307924	5.87896e-12	0.205165	0.0290259	1.76916e-12	No	No	No
MHC	MHC	7249_37_3	BCL2L10	6:31905130	rs1042663	6	31905130	Yes	trans	A	0.09989	0.231319	0.0310161	8.78258e-14	0.231319	0.0311768	1.17489e-13	0.23218	0.0306424	4.13988e-14	No	No	No
MHC	MHC	11967_23_3	CRABP1	6:31905130	rs1042663	6	31905130	Yes	trans	A	0.09989	0.209239	0.0288826	4.34148e-13	0.209239	0.0290242	5.63158e-13	0.200517	0.0283618	1.74875e-12	No	No	No
MHC	MHC	14120_2_3	RNF43	6:31905130	rs1042663	6	31905130	Yes	trans	A	0.09989	0.20687	0.0295107	2.38319e-12	0.20687	0.0296459	2.99325e-12	0.204165	0.0292987	3.594e-12	No	No	No
MHC	MHC	2640_3_2	MST1R	6:31905130	rs1042663	6	31905130	Yes	trans	A	0.09989	0.227077	0.0281157	6.66415e-16	0.227077	0.0282877	9.9547e-16	0.221577	0.0279383	2.62945e-15	No	No	No
MHC	MHC	13605_16_3	ANXA10	6:31905130	rs1042663	6	31905130	Yes	trans	A	0.09989	0.218401	0.0303469	6.16357e-13	0.218401	0.0304934	7.93722e-13	0.223705	0.0301413	1.3364e-13	No	No	No
MHC	MHC	14150_7_3	IL36A	6:31906828	rs78593564	6	31906828	Yes	trans	A	0.05083	-0.72184	0.0425601	1.61006e-64	-0.757263	0.0438569	8.38446e-67	-0.735818	0.0422228	3.34414e-66	No	No	No
MHC	MHC	7124_18_3	IL21	6:31906828	rs78593564	6	31906828	Yes	trans	A	0.05083	-0.636403	0.0427175	3.39869e-50	-0.530558	0.044313	4.92383e-33	-0.542772	0.0426731	1.55253e-36	No	No	No
MHC	MHC	13572_43_3	PSMD11	6:31906828	rs78593564	6	31906828	Yes	trans	A	0.05083	-0.281426	0.0410972	7.49867e-12	-0.28365	0.0412766	6.33376e-12	-0.283592	0.0410516	5.48155e-12	No	No	No
MHC	MHC	3837_6_2	ZAP70	6:31908761	rs497239	6	31908761	Yes	trans	C	0.09998	0.217124	0.0310235	2.58358e-12	0.217124	0.0311647	3.23801e-12	0.21545	0.0306709	2.41503e-12	No	No	No
MHC	MHC	4436_1_2	ENTPD3	6:31908761	rs497239	6	31908761	Yes	trans	C	0.09998	0.205425	0.028161	2.99408e-13	0.205425	0.0283013	3.91418e-13	0.207111	0.0278535	1.20523e-13	No	No	No
MHC	MHC	7795_14_3	KLRC3	6:31908761	rs497239	6	31908761	Yes	trans	C	0.09998	0.360834	0.0303368	1.26761e-32	0.360834	0.0307395	8.09511e-32	0.380936	0.0269635	1.60413e-44	No	No	No
MHC	MHC	4129_72_1	CFB	6:31914179	rs12614	6	31914179	Yes	cis	T	0.07594	-0.239951	0.0357537	1.93002e-11	-0.273233	0.0360071	3.24121e-14	-0.267942	0.0327101	3.19998e-16	Yes	No	Yes
MHC	MHC	2954_56_2	MMP8	6:31914179	rs12614	6	31914179	Yes	trans	T	0.07594	1.31955	0.0306066	0	1.31955	0.0355306	6.75193e-302	1.32148	0.0302542	0	No	No	No
MHC	MHC	9509_4_3	TMEM38B	6:31914179	rs12614	6	31914179	Yes	trans	T	0.07594	1.53739	0.029831	0	1.53739	0.0364924	0	1.53436	0.0297138	0	No	No	No
MHC	MHC	4129_72_1	CFB	6:31914935	rs1048709	6	31914935	Yes	cis	A	0.2856	-0.172241	0.0208636	1.51174e-16	-0.221781	0.0213596	2.95648e-25	-0.223298	0.0194583	3.92068e-30	No	No	No
MHC	MHC	5762_35_3	SPAG11B	6:31921475	rs2072632	6	31921475	Yes	trans	A	0.2866	-0.290078	0.0205392	2.73526e-45	-0.290078	0.0209272	1.08678e-43	-0.288847	0.0204645	1.91414e-44	No	No	No
MHC	MHC	5260_80_3	TYK2	6:31933977	rs9296004	6	31933977	Yes	trans	C	0.09963	0.203156	0.0310219	5.8004e-11	0.221171	0.031797	3.50766e-12	0.247633	0.0310951	2.02291e-15	No	No	No
MHC	MHC	4481_34_2	C4A;C4B	6:31933977	rs9296004	6	31933977	Yes	cis	C	0.09963	0.393378	0.0298145	9.47755e-40	0.429456	0.0312922	7.2889e-43	0.416912	0.0274338	4.27795e-51	No	No	No
MHC	MHC	14148_2_3	ISG15	6:31933977	rs9296004	6	31933977	Yes	trans	C	0.09963	-0.488305	0.0294341	8.26338e-62	-0.259498	0.0326249	1.80601e-15	-0.225202	0.0283889	2.59168e-15	No	No	No
MHC	MHC	8048_9_3	FTMT	6:31933977	rs9296004	6	31933977	Yes	trans	C	0.09963	0.580682	0.0304394	3.9471e-81	0.509504	0.0335829	5.45901e-52	0.500728	0.0296937	3.30093e-62	No	No	No
MHC	MHC	10457_3_3	IL18RAP	6:31933977	rs9296004	6	31933977	Yes	trans	C	0.09963	-0.350014	0.0307756	5.69286e-30	-0.484332	0.0316263	6.14416e-53	-0.500901	0.0275492	9.96823e-72	No	No	No
MHC	MHC	9004_24_3	LDLRAD4	6:31933977	rs9296004	6	31933977	Yes	trans	C	0.09963	0.200339	0.0307431	7.1942e-11	0.236116	0.0313226	4.76497e-14	0.23239	0.0307022	4.39625e-14	No	No	No
MHC	MHC	13455_10_3	DEFB119	6:31933977	rs9296004	6	31933977	Yes	trans	C	0.09963	0.623132	0.0302555	3.00168e-94	0.672806	0.031568	8.62019e-101	0.65888	0.0294291	3.29252e-106	No	No	No
MHC	MHC	13455_10_3	DEFB119	6:31935567	rs3911893	6	31935567	Yes	trans	A	0.0572	0.507255	0.0408596	2.17812e-35	0.581171	0.0415795	2.14352e-44	0.578526	0.0388296	3.1909e-49	No	No	No
MHC	MHC	10457_3_3	IL18RAP	6:31939345	rs41267118	6	31939345	Yes	trans	A	0.04712	-0.259513	0.0450823	8.59126e-09	-0.332128	0.0468199	1.30538e-12	-0.337717	0.0407863	1.5393e-16	No	No	No
MHC	MHC	4129_72_1	CFB	6:31939524	rs115085021	6	31939524	Yes	cis	C	0.03863	0.502999	0.048794	6.4417e-25	0.356523	0.049836	8.43315e-13	0.323114	0.0454188	1.27432e-12	No	No	No
MHC	MHC	8048_9_3	FTMT	6:31940897	rs389884	6	31940897	Yes	trans	G	0.08177	-0.828667	0.0332714	6.36047e-137	-0.774902	0.0371713	1.62933e-96	-0.77505	0.0327958	1.53479e-117	No	No	No
MHC	MHC	2693_20_3	OSM	6:31941557	rs387608	6	31941557	Yes	trans	A	0.1429	0.174055	0.0251443	4.44542e-12	0.174055	0.0252544	5.49912e-12	0.17881	0.0247808	6.11653e-13	No	No	No
MHC	MHC	12030_82_3	DES	6:31941557	rs387608	6	31941557	Yes	trans	A	0.1429	0.190553	0.0252487	4.45255e-14	0.190553	0.0253803	6.00811e-14	0.192391	0.0250418	1.84037e-14	No	No	No
MHC	MHC	2960_66_2	CFP	6:31941557	rs387608	6	31941557	Yes	trans	A	0.1429	-0.207744	0.0259013	1.05229e-15	-0.192572	0.0261705	1.86161e-13	-0.220736	0.025039	1.58505e-18	No	No	No
MHC	MHC	10721_76_3	PCDHGB4	6:31941557	rs387608	6	31941557	Yes	trans	A	0.1429	0.184372	0.0261958	1.94701e-12	0.184372	0.0263145	2.44392e-12	0.183515	0.0260945	2.27987e-12	No	No	No
MHC	MHC	7864_3_3	SIGLEC8	6:31941557	rs387608	6	31941557	Yes	trans	A	0.1429	0.181754	0.0264573	6.43322e-12	0.181754	0.0265713	7.90552e-12	0.179313	0.025864	4.60914e-12	No	No	No
MHC	MHC	9215_117_3	USP25	6:31943232	rs41315812	6	31943232	Yes	trans	T	0.0381	1.22583	0.0458976	3.80716e-157	1.22583	0.0489341	1.71767e-138	1.22339	0.0458119	1.32763e-147	No	No	No
MHC	MHC	9004_24_3	LDLRAD4	6:31996524	rs406658	6	31996524	Yes	trans	A	0.1189	0.250928	0.0287579	2.6493e-18	0.278888	0.0294618	2.90471e-21	0.276423	0.028767	1.09479e-21	No	No	No
MHC	MHC	10041_3_3	HNF4A	6:31996524	rs406658	6	31996524	Yes	trans	A	0.1189	0.217282	0.0288834	5.36444e-14	0.217282	0.0290315	7.18971e-14	0.215546	0.0288173	8.65318e-14	No	No	No
MHC	MHC	6527_1_3	TRIL	6:32005649	rs396458	6	32005649	Yes	trans	G	0.1452	0.183406	0.0267324	6.84697e-12	0.183406	0.0268475	8.40874e-12	0.172955	0.0250298	5.41274e-12	No	No	No
MHC	MHC	2635_61_2	LAYN	6:32005649	rs396458	6	32005649	Yes	trans	G	0.1452	0.189442	0.0239626	2.66354e-15	0.189442	0.0241004	3.82513e-15	0.192101	0.0237594	7.61225e-16	No	No	No
MHC	MHC	4556_10_2	IL34	6:32005649	rs396458	6	32005649	Yes	trans	G	0.1452	0.227625	0.0247803	4.08768e-20	0.227625	0.0249734	7.88941e-20	0.232473	0.024443	2.7866e-21	No	No	No
MHC	MHC	6172_7_4	UBC	6:32005649	rs396458	6	32005649	Yes	trans	G	0.1452	0.229839	0.025043	4.40094e-20	0.229839	0.0252378	8.4739e-20	0.236063	0.0248352	2.93774e-21	No	No	No
MHC	MHC	10854_15_3	GCNT4	6:32005649	rs396458	6	32005649	Yes	trans	G	0.1452	0.175139	0.025071	2.83398e-12	0.175139	0.0251837	3.53937e-12	0.175252	0.0248265	1.89012e-12	No	No	No
MHC	MHC	8312_139_3	CMPK1	6:32007624	rs6458	6	32007624	Yes	trans	G	0.119	0.220731	0.0294153	6.1922e-14	0.243081	0.0298229	3.61496e-16	0.219119	0.0291601	6.6648e-14	No	No	No
MHC	MHC	9778_45_3	TMEM52B	6:32007624	rs6458	6	32007624	Yes	trans	G	0.119	0.212277	0.0289525	2.26903e-13	0.236933	0.0293459	6.81301e-16	0.204582	0.0284277	7.02665e-13	No	No	No
MHC	MHC	14148_2_3	ISG15	6:32007624	rs6458	6	32007624	Yes	trans	G	0.119	-0.307651	0.0281273	7.60158e-28	-0.255903	0.030248	2.67058e-17	-0.300695	0.0256472	2.31282e-31	No	No	No
MHC	MHC	2182_54_1	C4A;C4B	6:32007624	rs6458	6	32007624	Yes	cis	G	0.119	0.450845	0.0286397	7.79906e-56	0.233999	0.0303801	1.33558e-14	0.232568	0.0270751	1.1287e-17	No	No	No
MHC	MHC	4983_6_1	ERP29	6:32007624	rs6458	6	32007624	Yes	trans	G	0.119	0.209088	0.029366	1.07872e-12	0.209088	0.0295016	1.36719e-12	0.211054	0.0292351	5.95873e-13	No	No	No
MHC	MHC	4481_34_2	C4A;C4B	6:32008924	rs6447	6	32008924	Yes	cis	A	0.01467	-0.67965	0.0771134	1.21143e-18	-0.643738	0.0783573	2.11418e-16	-0.655692	0.0684609	1.47827e-21	No	No	No
MHC	MHC	4481_34_2	C4A;C4B	6:32019382	rs115521560	6	32019382	Yes	cis	C	0.07408	-0.322359	0.0352161	5.49962e-20	-0.257773	0.0360865	9.11947e-13	-0.251593	0.0315559	1.88033e-15	No	No	No
MHC	MHC	10457_3_3	IL18RAP	6:32019382	rs115521560	6	32019382	Yes	trans	C	0.07408	-0.168353	0.0364053	3.75668e-06	-0.441715	0.0381275	4.89815e-31	-0.440382	0.0331821	1.41885e-39	No	No	No
MHC	MHC	10457_3_3	IL18RAP	6:32020961	rs34562262	6	32020961	Yes	trans	C	0.04252	-0.913858	0.045614	2.7507e-89	-1.15629	0.0486196	5.07284e-125	-1.17296	0.0422955	2.78804e-158	No	No	No
MHC	MHC	13587_10_3	RACGAP1	6:32020961	rs34562262	6	32020961	Yes	trans	C	0.04252	-0.878733	0.045559	6.80028e-83	-0.847371	0.0474576	2.62813e-71	-0.868742	0.0431554	6.13926e-87	No	No	No
MHC	MHC	10457_3_3	IL18RAP	6:32021130	rs11969759	6	32021130	Yes	trans	T	0.03907	-0.736692	0.0487883	1.62505e-51	-0.771853	0.0512715	3.23888e-51	-0.770047	0.0444733	2.14421e-65	No	No	No
MHC	MHC	13587_10_3	RACGAP1	6:32021130	rs11969759	6	32021130	Yes	trans	T	0.03907	-0.606915	0.0494161	1.1355e-34	-0.59404	0.0505472	6.88267e-32	-0.603466	0.0458278	5.3772e-39	No	No	No
MHC	MHC	5698_60_3	TNXB	6:32026107	rs1009382	6	32026107	Yes	cis	C	0.3544	-0.061868	0.0199024	0.00187995	-0.144798	0.0201024	5.88918e-13	-0.14787	0.0177526	1.02116e-16	Yes	No	Yes
MHC	MHC	8009_121_3	SURF1	6:32032743	rs204883	6	32032743	Yes	trans	A	0.3642	-0.138805	0.0183412	3.79205e-14	-0.138805	0.0184372	5.13179e-14	-0.13854	0.0175873	4.02431e-15	No	No	No
MHC	MHC	8048_9_3	FTMT	6:32033944	rs3117189	6	32033944	Yes	trans	A	0.2078	-0.308372	0.0230241	6.60455e-41	-0.268444	0.0259369	4.18895e-25	-0.261821	0.0227397	2.54894e-30	No	No	No
MHC	MHC	10457_3_3	IL18RAP	6:32063896	rs41270458	6	32063896	Yes	trans	A	0.02122	-0.831007	0.0649356	1.69528e-37	-1.12036	0.0671947	2.04629e-62	-1.13849	0.0585091	1.54198e-81	No	No	No
MHC	MHC	13587_10_3	RACGAP1	6:32063896	rs41270458	6	32063896	Yes	trans	A	0.02122	-0.927486	0.065418	1.25653e-45	-0.914702	0.0669353	1.63261e-42	-0.935685	0.060985	4.9924e-52	No	No	No
MHC	MHC	5698_60_3	TNXB	6:32068495	rs116298992	6	32068495	Yes	cis	T	0.03624	-1.674	0.0452967	5.76238e-299	-1.7133	0.0511454	5.0399e-246	-1.7268	0.0453828	1.23242e-280	No	No	No
MHC	MHC	14148_2_3	ISG15	6:32080191	rs1269852	6	32080191	Yes	trans	C	0.08142	0.682855	0.032439	2.266e-98	0.568308	0.0343585	1.87308e-61	0.582123	0.0297524	2.19601e-82	No	No	No
MHC	MHC	11387_3_3	ATF6B	6:32083175	rs8111	6	32083175	Yes	cis	T	0.2409	0.245233	0.0216013	7.19103e-30	0.245233	0.0218624	3.3616e-29	0.246668	0.0213279	1.41906e-30	No	No	No
MHC	MHC	5260_80_3	TYK2	6:32083300	rs8283	6	32083300	Yes	trans	G	0.1925	0.158998	0.0238552	2.64432e-11	0.173809	0.0244332	1.13022e-12	0.18731	0.0238617	4.99553e-15	No	No	No
MHC	MHC	4481_34_2	C4A;C4B	6:32083300	rs8283	6	32083300	Yes	cis	G	0.1925	0.479658	0.0223548	3.96242e-102	0.540227	0.0241922	1.86469e-110	0.549306	0.0211134	1.3225e-140	No	No	No
MHC	MHC	7124_18_3	IL21	6:32083300	rs8283	6	32083300	Yes	trans	G	0.1925	0.268365	0.0237333	1.20432e-29	0.29472	0.0248696	2.1368e-32	0.285377	0.0238629	1.50737e-32	No	No	No
MHC	MHC	8048_9_3	FTMT	6:32083300	rs8283	6	32083300	Yes	trans	G	0.1925	0.339863	0.0236959	1.18373e-46	0.218651	0.0265583	1.82818e-16	0.263062	0.0233166	3.42215e-29	No	No	No
MHC	MHC	11277_23_3	ATF6	6:32088854	rs2228628	6	32088854	Yes	trans	C	0.25	-0.190713	0.0213312	3.87182e-19	-0.190713	0.0214897	7.0159e-19	-0.19506	0.0211021	3.36401e-20	No	No	No
MHC	MHC	10457_3_3	IL18RAP	6:32107139	rs3096698	6	32107139	Yes	trans	T	0.4309	-0.134973	0.0190101	1.24696e-12	-0.207975	0.0214115	2.64769e-22	-0.217895	0.0185405	1.67031e-31	No	No	No
MHC	MHC	7124_18_3	IL21	6:32112626	rs3130279	6	32112626	Yes	trans	A	0.207	0.174333	0.0231624	5.20979e-14	0.214102	0.0241944	8.81142e-19	0.196208	0.023216	3.66763e-17	No	No	No
MHC	MHC	6055_53_3	IFNAR1	6:32138617	rs114004994	6	32138617	Yes	trans	C	0.04783	-0.323386	0.0424729	2.6587e-14	-0.299099	0.0428535	2.9607e-12	-0.319081	0.0419036	3.10687e-14	No	No	No
MHC	MHC	4125_52_2	AGER	6:32151443	rs2070600	6	32151443	Yes	cis	T	0.04774	-0.516865	0.044147	1.16234e-31	-0.516865	0.0447077	6.49617e-31	-0.514068	0.0431877	2.89814e-32	Yes	No	Yes
MHC	MHC	13587_10_3	RACGAP1	6:32154998	rs204994	6	32154998	Yes	trans	T	0.1627	0.423554	0.0252452	3.55902e-63	0.342472	0.0263439	1.22249e-38	0.324326	0.0237869	1.22695e-41	No	No	No
MHC	MHC	2182_54_1	C4A;C4B	6:32184705	rs3134798	6	32184705	Yes	cis	G	0.3666	0.277923	0.0191771	1.35249e-47	0.173325	0.0199538	3.74339e-18	0.163535	0.0178243	6.32516e-20	No	No	No
MHC	MHC	3676_15_3	IGF2R	6:32226481	rs9268026	6	32226481	Yes	trans	G	0.07788	0.252335	0.0345027	2.603e-13	0.252335	0.0346717	3.39237e-13	0.221625	0.0305034	4.24763e-13	No	No	No
MHC	MHC	11067_13_3	BGLAP	6:32367017	rs3117116	6	32367017	Yes	trans	G	0.2246	-0.208543	0.022741	4.71472e-20	-0.208543	0.0229162	9.01394e-20	-0.208672	0.0226694	4.79622e-20	No	No	No
MHC	MHC	13720_95_3	PRTN3	6:32389255	rs3135365	6	32389255	Yes	trans	C	0.2736	-0.319492	0.0202501	4.45822e-56	-0.319492	0.0207122	1.10637e-53	-0.322591	0.0195495	1.04859e-59	No	No	No
MHC	MHC	4481_34_2	C4A;C4B	6:32389545	rs3135364	6	32389545	Yes	trans	G	0.2232	-0.289407	0.0220699	2.76675e-39	-0.279081	0.0241777	8.01505e-31	-0.276166	0.0211609	2.41492e-38	No	No	No
MHC	MHC	3514_49_2	PRTN3	6:32397309	rs3129849	6	32397309	Yes	trans	A	0.2684	0.176044	0.021389	1.863e-16	0.176044	0.0215207	2.83369e-16	0.164624	0.020221	4.8233e-16	No	No	No
MHC	MHC	7717_95_3	CFTR	6:32401079	rs3129860	6	32401079	Yes	trans	A	0.2255	0.165583	0.0222955	1.11302e-13	0.165583	0.0224076	1.47284e-13	0.167494	0.0222431	5.91227e-14	No	No	No
MHC	MHC	7161_25_3	H6PD	6:32429582	rs9268851	6	32429582	Yes	trans	A	0.2209	0.45447	0.0217892	1.30087e-96	0.45447	0.0226464	1.40364e-89	0.434818	0.016901	9.98827e-138	No	No	No
MHC	MHC	10547_42_3	PIGA	6:32450089	rs5020946	6	32450089	Yes	trans	T	0.3884	0.140613	0.0193733	3.92618e-13	0.140613	0.0194646	5.04629e-13	0.142865	0.0193788	1.93362e-13	No	No	No
MHC	MHC	10576_7_3	PLXDC2	6:32571961	rs17425622	6	32571961	Yes	trans	C	0.1783	-0.224277	0.0234942	1.34725e-21	-0.224277	0.0236846	2.81663e-21	-0.221602	0.0230978	1.26273e-21	No	No	No
MHC	MHC	6225_3_3	PRSS8	6:32582897	rs117356394	6	32582897	Yes	trans	G	0.01954	0.472302	0.0653911	5.09556e-13	0.472302	0.0657032	6.55455e-13	0.485192	0.0649657	9.42426e-14	No	No	No
MHC	MHC	6442_6_3	BAGE3	6:32582897	rs117356394	6	32582897	Yes	trans	G	0.01954	0.48146	0.0666921	5.23151e-13	0.48146	0.0670114	6.73337e-13	0.480209	0.0665085	5.91393e-13	No	No	No
MHC	MHC	10427_2_3	KCNE2	6:32583742	rs9271348	6	32583742	Yes	trans	G	0.3219	-0.143439	0.019951	6.49983e-13	-0.143439	0.0200437	8.28804e-13	-0.141864	0.0197723	8.22338e-13	No	No	No
MHC	MHC	9459_7_3	FAS	6:32584880	rs73730377	6	32584880	Yes	trans	G	0.179	0.172154	0.0241152	9.41376e-13	0.172154	0.0242273	1.19646e-12	0.181658	0.0237814	2.58342e-14	No	No	No
MHC	MHC	4471_50_2	TGM3	6:32586236	rs11751024	6	32586236	Yes	trans	A	0.3876	-0.141161	0.0195962	5.86913e-13	-0.172302	0.0197837	3.05884e-18	-0.177374	0.0191781	3.20694e-20	No	No	No
MHC	MHC	12478_15_3	RPL30	6:32587588	rs9271406	6	32587588	Yes	trans	G	0.4339	0.126569	0.0181967	3.5106e-12	0.126569	0.0182768	4.35578e-12	0.128269	0.0181595	1.83154e-12	No	No	No
MHC	MHC	11116_16_3	C11orf87	6:32595117	rs9271853	6	32595117	Yes	trans	T	0.3105	-0.135762	0.0198074	7.17603e-12	-0.135762	0.0198901	8.7551e-12	-0.135642	0.0191324	1.51879e-12	No	No	No
MHC	MHC	4922_13_1	CCL19	6:32595276	rs28362132	6	32595276	Yes	trans	T	0.0511	0.540362	0.0432542	8.18226e-36	0.562075	0.0439606	1.96673e-37	0.564698	0.0429337	6.53092e-39	No	No	No
MHC	MHC	2986_49_2	CXCL2;CXCL3	6:32602482	rs3104369	6	32602482	Yes	trans	T	0.3681	0.203573	0.0193274	6.09471e-26	0.203573	0.0195204	1.8335e-25	0.204303	0.0190571	1.51162e-26	No	No	No
MHC	MHC	8683_119_3	PILRA	6:32605189	rs9272426	6	32605189	Yes	trans	G	0.3435	0.141419	0.0200144	1.59621e-12	0.141419	0.0201036	1.99947e-12	0.139879	0.0199734	2.8085e-12	No	No	No
MHC	MHC	4471_50_2	TGM3	6:32634387	rs1049055	6	32634387	Yes	trans	C	0.3996	0.302704	0.0191827	4.26838e-56	0.319398	0.0197218	5.45179e-59	0.323556	0.019084	7.57523e-63	No	No	No
MHC	MHC	11278_4_3	COL11A2	6:33088083	rs115311892	6	33088083	Yes	cis	T	0.01149	0.748771	0.0903458	1.15329e-16	0.705992	0.09115	9.52887e-15	0.699975	0.0889029	4.14413e-15	No	No	No
MHC	MHC	11278_4_3	COL11A2	6:33138498	rs2855440	6	33138498	Yes	cis	T	0.3577	-0.229242	0.0197563	3.95616e-31	-0.200049	0.0201885	3.80224e-23	-0.1997	0.0196292	4.29875e-24	No	No	No
MHC	MHC	11278_4_3	COL11A2	6:33160217	rs144092339	6	33160217	Yes	cis	T	0.02245	0.580629	0.0629274	2.78405e-20	0.515586	0.0638766	6.93832e-16	0.513192	0.0623125	2.22073e-16	No	No	No
MHC	MHC	7832_181_3	PDIA3	6:33197615	rs77206300	6	33197615	Yes	trans	A	0.01105	0.630021	0.0916817	6.33837e-12	0.642936	0.0921035	2.93949e-12	0.644432	0.0898573	8.41172e-13	No	No	No
MHC	MHC	12378_71_3	TAPBP	6:33250476	rs469064	6	33250476	Yes	cis	C	0.4368	0.401004	0.017767	8.51409e-113	0.341175	0.0187669	7.4881e-74	0.335684	0.0166875	8.06905e-87	No	Yes	Yes
MHC	MHC	12378_71_3	TAPBP	6:33271953	rs144706539	6	33271953	Yes	cis	A	0.0122	2.36433	0.077397	5.99596e-205	2.17819	0.0846242	4.22066e-146	2.16514	0.0751798	1.06609e-169	No	No	No
MHC	MHC	5631_83_3	MLN	6:33757014	rs73412140	6	33757014	Yes	cis	T	0.2698	-0.473198	0.0204485	1.79263e-118	-0.592122	0.0232307	2.62809e-143	-0.585577	0.021091	1.23417e-158	No	No	No
MHC	MHC	5631_83_3	MLN	6:33774070	rs3763260	6	33774070	Yes	cis	T	0.3241	-0.0773979	0.0203053	0.000138009	-0.293236	0.0220239	1.90816e-40	-0.288633	0.0200641	4.55607e-46	No	No	No
sig_6_49	loc_6_699	5749_53_3	CLPS	6:35753227	rs2766588	6	35753227	No	cis	T	0.4012	-0.466471	0.0188024	7.14728e-136	-0.343046	0.0277319	3.79394e-35	-0.253028	0.0222197	1.05631e-29	No	No	No
sig_6_50	loc_6_699	5749_53_3	CLPS	6:35764839	rs116063149	6	35764839	No	cis	A	0.02847	0.75189	0.0578741	1.36147e-38	0.434815	0.0601584	4.90736e-13	0.430545	0.0549614	5.67625e-15	No	No	No
sig_6_51	loc_6_699	5749_53_3	CLPS	6:35765739	rs2766598	6	35765739	No	cis	C	0.4432	0.473845	0.018702	1.26286e-141	0.201727	0.0272947	1.46055e-13	0.285637	0.0220757	9.90813e-38	No	No	No
sig_6_53	loc_6_699	5749_53_3	CLPS	6:35892438	rs12210988	6	35892438	No	cis	A	0.2462	0.311434	0.0218539	4.43628e-46	0.176509	0.0232483	3.14186e-14	0.211159	0.0207528	4.2419e-24	No	No	No
sig_6_54	loc_6_700	5006_71_1	MAPK13	6:36221312	rs35517925	6	36221312	No	cis	A	0.2346	0.17173	0.0225379	2.54444e-14	0.17173	0.0226601	3.49542e-14	0.172839	0.0225241	1.97591e-14	No	No	No
sig_6_55	loc_6_701	9884_8_3	PPIL1	6:36865932	rs144656078	6	36865932	No	cis	T	0.03969	-0.674946	0.0472263	2.46376e-46	-0.674946	0.0481155	1.05644e-44	-0.687521	0.0471701	3.19828e-47	No	Yes	Yes
sig_6_58	loc_6_703	9883_29_3	GLO1	6:38668854	rs13200763	6	38668854	No	cis	G	0.3799	-0.153625	0.0192471	1.44306e-15	-0.153625	0.0193614	2.11198e-15	-0.153227	0.0192323	1.96796e-15	No	No	No
sig_6_61	loc_6_705	7815_49_3	IGFBPL1	6:40334533	rs181100653	6	40334533	No	trans	G	0.0114	0.168673	0.020142	5.56035e-17	0.168673	0.0202721	8.76389e-17	0.162434	0.0198775	3.76019e-16	No	No	No
sig_6_62	loc_6_705	5635_66_3	TREM2	6:40351866	rs115885457	6	40351866	No	trans	C	0.01132	-0.795352	0.0867456	4.78368e-20	-0.795352	0.0874196	9.19279e-20	-0.777713	0.079855	3.1373e-22	No	No	No
sig_6_63	loc_6_706	9329_28_3	TREML1	6:41058968	rs9296354	6	41058968	No	cis	A	0.113	-0.209943	0.0300018	2.60235e-12	-0.205928	0.0301456	8.42519e-12	-0.206645	0.030024	6.54842e-12	No	No	No
sig_6_64	loc_6_706	5736_1_3	TREML2	6:41167097	rs11759347	6	41167097	No	cis	A	0.2107	-0.0488734	0.0232895	0.0358595	0.190995	0.0239123	1.37935e-15	0.205941	0.0189494	3.14514e-27	No	No	No
sig_6_65	loc_6_706	5736_1_3	TREML2	6:41167763	rs62396356	6	41167763	No	cis	G	0.1525	1.153	0.0211571	0	1.20162	0.0270027	0	1.21058	0.0214854	0	No	Yes	Yes
sig_6_66	loc_6_706	9266_1_3	TREM1	6:41185430	rs1968871	6	41185430	No	cis	T	0.1654	-0.192342	0.0235955	3.59024e-16	-0.19573	0.0259544	4.65365e-14	-0.195544	0.0241429	6.77846e-16	No	No	No
sig_6_67	loc_6_706	9266_1_3	TREM1	6:41224655	rs71558736	6	41224655	No	cis	C	0.03182	-0.23364	0.050234	3.30276e-06	-0.495383	0.0519741	1.55265e-21	-0.495274	0.0483201	1.9895e-24	No	No	No
sig_6_68	loc_6_706	9266_1_3	TREM1	6:41254741	rs3789204	6	41254741	No	cis	T	0.3102	0.355568	0.0181854	3.93655e-85	0.265968	0.0217132	1.69706e-34	0.259716	0.0201952	2.67097e-37	No	No	No
sig_6_69	loc_6_706	9266_1_3	TREM1	6:41261225	rs6926036	6	41261225	No	cis	T	0.07125	-0.590918	0.0332056	7.62626e-71	-0.579198	0.0360672	4.9544e-58	-0.575586	0.0335087	2.03251e-64	No	No	No
sig_6_70	loc_6_706	9266_1_3	TREM1	6:41267077	rs12662130	6	41267077	No	cis	T	0.111	-0.230169	0.0280585	2.34105e-16	-0.231037	0.0301583	1.84758e-14	-0.23248	0.0279972	1.26574e-16	No	Yes	Yes
sig_6_71	loc_6_707	14006_36_3	GNMT	6:42907327	rs9462852	6	42907327	No	cis	T	0.06188	-0.436113	0.0392806	1.21978e-28	-0.290721	0.0405086	7.13741e-13	-0.272056	0.0386853	2.28175e-12	No	No	No
sig_6_72	loc_6_707	14006_36_3	GNMT	6:42922215	rs6458314	6	42922215	No	cis	C	0.3586	0.392279	0.0186571	3.81544e-98	0.364704	0.019759	4.53099e-76	0.365437	0.0189524	3.76226e-80	No	No	No
sig_6_73	loc_6_708	9359_9_3	DLK2	6:43408105	rs67861980	6	43408105	No	cis	T	0.2506	-0.165473	0.0202113	2.67479e-16	-0.165473	0.0203352	4.04251e-16	-0.163176	0.020213	8.41287e-16	No	No	No
sig_6_74	loc_6_709	8231_122_3	FLT1	6:43925607	rs6921438	6	43925607	No	trans	A	0.48	0.706278	0.0164474	0	0.709918	0.019063	1.50234e-303	0.707988	0.0164262	0	No	No	No
sig_6_74	loc_6_709	4867_15_2	VEGFA	6:43925607	rs6921438	6	43925607	No	cis	A	0.48	-0.9255	0.0144853	0	-0.919099	0.0192169	0	-0.925312	0.0133225	0	No	No	No
sig_6_74	loc_6_709	14032_2_3	VEGFA	6:43925607	rs6921438	6	43925607	No	cis	A	0.48	-0.964564	0.0138364	0	-0.957739	0.0190878	0	-0.96334	0.0128028	0	No	No	No
sig_6_74	loc_6_709	9453_12_3	VEGFB	6:43925607	rs6921438	6	43925607	No	trans	A	0.48	-0.180781	0.0190945	2.86073e-21	-0.180781	0.0192513	5.96578e-21	-0.182572	0.0190675	1.51286e-21	No	No	No
sig_6_74	loc_6_709	2597_8_3	VEGFA	6:43925607	rs6921438	6	43925607	No	cis	A	0.48	-0.776937	0.0159396	0	-0.787291	0.0192028	0	-0.777088	0.0155333	0	No	No	No
sig_6_77	loc_6_709	4867_15_2	VEGFA	6:43947398	rs1740073	6	43947398	No	cis	T	0.3847	0.215264	0.0198229	1.80007e-27	0.179571	0.0200578	3.46985e-19	0.172295	0.0138813	6.75848e-35	No	No	No
sig_6_77	loc_6_709	14032_2_3	VEGFA	6:43947398	rs1740073	6	43947398	No	cis	T	0.3847	0.229021	0.0196765	2.60093e-31	0.191827	0.0199425	6.64558e-22	0.181904	0.0133424	1.24523e-41	No	No	No
sig_6_80	loc_6_710	12475_48_3	CLIC5	6:45916999	rs35822882	6	45916999	No	cis	T	0.01989	-1.28605	0.0621133	3.12849e-95	-1.30543	0.064614	9.11517e-91	-1.28254	0.0621019	3.07146e-91	Yes	No	Yes
sig_6_82	loc_6_710	8258_22_3	UXS1	6:46074656	rs9472686	6	46074656	No	trans	T	0.3818	-0.165754	0.0191374	4.66577e-18	-0.165754	0.01927	7.85832e-18	-0.160203	0.0188219	2.20391e-17	No	No	No
sig_6_83	loc_6_710	6556_5_3	ENPP5	6:46105330	rs75398435	6	46105330	No	cis	A	0.04314	-1.74547	0.0382547	0	-1.58048	0.0463659	1.14422e-254	-1.58181	0.0353579	0	No	Yes	Yes
sig_6_84	loc_6_710	6556_5_3	ENPP5	6:46128745	rs1047153	6	46128745	No	cis	C	0.3363	0.562293	0.0169928	4.12888e-240	0.470642	0.0188577	1.76683e-137	0.468782	0.0146397	5.60432e-206	No	No	No
sig_6_86	loc_6_711	6409_57_3	ADGRF5	6:46822349	rs475991	6	46822349	No	cis	A	0.03297	-1.42417	0.0490455	2.19852e-185	-1.48612	0.053247	2.0193e-171	-1.4917	0.0408721	1.40075e-260	No	No	No
sig_6_87	loc_6_711	6409_57_3	ADGRF5	6:46827613	rs9395219	6	46827613	No	cis	A	0.1957	-0.206081	0.0232855	8.73738e-19	-0.272359	0.0235773	7.2325e-31	-0.258536	0.0181609	3.64327e-45	No	No	No
sig_6_92	loc_6_714	9282_12_3	CRISP2	6:49475543	rs115534907	6	49475543	No	cis	T	0.01211	-0.738235	0.0725784	2.65641e-24	-0.926278	0.073792	3.8495e-36	-0.939814	0.0649121	1.24936e-46	No	No	No
sig_6_93	loc_6_714	9282_12_3	CRISP2	6:49670352	rs12215348	6	49670352	No	cis	T	0.07638	0.0100411	0.0307116	0.743707	-0.238049	0.0324302	2.13026e-13	-0.242693	0.0285539	2.44039e-17	No	No	No
sig_6_94	loc_6_714	9282_12_3	CRISP2	6:49720877	rs478328	6	49720877	No	cis	G	0.4987	0.456824	0.0153579	1.99988e-194	0.576335	0.0177846	2.22711e-230	0.571847	0.0155513	3.60077e-264	No	No	No
sig_6_95	loc_6_714	9282_12_3	CRISP2	6:49791907	rs13204884	6	49791907	No	cis	A	0.3519	0.151661	0.0174517	3.61394e-18	0.24581	0.0183224	4.88705e-41	0.242623	0.0160052	7.3984e-51	No	No	No
sig_6_96	loc_6_714	9282_12_3	CRISP2	6:49871895	rs113923537	6	49871895	No	cis	C	0.01308	-0.524156	0.0697294	5.60468e-14	-0.508215	0.0704581	5.47321e-13	-0.506832	0.0619705	3.55368e-16	No	No	No
sig_6_99	loc_6_717	6920_1_3	GFRAL	6:55257798	rs3846917	6	55257798	No	cis	T	0.09795	0.277166	0.0314568	1.2403e-18	0.241261	0.0322771	7.73809e-14	0.215175	0.0310878	4.99164e-12	No	No	No
sig_6_100	loc_6_717	6920_1_3	GFRAL	6:55307290	rs12192987	6	55307290	No	cis	G	0.1657	-0.241745	0.0248545	2.32665e-22	-0.186797	0.0253871	1.86742e-13	-0.198966	0.0245795	7.03856e-16	No	No	No
sig_6_102	loc_6_717	6920_1_3	GFRAL	6:55535375	rs72975088	6	55535375	No	cis	T	0.1903	0.23674	0.0239515	4.87748e-23	0.168544	0.0245954	7.24876e-12	0.203283	0.023654	1.08824e-17	No	No	No
sig_6_113	loc_6_724	3290_50_2	CD109	6:74512687	rs1973483	6	74512687	No	cis	T	0.4806	0.521406	0.0171916	4.73803e-202	0.612477	0.0214332	1.33081e-179	0.620678	0.0194584	1.41548e-204	No	Yes	Yes
sig_6_114	loc_6_724	3290_50_2	CD109	6:74513719	rs41266753	6	74513719	No	cis	T	0.1812	0.1465	0.0241486	1.30643e-09	-0.252368	0.0279133	1.5508e-19	-0.255698	0.0253321	9.57951e-24	No	No	No
sig_6_118	loc_6_728	5755_29_3	GIP	6:87159050	rs143359806	6	87159050	No	trans	C	0.01105	0.152745	0.0226165	1.44124e-11	0.155157	0.0227168	8.48846e-12	0.154582	0.0223924	5.67004e-12	No	No	No
sig_6_124	loc_6_733	8014_359_3	MANEA	6:96034050	rs13205436	6	96034050	No	cis	C	0.1133	-1.6334	0.0168905	0	-1.59799	0.0289564	0	-1.59705	0.016831	0	No	Yes	Yes
sig_6_125	loc_6_733	8014_359_3	MANEA	6:96082490	rs72928283	6	96082490	No	cis	C	0.1712	0.385974	0.0225793	1.64063e-65	0.184032	0.0234675	4.43473e-15	0.177318	0.0139195	1.22487e-36	No	No	No
sig_6_130	loc_6_737	14273_19_3	PREP	6:105726036	rs1051484	6	105726036	No	cis	T	0.1592	0.373325	0.021817	1.21495e-65	0.395984	0.0225333	3.94962e-69	0.396479	0.0216572	1.18003e-72	Yes	No	Yes
sig_6_131	loc_6_737	14273_19_3	PREP	6:105775152	rs12189723	6	105775152	No	cis	G	0.1454	-0.179611	0.0229319	4.78779e-15	-0.222343	0.0231876	8.90746e-22	-0.224103	0.0223699	2.04415e-23	No	Yes	Yes
sig_6_134	loc_6_740	9470_15_3	METTL24	6:110509996	rs185855999	6	110509996	No	cis	A	0.01901	-0.517588	0.0674882	1.72923e-14	-0.566919	0.0679787	7.45064e-17	-0.56223	0.0666394	4.14657e-17	No	No	No
sig_6_135	loc_6_740	9470_15_3	METTL24	6:110567409	rs2334321	6	110567409	No	cis	A	0.09176	-0.257415	0.0318195	5.9738e-16	-0.296331	0.0321885	3.3819e-20	-0.296851	0.0314821	6.00078e-21	Yes	No	Yes
sig_6_136	loc_6_740	9470_15_3	METTL24	6:110678109	rs7767851	6	110678109	No	cis	T	0.08681	-0.251327	0.0325349	1.11991e-14	-0.287218	0.032868	2.36157e-18	-0.282491	0.0322142	2.38272e-18	No	No	No
sig_6_144	loc_6_746	4801_13_3	LPO	6:119518918	rs62418808	6	119518918	No	trans	A	0.3304	-0.140066	0.0200094	2.55944e-12	-0.140066	0.0200978	3.18701e-12	-0.135256	0.0193202	2.85867e-12	No	No	No
sig_6_146	loc_6_748	14086_11_3	SMPDL3A	6:123118500	rs9375185	6	123118500	No	cis	C	0.176	-0.169488	0.0244782	4.38946e-12	-0.398811	0.0263086	6.61281e-52	-0.343197	0.0204455	1.13697e-61	No	No	No
sig_6_147	loc_6_748	14086_11_3	SMPDL3A	6:123122464	rs28385609	6	123122464	No	cis	T	0.1694	-0.809533	0.0225023	2.01672e-283	-0.932294	0.0266657	8.4362e-268	-0.886528	0.0207873	0	Yes	No	Yes
sig_6_151	loc_6_751	13094_75_3	RSPO3	6:127458308	rs2489625	6	127458308	No	cis	G	0.3989	-0.238032	0.0178427	1.34406e-40	-0.238032	0.0181386	2.43219e-39	-0.236788	0.0178099	1.04302e-39	No	No	No
sig_6_152	loc_6_751	8427_118_3	RSPO3	6:127463645	rs9285458	6	127463645	No	cis	G	0.4433	-0.328224	0.0168875	3.83521e-84	-0.328224	0.0174649	8.55775e-79	-0.326311	0.0168696	1.23842e-80	No	No	No
sig_6_156	loc_6_754	8336_267_3	GRAMD1C	6:131686490	rs144616495	6	131686490	No	trans	T	0.01238	0.0970053	0.01305	1.05876e-13	0.098215	0.0131166	7.00058e-14	0.0893173	0.0127279	2.5402e-12	No	No	No
sig_6_159	loc_6_754	2975_19_2	CTGF	6:132200263	rs112897860	6	132200263	No	cis	C	0.01308	0.577791	0.0787311	2.15534e-13	0.57517	0.0791087	3.57794e-13	0.587779	0.0768394	2.3782e-14	No	No	No
sig_6_161	loc_6_754	2975_19_2	CTGF	6:132292576	rs1930995	6	132292576	No	cis	T	0.1998	-0.343777	0.0219523	2.83089e-55	-0.343424	0.0224325	6.63284e-53	-0.345717	0.0217958	2.09809e-55	No	No	No
sig_6_165	loc_6_758	5813_58_3	EPO	6:135419631	rs9389268	6	135419631	No	trans	G	0.2782	0.200563	0.0208106	5.55018e-22	0.200563	0.0209856	1.20995e-21	0.200017	0.020815	1.09169e-21	No	No	No
sig_6_169	loc_6_761	8357_43_3	SULT4A1	6:143825104	rs11155297	6	143825104	No	trans	T	0.2586	-0.215544	0.0217707	4.13594e-23	-0.215544	0.0219689	1.00626e-22	-0.213207	0.0216434	1.05783e-22	No	No	No
sig_6_169	loc_6_761	11468_15_3	RBM19	6:143825104	rs11155297	6	143825104	No	trans	T	0.2586	-0.204106	0.0219089	1.2067e-20	-0.204106	0.0220851	2.42412e-20	-0.203996	0.0218813	1.61784e-20	No	No	No
sig_6_176	loc_6_764	8364_74_3	UST	6:149064986	rs11155591	6	149064986	No	cis	T	0.3158	-0.142823	0.0201178	1.25359e-12	-0.142823	0.0202112	1.58861e-12	-0.142492	0.0200743	1.42823e-12	No	No	No
sig_6_177	loc_6_765	8330_1_3	LRP11	6:149996841	rs34337297	6	149996841	No	cis	C	0.3261	0.496119	0.0183379	3.39974e-161	0.521815	0.0196385	1.46745e-155	0.517685	0.0179766	1.07013e-169	No	No	No
sig_6_178	loc_6_765	8330_1_3	LRP11	6:150095097	rs116912868	6	150095097	No	cis	C	0.01582	0.926646	0.0720949	8.25862e-38	1.09765	0.0734779	1.84934e-50	1.08212	0.0672938	7.32785e-57	No	Yes	Yes
sig_6_179	loc_6_765	6713_4_3	LRP11	6:150121693	rs12176034	6	150121693	No	cis	T	0.3038	0.79849	0.0172357	0	0.365136	0.029841	1.99572e-34	0.360674	0.0240164	5.75978e-50	No	No	No
sig_6_180	loc_6_765	6713_4_3	LRP11	6:150186534	rs7763718	6	150186534	No	cis	G	0.3762	0.813788	0.0157708	0	0.562635	0.0281999	1.44942e-88	0.560902	0.0227168	1.41054e-127	No	Yes	Yes
sig_6_193	loc_6_773	3676_15_3	IGF2R	6:160329616	rs12216486	6	160329616	No	cis	A	0.06453	0.248976	0.0382061	7.18922e-11	0.332554	0.039059	1.67847e-17	0.346093	0.0343341	1.09888e-23	No	No	No
sig_6_194	loc_6_773	3676_15_3	IGF2R	6:160454552	rs408889	6	160454552	No	cis	A	0.3165	0.201245	0.0196721	1.45564e-24	0.163452	0.0210843	9.02155e-15	0.157582	0.0185552	2.58867e-17	No	No	No
sig_6_195	loc_6_773	3676_15_3	IGF2R	6:160494409	rs629849	6	160494409	No	cis	A	0.1505	-0.639459	0.0244	2.19205e-151	-0.536981	0.0272561	2.10176e-86	-0.543161	0.0239048	3.44789e-109	Yes	No	Yes
sig_6_196	loc_6_773	3676_15_3	IGF2R	6:160494521	rs2282140	6	160494521	No	cis	T	0.1077	0.693981	0.0284041	7.73846e-132	0.666027	0.0309092	5.54348e-103	0.667801	0.0271914	2.67806e-126	No	No	No
sig_6_197	loc_6_773	4151_6_2	PLG	6:160756736	rs12209517	6	160756736	No	trans	G	0.1193	-0.446149	0.0271575	1.20162e-60	-0.230711	0.0317813	3.89004e-13	-0.223215	0.0296548	6.05271e-14	No	No	No
sig_6_198	loc_6_773	4842_62_2	GPC3	6:160771192	rs3120137	6	160771192	No	trans	A	0.1272	-0.21078	0.0277885	3.32097e-14	-0.21078	0.0279325	4.48706e-14	-0.210308	0.0277318	3.93727e-14	No	No	No
sig_6_199	loc_6_774	4151_6_2	PLG	6:161092438	rs11751347	6	161092438	No	cis	T	0.07938	-0.534517	0.0327348	6.16764e-60	-0.384267	0.0378371	3.12199e-24	-0.401746	0.0352392	9.14621e-30	No	No	No
sig_6_199	loc_6_774	3710_49_2	PLG	6:161092438	rs11751347	6	161092438	No	cis	T	0.07938	-0.348775	0.0341027	1.49794e-24	-0.346352	0.0344759	9.54774e-24	-0.355878	0.0336461	6.84267e-26	No	No	No
sig_6_200	loc_6_774	3045_72_2	PTN	6:161143376	rs4252117	6	161143376	No	trans	G	0.268	0.116283	0.0169769	7.4117e-12	0.116283	0.017049	9.07225e-12	0.115891	0.0168392	6.56827e-12	No	No	No
sig_6_202	loc_6_774	3710_49_2	PLG	6:161205283	rs150683617	6	161205283	No	cis	C	0.02466	0.550201	0.0596659	2.93344e-20	0.518265	0.0601854	7.23384e-18	0.510992	0.0588894	5.31192e-18	No	No	No
sig_6_203	loc_6_774	4151_6_2	PLG	6:161214795	rs144981713	6	161214795	No	cis	C	0.01291	-1.18892	0.0804496	2.0177e-49	-1.12827	0.0847703	2.03257e-40	-1.16051	0.0789191	5.12177e-48	No	No	No
sig_6_203	loc_6_774	3710_49_2	PLG	6:161214795	rs144981713	6	161214795	No	cis	C	0.01291	-0.654786	0.0837932	5.52651e-15	-0.672606	0.0843394	1.52382e-15	-0.675331	0.0824804	3.29701e-16	No	No	No
sig_6_203	loc_6_774	9880_33_3	TDO2	6:161214795	rs144981713	6	161214795	No	trans	C	0.01291	-0.880111	0.085988	1.378e-24	-0.773212	0.0885221	2.44367e-18	-0.880663	0.082134	1.48544e-26	No	No	No
sig_6_204	loc_6_774	4151_6_2	PLG	6:161270781	rs2489929	6	161270781	No	cis	T	0.149	0.272257	0.0252766	4.71293e-27	0.206506	0.0271064	2.56993e-14	0.256811	0.0240558	2.43349e-26	No	No	No
sig_6_207	loc_6_777	8336_267_3	GRAMD1C	6:162753898	rs9347624	6	162753898	No	trans	G	0.0107	0.114182	0.0140254	3.91745e-16	0.114182	0.0141099	5.85292e-16	0.105086	0.0136956	1.98418e-14	No	No	No
sig_6_213	loc_6_781	3339_33_1	THBS2	6:169601044	rs73041845	6	169601044	No	cis	T	0.1366	0.517219	0.0264974	7.48023e-85	0.482468	0.0280083	1.69806e-66	0.515018	0.0264564	1.30358e-81	No	No	No
sig_6_216	loc_6_782	12612_37_3	PSMB1	6:170807933	rs6930789	6	170807933	No	cis	T	0.4611	-0.366753	0.0171534	2.01748e-101	-0.366753	0.0178714	1.3758e-93	-0.368735	0.0171588	2.52427e-98	No	Yes	Yes
sig_7_4	loc_7_785	6626_81_3	CHST12	7:2449733	rs10215904	7	2449733	No	cis	T	0.1279	0.193592	0.0272406	1.18812e-12	0.193592	0.0273642	1.49821e-12	0.188307	0.0270527	3.79166e-12	No	No	No
sig_7_12	loc_7_789	5638_23_3	COLGALT1	7:6502367	rs6796	7	6502367	No	trans	C	0.2323	0.274547	0.0214848	2.15749e-37	0.274547	0.0218042	2.35229e-36	0.276557	0.0213566	8.69402e-38	No	No	No
sig_7_12	loc_7_789	9223_11_3	MANF	7:6524843	rs2347784	7	6524843	No	trans	G	0.2328	0.2432	0.0222876	1.01124e-27	0.2432	0.0225293	3.64088e-27	0.249514	0.0203554	4.349e-34	No	No	No
sig_7_15	loc_7_790	5735_54_3	C1GALT1C1	7:7296520	rs10279324	7	7296520	No	trans	G	0.465	-0.151049	0.0133471	1.08121e-29	-0.189728	0.0149136	4.46957e-37	-0.143575	0.0121672	9.68093e-32	No	No	No
sig_7_21	loc_7_793	8687_26_3	TMEM106B	7:12279761	rs1548884	7	12279761	No	cis	C	0.3997	-0.261449	0.0191194	1.44116e-42	-0.261449	0.0194507	3.44755e-41	-0.262481	0.0190739	2.27273e-42	No	Yes	Yes
sig_7_31	loc_7_802	7003_4_3	GALNT10	7:22926022	rs137909566	7	22926022	No	trans	C	0.01096	0.134412	0.0190361	1.65428e-12	0.131358	0.0191302	6.57866e-12	0.133258	0.018639	9.88317e-13	No	No	No
sig_7_32	loc_7_802	8606_39_3	GPNMB	7:23194401	rs73086142	7	23194401	No	cis	A	0.05401	0.503727	0.0414209	5.0031e-34	0.495377	0.0420117	4.323e-32	0.500599	0.0412018	1.579e-33	No	No	No
sig_7_34	loc_7_802	8289_8_3	GPNMB	7:23248208	rs117398992	7	23248208	No	cis	C	0.01061	-0.726345	0.0779043	1.12506e-20	-0.598024	0.0793446	4.8072e-14	-0.59507	0.0776808	2.18667e-14	No	No	No
sig_7_35	loc_7_802	8240_207_3	GPNMB	7:23290987	rs10262243	7	23290987	No	cis	A	0.3406	-0.212001	0.0195882	2.68175e-27	-0.212001	0.0198031	9.59963e-27	-0.211848	0.0195297	3.91565e-27	No	No	No
sig_7_35	loc_7_802	5080_131_3	GPNMB	7:23290987	rs10262243	7	23290987	No	cis	A	0.3406	-0.232494	0.0197565	5.70781e-32	-0.232494	0.0200129	3.36875e-31	-0.233061	0.0196928	6.4137e-32	No	No	No
sig_7_35	loc_7_802	8289_8_3	GPNMB	7:23292808	rs1881203	7	23292808	No	cis	C	0.3407	-0.214888	0.0169371	6.94409e-37	-0.196129	0.0173736	1.489e-29	-0.197789	0.0169685	5.05528e-31	No	No	No
sig_7_38	loc_7_802	6388_21_3	CCDC126	7:23637416	rs227937	7	23637416	No	cis	C	0.4867	-0.244641	0.0190581	1.02282e-37	-0.161897	0.0229538	1.74866e-12	-0.244488	0.0187677	3.24966e-38	No	No	No
sig_7_40	loc_7_804	11254_13_3	PAPLN	7:27321266	rs192638136	7	27321266	No	trans	T	0.009901	0.128609	0.0160444	1.09406e-15	0.128609	0.016134	1.57016e-15	0.118364	0.0157612	6.89838e-14	No	No	No
sig_7_49	loc_7_809	9284_25_3	SFRP4	7:37971913	rs2598109	7	37971913	No	cis	C	0.1559	0.268357	0.025568	9.0295e-26	0.201891	0.0269376	6.64164e-14	0.269886	0.0255562	8.13779e-26	No	No	No
sig_7_51	loc_7_809	8059_1_3	THPO	7:38242166	rs10224886	7	38242166	No	trans	A	0.254	-0.137504	0.0198981	4.8326e-12	-0.137504	0.0199846	5.96411e-12	-0.137161	0.0198626	5.58632e-12	No	No	No
sig_7_57	loc_7_813	9755_19_3	DBNL	7:44157978	rs3217962	7	44157978	No	cis	G	0.4454	-0.183172	0.016714	6.00304e-28	-0.183172	0.0168995	2.25108e-27	-0.183527	0.016639	5.49122e-28	No	No	No
sig_7_58	loc_7_814	6605_17_3	IGFALS	7:45960645	rs2854746	7	45960645	No	trans	C	0.3284	0.534425	0.0182066	2.16445e-189	0.534425	0.0195963	9.18079e-164	0.535266	0.0181437	2.13156e-177	No	No	No
sig_7_59	loc_7_814	2571_12_3	IGFBP3	7:45996425	rs148562589	7	45996425	No	cis	C	0.01883	0.606014	0.0635129	1.4066e-21	0.595323	0.0640619	1.50086e-20	0.607438	0.0634632	1.56505e-21	No	Yes	Yes
sig_7_60	loc_7_815	5364_7_3	SET	7:46723510	rs856563	7	46723510	No	trans	T	0.3589	-0.141662	0.0192818	2.02814e-13	-0.141662	0.0193748	2.63833e-13	-0.141092	0.0192246	2.4714e-13	No	No	No
sig_7_65	loc_7_818	11121_56_3	VWC2	7:49812564	rs79259707	7	49812564	No	cis	A	0.1316	-0.329683	0.0263308	5.74443e-36	-0.344167	0.0268092	1.00868e-37	-0.347689	0.0261422	9.82739e-40	No	No	No
sig_7_66	loc_7_818	11121_56_3	VWC2	7:49813995	rs73347629	7	49813995	No	cis	C	0.02652	-0.439512	0.0562539	5.58404e-15	-0.504291	0.0570235	9.27052e-19	-0.475145	0.0554174	1.29255e-17	No	Yes	Yes
sig_7_76	loc_7_823	11241_8_3	ASL	7:63829982	rs73137633	7	63829982	No	trans	G	0.0137	-0.611129	0.0815411	6.6432e-14	-0.611129	0.0819712	8.9587e-14	-0.604506	0.0811257	1.07017e-13	No	No	No
sig_7_77	loc_7_824	7928_183_3	TPST1	7:65475563	rs4718298	7	65475563	No	cis	G	0.4177	-0.00641711	0.0185807	0.729821	0.170689	0.0221517	1.30343e-14	0.192677	0.021421	3.22812e-19	No	No	No
sig_7_78	loc_7_824	7928_183_3	TPST1	7:65552497	rs313829	7	65552497	No	cis	A	0.3206	-0.284798	0.0194335	1.25151e-48	-0.378284	0.0235598	5.15942e-58	-0.398277	0.0228289	2.44904e-66	No	No	No
sig_7_87	loc_7_829	11227_31_3	TBL2	7:73006683	rs190736168	7	73006683	No	cis	T	0.03899	0.488385	0.0476271	1.13133e-24	0.488385	0.0480723	3.00938e-24	0.484491	0.0475811	3.93508e-24	No	Yes	Yes
sig_7_90	loc_7_831	5301_7_3	CCL11	7:75473955	rs6467887	7	75473955	No	trans	A	0.1033	0.305979	0.031017	5.91048e-23	0.305979	0.0312947	1.40852e-22	0.317335	0.0281999	4.72845e-29	No	No	No
sig_7_92	loc_7_832	11103_24_3	HSPB1	7:75924218	rs2908203	7	75924218	No	cis	T	0.2398	-0.214905	0.0208637	7.01499e-25	-0.214905	0.0210675	1.96717e-24	-0.21453	0.0207836	9.53624e-25	No	No	No
sig_7_100	loc_7_838	2681_23_2	HGF	7:81382690	rs984534	7	81382690	No	cis	C	0.215	-0.163092	0.0229296	1.13772e-12	-0.163092	0.0230345	1.43803e-12	-0.159731	0.0227185	2.30955e-12	No	No	No
sig_7_104	loc_7_840	2973_15_2	CD36	7:82485056	rs191938238	7	82485056	No	trans	C	0.01264	-0.566321	0.0813092	3.28334e-12	-0.559053	0.0816667	7.61862e-12	-0.556219	0.078762	1.85002e-12	No	No	No
sig_7_105	loc_7_841	5363_51_3	SEMA3E	7:83034362	rs3757607	7	83034362	No	cis	C	0.1558	-1.17989	0.0199508	0	-1.26525	0.0260143	0	-1.26742	0.018517	0	No	Yes	Yes
sig_7_105	loc_7_841	10670_26_3	SEMA3E	7:83049439	rs12668853	7	83049439	No	cis	A	0.1485	0.462127	0.024024	1.84743e-82	0.439951	0.0250409	4.2361e-69	0.435618	0.0240119	2.01415e-71	No	Yes	Yes
sig_7_108	loc_7_841	10670_26_3	SEMA3E	7:83278893	rs109467	7	83278893	No	cis	C	0.3948	0.167343	0.0179541	1.15683e-20	0.126336	0.0182474	4.40538e-12	0.126396	0.0175485	6.72485e-13	No	No	No
sig_7_109	loc_7_841	5363_51_3	SEMA3E	7:83282948	rs35110772	7	83282948	No	cis	G	0.04058	-0.103771	0.047319	0.0283067	0.353548	0.0485074	3.13315e-13	0.361211	0.0346176	3.01422e-25	No	No	No
sig_7_108	loc_7_841	5363_51_3	SEMA3E	7:83283969	rs188547	7	83283969	No	cis	G	0.3975	0.307158	0.0185522	1.43908e-61	0.43294	0.0194691	1.49581e-109	0.432237	0.0139052	3.51501e-195	No	No	No
sig_7_114	loc_7_844	13929_27_3	CROT	7:87014355	rs7776867	7	87014355	No	cis	T	0.0663	-0.380652	0.0376168	4.54103e-24	-0.380652	0.0379675	1.17498e-23	-0.381213	0.0375052	4.72371e-24	No	Yes	Yes
sig_7_116	loc_7_845	7933_75_3	ADAM22	7:87564497	rs2279542	7	87564497	No	cis	G	0.4817	-0.159959	0.0191317	6.22204e-17	-0.184146	0.0195394	4.3283e-21	-0.184383	0.0193312	2.14929e-21	Yes	No	Yes
sig_7_117	loc_7_845	7933_75_3	ADAM22	7:87761458	rs989616	7	87761458	No	cis	G	0.3803	-0.112695	0.0192812	5.07139e-09	-0.143906	0.0196216	2.23299e-13	-0.144486	0.0194215	1.17096e-13	No	No	No
sig_7_120	loc_7_848	11245_43_3	FLNA	7:94937446	rs662	7	94937446	No	trans	C	0.284	1.20014	0.0139781	0	1.17642	0.0219089	0	1.17752	0.0138921	0	No	No	No
sig_7_121	loc_7_848	11245_43_3	FLNA	7:94953895	rs705379	7	94953895	No	trans	A	0.3798	-0.309614	0.0196204	4.2578e-56	-0.16543	0.0202559	3.16109e-16	-0.166226	0.0129308	2.84827e-37	No	No	No
sig_7_126	loc_7_853	6402_8_3	PILRA	7:99971834	rs1859788	7	99971834	No	cis	A	0.3133	1.39294	0.00829065	0	1.39294	0.0204035	0	1.39285	0.00828408	0	Yes	No	Yes
sig_7_126	loc_7_853	10816_150_3	PILRA	7:99971834	rs1859788	7	99971834	No	cis	A	0.3133	1.40368	0.00789947	0	1.40368	0.0203457	0	1.40361	0.00789356	0	Yes	No	Yes
sig_7_127	loc_7_853	10608_9_3	HTN1	7:99987805	rs7783550	7	99987805	No	trans	T	0.1774	0.360545	0.024296	8.11354e-50	0.360545	0.0247868	6.20385e-48	0.359693	0.0242559	8.69856e-49	No	No	No
sig_7_128	loc_7_853	11237_49_3	PCOLCE	7:100235970	rs7385804	7	100235970	No	cis	C	0.359	-0.151607	0.0194259	5.97973e-15	-0.151607	0.0195314	8.3458e-15	-0.150279	0.0194032	1.13469e-14	No	No	No
sig_7_129	loc_7_853	10980_11_3	ACHE	7:100509163	rs4727469	7	100509163	No	cis	T	0.4731	0.299049	0.0182561	2.62394e-60	0.256695	0.0195477	2.16618e-39	0.255948	0.0190089	1.15019e-40	No	Yes	Yes
sig_7_130	loc_7_853	10980_11_3	ACHE	7:100536054	rs62483665	7	100536054	No	cis	T	0.1888	0.28366	0.0237397	6.59004e-33	0.188066	0.0251367	7.33443e-14	0.18679	0.0244247	2.41254e-14	No	No	No
sig_7_131	loc_7_853	2925_9_1	SERPINE1	7:100774749	rs2227667	7	100774749	No	cis	G	0.1734	-0.167618	0.0241802	4.14828e-12	-0.199195	0.0245775	5.28486e-16	-0.175295	0.0239585	2.91994e-13	No	No	No
sig_7_132	loc_7_853	10612_18_3	PLOD3	7:100855215	rs41281013	7	100855215	No	cis	G	0.01635	-0.513945	0.0727714	1.63582e-12	-0.531897	0.0731587	3.58277e-13	-0.515808	0.0725559	1.32136e-12	Yes	No	Yes
sig_7_140	loc_7_856	2523_31_3	CCL5	7:106308675	rs12666334	7	106308675	No	trans	T	0.4125	0.161586	0.0187209	6.06502e-18	0.161586	0.0188453	9.96412e-18	0.161851	0.0178583	1.7449e-19	No	No	No
sig_7_141	loc_7_856	5846_24_3	NOG	7:106338989	rs342242	7	106338989	No	trans	C	0.4453	-0.13714	0.018801	3.00232e-13	-0.13714	0.0188903	3.87635e-13	-0.12306	0.0175155	2.39448e-12	No	No	No
sig_7_141	loc_7_856	7227_75_3	COCH	7:106359216	rs342275	7	106359216	No	trans	T	0.4416	0.163432	0.0188587	4.47045e-18	0.163432	0.018986	7.43239e-18	0.151966	0.0177549	1.46732e-17	No	No	No
sig_7_141	loc_7_856	9796_4_3	CEL	7:106367604	rs342290	7	106367604	No	trans	C	0.4423	0.169942	0.0187665	1.35814e-19	0.169942	0.0189057	2.49605e-19	0.172709	0.0174358	6.2054e-23	No	No	No
sig_7_141	loc_7_856	14049_17_3	IL7	7:106367636	rs67036916	7	106367636	No	trans	A	0.4424	0.161485	0.0185876	3.69587e-18	0.161485	0.0187145	6.19667e-18	0.15998	0.0183788	4.18556e-18	No	No	No
sig_7_141	loc_7_856	9223_11_3	MANF	7:106372622	rs342294	7	106372622	No	trans	C	0.4486	-0.166796	0.0189352	1.26516e-18	-0.166796	0.0190676	2.17907e-18	-0.155982	0.0171998	1.65687e-19	No	No	No
sig_7_149	loc_7_861	11814_29_3	MET	7:116712401	rs141636670	7	116712401	No	cis	G	0.02458	-0.696107	0.0594522	1.15052e-31	-0.696107	0.0601891	6.17532e-31	-0.701547	0.0589992	3.3481e-32	No	No	No
sig_7_156	loc_7_868	11593_21_3	CXCL9	7:126997733	rs11563644	7	126997733	No	trans	C	0.06056	0.078972	0.0111393	1.34603e-12	0.078972	0.0111912	1.70572e-12	0.0794458	0.0110939	9.08052e-13	No	No	No
sig_7_161	loc_7_871	9267_2_3	CPA4	7:129938598	rs34587586	7	129938598	No	cis	T	0.3461	-1.16781	0.0117486	0	-1.14286	0.0203171	0	-1.16694	0.0117214	0	Yes	Yes	Yes
sig_7_164	loc_7_873	7806_33_3	B4GALT7	7:133931338	rs2544172	7	133931338	No	trans	C	0.4099	0.154477	0.0189943	4.19458e-16	0.154477	0.0191113	6.31926e-16	0.149292	0.0184607	7.49917e-16	No	No	No
sig_7_164	loc_7_873	6467_65_3	POGLUT1	7:133981379	rs2058976	7	133981379	No	trans	T	0.4302	0.445918	0.0182549	8.77116e-132	0.445918	0.0192505	1.05046e-118	0.446116	0.0168085	6.2155e-146	No	No	No
sig_7_164	loc_7_873	9223_11_3	MANF	7:133987896	rs2544215	7	133987896	No	trans	C	0.4318	0.379527	0.0186472	4.36455e-92	0.379527	0.0193552	1.30757e-85	0.374759	0.0174673	4.97817e-98	No	No	No
sig_7_165	loc_7_873	9854_36_3	AKR1B1	7:134135621	rs2229542	7	134135621	No	cis	C	0.01618	-1.27746	0.0711889	5.2841e-72	-1.27746	0.0733724	6.8525e-68	-1.27075	0.0712807	4.16598e-69	Yes	No	Yes
sig_7_169	loc_7_876	3045_72_2	PTN	7:137037202	rs161095	7	137037202	No	cis	G	0.4489	0.127237	0.0151035	3.62793e-17	0.135225	0.0152537	7.64634e-19	0.126623	0.0150423	4.87134e-17	No	No	No
sig_7_178	loc_7_882	5034_79_1	PRSS2	7:142463307	rs10258394	7	142463307	No	trans	C	0.4143	-0.146259	0.019401	4.74552e-14	-0.181685	0.0198203	4.88022e-20	-0.184552	0.0193279	1.94758e-21	No	No	No
sig_7_179	loc_7_882	5034_79_1	PRSS2	7:142505022	rs62473585	7	142505022	No	trans	A	0.08398	-0.291579	0.0338952	7.80876e-18	-0.348166	0.0346766	1.013e-23	-0.360189	0.0338726	3.78285e-26	No	No	No
sig_7_180	loc_7_882	5078_82_3	EPHB6	7:142552547	rs7789303	7	142552547	No	cis	G	0.2979	-0.251388	0.0195302	6.49081e-38	-0.251388	0.0198294	7.87596e-37	-0.250769	0.0195143	3.01494e-37	No	No	No
sig_7_180	loc_7_882	9261_14_3	EPHB6	7:142552547	rs7789303	7	142552547	No	cis	G	0.2979	-0.215691	0.0194903	1.82219e-28	-0.215691	0.0197114	7.22038e-28	-0.215469	0.0194739	3.75943e-28	No	No	No
sig_7_181	loc_7_882	6060_2_3	PIP	7:142836203	rs73170678	7	142836203	No	cis	T	0.1297	0.362936	0.0274427	6.27456e-40	0.349702	0.0279271	5.66003e-36	0.347954	0.0271774	5.47063e-37	Yes	No	Yes
sig_7_182	loc_7_882	6060_2_3	PIP	7:142988726	rs4647288	7	142988726	No	cis	A	0.01635	-0.660344	0.0721058	5.28742e-20	-0.608745	0.0727571	5.91936e-17	-0.596971	0.0708111	4.37789e-17	No	No	No
sig_7_182	loc_7_882	7154_92_3	C6orf58	7:142988726	rs4647288	7	142988726	No	trans	A	0.01635	-0.636596	0.0732064	3.44072e-18	-0.636596	0.0736978	5.72451e-18	-0.623239	0.0725521	1.12396e-17	No	No	No
sig_7_184	loc_7_882	3431_54_2	EPHA1	7:143103217	rs4421280	7	143103217	No	cis	G	0.1013	-1.18951	0.0258604	0	-1.13866	0.0310269	7.53034e-295	-1.1367	0.0259762	0	No	Yes	Yes
sig_7_185	loc_7_882	3431_54_2	EPHA1	7:143109139	rs11767557	7	143109139	No	cis	C	0.2093	0.356239	0.0217297	2.10719e-60	0.209745	0.0226025	1.6992e-20	0.203471	0.0189289	1.11723e-26	No	No	No
sig_7_189	loc_7_883	6965_19_3	CNTNAP2	7:145206498	rs6952800	7	145206498	No	trans	A	0.4468	0.415718	0.0179187	4.52871e-119	0.186852	0.0217459	8.50713e-18	0.190518	0.0196288	4.31508e-22	No	No	No
sig_7_190	loc_7_883	6965_19_3	CNTNAP2	7:145363182	rs6979892	7	145363182	No	trans	G	0.2885	0.604162	0.0189727	1.60629e-222	0.492103	0.0240212	2.85851e-93	0.489276	0.0216623	5.63032e-108	No	No	No
sig_7_192	loc_7_883	6965_19_3	CNTNAP2	7:145813854	rs2462603	7	145813854	No	cis	A	0.4982	0.175149	0.0186029	4.7243e-21	0.149177	0.0189202	3.15659e-15	0.135996	0.0169914	1.46709e-15	No	No	No
sig_7_197	loc_7_886	3079_62_2	RARRES2	7:150043205	rs2098053	7	150043205	No	cis	A	0.2601	0.34363	0.0191895	1.03639e-71	0.34363	0.0197619	1.00881e-67	0.343355	0.0191313	5.51079e-70	No	No	No
sig_7_199	loc_7_887	6209_2_3	AOC1	7:150476888	rs7806458	7	150476888	No	cis	G	0.3845	0.442419	0.0187318	2.48205e-123	0.408408	0.0198833	9.40445e-94	0.40677	0.0151056	6.57005e-150	No	No	No
sig_7_200	loc_7_887	6209_2_3	AOC1	7:150506495	rs139995291	7	150506495	No	cis	G	0.01918	-1.1353	0.0690909	1.12919e-60	-0.658118	0.0717649	4.70917e-20	-0.646644	0.0544681	4.16868e-32	No	No	No
sig_7_201	loc_7_887	6209_2_3	AOC1	7:150523544	rs10452848	7	150523544	No	cis	G	0.4961	0.753455	0.0163716	0	0.796869	0.0231036	1.09082e-260	0.81074	0.0176999	0	No	No	No
sig_7_202	loc_7_887	6209_2_3	AOC1	7:150556529	rs148084734	7	150556529	No	cis	G	0.02413	0.799788	0.0616255	1.62661e-38	0.698965	0.0661821	4.50658e-26	0.68381	0.050402	2.99162e-41	No	No	No
sig_7_203	loc_7_887	6209_2_3	AOC1	7:150557665	rs1049793	7	150557665	No	cis	G	0.2831	-0.176864	0.0206564	1.10744e-17	0.236427	0.0253117	9.57697e-21	0.258184	0.0194846	1.85788e-39	Yes	No	Yes
sig_7_204	loc_7_888	13686_2_3	IL5RA	7:150906453	rs73169642	7	150906453	No	trans	C	0.1584	0.190603	0.0255575	8.79719e-14	0.190603	0.0256873	1.17007e-13	0.183088	0.0238299	1.83474e-14	No	No	No
sig_7_204	loc_7_888	4491_4_2	IL5RA	7:150933044	rs10233479	7	150933044	No	trans	T	0.1545	0.229958	0.0256491	3.08768e-19	0.229958	0.0258373	5.57349e-19	0.226976	0.0237658	1.91069e-21	No	No	No
sig_8_9	loc_8_897	6629_3_3	DEFB1	8:6732897	rs5743454	8	6732897	No	cis	C	0.03713	-0.322103	0.0493113	6.48832e-11	-0.39172	0.0510396	1.6564e-14	-0.454397	0.0467625	3.87974e-22	No	No	No
sig_8_10	loc_8_897	6629_3_3	DEFB1	8:6733871	rs2741130	8	6733871	No	cis	G	0.4324	-0.385925	0.0178745	2.19121e-103	-0.339804	0.0216126	1.0608e-55	-0.411662	0.0176641	1.6619e-114	No	No	No
sig_8_12	loc_8_897	9250_87_3	DEFA1	8:6888134	rs55851618	8	6888134	No	cis	C	0.4133	0.156884	0.0193412	5.00443e-16	0.156884	0.0194589	7.48532e-16	0.156238	0.0193279	7.7096e-16	No	No	No
sig_8_17	loc_8_902	8042_88_3	SPINK9	8:10655330	rs6983956	8	10655330	No	trans	C	0.1415	-0.200639	0.0276174	3.73179e-13	-0.200639	0.0277528	4.84727e-13	-0.199322	0.0275845	5.67664e-13	No	No	No
sig_8_20	loc_8_904	9531_24_3	LST1	8:11681452	rs56130098	8	11681452	No	trans	T	0.02351	0.596842	0.0561323	2.09781e-26	0.511672	0.0572636	4.05818e-19	0.497719	0.0557085	5.54555e-19	No	No	No
sig_8_22	loc_8_904	5457_5_2	COLEC12	8:11702006	rs9009	8	11702006	No	trans	A	0.288	0.171323	0.0206226	9.77094e-17	0.171323	0.0207548	1.52411e-16	0.161691	0.0199182	5.84146e-16	No	No	No
sig_8_21	loc_8_904	8007_19_3	CTSB	8:11702840	rs1736081	8	11702840	No	cis	G	0.2523	0.591956	0.019064	1.10642e-211	0.646382	0.0213876	1.20687e-200	0.645765	0.0194225	1.51526e-220	No	No	No
sig_8_23	loc_8_904	3061_61_2	CTSB	8:11710629	rs1122182	8	11710629	No	cis	A	0.2842	0.390582	0.0205173	8.46741e-81	0.414336	0.0213053	3.05734e-84	0.41433	0.0200483	2.33058e-91	No	No	No
sig_8_24	loc_8_904	3061_61_2	CTSB	8:11719487	rs2142470	8	11719487	No	cis	T	0.3798	0.191204	0.0191455	1.73954e-23	0.227148	0.0194051	1.1927e-31	0.229024	0.018264	1.42516e-35	No	No	No
sig_8_25	loc_8_904	9357_4_3	CREG1	8:11720227	rs1293303	8	11720227	No	trans	C	0.4524	0.21041	0.0186648	1.78201e-29	0.21041	0.0188828	7.74922e-29	0.214251	0.0175513	7.9899e-34	No	No	No
sig_8_25	loc_8_904	7840_64_3	LGMN	8:11720227	rs1293303	8	11720227	No	trans	C	0.4524	0.147598	0.0192208	1.60239e-14	0.147598	0.0193242	2.20662e-14	0.145075	0.0189684	2.40048e-14	No	No	No
sig_8_25	loc_8_904	9531_24_3	LST1	8:11720227	rs1293303	8	11720227	No	trans	C	0.4524	-0.209705	0.0170553	9.56541e-35	-0.188174	0.0174603	4.4088e-27	-0.186523	0.0169793	8.90656e-28	No	No	No
sig_8_25	loc_8_904	6382_17_3	MANBA	8:11720227	rs1293303	8	11720227	No	trans	C	0.4524	0.140295	0.0187419	7.12027e-14	0.140295	0.0188379	9.51263e-14	0.138392	0.0178625	1.11278e-14	No	No	No
sig_8_25	loc_8_904	8007_19_3	CTSB	8:11720227	rs1293303	8	11720227	No	cis	C	0.4524	0.0530817	0.0179388	0.00308595	0.191144	0.0185239	5.79478e-25	0.194244	0.0168574	2.30208e-30	No	No	No
sig_8_25	loc_8_904	12399_194_3	CCDC50	8:11720227	rs1293303	8	11720227	No	trans	C	0.4524	0.162132	0.0190591	1.78796e-17	0.162132	0.0191854	2.89269e-17	0.162701	0.0190446	1.68204e-17	No	No	No
sig_8_25	loc_8_904	8314_71_3	GNS	8:11720227	rs1293303	8	11720227	No	trans	C	0.4524	0.428486	0.0179755	1.37403e-125	0.409364	0.0190955	5.94433e-102	0.408128	0.0180665	5.23155e-108	No	No	No
sig_8_26	loc_8_904	8314_71_3	GNS	8:11722895	rs146275847	8	11722895	No	trans	C	0.02219	-0.643543	0.062509	7.40613e-25	-0.449405	0.0637497	1.79538e-12	-0.443644	0.0603348	2.22987e-13	No	No	No
sig_8_27	loc_8_905	13397_88_3	DEFB4A	8:12674424	rs148230461	8	12674424	No	trans	A	0.0122	0.622555	0.0830048	6.37065e-14	0.624538	0.0834212	7.07013e-14	0.625559	0.0830858	5.9604e-14	No	No	No
sig_8_31	loc_8_909	5000_52_1	LGALS3BP	8:16049656	rs73665257	8	16049656	No	trans	G	0.05242	0.381144	0.042671	4.17788e-19	0.379452	0.0430179	1.13647e-18	0.374214	0.0414392	2.34237e-19	No	No	No
sig_8_32	loc_8_909	5000_52_1	LGALS3BP	8:16120101	rs149371970	8	16120101	No	trans	T	0.01423	0.776997	0.0792721	1.10767e-22	0.785793	0.0799834	8.83561e-23	0.749919	0.0771221	3.63716e-22	No	No	No
sig_8_33	loc_8_910	5000_52_1	LGALS3BP	8:16452186	rs186768002	8	16452186	No	trans	T	0.01724	-0.565427	0.073691	1.68091e-14	-0.53808	0.0741393	3.93778e-13	-0.512767	0.071335	7.46857e-13	No	No	No
sig_8_34	loc_8_911	5581_28_3	FGL1	8:17737393	rs2467071	8	17737393	No	cis	T	0.02847	-0.99811	0.056006	4.81428e-71	-0.710742	0.0596317	9.43862e-33	-0.708303	0.0557789	2.01003e-36	No	No	No
sig_8_35	loc_8_911	5581_28_3	FGL1	8:17753306	rs17634704	8	17753306	No	cis	A	0.3133	-0.462115	0.0192082	6.84868e-128	-0.399368	0.0208874	1.72114e-81	-0.400042	0.0195529	1.21288e-89	No	Yes	Yes
sig_8_39	loc_8_915	2515_14_3	GFRA2	8:21479255	rs4739274	8	21479255	No	cis	A	0.4403	-0.239562	0.0181613	9.91332e-40	-0.246109	0.0184895	2.00642e-40	-0.246643	0.0176253	9.96209e-44	No	No	No
sig_8_40	loc_8_915	2515_14_3	GFRA2	8:21550768	rs15881	8	21550768	No	cis	A	0.4879	-0.298921	0.0177683	1.64791e-63	-0.301143	0.0182351	2.88754e-61	-0.299556	0.0173886	8.99796e-65	No	No	No
sig_8_41	loc_8_915	2515_14_3	GFRA2	8:21691614	rs4872494	8	21691614	No	cis	A	0.3115	-0.10908	0.0194658	2.09855e-08	-0.133148	0.0195628	1.00212e-11	-0.131586	0.0186315	1.84343e-12	No	No	No
sig_8_44	loc_8_917	7693_13_3	TNFRSF10B	8:22882293	rs59296513	8	22882293	No	cis	A	0.3269	0.141489	0.0194746	3.72185e-13	0.141489	0.0195687	4.8166e-13	0.138351	0.0194899	1.42401e-12	No	No	No
sig_8_47	loc_8_920	10419_1_3	SCARA5	8:27596786	rs181819445	8	27596786	No	cis	G	0.01211	-0.784432	0.0890144	1.22476e-18	-0.637793	0.0906143	1.94261e-12	-0.640763	0.0886703	5.65742e-13	No	No	No
sig_8_50	loc_8_920	4155_3_2	TNC	8:27767066	rs17058204	8	27767066	No	trans	A	0.09477	0.300221	0.0320842	8.1812e-21	0.387441	0.0329611	6.696e-32	0.353176	0.0276939	1.02223e-36	No	No	No
sig_8_50	loc_8_920	5675_6_3	PRELP	8:27767276	rs58646328	8	27767276	No	trans	A	0.09415	0.187731	0.0322643	5.93652e-09	0.271558	0.0329879	1.84023e-16	0.297894	0.0246127	2.74888e-33	No	No	No
sig_8_50	loc_8_920	7131_207_3	CETP	8:27769367	rs28588017	8	27769367	No	trans	G	0.09494	0.20234	0.0321648	3.15981e-10	0.295742	0.0328959	2.46689e-19	0.318862	0.0264817	5.75918e-33	No	No	No
sig_8_50	loc_8_920	5738_25_3	SFTPC	8:27769367	rs28588017	8	27769367	No	trans	G	0.09494	0.278715	0.0317858	1.81001e-18	0.378594	0.0326271	3.94686e-31	0.36997	0.0308118	8.5404e-33	No	No	No
sig_8_50	loc_8_920	6260_14_3	FAM163A	8:27769367	rs28588017	8	27769367	No	trans	G	0.09494	0.269624	0.0315307	1.2186e-17	0.362057	0.0323472	4.41971e-29	0.35437	0.0308222	3.07527e-30	No	No	No
sig_8_50	loc_8_920	7008_13_3	EVA1C	8:27769367	rs28588017	8	27769367	No	trans	G	0.09494	0.177932	0.0321278	3.05497e-08	0.248505	0.032834	3.77495e-14	0.250987	0.031537	2.10919e-15	No	No	No
sig_8_51	loc_8_920	6042_52_3	POFUT2	8:27803599	rs4276643	8	27803599	No	trans	C	0.352	0.138455	0.0187775	1.66265e-13	0.138455	0.0188698	2.1778e-13	0.135019	0.0178052	3.95342e-14	No	No	No
sig_8_52	loc_8_920	10419_1_3	SCARA5	8:27805384	rs2685422	8	27805384	No	cis	A	0.3205	-0.252575	0.0198088	3.09172e-37	-0.23236	0.0203074	2.57527e-30	-0.231865	0.019855	3.92898e-31	No	No	No
sig_8_53	loc_8_920	5675_6_3	PRELP	8:27805783	rs2726951	8	27805783	No	trans	T	0.2916	0.243909	0.0205072	1.27437e-32	0.277684	0.0211739	2.72302e-39	0.271307	0.0157764	1.47217e-64	No	No	No
sig_8_53	loc_8_920	7131_207_3	CETP	8:27805783	rs2726951	8	27805783	No	trans	T	0.2916	0.275856	0.0204693	2.14859e-41	0.312581	0.0212066	3.57743e-49	0.308738	0.0170504	3.56893e-71	No	No	No
sig_8_53	loc_8_920	6260_14_3	FAM163A	8:27805783	rs2726951	8	27805783	No	trans	T	0.2916	0.264372	0.0201462	2.44167e-39	0.309339	0.0208545	8.93564e-50	0.312823	0.0198459	9.42062e-55	No	No	No
sig_8_53	loc_8_920	4155_3_2	TNC	8:27807434	rs2685417	8	27807434	No	trans	C	0.2919	0.243092	0.0205948	3.74132e-32	0.291339	0.021258	9.49353e-43	0.301429	0.0178342	1.77143e-62	No	No	No
sig_8_53	loc_8_920	5738_25_3	SFTPC	8:27807434	rs2685417	8	27807434	No	trans	C	0.2919	0.277411	0.0203105	1.79642e-42	0.323435	0.021055	2.96998e-53	0.326654	0.0198566	2.31981e-59	No	No	No
sig_8_53	loc_8_920	7008_13_3	EVA1C	8:27807434	rs2685417	8	27807434	No	trans	C	0.2919	0.204956	0.0206068	2.62426e-23	0.235924	0.0211925	8.71981e-29	0.236367	0.0203322	7.17914e-31	No	No	No
sig_8_53	loc_8_920	6107_3_3	CELA1	8:27809387	rs2726948	8	27809387	No	trans	A	0.2961	0.159998	0.0202088	2.42833e-15	0.159998	0.0203245	3.48487e-15	0.146725	0.0163056	3.12136e-19	No	No	No
sig_8_57	loc_8_924	7156_2_3	FUT10	8:33304694	rs13250099	8	33304694	No	cis	C	0.3985	0.0463247	0.0044588	2.76802e-25	0.0463247	0.00450287	7.99637e-25	0.0469615	0.00440356	2.73837e-26	No	No	No
sig_8_64	loc_8_928	3221_54_1	SFRP1	8:41176666	rs1159162	8	41176666	No	cis	G	0.4237	-0.131661	0.0187155	1.99455e-12	-0.139225	0.0188362	1.4531e-13	-0.131546	0.0186957	2.22368e-12	No	No	No
sig_8_65	loc_8_929	2212_69_1	PLAT	8:42020158	rs77346091	8	42020158	No	cis	C	0.03236	-0.463113	0.0532712	3.51452e-18	-0.463113	0.0536416	5.95158e-18	-0.473774	0.0531145	6.30079e-19	No	Yes	Yes
sig_8_68	loc_8_929	8006_12_3	DNAJB12	8:42429484	rs2923440	8	42429484	No	trans	A	0.3543	-0.136735	0.0186116	2.03066e-13	-0.136735	0.0187056	2.67489e-13	-0.139913	0.0185907	6.10545e-14	No	No	No
sig_8_69	loc_8_930	11254_13_3	PAPLN	8:48129224	rs9785104	8	48129224	No	trans	G	0.01335	0.0975415	0.0140339	3.642e-12	0.0975415	0.014094	4.49232e-12	0.0936107	0.0137128	9.66582e-12	No	No	No
sig_8_71	loc_8_931	5462_62_3	FCN3	8:55451193	rs28615248	8	55451193	No	trans	C	0.2235	0.156335	0.0213302	2.31393e-13	0.156335	0.0214341	3.01405e-13	0.171562	0.0200162	1.32482e-17	No	No	No
sig_8_74	loc_8_933	9076_25_3	PENK	8:57361293	rs2576575	8	57361293	No	cis	T	0.4562	-0.422166	0.0175091	1.90583e-128	-0.311234	0.0209704	7.88748e-50	-0.364752	0.0177655	3.12467e-90	No	No	No
sig_8_76	loc_8_933	9076_25_3	PENK	8:57487313	rs56271251	8	57487313	No	cis	T	0.2564	-0.34726	0.0207385	6.18998e-63	-0.226026	0.0221173	1.62336e-24	-0.23503	0.0204897	4.15528e-30	No	No	No
sig_8_78	loc_8_933	9231_23_3	IMPAD1	8:57876576	rs112433249	8	57876576	No	cis	C	0.01635	-1.62068	0.072925	2.01636e-109	-1.62068	0.0763699	6.05415e-100	-1.62102	0.0728697	6.21929e-105	Yes	No	Yes
sig_8_81	loc_8_935	11390_24_3	CA8	8:61195053	rs7009482	8	61195053	No	cis	A	0.4156	0.198837	0.0190423	1.59654e-25	0.198837	0.0192304	4.66013e-25	0.199371	0.0189956	1.59747e-25	No	Yes	Yes
sig_8_84	loc_8_937	6998_106_3	ASPH	8:62554412	rs7812327	8	62554412	No	cis	T	0.2988	-0.203229	0.0204222	2.48719e-23	-0.157368	0.02149	2.4282e-13	-0.156138	0.0210907	1.53595e-13	No	No	No
sig_8_85	loc_8_937	6998_106_3	ASPH	8:62618622	rs115581627	8	62618622	No	cis	T	0.03757	-0.493375	0.0487876	4.85216e-24	-0.386876	0.0513469	4.89978e-14	-0.390145	0.0504863	1.29827e-14	No	No	No
sig_8_87	loc_8_938	9370_69_3	GGH	8:63951681	rs719235	8	63951681	No	cis	A	0.2519	-0.398392	0.0213665	1.37013e-77	-0.272926	0.0238087	2.01679e-30	-0.328675	0.0207647	3.47111e-55	No	No	No
sig_8_88	loc_8_938	9370_69_3	GGH	8:63952006	rs3758147	8	63952006	No	cis	A	0.08009	0.747828	0.0332869	8.90079e-112	0.654542	0.0354198	3.01575e-76	0.649339	0.0327929	2.82733e-84	No	No	No
sig_8_90	loc_8_940	8475_15_3	MMP7	8:65889035	rs78706544	8	65889035	No	trans	G	0.02634	0.0744894	0.0108166	5.71489e-12	0.0744894	0.0108632	7.02982e-12	0.0741017	0.010711	5.10767e-12	No	No	No
sig_8_98	loc_8_946	14049_17_3	IL7	8:79739109	rs72667500	8	79739109	No	cis	G	0.0907	-0.33555	0.0323709	3.54809e-25	-0.33555	0.0326927	1.02646e-24	-0.33161	0.032066	7.82515e-25	No	No	No
sig_8_103	loc_8_951	4969_2_1	CA1	8:85790236	rs75881014	8	85790236	No	trans	A	0.01317	-0.741791	0.0809092	4.81023e-20	-0.692674	0.0817967	2.49123e-17	-0.698501	0.0806651	6.19957e-18	No	No	No
sig_8_104	loc_8_952	4969_2_1	CA1	8:86307463	rs7000950	8	86307463	No	cis	T	0.4289	0.152627	0.018959	8.25429e-16	0.139254	0.0191374	3.42538e-13	0.139815	0.0188638	1.44014e-13	No	No	No
sig_8_105	loc_8_953	7096_30_3	RMDN1	8:87512896	rs6415565	8	87512896	No	cis	C	0.4829	0.836427	0.0150801	0	0.570755	0.0224259	6.92909e-143	0.571761	0.0167264	7.54842e-232	No	No	No
sig_8_106	loc_8_953	7096_30_3	RMDN1	8:87530793	rs72690443	8	87530793	No	cis	C	0.2306	-0.93574	0.0181675	0	-0.577113	0.0262001	1.58383e-107	-0.568892	0.0196059	4.55934e-172	No	Yes	Yes
sig_8_111	loc_8_957	9394_19_3	CPQ	8:97658153	rs72680193	8	97658153	No	cis	A	0.04234	-0.505849	0.0461518	5.91404e-28	-0.346387	0.0471344	1.99796e-13	-0.36335	0.0426922	2.21457e-17	No	No	No
sig_8_112	loc_8_958	9394_19_3	CPQ	8:98024009	rs11984922	8	98024009	No	cis	C	0.03996	0.673979	0.0470228	1.36061e-46	0.61716	0.0479946	7.66067e-38	0.603105	0.043511	5.98187e-43	No	No	No
sig_8_113	loc_8_958	9394_19_3	CPQ	8:98041637	rs148684432	8	98041637	No	cis	A	0.02007	-1.48689	0.0642418	1.62452e-118	-1.38623	0.068038	2.82783e-92	-1.40414	0.0615873	6.90015e-110	Yes	No	Yes
sig_8_114	loc_8_959	14636_25_3	RIDA	8:99118622	rs2242197	8	99118622	No	cis	C	0.3545	-0.147183	0.0196989	7.92042e-14	-0.147183	0.0197972	1.04931e-13	-0.146015	0.0196934	1.41209e-13	No	No	No
sig_8_116	loc_8_961	8925_25_3	RRM2B	8:103216686	rs78020802	8	103216686	No	cis	A	0.05781	0.566297	0.0398215	6.7987e-46	0.566297	0.0405803	2.93449e-44	0.567353	0.0398106	2.92456e-45	No	No	No
sig_8_116	loc_8_961	8854_59_3	RRM2B	8:103216898	rs1052069	8	103216898	No	cis	A	0.05773	0.333644	0.0401751	1.00033e-16	0.333644	0.0404355	1.56736e-16	0.336025	0.0394915	2.25505e-17	No	No	No
sig_8_118	loc_8_963	7744_10_3	LRP12	8:105617441	rs80313215	8	105617441	No	cis	A	0.1975	0.230774	0.0238645	4.03669e-22	0.230774	0.0240716	9.07117e-22	0.229733	0.0238057	7.36746e-22	No	No	No
sig_8_119	loc_8_964	13652_2_3	TOM1L1	8:106512828	rs4734869	8	106512828	No	trans	A	0.2287	-0.159244	0.0204402	6.66252e-15	-0.159244	0.0205553	9.40212e-15	-0.151956	0.0199874	3.40885e-14	No	No	No
sig_8_120	loc_8_964	4867_15_2	VEGFA	8:106572270	rs2343592	8	106572270	Yes	trans	G	0.2127	-0.216482	0.0234674	2.84099e-20	-0.216482	0.0236531	5.56951e-20	-0.203545	0.0163688	5.11514e-35	No	No	No
sig_8_120	loc_8_964	7227_75_3	COCH	8:106581528	rs6993770	8	106581528	Yes	trans	T	0.2202	-0.2814	0.0228379	6.92854e-35	-0.2814	0.0231618	5.78598e-34	-0.260322	0.0216512	7.06683e-33	No	No	No
sig_8_120	loc_8_964	2977_7_2	EDAR	8:106581528	rs6993770	8	106581528	Yes	trans	T	0.2202	0.231114	0.0228852	5.58988e-24	0.231114	0.0231031	1.46951e-23	0.235093	0.021163	2.31914e-28	No	No	No
sig_8_120	loc_8_964	5604_30_3	HPSE	8:106581528	rs6993770	8	106581528	Yes	trans	T	0.2202	-0.196752	0.0231936	2.19404e-17	-0.196752	0.023349	3.55897e-17	-0.191178	0.0210373	1.39836e-19	No	No	No
sig_8_120	loc_8_964	3179_51_2	CTSA	8:106581528	rs6993770	8	106581528	Yes	trans	T	0.2202	-0.195709	0.0226537	5.66265e-18	-0.195709	0.0228111	9.5257e-18	-0.190954	0.0218973	3.64621e-18	No	No	No
sig_8_120	loc_8_964	2597_8_3	VEGFA	8:106581528	rs6993770	8	106581528	Yes	trans	T	0.2202	-0.203571	0.0231303	1.35538e-18	-0.203571	0.0232972	2.37254e-18	-0.196928	0.0188803	3.13899e-25	No	No	No
sig_8_120	loc_8_964	3365_7_2	DKK4	8:106581528	rs6993770	8	106581528	Yes	trans	T	0.2202	-0.176315	0.0223167	2.77596e-15	-0.176315	0.0224468	4.0038e-15	-0.173056	0.021244	4.63857e-16	No	No	No
sig_8_120	loc_8_964	9341_1_3	PDGFD	8:106581528	rs6993770	8	106581528	Yes	trans	T	0.2202	-0.1962	0.0225273	3.054e-18	-0.1962	0.0226867	5.22989e-18	-0.194881	0.0202448	9.28822e-22	No	No	No
sig_8_120	loc_8_964	3535_84_1	DKK1	8:106581528	rs6993770	8	106581528	Yes	trans	T	0.2202	-0.188221	0.0223716	3.98327e-17	-0.188221	0.0225198	6.378e-17	-0.185416	0.0211415	2.36098e-18	No	No	No
sig_8_120	loc_8_964	14038_130_3	CST7	8:106581528	rs6993770	8	106581528	Yes	trans	T	0.2202	-0.18174	0.0233719	7.4851e-15	-0.18174	0.0235031	1.05377e-14	-0.182813	0.015718	6.73812e-31	No	No	No
sig_8_120	loc_8_964	14032_2_3	VEGFA	8:106583124	rs4734879	8	106583124	Yes	trans	G	0.2139	-0.227367	0.0232858	1.60387e-22	-0.227367	0.0234929	3.73542e-22	-0.216137	0.015715	2.52303e-42	No	No	No
sig_8_120	loc_8_964	2979_8_2	CXCL5	8:106590705	rs4541868	8	106590705	Yes	trans	A	0.2167	0.225842	0.0224838	9.69871e-24	0.225842	0.0226961	2.50428e-23	0.23226	0.0195297	3.27601e-32	No	No	No
sig_8_121	loc_8_965	2811_27_1	ANGPT1	8:108334162	rs141029929	8	108334162	No	cis	T	0.01618	0.565699	0.0737029	1.64907e-14	0.565699	0.0741074	2.28456e-14	0.572573	0.0734724	7.80473e-15	Yes	No	Yes
sig_8_128	loc_8_970	13101_60_3	SOST	8:119980069	rs6992497	8	119980069	No	trans	A	0.4709	0.143939	0.0160256	2.66333e-19	0.143939	0.0161438	4.83185e-19	0.14215	0.0160526	1.11677e-18	No	No	No
sig_8_130	loc_8_971	2737_22_2	NOV	8:120466959	rs80309268	8	120466959	No	cis	C	0.2367	0.208036	0.0195024	1.44928e-26	0.208036	0.0197104	4.83587e-26	0.209401	0.0194751	1.08447e-26	No	Yes	Yes
sig_8_136	loc_8_976	7267_2_3	SPTLC2	8:129035708	rs137956473	8	129035708	No	trans	T	0.01529	0.165502	0.0240126	5.48981e-12	0.165502	0.0241154	6.74659e-12	0.167471	0.0239652	3.12711e-12	No	No	No
sig_8_142	loc_8_982	13692_154_3	WISP1	8:134086865	rs2739156	8	134086865	No	cis	A	0.2814	-0.532662	0.0201986	2.93011e-153	-0.314689	0.0231573	4.64255e-42	-0.318374	0.0173151	2.86762e-73	No	No	No
sig_8_143	loc_8_982	13692_154_3	WISP1	8:134124621	rs11784362	8	134124621	No	cis	T	0.2206	0.607706	0.0217593	1.2008e-171	0.484667	0.0249119	2.63249e-84	0.487096	0.0186554	1.43248e-141	No	No	No
sig_8_144	loc_8_982	13692_154_3	WISP1	8:134202942	rs2013158	8	134202942	No	cis	A	0.2642	0.727674	0.0193177	0	0.544651	0.0246023	1.3548e-108	0.541315	0.0185529	7.96158e-174	No	No	No
sig_8_145	loc_8_982	13692_154_3	WISP1	8:134204036	rs55884058	8	134204036	No	cis	C	0.3787	-0.644304	0.0177971	5.51021e-287	-0.359926	0.0227047	1.35085e-56	-0.360806	0.0170802	3.28683e-95	No	No	No
sig_8_147	loc_8_982	11266_8_3	SELPLG	8:134470361	rs28687047	8	134470361	No	trans	A	0.2251	-0.160113	0.0222087	5.61693e-13	-0.160113	0.0223167	7.25318e-13	-0.164243	0.0219209	7.85849e-14	No	No	No
sig_8_148	loc_8_982	5657_28_3	ST3GAL1	8:134503148	rs9643300	8	134503148	No	cis	C	0.4889	0.185472	0.0183618	5.46982e-24	0.185472	0.0185354	1.42872e-23	0.18581	0.0183519	7.03188e-24	No	No	No
sig_8_151	loc_8_985	11254_13_3	PAPLN	8:141341695	rs148845260	8	141341695	No	trans	C	0.01229	0.116457	0.0152243	2.01895e-14	0.113902	0.015317	1.03545e-13	0.107846	0.0149385	5.95601e-13	No	No	No
sig_8_156	loc_8_988	8358_30_3	PRDX3	8:145247168	rs6988451	8	145247168	No	trans	A	0.431	-0.148875	0.0182254	3.12131e-16	-0.148875	0.0183354	4.68027e-16	-0.148622	0.0181248	2.98396e-16	No	No	No
sig_9_1	loc_9_989	4867_15_2	VEGFA	9:2622134	rs34881325	9	2622134	No	trans	T	0.3925	-0.168432	0.0195068	5.89703e-18	-0.174261	0.0196558	7.60875e-19	-0.187092	0.0135919	2.16329e-42	No	No	No
sig_9_1	loc_9_989	14032_2_3	VEGFA	9:2622134	rs34881325	9	2622134	No	trans	T	0.3925	-0.14938	0.019418	1.43879e-14	-0.149219	0.0195236	2.12177e-14	-0.170898	0.0130582	1.50838e-38	No	No	No
sig_9_2	loc_9_989	4867_15_2	VEGFA	9:2692583	rs2375981	9	2692583	No	trans	G	0.4563	-0.248688	0.0190527	6.13843e-39	-0.230532	0.0196155	6.85198e-32	-0.258065	0.0134131	8.03726e-80	No	No	No
sig_9_2	loc_9_989	14032_2_3	VEGFA	9:2692583	rs2375981	9	2692583	No	trans	G	0.4563	-0.22754	0.0189877	4.33375e-33	-0.218576	0.0193034	1.0076e-29	-0.237277	0.0128946	2.25063e-73	No	No	No
sig_9_2	loc_9_989	2597_8_3	VEGFA	9:2692583	rs2375981	9	2692583	No	trans	G	0.4563	-0.157759	0.0191529	1.76847e-16	-0.14843	0.0193544	1.73256e-14	-0.164728	0.0156481	1.15222e-25	No	No	No
sig_9_10	loc_9_991	5060_62_3	CD274	9:5459419	rs1411262	9	5459419	No	cis	T	0.2594	-0.331018	0.0208646	1.10623e-56	-0.331018	0.0213416	2.94685e-54	-0.331158	0.0208356	1.28056e-55	No	No	No
sig_9_11	loc_9_991	3004_67_2	PDCD1LG2	9:5506383	rs10975153	9	5506383	No	cis	C	0.2073	0.215634	0.0225171	1.00433e-21	0.222476	0.0227709	1.51229e-22	0.221327	0.0209421	7.48586e-26	No	No	No
sig_9_12	loc_9_991	3004_67_2	PDCD1LG2	9:5510644	rs16923189	9	5510644	No	cis	G	0.2856	0.457062	0.0190704	6.1312e-127	0.450429	0.0200696	1.48427e-111	0.448129	0.0185524	1.9492e-122	No	No	No
sig_9_13	loc_9_991	3004_67_2	PDCD1LG2	9:5557708	rs7854413	9	5557708	No	cis	C	0.07143	-0.31675	0.0352002	2.28763e-19	-0.325003	0.0355598	6.26671e-20	-0.32528	0.0328325	6.09434e-23	Yes	No	Yes
sig_9_30	loc_9_1004	3773_15_4	TEK	9:27196494	rs511619	9	27196494	No	cis	A	0.05649	0.318471	0.0408252	6.14947e-15	0.332767	0.0410879	5.54594e-16	0.333593	0.0395513	4.23394e-17	No	Yes	Yes
sig_9_31	loc_9_1004	3773_15_4	TEK	9:27201551	rs117982767	9	27201551	No	cis	G	0.0198	0.564173	0.0693509	4.1177e-16	0.587574	0.0698536	4.04752e-17	0.567146	0.0671463	3.82663e-17	No	Yes	Yes
sig_9_34	loc_9_1005	10499_1_3	TMEM106A	9:27627074	rs10968017	9	27627074	No	trans	G	0.2616	-0.162821	0.0215711	4.41625e-14	-0.162821	0.0216827	5.94633e-14	-0.159225	0.0214975	1.49645e-13	No	No	No
sig_9_33	loc_9_1005	9263_57_3	SIAE	9:27628440	rs10968020	9	27628440	No	trans	C	0.2344	-0.217128	0.0221949	1.33482e-22	-0.217128	0.0223899	3.08675e-22	-0.225069	0.021998	2.40168e-24	No	No	No
sig_9_39	loc_9_1007	7136_107_3	HBE1	9:30189853	rs376830903	9	30189853	No	trans	A	0.01149	0.148062	0.0172102	7.75548e-18	0.148062	0.0173239	1.26662e-17	0.148153	0.0171328	6.878e-18	No	No	No
sig_9_44	loc_9_1010	5028_59_1	CD163	9:33117524	rs2031902	9	33117524	No	trans	C	0.3915	0.141564	0.0192187	1.75889e-13	0.141564	0.0193123	2.29745e-13	0.137153	0.0188287	3.70225e-13	No	No	No
sig_9_45	loc_9_1010	3206_4_2	LYVE1	9:33186079	rs747363	9	33186079	No	trans	C	0.4979	0.107758	0.0153814	2.45694e-12	0.107758	0.0154501	3.0675e-12	0.106145	0.0151208	2.5005e-12	No	No	No
sig_9_48	loc_9_1013	2711_6_2	CNTFR	9:34593086	rs10972159	9	34593086	No	cis	A	0.02917	-0.580789	0.0530381	6.61467e-28	-0.599561	0.0537147	6.26106e-29	-0.577598	0.0530685	2.64744e-27	No	No	No
sig_9_48	loc_9_1013	14101_2_3	CNTFR	9:34593086	rs10972159	9	34593086	No	cis	A	0.02917	-0.625175	0.0529676	3.76774e-32	-0.635198	0.0536435	2.39338e-32	-0.634072	0.0527677	7.68264e-33	No	No	No
sig_9_49	loc_9_1013	3814_63_1	IL11RA	9:34647802	rs41274865	9	34647802	No	cis	C	0.07302	0.51037	0.0343753	7.27548e-50	0.51037	0.0350704	5.6128e-48	0.50389	0.034339	7.96235e-48	No	No	No
sig_9_50	loc_9_1013	2192_63_10	CCL27	9:34649442	rs2070074	9	34649442	No	cis	G	0.09344	-0.317418	0.0302359	8.81826e-26	-0.380999	0.0322383	3.14271e-32	-0.315684	0.0300524	1.46032e-25	No	No	No
sig_9_51	loc_9_1013	11254_13_3	PAPLN	9:34675357	rs72737145	9	34675357	No	trans	A	0.01353	0.102905	0.014323	6.74051e-13	0.102704	0.0143924	9.61157e-13	0.10331	0.0140391	2.13789e-13	No	No	No
sig_9_54	loc_9_1013	14101_2_3	CNTFR	9:34691535	rs2233873	9	34691535	No	cis	C	0.06551	-0.261566	0.0367503	1.09995e-12	-0.272634	0.0369309	1.55623e-13	-0.284609	0.0362632	5.05017e-15	No	No	No
sig_9_56	loc_9_1014	5483_1_3	RGMA	9:35834942	rs2236291	9	35834942	No	trans	G	0.4448	-0.193964	0.0179196	2.64593e-27	-0.193964	0.0181152	9.41233e-27	-0.194102	0.0177485	1.51178e-27	No	No	No
sig_9_56	loc_9_1014	3332_57_1	HFE2	9:35837284	rs10758327	9	35837284	No	trans	T	0.4432	-0.166898	0.0187427	5.35337e-19	-0.166898	0.0188811	9.62238e-19	-0.164246	0.0185025	9.22201e-19	No	No	No
sig_9_74	loc_9_1024	5737_61_3	SEMA4D	9:91991287	rs186851142	9	91991287	No	cis	A	0.07355	-1.29651	0.0304687	0	-1.26245	0.0355499	3.18922e-276	-1.29811	0.0305526	0	No	Yes	Yes
sig_9_77	loc_9_1026	6451_64_3	ASPN	9:95047607	rs10820965	9	95047607	No	cis	T	0.3621	-0.314074	0.0183112	6.0709e-66	-0.314074	0.0187924	1.05731e-62	-0.314788	0.0182628	7.70143e-65	No	No	No
sig_9_77	loc_9_1026	9023_9_3	CD34	9:95055429	rs10820966	9	95055429	No	trans	T	0.3624	-0.168091	0.0191287	1.53099e-18	-0.168091	0.019261	2.61538e-18	-0.173374	0.0181562	1.93825e-21	No	No	No
sig_9_78	loc_9_1026	14614_41_3	NCMAP	9:95279532	rs111927950	9	95279532	No	trans	C	0.02139	-0.494297	0.0617187	1.15768e-15	-0.482578	0.0622903	9.39081e-15	-0.471305	0.0582467	7.23403e-16	No	No	No
sig_9_79	loc_9_1026	8993_151_3	RIPK2	9:95393049	rs1323523	9	95393049	No	trans	A	0.1481	0.179712	0.0256911	2.65056e-12	0.179712	0.025806	3.30861e-12	0.173986	0.0250646	4.34098e-12	No	No	No
sig_9_79	loc_9_1026	14614_41_3	NCMAP	9:95393049	rs1323523	9	95393049	No	trans	A	0.1481	0.3053	0.0249408	1.87736e-34	0.258821	0.0254631	2.85395e-24	0.261368	0.0237789	8.31658e-28	No	No	No
sig_9_80	loc_9_1026	14614_41_3	NCMAP	9:95547650	rs72758547	9	95547650	No	trans	T	0.05693	-0.514822	0.0385982	1.39181e-40	-0.498997	0.0394433	1.10463e-36	-0.477098	0.0367593	6.00945e-38	No	No	No
sig_9_87	loc_9_1030	3364_76_2	CTSV	9:99906465	rs117724680	9	99906465	No	cis	C	0.04924	0.296401	0.0433912	8.43828e-12	0.296401	0.043578	1.03454e-11	0.295923	0.0432629	8.79669e-12	No	No	No
sig_9_90	loc_9_1031	3217_74_2	SERPINE2	9:100715389	rs10984499	9	100715389	No	trans	A	0.3599	0.13839	0.0196038	1.67288e-12	0.13839	0.0196928	2.10339e-12	0.137201	0.0142418	8.64641e-22	No	No	No
sig_9_90	loc_9_1031	9796_4_3	CEL	9:100715389	rs10984499	9	100715389	No	trans	A	0.3599	0.142015	0.0196073	4.38978e-13	0.142015	0.0197011	5.65791e-13	0.139785	0.0181737	1.71858e-14	No	No	No
sig_9_93	loc_9_1032	8974_172_3	COL15A1	9:101639209	rs10819413	9	101639209	No	cis	T	0.394	-0.151918	0.0182312	7.89138e-17	-0.139766	0.0184072	3.12558e-14	-0.143568	0.0181567	3.17287e-15	No	No	No
sig_9_94	loc_9_1032	8974_172_3	COL15A1	9:101767984	rs12380469	9	101767984	No	cis	A	0.1139	0.251323	0.0287368	2.21667e-18	0.233192	0.0290431	9.81437e-16	0.234331	0.0286349	3.41707e-16	No	Yes	Yes
sig_9_100	loc_9_1038	11178_21_3	SVEP1	9:113185801	rs7031072	9	113185801	No	cis	G	0.206	0.226529	0.0217794	2.45172e-25	0.162328	0.0223945	4.21193e-13	0.175932	0.0215261	3.72082e-16	No	Yes	Yes
sig_9_101	loc_9_1038	11109_56_3	SVEP1	9:113209504	rs1889322	9	113209504	No	cis	T	0.4654	0.10911	0.0173606	3.2802e-10	0.145846	0.0182548	1.35534e-15	0.147945	0.0176994	7.99461e-17	No	No	No
sig_9_102	loc_9_1038	11178_21_3	SVEP1	9:113260708	rs78742138	9	113260708	No	cis	C	0.03952	0.701953	0.044302	1.52889e-56	0.619326	0.0459984	2.54471e-41	0.649714	0.0443491	1.11346e-47	No	Yes	Yes
sig_9_102	loc_9_1038	11109_56_3	SVEP1	9:113260708	rs78742138	9	113260708	No	cis	C	0.03952	0.643837	0.0442886	7.03039e-48	0.587696	0.0454683	3.23586e-38	0.585487	0.0441588	1.6733e-39	No	Yes	Yes
sig_9_102	loc_9_1038	5798_3_3	BID	9:113260708	rs78742138	9	113260708	No	trans	C	0.03952	0.361542	0.0473507	2.25103e-14	0.361542	0.047603	3.07913e-14	0.361121	0.0473044	2.67808e-14	No	No	No
sig_9_103	loc_9_1038	11109_56_3	SVEP1	9:113277643	rs7048551	9	113277643	No	cis	T	0.2153	-0.171083	0.0209918	3.63949e-16	-0.192099	0.022226	5.47765e-18	-0.194643	0.0215476	2.2848e-19	No	Yes	Yes
sig_9_105	loc_9_1040	13543_7_3	PTGR1	9:114193609	rs144875739	9	114193609	No	cis	A	0.01688	-1.05684	0.0722738	2.0118e-48	-1.04898	0.073804	7.60937e-46	-1.0496	0.0690552	4.10019e-51	No	No	No
sig_9_106	loc_9_1040	13543_7_3	PTGR1	9:114325819	rs111703901	9	114325819	No	cis	C	0.04862	0.779804	0.0426012	7.58496e-75	0.700555	0.0442087	1.48509e-56	0.697565	0.0414199	4.68425e-62	No	No	No
sig_9_107	loc_9_1040	13543_7_3	PTGR1	9:114367123	rs59773154	9	114367123	No	cis	A	0.1979	-0.315507	0.0233519	1.3472e-41	-0.285397	0.0239101	7.66218e-33	-0.286258	0.0224035	7.53073e-37	No	No	No
sig_9_114	loc_9_1043	3336_50_1	TFPI	9:117088064	rs10982156	9	117088064	No	trans	A	0.08999	-0.220754	0.0317556	3.61023e-12	-0.220754	0.031892	4.45554e-12	-0.215406	0.0314901	8.7762e-12	No	No	No
sig_9_114	loc_9_1043	13405_61_3	SPINK2	9:117088064	rs10982156	9	117088064	No	trans	A	0.08999	0.253639	0.031731	1.31253e-15	0.253639	0.0319119	1.89376e-15	0.238223	0.0301863	3.58605e-15	No	No	No
sig_9_114	loc_9_1043	3077_66_2	F10	9:117088064	rs10982156	9	117088064	No	trans	A	0.08999	-0.463661	0.0309391	9.03142e-51	-0.483278	0.0317277	2.16641e-52	-0.462432	0.0306624	2.28939e-50	No	No	No
sig_9_114	loc_9_1043	4878_3_1	F10	9:117088064	rs10982156	9	117088064	No	trans	A	0.08999	-0.445186	0.0308182	2.67395e-47	-0.464321	0.0315595	5.35313e-49	-0.444321	0.0305383	4.59155e-47	No	No	No
sig_9_116	loc_9_1044	4155_3_2	TNC	9:117804667	rs7021589	9	117804667	No	cis	C	0.173	0.832314	0.022516	4.11364e-299	1.09134	0.0306879	5.29015e-277	1.09213	0.0257681	0	No	Yes	Yes
sig_9_116	loc_9_1044	6260_14_3	FAM163A	9:117804667	rs7021589	9	117804667	No	trans	C	0.173	-0.000337969	0.0247916	0.989123	0.248715	0.0301224	1.496e-16	0.246093	0.0287077	1.31014e-17	No	No	No
sig_9_116	loc_9_1044	6042_52_3	POFUT2	9:117804667	rs7021589	9	117804667	No	trans	C	0.173	-0.344266	0.0236321	4.50632e-48	-0.344266	0.0240988	2.6899e-46	-0.345577	0.0227892	6.89442e-51	No	No	No
sig_9_116	loc_9_1044	6107_3_3	CELA1	9:117804667	rs7021589	9	117804667	No	trans	C	0.173	-1.04236	0.0202075	0	-0.893773	0.0301402	3.02653e-193	-0.890426	0.024134	1.0003e-265	No	No	No
sig_9_116	loc_9_1044	5675_6_3	PRELP	9:117835899	rs1138545	9	117835899	No	trans	T	0.1735	-1.12787	0.019788	0	-0.914867	0.0307131	5.66995e-195	-0.912696	0.0229064	2.61627e-304	No	No	No
sig_9_116	loc_9_1044	7131_207_3	CETP	9:117835899	rs1138545	9	117835899	No	trans	T	0.1735	-0.956753	0.0214753	0	-0.722475	0.0307711	6.68075e-122	-0.720656	0.0247797	8.76662e-173	No	No	No
sig_9_117	loc_9_1044	4155_3_2	TNC	9:117878911	rs7029844	9	117878911	No	cis	A	0.2973	0.136698	0.020902	6.15401e-11	-0.378783	0.0255043	6.78079e-50	-0.378081	0.0214318	9.49246e-68	No	No	No
sig_9_117	loc_9_1044	5675_6_3	PRELP	9:117878911	rs7029844	9	117878911	No	trans	A	0.2973	-0.748931	0.0182485	0	-0.309251	0.0256553	1.84536e-33	-0.307574	0.019109	5.81251e-57	No	No	No
sig_9_117	loc_9_1044	7131_207_3	CETP	9:117878911	rs7029844	9	117878911	No	trans	A	0.2973	-0.687525	0.018756	3.63582e-294	-0.340308	0.02571	5.40886e-40	-0.339162	0.0206764	4.88156e-59	No	No	No
sig_9_117	loc_9_1044	5738_25_3	SFTPC	9:117878911	rs7029844	9	117878911	No	trans	A	0.2973	-0.311547	0.0203452	6.25632e-53	-0.326465	0.0209012	5.3702e-55	-0.324092	0.0197339	3.57985e-59	No	No	No
sig_9_117	loc_9_1044	6260_14_3	FAM163A	9:117878911	rs7029844	9	117878911	No	trans	A	0.2973	-0.243925	0.0203413	3.93173e-33	-0.375289	0.0251576	2.5344e-50	-0.357599	0.0238619	9.11692e-50	No	No	No
sig_9_117	loc_9_1044	6107_3_3	CELA1	9:117878911	rs7029844	9	117878911	No	trans	A	0.2973	-0.63934	0.0186065	9.61212e-259	-0.217178	0.0250432	4.24045e-18	-0.214273	0.0200633	2.32643e-26	No	No	No
sig_9_117	loc_9_1044	7008_13_3	EVA1C	9:117887631	rs7858535	9	117887631	No	trans	C	0.3022	-0.327171	0.0203631	4.35626e-58	-0.328453	0.0208581	7.20133e-56	-0.327374	0.0200165	1.03772e-58	No	No	No
sig_9_118	loc_9_1044	5738_25_3	SFTPC	9:118121694	rs10982711	9	118121694	No	trans	C	0.4505	0.103006	0.0187983	4.26438e-08	0.133078	0.0189469	2.16025e-12	0.129198	0.0178714	5.53579e-13	No	No	No
sig_9_123	loc_9_1048	4482_66_2	C5;C6	9:123742818	rs1035029	9	123742818	No	cis	G	0.3845	-0.0963709	0.0163444	3.71824e-09	-0.16107	0.0181818	8.08445e-19	-0.171113	0.0178228	1.18622e-21	No	No	No
sig_9_123	loc_9_1048	2381_52_4	C5	9:123742818	rs1035029	9	123742818	No	cis	G	0.3845	-0.144002	0.0181386	2.03849e-15	-0.221056	0.0202358	8.84713e-28	-0.227549	0.0199604	9.21316e-30	No	No	No
sig_9_124	loc_9_1048	4482_66_2	C5;C6	9:123787999	rs17220750	9	123787999	No	cis	A	0.1101	0.126073	0.0257595	9.86898e-07	0.235691	0.0286283	1.82847e-16	0.242859	0.0281344	7.84927e-18	No	No	No
sig_9_124	loc_9_1048	2381_52_4	C5	9:123787999	rs17220750	9	123787999	No	cis	A	0.1101	0.129603	0.028638	6.02357e-06	0.280046	0.0318252	1.37408e-18	0.283217	0.0314712	3.10357e-19	No	No	No
sig_9_126	loc_9_1048	4775_34_3	GSN	9:123850172	rs10985149	9	123850172	No	cis	T	0.009547	-0.935925	0.0877841	1.53812e-26	-0.724371	0.0922532	4.09506e-15	-0.93814	0.0873384	1.21493e-26	No	No	No
sig_9_131	loc_9_1051	9223_11_3	MANF	9:127957070	rs359584	9	127957070	No	trans	G	0.4655	0.168296	0.0190412	9.69961e-19	0.168296	0.0191776	1.699e-18	0.169034	0.0173197	2.57297e-22	No	No	No
sig_9_132	loc_9_1052	7228_2_3	ST6GALNAC6	9:130385170	rs72769820	9	130385170	No	cis	C	0.04022	0.347456	0.0458584	3.54416e-14	0.363858	0.046151	3.16846e-15	0.347636	0.0458496	3.98477e-14	No	No	No
sig_9_136	loc_9_1052	4908_6_1	ENG	9:130834950	rs10987861	9	130834950	No	cis	G	0.01379	0.540226	0.0789119	7.59762e-12	0.546123	0.0792843	5.65214e-12	0.553993	0.0762694	4.30854e-13	No	No	No
sig_9_139	loc_9_1055	4125_52_2	AGER	9:134426038	rs11243421	9	134426038	No	trans	T	0.4244	0.157685	0.0190113	1.09247e-16	0.157685	0.01913	1.68233e-16	0.155197	0.0184996	6.19452e-17	No	No	No
sig_9_141	loc_9_1056	5846_24_3	NOG	9:135864436	rs60757417	9	135864436	No	trans	G	0.06851	-0.270693	0.0378044	8.04672e-13	-0.278317	0.0379928	2.37986e-13	-0.284676	0.0351124	6.34792e-16	No	No	No
sig_9_141	loc_9_1056	8778_3_3	NOG	9:135864436	rs60757417	9	135864436	No	trans	G	0.06851	-0.266434	0.0378915	2.04328e-12	-0.274452	0.0380737	5.65958e-13	-0.275964	0.0344618	1.42119e-15	No	No	No
sig_9_142	loc_9_1056	5846_24_3	NOG	9:135864513	rs150813342	9	135864513	No	trans	T	0.01644	-0.72355	0.0732505	5.1988e-23	-0.734482	0.0739089	2.85445e-23	-0.735113	0.0685576	1.48137e-26	No	No	No
sig_9_142	loc_9_1056	8778_3_3	NOG	9:135864513	rs150813342	9	135864513	No	trans	T	0.01644	-0.761732	0.0733372	2.85025e-25	-0.772512	0.0740649	1.80493e-25	-0.764474	0.0673304	1.538e-29	No	No	No
sig_9_143	loc_9_1056	9796_4_3	CEL	9:135930789	rs8193017	9	135930789	No	cis	C	0.04005	0.882675	0.0459572	3.26822e-82	0.594393	0.0524757	9.64414e-30	0.579338	0.0484017	1.3367e-32	No	No	No
sig_9_145	loc_9_1056	9796_4_3	CEL	9:135954310	rs509064	9	135954310	No	cis	G	0.4809	-0.134187	0.0188667	1.14065e-12	-0.155115	0.0198456	5.44901e-15	-0.132984	0.0176503	5.72871e-14	No	No	No
sig_9_146	loc_9_1056	9796_4_3	CEL	9:135984680	rs118070731	9	135984680	No	cis	A	0.01901	0.387347	0.0688262	1.82416e-08	0.489973	0.0695444	1.84833e-12	0.445403	0.0639606	3.71323e-12	No	No	No
sig_9_148	loc_9_1056	9796_4_3	CEL	9:136061540	rs146984623	9	136061540	No	cis	A	0.01529	1.70787	0.0748188	2.48782e-115	1.2682	0.0865208	1.20122e-48	1.29764	0.0794604	1.52813e-58	No	No	No
sig_9_149	loc_9_1056	5680_54_3	OBP2B	9:136087047	rs4962104	9	136087047	No	cis	T	0.1989	-0.355123	0.0199822	1.16532e-70	-0.397829	0.0210861	2.13643e-79	-0.372125	0.0180661	8.6493e-91	No	No	No
sig_9_151	loc_9_1056	13499_30_3	F8	9:136127268	rs9411475	9	136127268	No	trans	C	0.07691	-0.0639885	0.0348229	0.0661301	-0.372589	0.0379165	8.65245e-23	-0.372127	0.0363667	2.36888e-24	No	No	No
sig_9_152	loc_9_1056	2844_53_2	TIE1	9:136131461	rs8176741	9	136131461	Yes	trans	A	0.06833	0.834803	0.0358548	6.61023e-120	0.880547	0.0379594	4.87185e-119	0.881303	0.0346811	1.33634e-134	No	No	No
sig_9_152	loc_9_1056	6409_57_3	ADGRF5	9:136131461	rs8176741	9	136131461	Yes	trans	A	0.06833	0.549487	0.0359478	9.52458e-53	0.425636	0.0369298	9.8119e-31	0.431832	0.02834	2.36366e-51	No	No	No
sig_9_152	loc_9_1056	2819_23_2	CDH5	9:136131461	rs8176741	9	136131461	Yes	trans	A	0.06833	0.857914	0.0350323	1.92397e-132	0.830643	0.0371642	1.19055e-110	0.834491	0.0348686	2.3827e-120	No	No	No
sig_9_152	loc_9_1056	5121_3_2	SEMA6B	9:136131461	rs8176741	9	136131461	Yes	trans	A	0.06833	0.468976	0.0355076	7.91406e-40	0.468976	0.0360872	1.29504e-38	0.471853	0.0353642	5.64878e-40	No	No	No
sig_9_152	loc_9_1056	9232_1_3	ROBO4	9:136131461	rs8176741	9	136131461	Yes	trans	A	0.06833	0.916622	0.0338634	2.33122e-161	0.810149	0.0363328	3.86393e-110	0.824915	0.0307276	4.71593e-149	No	No	No
sig_9_152	loc_9_1056	6383_90_3	TLL1	9:136131461	rs8176741	9	136131461	Yes	trans	A	0.06833	0.341429	0.0371009	3.49018e-20	0.341429	0.0373946	6.82233e-20	0.336615	0.0369238	1.07623e-19	No	No	No
sig_9_152	loc_9_1056	7190_50_3	EPHA4	9:136131461	rs8176741	9	136131461	Yes	trans	A	0.06833	0.357921	0.0362252	5.0609e-23	0.286278	0.036749	6.69632e-15	0.296627	0.0349595	2.76235e-17	No	No	No
sig_9_152	loc_9_1056	13744_37_3	IL3RA	9:136131461	rs8176741	9	136131461	Yes	trans	A	0.06833	0.537894	0.0352043	1.05203e-52	0.441719	0.0361622	2.58714e-34	0.451965	0.0327699	1.50521e-42	No	No	No
sig_9_153	loc_9_1056	3029_52_2	CD209	9:136131651	rs1053878	9	136131651	No	trans	A	0.06117	0.37928	0.0400439	2.75577e-21	-0.425151	0.0446547	1.71746e-21	-0.443239	0.0346146	5.33381e-37	No	No	No
sig_9_152	loc_9_1056	3773_15_4	TEK	9:136132954	rs75179845	9	136132954	Yes	trans	C	0.06807	0.556713	0.0371654	1.00214e-50	0.556713	0.0379456	9.83827e-49	0.558925	0.0363431	2.91951e-52	No	No	No
sig_9_154	loc_9_1056	14756_29_3	ICAM2	9:136135552	rs8176704	9	136135552	No	trans	A	0.06754	-0.177345	0.0372045	1.8721e-06	-0.275554	0.0374755	1.93934e-13	-0.269132	0.0346884	1.022e-14	No	No	No
sig_9_155	loc_9_1056	13499_30_3	F8	9:136137065	rs687621	9	136137065	Yes	trans	G	0.2578	0.382969	0.0203868	9.99124e-79	0.471939	0.0229128	2.91167e-94	0.471119	0.021982	7.76647e-98	No	No	No
sig_9_155	loc_9_1056	8838_10_3	CASC4	9:136137065	rs687621	9	136137065	Yes	trans	G	0.2578	0.270517	0.0213881	1.14738e-36	0.270517	0.0217045	1.17895e-35	0.268806	0.021148	1.72762e-36	No	No	No
sig_9_155	loc_9_1056	7551_33_4	LRRC32	9:136137065	rs687621	9	136137065	Yes	trans	G	0.2578	0.253997	0.0206756	1.09224e-34	0.253997	0.0209643	8.72374e-34	0.251644	0.0206729	1.20497e-33	No	No	No
sig_9_156	loc_9_1056	3470_1_2	SELE	9:136141504	rs13299342	9	136141504	No	trans	A	0.1361	-0.0280572	0.0276758	0.310687	-0.196305	0.0279873	2.31452e-12	-0.189894	0.0231179	2.6536e-16	No	No	No
sig_9_157	loc_9_1056	9461_2_3	ICAM4	9:136141870	rs2519093	9	136141870	Yes	trans	T	0.1214	-0.322996	0.0289034	5.40397e-29	-0.322996	0.0292385	2.26774e-28	-0.318725	0.0266319	1.35993e-32	No	No	No
sig_9_157	loc_9_1056	6550_4_3	ICAM4	9:136141870	rs2519093	9	136141870	Yes	trans	T	0.1214	-0.360126	0.0288446	9.00974e-36	-0.360126	0.0292622	8.32109e-35	-0.353395	0.0266742	1.90948e-39	No	No	No
sig_9_157	loc_9_1056	6626_81_3	CHST12	9:136141870	rs2519093	9	136141870	Yes	trans	T	0.1214	0.218862	0.028194	8.313e-15	0.218862	0.0283511	1.16592e-14	0.216222	0.0279283	1.16215e-14	No	No	No
sig_9_157	loc_9_1056	3470_1_2	SELE	9:136141870	rs2519093	9	136141870	Yes	trans	T	0.1214	-1.15839	0.0243601	0	-1.18909	0.0294252	0	-1.19129	0.024199	0	No	No	No
sig_9_157	loc_9_1056	7808_5_3	GLCE	9:136141870	rs2519093	9	136141870	Yes	trans	T	0.1214	0.412802	0.0282913	3.19861e-48	0.412802	0.0288505	1.94113e-46	0.399264	0.0231587	7.27449e-65	No	No	No
sig_9_157	loc_9_1056	8024_64_3	TPST2	9:136141870	rs2519093	9	136141870	Yes	trans	T	0.1214	0.225162	0.0278234	5.84328e-16	0.225162	0.027992	8.71003e-16	0.221673	0.0273623	6.6758e-16	No	No	No
sig_9_157	loc_9_1056	9177_6_3	FAM3B	9:136141870	rs2519093	9	136141870	Yes	trans	T	0.1214	0.268491	0.0289885	2.0067e-20	0.268491	0.0292188	3.96634e-20	0.246984	0.0269447	6.83211e-20	No	No	No
sig_9_155	loc_9_1056	7980_72_3	B3GNT2	9:136142203	rs514659	9	136142203	Yes	trans	C	0.2576	0.192852	0.0211378	7.26958e-20	0.192852	0.0213003	1.37874e-19	0.200379	0.0203875	1.31714e-22	No	No	No
sig_9_155	loc_9_1056	3029_52_2	CD209	9:136142203	rs514659	9	136142203	Yes	trans	C	0.2576	0.92804	0.0179803	0	1.02701	0.0243444	0	1.02775	0.0188544	0	No	No	No
sig_9_155	loc_9_1056	3050_7_2	VWF	9:136142203	rs514659	9	136142203	Yes	trans	C	0.2576	0.307266	0.020476	6.69174e-51	0.307266	0.0209017	6.3952e-49	0.306196	0.0201611	4.90066e-51	No	No	No
sig_9_158	loc_9_1056	14097_86_3	CHST15	9:136145425	rs9411378	9	136145425	Yes	trans	A	0.1827	-0.310809	0.0238894	1.06878e-38	-0.310809	0.0242665	1.47646e-37	-0.314165	0.0238097	3.80866e-39	No	No	No
sig_9_158	loc_9_1056	3616_3_5	GNS	9:136145425	rs9411378	9	136145425	Yes	trans	A	0.1827	-0.213968	0.023935	3.90777e-19	-0.213968	0.0241131	7.0872e-19	-0.218296	0.0238663	8.17722e-20	No	No	No
sig_9_155	loc_9_1056	13242_134_3	SHANK3	9:136145974	rs2769071	9	136145974	Yes	trans	G	0.2575	0.342479	0.0208263	9.1773e-61	0.430991	0.0239254	1.51452e-72	0.430452	0.0227134	1.41021e-77	No	No	No
sig_9_152	loc_9_1056	9484_75_3	DSG2	9:136146310	rs79343853	9	136146310	Yes	trans	C	0.06825	0.301887	0.036756	2.15242e-16	0.301887	0.0369859	3.28951e-16	0.294664	0.0363658	6.59649e-16	No	No	No
sig_9_152	loc_9_1056	7945_10_3	SEMA6A	9:136146310	rs79343853	9	136146310	Yes	trans	C	0.06825	0.293613	0.036711	1.26501e-15	0.260791	0.0371276	2.15343e-12	0.256979	0.0364804	2.0988e-12	No	No	No
sig_9_152	loc_9_1056	9253_52_3	ABO	9:136146310	rs79343853	9	136146310	Yes	cis	C	0.06825	0.876537	0.0366333	1.59145e-126	-0.393847	0.0435278	1.45385e-19	-0.39996	0.0172011	5.0246e-114	No	Yes	Yes
sig_9_152	loc_9_1056	8528_74_3	ISLR2	9:136146310	rs79343853	9	136146310	Yes	trans	C	0.06825	0.408077	0.0373984	1.01436e-27	0.358899	0.0379902	3.48134e-21	0.362579	0.0360619	1.4206e-23	No	No	No
sig_9_158	loc_9_1056	2844_53_2	TIE1	9:136146597	rs550057	9	136146597	Yes	trans	T	0.1892	0.15952	0.0240902	3.54899e-11	0.231365	0.024385	2.3546e-21	0.231022	0.0223418	7.91236e-25	No	No	No
sig_9_158	loc_9_1056	8397_147_3	QSOX2	9:136146597	rs550057	9	136146597	Yes	trans	T	0.1892	0.658008	0.0213717	3.70632e-208	0.662158	0.0232116	5.4059e-179	0.655402	0.020643	8.06051e-203	No	No	No
sig_9_158	loc_9_1056	13102_1_3	FAM3D	9:136146597	rs550057	9	136146597	Yes	trans	T	0.1892	0.747495	0.0222221	4.75612e-248	0.747495	0.0244833	1.01741e-204	0.748145	0.0206567	3.8478e-257	No	No	No
sig_9_158	loc_9_1056	5735_54_3	C1GALT1C1	9:136146597	rs550057	9	136146597	Yes	trans	T	0.1892	0.250487	0.0172011	4.88123e-48	0.250487	0.017545	3.0526e-46	0.245834	0.0157671	1.26599e-53	No	No	No
sig_9_158	loc_9_1056	8039_41_3	FAM177A1	9:136146597	rs550057	9	136146597	Yes	trans	T	0.1892	-0.22285	0.0242622	4.11261e-20	-0.22285	0.0244525	7.96917e-20	-0.204577	0.0222031	4.42301e-20	No	No	No
sig_9_158	loc_9_1056	10613_33_3	CASC4	9:136146597	rs550057	9	136146597	Yes	trans	T	0.1892	0.253598	0.0235461	4.75572e-27	0.253598	0.0238006	1.65078e-26	0.248745	0.0235028	6.3908e-26	No	No	No
sig_9_158	loc_9_1056	13124_20_3	ISLR2	9:136146597	rs550057	9	136146597	Yes	trans	T	0.1892	-0.167348	0.0234348	9.26517e-13	-0.167348	0.0235455	1.18213e-12	-0.165627	0.0233533	1.49091e-12	No	No	No
sig_9_158	loc_9_1056	4469_78_2	CHST15	9:136146597	rs550057	9	136146597	Yes	trans	T	0.1892	-0.326761	0.0235675	1.03372e-43	-0.326761	0.0239892	2.99705e-42	-0.32987	0.023486	4.91965e-44	No	No	No
sig_9_158	loc_9_1056	8983_7_3	GOLM1	9:136146597	rs550057	9	136146597	Yes	trans	T	0.1892	0.471076	0.0228548	2.15583e-94	0.471076	0.0237558	1.64118e-87	0.464382	0.0225469	8.99572e-91	No	No	No
sig_9_152	loc_9_1056	5586_66_3	MINPP1	9:136149150	rs8176644	9	136149150	Yes	trans	T	0.06816	0.344178	0.0356806	5.10697e-22	0.344178	0.0359913	1.14592e-21	0.346321	0.0344359	1.38557e-23	No	No	No
sig_9_152	loc_9_1056	6920_1_3	GFRAL	9:136149150	rs8176644	9	136149150	Yes	trans	T	0.06816	0.354269	0.0372565	1.92656e-21	0.354269	0.0375701	4.11881e-21	0.345049	0.0362896	2.85216e-21	No	No	No
sig_9_152	loc_9_1056	2973_15_2	CD36	9:136149150	rs8176644	9	136149150	Yes	trans	T	0.06816	0.62217	0.0360834	1.27285e-66	0.64675	0.0372507	1.5972e-67	0.644115	0.0357368	1.48428e-70	No	No	No
sig_9_152	loc_9_1056	4908_6_1	ENG	9:136149150	rs8176644	9	136149150	Yes	trans	T	0.06816	0.415953	0.0366537	7.57174e-30	0.350207	0.0373086	6.18785e-21	0.358859	0.0356921	1.42217e-23	No	No	No
sig_9_152	loc_9_1056	8275_31_3	PEAR1	9:136149150	rs8176644	9	136149150	Yes	trans	T	0.06816	0.365133	0.0364305	1.21113e-23	0.343385	0.0369467	1.48492e-20	0.364461	0.0362829	1.55994e-23	No	No	No
sig_9_152	loc_9_1056	2816_50_2	BCAM	9:136149150	rs8176644	9	136149150	Yes	trans	T	0.06816	0.352352	0.035985	1.22301e-22	0.352352	0.036307	2.87689e-22	0.350919	0.0352611	3.92117e-23	No	No	No
sig_9_155	loc_9_1056	9253_52_3	ABO	9:136149229	rs505922	9	136149229	Yes	cis	C	0.2575	1.47058	0.00923644	0	1.57569	0.0250428	0	1.57737	0.00991786	0	No	No	No
sig_9_155	loc_9_1056	3000_66_1	MBL2	9:136149229	rs505922	9	136149229	Yes	trans	C	0.2575	0.234791	0.0214463	6.80391e-28	0.234791	0.0216832	2.52915e-27	0.246861	0.0146386	3.26744e-62	No	No	No
sig_9_155	loc_9_1056	9802_27_3	PNPLA2	9:136149229	rs505922	9	136149229	Yes	trans	C	0.2575	-0.185709	0.0213488	3.35404e-18	-0.185709	0.0214974	5.68736e-18	-0.17569	0.0204212	1.00501e-17	No	No	No
sig_9_157	loc_9_1056	4154_57_2	SELP	9:136149399	rs507666	9	136149399	Yes	trans	A	0.1214	-0.316568	0.0287933	4.06148e-28	-0.316568	0.0291157	1.55451e-27	-0.334847	0.0212068	6.25604e-55	No	No	No
sig_9_157	loc_9_1056	3651_50_5	KDR	9:136149399	rs507666	9	136149399	Yes	trans	A	0.1214	-0.611342	0.0274051	3.11784e-110	-0.611342	0.0286565	5.5544e-101	-0.617311	0.025449	2.08549e-123	No	No	No
sig_9_157	loc_9_1056	2358_19_2	FLT4	9:136149399	rs507666	9	136149399	Yes	trans	A	0.1214	-0.566551	0.0281611	5.11176e-90	-0.566551	0.0292098	8.35732e-84	-0.570222	0.0245525	9.06441e-114	No	No	No
sig_9_157	loc_9_1056	10714_7_3	ACE	9:136149399	rs507666	9	136149399	Yes	trans	A	0.1214	-0.368046	0.0286536	9.21455e-38	-0.368046	0.0290928	1.10795e-36	-0.391336	0.0249316	2.56076e-54	No	No	No
sig_9_157	loc_9_1056	2620_4_2	IL6ST	9:136149399	rs507666	9	136149399	Yes	trans	A	0.1214	-0.225768	0.0280807	8.98601e-16	-0.225768	0.0282482	1.32435e-15	-0.226873	0.0276539	2.88501e-16	No	No	No
sig_9_157	loc_9_1056	6409_57_3	ADGRF5	9:136149399	rs507666	9	136149399	Yes	trans	A	0.1214	-0.963671	0.0250747	0	-0.929849	0.0285244	4.32245e-233	-0.937951	0.0218678	0	No	No	No
sig_9_157	loc_9_1056	11814_29_3	MET	9:136149399	rs507666	9	136149399	Yes	trans	A	0.1214	-0.246997	0.0287146	7.84813e-18	-0.246997	0.0289111	1.30403e-17	-0.244985	0.0281958	4.80426e-18	No	No	No
sig_9_157	loc_9_1056	4908_6_1	ENG	9:136149399	rs507666	9	136149399	Yes	trans	A	0.1214	-0.466851	0.0278005	2.75072e-63	-0.44248	0.0286876	1.12722e-53	-0.454153	0.0274506	5.3097e-60	No	No	No
sig_9_157	loc_9_1056	2819_23_2	CDH5	9:136149399	rs507666	9	136149399	Yes	trans	A	0.1214	-0.270158	0.0281869	9.28856e-22	-0.204742	0.0285769	7.80081e-13	-0.218742	0.0268303	4.38905e-16	No	No	No
sig_9_157	loc_9_1056	9232_1_3	ROBO4	9:136149399	rs507666	9	136149399	Yes	trans	A	0.1214	-0.863222	0.025151	3.74041e-258	-0.799375	0.0279476	6.22466e-180	-0.812017	0.0236433	8.46948e-234	No	No	No
sig_9_157	loc_9_1056	7190_50_3	EPHA4	9:136149399	rs507666	9	136149399	Yes	trans	A	0.1214	-0.560436	0.0270485	2.30257e-95	-0.537879	0.0282653	9.68593e-81	-0.548439	0.026886	3.86407e-89	No	No	No
sig_9_157	loc_9_1056	13744_37_3	IL3RA	9:136149399	rs507666	9	136149399	Yes	trans	A	0.1214	-0.756935	0.025677	5.33502e-191	-0.722058	0.0278426	2.79076e-148	-0.72615	0.0252264	1.47224e-169	No	No	No
sig_9_157	loc_9_1056	7945_10_3	SEMA6A	9:136149399	rs507666	9	136149399	Yes	trans	A	0.1214	-0.265341	0.028218	5.29016e-21	-0.24457	0.0286022	1.22324e-17	-0.248232	0.0281029	1.35995e-18	No	No	No
sig_9_157	loc_9_1056	5124_62_3	ICAM5	9:136149399	rs507666	9	136149399	Yes	trans	A	0.1214	-0.336001	0.0286449	8.95944e-32	-0.336001	0.02901	5.07103e-31	-0.353084	0.0255026	7.40478e-43	No	No	No
sig_9_157	loc_9_1056	4232_19_2	IGF1R	9:136149399	rs507666	9	136149399	Yes	trans	A	0.1214	-0.272866	0.0274261	2.54382e-23	-0.272866	0.0276777	6.28654e-23	-0.278197	0.0272854	3.4383e-24	No	No	No
sig_9_157	loc_9_1056	5486_73_3	ICAM2	9:136149399	rs507666	9	136149399	Yes	trans	A	0.1214	-0.258943	0.0272008	1.73708e-21	-0.258943	0.0274295	3.71625e-21	-0.262878	0.0270474	3.80628e-22	No	No	No
sig_9_157	loc_9_1056	4342_10_3	ICAM1	9:136149399	rs507666	9	136149399	Yes	trans	A	0.1214	-0.248888	0.0290716	1.11691e-17	-0.248888	0.0292683	1.83695e-17	-0.249122	0.015281	2.34612e-58	No	No	No
sig_9_157	loc_9_1056	4246_40_2	L1CAM	9:136149399	rs507666	9	136149399	Yes	trans	A	0.1214	-0.276578	0.028527	3.15689e-22	-0.276578	0.0287751	7.1362e-22	-0.284185	0.0283899	2.20697e-23	No	No	No
sig_9_157	loc_9_1056	3448_13_2	INSR	9:136149399	rs507666	9	136149399	Yes	trans	A	0.1214	-0.718466	0.0262451	5.4076e-165	-0.718466	0.0280376	8.02146e-145	-0.727532	0.0261253	1.68105e-159	No	No	No
sig_9_157	loc_9_1056	8245_27_3	ICAM5	9:136149399	rs507666	9	136149399	Yes	trans	A	0.1214	-0.533946	0.0282563	1.21806e-79	-0.533946	0.0291861	9.15204e-75	-0.550087	0.0249908	7.13405e-103	No	No	No
sig_9_157	loc_9_1056	14643_27_3	KIN	9:136149399	rs507666	9	136149399	Yes	trans	A	0.1214	-0.427486	0.0275046	1.79299e-54	-0.427486	0.0281205	3.4333e-52	-0.420441	0.0267359	1.6483e-54	No	No	No
sig_9_157	loc_9_1056	10439_57_3	AMY2B	9:136149830	rs532436	9	136149830	Yes	trans	A	0.122	-0.207754	0.0289953	7.77342e-13	-0.207754	0.0291317	9.92524e-13	-0.199441	0.0273108	3.23507e-13	No	No	No
sig_9_157	loc_9_1056	8327_26_3	DPEP2	9:136149830	rs532436	9	136149830	Yes	trans	A	0.122	-0.224058	0.0278983	9.64908e-16	-0.224058	0.028064	1.41873e-15	-0.2385	0.0271474	2.06752e-18	No	No	No
sig_9_157	loc_9_1056	5112_73_3	CD200	9:136149830	rs532436	9	136149830	Yes	trans	A	0.122	-0.371668	0.0279936	3.15208e-40	-0.371668	0.0284501	5.29793e-39	-0.370906	0.0274422	5.8759e-41	No	No	No
sig_9_157	loc_9_1056	5092_51_3	JAG1	9:136149830	rs532436	9	136149830	Yes	trans	A	0.122	-0.19852	0.0274511	4.76744e-13	-0.19852	0.0275831	6.14808e-13	-0.20348	0.0271773	8.18595e-14	No	No	No
sig_9_157	loc_9_1056	5837_49_3	LIFR	9:136149830	rs532436	9	136149830	Yes	trans	A	0.122	-0.385482	0.0276944	4.84758e-44	-0.385482	0.0281908	1.45137e-42	-0.393207	0.0274561	1.11622e-45	No	No	No
sig_9_157	loc_9_1056	3290_50_2	CD109	9:136149830	rs532436	9	136149830	Yes	trans	A	0.122	-0.259876	0.0284624	6.81824e-20	-0.244171	0.0288141	2.37078e-17	-0.271389	0.0258571	1.59611e-25	No	No	No
sig_9_157	loc_9_1056	8528_74_3	ISLR2	9:136149830	rs532436	9	136149830	Yes	trans	A	0.122	-0.417916	0.0284506	7.56228e-49	-0.391358	0.0291533	4.36571e-41	-0.390022	0.0276882	2.82304e-44	No	No	No
sig_9_157	loc_9_1056	2705_5_2	CCL25	9:136149830	rs532436	9	136149830	Yes	trans	A	0.122	-0.201295	0.0293161	6.58591e-12	-0.201295	0.0294426	8.0942e-12	-0.176617	0.0244886	6.27065e-13	No	No	No
sig_9_157	loc_9_1056	2837_3_2	MET	9:136149830	rs532436	9	136149830	Yes	trans	A	0.122	-0.404264	0.0282948	2.6157e-46	-0.404264	0.0288286	1.12735e-44	-0.404684	0.0281505	5.22333e-46	No	No	No
sig_9_157	loc_9_1056	2890_59_2	CCL28	9:136155000	rs635634	9	136155000	Yes	trans	T	0.1222	-0.256131	0.0289839	9.83148e-19	-0.256131	0.0291926	1.72663e-18	-0.258369	0.0277101	1.60067e-20	No	No	No
sig_9_157	loc_9_1056	14756_29_3	ICAM2	9:136155000	rs635634	9	136155000	Yes	trans	T	0.1222	-0.715114	0.0266867	3.53574e-158	-0.736483	0.0285785	1.89736e-146	-0.744038	0.0263022	3.49193e-164	No	No	No
sig_9_154	loc_9_1056	13242_134_3	SHANK3	9:136155127	rs13298002	9	136155127	No	trans	A	0.06727	-0.00215151	0.037494	0.95424	-0.344131	0.042023	2.63154e-16	-0.354934	0.0399159	8.0668e-19	No	No	No
sig_9_159	loc_9_1056	5132_71_3	IL27RA	9:136182475	rs75444660	9	136182475	No	trans	G	0.06073	0.405749	0.0396226	1.30772e-24	0.405749	0.0400167	3.6899e-24	0.388468	0.0363536	2.1838e-26	No	No	No
sig_9_160	loc_9_1056	3175_51_5	ADAMTS13	9:136291361	rs34054981	9	136291361	No	cis	T	0.1068	-0.689733	0.0293642	5.29547e-122	-0.632428	0.035082	1.19315e-72	-0.617388	0.0320516	5.39092e-80	No	Yes	Yes
sig_9_161	loc_9_1056	3175_51_5	ADAMTS13	9:136294240	rs117300748	9	136294240	No	cis	C	0.3623	-0.0685031	0.0198253	0.000549605	-0.197858	0.0209132	3.0518e-21	-0.188992	0.0190121	4.38917e-23	No	No	No
sig_9_162	loc_9_1056	3175_51_5	ADAMTS13	9:136302010	rs36220240	9	136302010	No	cis	T	0.01087	-0.533447	0.090645	3.98023e-09	-0.653661	0.0914281	8.71231e-13	-0.649895	0.0837671	1.02342e-14	Yes	No	Yes
sig_9_163	loc_9_1056	3175_51_5	ADAMTS13	9:136304114	rs74715985	9	136304114	No	cis	G	0.02095	-1.23936	0.0652885	2.36541e-80	-0.74568	0.0739289	6.34245e-24	-0.734049	0.0675833	3.37793e-27	No	Yes	Yes
sig_9_164	loc_9_1056	3175_51_5	ADAMTS13	9:136342768	rs28615428	9	136342768	No	cis	A	0.03624	0.668876	0.0500148	8.63074e-41	0.524564	0.0514044	1.88985e-24	0.531847	0.0471053	3.12001e-29	No	Yes	Yes
sig_9_166	loc_9_1057	2979_8_2	CXCL5	9:136942423	rs9657703	9	136942423	No	trans	A	0.3213	-0.161901	0.0196622	1.80876e-16	-0.161901	0.0197836	2.75483e-16	-0.148192	0.0170448	4.57929e-18	No	No	No
sig_9_167	loc_9_1058	13717_15_3	FCN2	9:137750475	rs61502187	9	137750475	No	cis	T	0.07178	-0.458569	0.0363675	1.87634e-36	-0.513124	0.0375635	1.75563e-42	-0.551988	0.0315982	1.67171e-66	No	No	No
sig_9_168	loc_9_1058	3313_21_2	FCN2	9:137752540	rs57136797	9	137752540	No	cis	T	0.1373	-0.476317	0.0241233	8.83876e-87	-0.372652	0.0274154	4.41923e-42	-0.36647	0.0257819	4.91392e-45	No	No	No
sig_9_170	loc_9_1058	13717_15_3	FCN2	9:137766372	rs3128635	9	137766372	No	cis	C	0.2199	0.325004	0.0226453	1.03597e-46	0.192746	0.0235601	2.81417e-16	0.172495	0.0198604	4.94642e-18	No	No	No
sig_9_172	loc_9_1058	13717_15_3	FCN2	9:137776719	rs12685659	9	137776719	No	cis	T	0.1001	-1.0646	0.0285011	2.27121e-305	-1.05186	0.0326807	2.78422e-227	-1.07606	0.0275316	3.27043e-294	No	Yes	Yes
sig_9_172	loc_9_1058	3313_21_2	FCN2	9:137777504	rs12684512	9	137777504	No	cis	A	0.1002	-0.477952	0.0278441	4.8308e-66	-0.312873	0.0313748	2.01871e-23	-0.310431	0.0295334	1.36209e-25	No	Yes	Yes
sig_9_173	loc_9_1058	3613_62_5	FCN1	9:137810259	rs10120023	9	137810259	No	cis	T	0.3473	0.170389	0.0194011	1.59966e-18	0.276247	0.0200587	3.76091e-43	0.270324	0.018872	1.07118e-45	No	No	No
sig_9_174	loc_9_1058	3613_62_5	FCN1	9:137856843	rs7873100	9	137856843	No	cis	G	0.2573	0.434294	0.0206404	2.76671e-98	0.496519	0.0219919	7.24171e-113	0.49865	0.0207082	9.7967e-122	No	No	No
sig_9_178	loc_9_1058	5680_54_3	OBP2B	9:138439806	rs72766543	9	138439806	No	trans	T	0.263	-0.303833	0.0180482	1.36262e-63	-0.182587	0.0201869	1.49931e-19	-0.176781	0.0177367	3.38089e-23	No	No	No
sig_9_179	loc_9_1058	5680_54_3	OBP2B	9:138440202	rs2590499	9	138440202	No	trans	A	0.3001	0.271054	0.0178154	2.82988e-52	0.199693	0.0203302	9.00677e-23	0.227944	0.0174368	1.81966e-38	No	No	No
[truncated: 2,293 more rows]
