# Supplementary material for: A genome-wide association study of serum proteins reveals shared loci with common diseases
Source: Nat Commun. 2022 Jan 25;13:480. doi: 10.1038/s41467-021-27850-z (PMC8789779; doi:10.1038/s41467-021-27850-z)
Supplement: Supplementary file 6 — Supplementary Data 4 [file 41467_2021_27850_MOESM6_ESM.xlsx]

## Sheet: Data 4
Supplementary Data 4 - Overview of the loci defined from the independent signals in Table S3 by combining those within 300kb distance
Locus	Chr	start	end	length	n signals	n SOMAmers	cis
loc_1_1	1	795111	1294653	499542	3	2	all
loc_1_2	1	1312479	1612479	300000	1	1	all
loc_1_3	1	1626269	1926269	300000	1	1	all
loc_1_5	1	2846602	3146602	300000	1	1	none
loc_1_8	1	5068635	5368635	300000	1	1	none
loc_1_11	1	8859451	9456849	597398	6	3	all
loc_1_12	1	11763757	12091936	328179	2	2	all
loc_1_17	1	16363926	16663926	300000	1	1	all
loc_1_18	1	17161882	17465425	303543	2	2	any
loc_1_20	1	19476285	19788309	312024	2	1	all
loc_1_21	1	20151781	20456146	304365	2	1	all
loc_1_22	1	21670042	21970042	300000	1	2	none
loc_1_24	1	22772546	23211958	439412	6	3	all
loc_1_27	1	25433610	26157568	723958	4	4	any
loc_1_29	1	27536985	28182611	645626	4	3	any
loc_1_31	1	29489817	29789817	300000	1	1	all
loc_1_34	1	34721599	35021599	300000	1	1	none
loc_1_35	1	38118797	38418797	300000	1	1	all
loc_1_36	1	39194879	39494879	300000	1	1	none
loc_1_38	1	40054823	40354823	300000	1	1	all
loc_1_39	1	40414553	40717074	302521	2	1	all
loc_1_43	1	43616426	43916426	300000	1	1	all
loc_1_44	1	44298110	44598110	300000	1	1	all
loc_1_45	1	45882311	46182311	300000	1	1	all
loc_1_46	1	46216025	46516025	300000	1	1	none
loc_1_49	1	53380487	53858850	478363	3	2	any
loc_1_50	1	54156926	54474402	317476	2	2	none
loc_1_51	1	54856790	55288291	431501	3	1	all
loc_1_52	1	55355647	55671313	315666	2	2	all
loc_1_54	1	57225718	57750215	524497	4	9	any
loc_1_57	1	62616601	63211906	595305	2	2	all
loc_1_60	1	64475777	64804790	329013	2	3	all
loc_1_61	1	65935433	66235433	300000	1	1	all
loc_1_62	1	67483812	67950554	466742	3	2	all
loc_1_65	1	72562607	72862607	300000	1	1	all
loc_1_66	1	75025886	75369066	343180	2	1	all
loc_1_67	1	76359277	76659277	300000	1	1	none
loc_1_79	1	101595411	101895411	300000	1	1	none
loc_1_80	1	103877932	104832973	955041	9	2	any
loc_1_83	1	107528268	107828268	300000	1	1	all
loc_1_84	1	109667192	110041133	373941	2	9	none
loc_1_85	1	110083147	110410742	327595	2	1	all
loc_1_87	1	111628325	111928325	300000	1	1	all
loc_1_92	1	117340261	117665284	325023	3	1	all
loc_1_93	1	117728070	118218699	490629	3	1	all
loc_1_96	1	145367063	145667063	300000	1	1	none
loc_1_97	1	146974310	147278728	304418	3	1	all
loc_1_98	1	150182955	150887220	704265	2	6	any
loc_1_101	1	153187943	153668953	481010	3	4	all
loc_1_102	1	153789130	154089130	300000	1	1	all
loc_1_103	1	154231103	154664338	433235	3	2	all
loc_1_105	1	155629031	155929031	300000	1	1	all
loc_1_106	1	156284703	157028044	743341	5	5	any
loc_1_107	1	157411420	157954648	543228	6	4	all
loc_1_109	1	159025354	159843605	818251	4	13	any
loc_1_110	1	160496034	161802307	1306273	15	10	any
loc_1_113	1	167365797	167665797	300000	1	1	all
loc_1_114	1	168547761	168890526	342765	2	1	all
loc_1_115	1	169317654	169815551	497897	11	25	any
loc_1_116	1	170360925	170769324	408399	4	1	none
loc_1_117	1	170777289	171077289	300000	1	1	none
loc_1_119	1	171548911	171896953	348042	2	1	none
loc_1_120	1	172238778	172538778	300000	1	1	none
loc_1_121	1	173291466	173591466	300000	1	1	all
loc_1_124	1	178373126	178913469	540343	2	1	all
loc_1_126	1	179974872	180313390	338518	2	4	any
loc_1_128	1	183003094	183305305	302211	2	1	all
loc_1_130	1	186125564	186425564	300000	1	1	none
loc_1_133	1	195308697	195608697	300000	1	1	none
loc_1_134	1	196434321	197315712	881391	20	124	any
loc_1_137	1	198842043	199150727	308684	1	2	none
loc_1_139	1	201800949	202261779	460830	6	3	any
loc_1_140	1	203002801	203592887	590086	8	7	any
loc_1_142	1	204654141	205169226	515085	4	2	all
loc_1_143	1	205709798	206009798	300000	1	1	none
loc_1_144	1	206952293	207946065	993772	5	9	any
loc_1_155	1	230144715	230447136	302421	2	3	none
loc_1_156	1	230693714	230994772	301058	3	2	any
loc_1_161	1	235423486	235723486	300000	1	1	all
loc_1_162	1	236062899	236530611	467712	3	3	any
loc_1_169	1	247889451	248189451	300000	1	3	none
loc_2_170	2	119679	419679	300000	1	1	all
loc_2_172	2	1558502	1858502	300000	1	1	all
loc_2_173	2	3450435	3804684	354249	3	4	any
loc_2_181	2	17852540	18152540	300000	1	1	none
loc_2_184	2	21076560	21409612	333052	2	4	any
loc_2_189	2	27448097	27748097	300000	1	1	none
loc_2_193	2	33055806	33355806	300000	1	1	none
loc_2_194	2	36782493	37143940	361447	2	2	all
loc_2_195	2	37422806	37722806	300000	1	1	all
loc_2_198	2	42131312	42437931	306619	2	1	all
loc_2_210	2	53836698	54136698	300000	1	1	none
loc_2_211	2	54193108	54493108	300000	1	1	all
loc_2_212	2	55882999	56182999	300000	1	1	all
loc_2_215	2	61463261	61763261	300000	1	1	none
loc_2_216	2	62373565	62715794	342229	2	2	any
loc_2_217	2	63711786	64011786	300000	1	1	all
loc_2_221	2	69021609	69393936	372327	3	2	any
loc_2_222	2	70277576	70638470	360894	2	2	any
loc_2_223	2	71130810	71447982	317172	2	1	all
loc_2_229	2	79092904	79480169	387265	5	2	all
loc_2_231	2	81273594	81573594	300000	1	1	none
loc_2_232	2	85436178	86083003	646825	7	4	all
loc_2_233	2	86575369	87202472	627103	3	2	all
loc_2_234	2	88273510	88573510	300000	1	1	all
loc_2_236	2	89962745	90262745	300000	1	1	none
loc_2_238	2	97240953	97540953	300000	1	1	all
loc_2_239	2	98031274	98331274	300000	1	1	none
loc_2_240	2	99006947	99306947	300000	1	1	none
loc_2_242	2	102466978	103255611	788633	9	5	all
loc_2_244	2	106644480	106944480	300000	1	1	all
loc_2_246	2	109435406	109759765	324359	2	1	all
loc_2_248	2	111668658	111968658	300000	1	1	none
loc_2_249	2	112738106	113038106	300000	1	1	none
loc_2_250	2	113684434	113984434	300000	1	1	none
loc_2_254	2	120878164	121456440	578276	2	2	any
loc_2_259	2	127742810	128325875	583065	2	3	all
loc_2_260	2	128898433	129198433	300000	1	1	all
loc_2_262	2	134816562	135116562	300000	1	1	none
loc_2_263	2	136466754	136766754	300000	1	1	all
loc_2_268	2	143643814	143943814	300000	1	1	all
loc_2_270	2	151996672	152368231	371559	2	1	all
loc_2_275	2	160606345	161032066	425721	2	1	all
loc_2_279	2	162917896	163317746	399850	3	2	all
loc_2_287	2	174810260	175110260	300000	1	1	all
loc_2_289	2	176832325	177132325	300000	1	1	none
loc_2_291	2	179177873	179533730	355857	2	1	all
loc_2_292	2	179645728	179945728	300000	1	1	none
loc_2_294	2	180575310	180875310	300000	1	1	none
loc_2_296	2	183441571	184077621	636050	5	2	all
loc_2_298	2	187492459	187801855	309396	1	2	all
loc_2_300	2	190116504	190416504	300000	1	1	none
loc_2_301	2	191026223	191326223	300000	1	1	all
loc_2_307	2	206873508	207659762	786254	6	2	any
loc_2_310	2	210595915	210895915	300000	1	1	none
loc_2_311	2	211390507	211690507	300000	1	1	none
loc_2_313	2	216150185	216456635	306450	1	8	any
loc_2_314	2	217337709	217693728	356019	2	3	any
loc_2_317	2	220005459	220305459	300000	1	1	none
loc_2_319	2	221919957	222219957	300000	1	1	none
loc_2_321	2	224724874	225060345	335471	2	16	any
loc_2_324	2	229889817	230742777	852960	2	2	any
loc_2_326	2	233083500	233424509	341009	4	3	all
loc_2_329	2	234492838	234829384	336546	3	8	any
loc_2_332	2	241360903	241660903	300000	1	3	none
loc_2_333	2	241869647	242169647	300000	1	1	none
loc_3_335	3	0	243078	243078	1	2	all
loc_3_338	3	1990378	2431104	440726	2	1	all
loc_3_339	3	2948041	3302661	354620	6	3	all
loc_3_341	3	6212621	6512621	300000	1	1	none
loc_3_346	3	9825386	10135457	310071	2	1	all
loc_3_348	3	11984740	12339968	355228	2	1	all
loc_3_350	3	15496219	15852311	356092	4	1	all
loc_3_351	3	16611856	17210203	598347	3	1	none
loc_3_364	3	40765239	41065239	300000	1	1	none
loc_3_367	3	42755465	43272966	517501	3	4	any
loc_3_369	3	44886800	45368605	481805	2	2	all
loc_3_370	3	45918681	46218681	300000	1	1	none
loc_3_371	3	46234204	46769238	535034	7	12	any
loc_3_374	3	48811019	49912779	1101760	6	6	any
loc_3_376	3	51258051	51608279	350228	2	2	any
loc_3_377	3	52317324	53213831	896507	9	14	any
loc_3_378	3	53825784	54775017	949233	4	4	any
loc_3_379	3	54974567	55274567	300000	1	1	none
loc_3_381	3	56699749	57282200	582451	3	2	any
loc_3_382	3	57407124	57707124	300000	1	1	none
loc_3_383	3	58033636	58333636	300000	1	3	none
loc_3_384	3	58500236	58800236	300000	1	1	all
loc_3_395	3	71679242	72004587	325345	2	1	all
loc_3_402	3	87327886	87627886	300000	1	1	none
loc_3_405	3	97804452	98104452	300000	1	1	none
loc_3_406	3	98252969	98826521	573552	6	12	any
loc_3_411	3	111877835	112206414	328579	2	1	all
loc_3_412	3	112415087	112715087	300000	1	1	all
loc_3_413	3	112848090	113148090	300000	1	1	all
loc_3_414	3	113449587	113780810	331223	3	2	all
loc_3_416	3	115888249	116652395	764146	2	2	any
loc_3_417	3	119041398	119510621	469223	5	2	any
loc_3_418	3	120019248	120319248	300000	1	1	all
loc_3_420	3	122683003	123061158	378155	2	4	any
loc_3_421	3	126080104	126414060	333956	3	11	none
loc_3_422	3	126582047	126882047	300000	1	1	all
loc_3_423	3	128156757	128481870	325113	2	2	any
loc_3_424	3	132080952	132391510	310558	2	1	none
loc_3_425	3	133330174	133754743	424569	3	3	any
loc_3_429	3	138197957	138497957	300000	1	1	all
loc_3_431	3	142455556	142805290	349734	2	1	all
loc_3_434	3	148412397	148712397	300000	1	1	all
loc_3_439	3	158293816	158628775	334959	3	1	all
loc_3_441	3	164760356	165060356	300000	1	1	all
loc_3_442	3	165330100	165885728	555628	6	26	any
loc_3_452	3	186161667	187109295	947628	34	62	any
loc_3_453	3	187965682	188265682	300000	1	2	none
loc_3_456	3	190182093	190513594	331501	3	2	all
loc_3_460	3	193910475	194239317	328842	4	9	any
loc_3_461	3	194639032	195157852	518820	2	1	all
loc_4_464	4	725529	1291698	566169	6	2	all
loc_4_465	4	1597523	1897523	300000	1	1	all
loc_4_467	4	3286062	3601109	315047	3	3	any
loc_4_468	4	4866883	5185587	318704	2	1	all
loc_4_470	4	6338422	6983280	644858	3	3	any
loc_4_471	4	7281628	7592762	311134	3	1	all
loc_4_476	4	15564189	15889390	325201	2	1	all
loc_4_477	4	17376682	17676682	300000	1	1	all
loc_4_480	4	24651834	24951834	300000	1	5	any
loc_4_493	4	55822946	56176914	353968	3	1	all
loc_4_495	4	57465592	58099517	633925	6	2	all
loc_4_502	4	72459398	72759398	300000	1	1	none
loc_4_504	4	74193768	75217871	1024103	16	130	any
loc_4_505	4	76680353	77173499	493146	7	4	all
loc_4_512	4	84082104	84389096	306992	1	2	any
loc_4_515	4	88207842	88612729	404887	4	3	all
loc_4_516	4	90607840	90911944	304104	2	2	all
loc_4_521	4	94974902	95417347	442445	3	1	all
loc_4_522	4	96282154	96582154	300000	1	1	all
loc_4_525	4	99842651	100518786	676135	5	4	any
loc_4_528	4	103588972	103888972	300000	1	1	all
loc_4_529	4	106669053	107045666	376613	2	2	any
loc_4_530	4	107689114	107989114	300000	1	1	all
loc_4_532	4	110509067	110995763	486696	2	2	all
loc_4_542	4	144683153	144983153	300000	1	1	none
loc_4_543	4	145509064	145809064	300000	1	1	all
loc_4_549	4	155298758	155607530	308772	3	3	none
loc_4_550	4	156721337	157021337	300000	1	1	all
loc_4_551	4	157801525	158101525	300000	1	1	none
loc_4_554	4	159005219	159305219	300000	1	1	none
loc_4_555	4	159479814	159779814	300000	1	1	all
loc_4_559	4	166111800	166411800	300000	1	1	none
loc_4_560	4	167541100	168389406	848306	4	1	all
loc_4_564	4	177500866	177800866	300000	1	1	all
loc_4_569	4	186972009	187357381	385372	5	15	any
loc_4_570	4	187505804	187805804	300000	1	1	none
loc_5_572	5	1135974	1435974	300000	1	1	none
loc_5_575	5	9134938	9699941	565003	3	1	all
loc_5_588	5	35716218	36016218	300000	1	1	all
loc_5_590	5	39209403	39862292	652889	4	4	any
loc_5_591	5	40489353	40789353	300000	1	2	none
loc_5_592	5	40822211	41413091	590880	4	45	any
loc_5_594	5	42537629	42977221	439592	2	2	any
loc_5_600	5	54167900	54467900	300000	1	1	all
loc_5_601	5	55145306	55445306	300000	1	1	all
loc_5_607	5	76044302	76391193	346891	2	1	all
loc_5_609	5	79240222	79540222	300000	1	1	all
loc_5_615	5	88030196	88330196	300000	1	6	none
loc_5_618	5	95579406	96457281	877875	10	6	any
loc_5_620	5	102097916	102645528	547612	4	1	all
loc_5_627	5	110674448	110974448	300000	1	1	none
loc_5_640	5	126011690	126311690	300000	1	1	all
loc_5_642	5	129201499	129501499	300000	1	1	none
loc_5_643	5	131413501	131730301	316800	2	2	any
loc_5_644	5	132053952	132353952	300000	1	1	all
loc_5_646	5	134073593	134657859	584266	2	2	any
loc_5_647	5	135151817	135669351	517534	3	3	all
loc_5_650	5	139856267	140156267	300000	1	1	all
loc_5_653	5	147053906	147353906	300000	1	1	all
loc_5_654	5	147425986	147751530	325544	2	1	all
loc_5_656	5	149358544	149658544	300000	1	2	any
loc_5_660	5	156313358	156681254	367896	4	2	all
loc_5_661	5	156785524	157085524	300000	1	1	all
loc_5_663	5	158593108	158919753	326645	2	2	all
loc_5_668	5	172614666	172914666	300000	1	1	none
loc_5_671	5	176680627	177082987	402360	3	43	any
loc_5_674	5	178960669	179385546	424877	2	1	all
loc_5_675	5	179907293	180582290	674997	3	2	all
loc_6_676	6	333593	633593	300000	1	1	none
loc_6_677	6	2846321	3162778	316457	3	1	all
loc_6_679	6	6024866	6483084	458218	3	5	none
loc_6_680	6	7090577	7390577	300000	1	1	none
loc_6_681	6	7550988	8033468	482480	3	2	any
loc_6_682	6	8040886	8340886	300000	1	1	none
loc_6_691	6	20532622	20832622	300000	1	1	none
loc_6_696	6	25573527	26273502	699975	2	3	none
MHC	6	29671340	33924070	4252730	1	146	any
loc_6_699	6	35603227	36042438	439211	4	1	all
loc_6_700	6	36071312	36371312	300000	1	1	all
loc_6_701	6	36715932	37015932	300000	1	1	all
loc_6_703	6	38518854	38818854	300000	1	1	all
loc_6_705	6	40184533	40501866	317333	2	2	none
loc_6_706	6	40908968	41417077	508109	8	3	all
loc_6_707	6	42757327	43072215	314888	2	1	all
loc_6_708	6	43258105	43558105	300000	1	1	all
loc_6_709	6	43775607	44097398	321791	2	5	any
loc_6_710	6	45766999	46278745	511746	4	3	any
loc_6_711	6	46672349	46977613	305264	2	1	all
loc_6_714	6	49325543	50021895	696352	5	1	all
loc_6_717	6	55107798	55685375	577577	3	1	all
loc_6_724	6	74362687	74663719	301032	2	1	all
loc_6_728	6	87009050	87309050	300000	1	1	none
loc_6_733	6	95884050	96232490	348440	2	1	all
loc_6_737	6	105576036	105925152	349116	2	1	all
loc_6_740	6	110359996	110828109	468113	3	1	all
loc_6_746	6	119368918	119668918	300000	1	1	none
loc_6_748	6	122968500	123272464	303964	2	1	all
loc_6_751	6	127308308	127613645	305337	2	2	all
loc_6_754	6	131536490	132442576	906086	3	2	any
loc_6_758	6	135269631	135569631	300000	1	1	none
loc_6_761	6	143675104	143975104	300000	1	2	none
loc_6_764	6	148914986	149214986	300000	1	1	all
loc_6_765	6	149846841	150336534	489693	4	2	all
loc_6_773	6	160179616	160921192	741576	6	3	any
loc_6_774	6	160942438	161420781	478343	5	4	any
loc_6_777	6	162603898	162903898	300000	1	1	none
loc_6_781	6	169451044	169751044	300000	1	1	all
loc_6_782	6	170657933	170957933	300000	1	1	all
loc_7_785	7	2299733	2599733	300000	1	1	all
loc_7_789	7	6352367	6674843	322476	1	2	none
loc_7_790	7	7146520	7446520	300000	1	1	none
loc_7_793	7	12129761	12429761	300000	1	1	all
loc_7_802	7	22776022	23787416	1011394	5	6	any
loc_7_804	7	27171266	27471266	300000	1	1	none
loc_7_809	7	37821913	38392166	570253	2	2	any
loc_7_813	7	44007978	44307978	300000	1	1	all
loc_7_814	7	45810645	46146425	335780	2	2	any
loc_7_815	7	46573510	46873510	300000	1	1	none
loc_7_818	7	49662564	49963995	301431	2	1	all
loc_7_823	7	63679982	63979982	300000	1	1	none
loc_7_824	7	65325563	65702497	376934	2	1	all
loc_7_829	7	72856683	73156683	300000	1	1	all
loc_7_831	7	75323955	75623955	300000	1	1	none
loc_7_832	7	75774218	76074218	300000	1	1	all
loc_7_838	7	81232690	81532690	300000	1	1	all
loc_7_840	7	82335056	82635056	300000	1	1	none
loc_7_841	7	82884362	83433969	549607	3	2	all
loc_7_844	7	86864355	87164355	300000	1	1	all
loc_7_845	7	87414497	87911458	496961	2	1	all
loc_7_848	7	94787446	95103895	316449	2	1	none
loc_7_853	7	99821834	101005215	1183381	7	7	any
loc_7_856	7	106158675	106522622	363947	2	6	none
loc_7_861	7	116562401	116862401	300000	1	1	all
loc_7_868	7	126847733	127147733	300000	1	1	none
loc_7_871	7	129788598	130088598	300000	1	1	all
loc_7_873	7	133781338	134285621	504283	2	4	any
loc_7_876	7	136887202	137187202	300000	1	1	all
loc_7_882	7	142313307	143259139	945832	7	6	any
loc_7_883	7	145056498	145963854	907356	3	1	any
loc_7_886	7	149893205	150193205	300000	1	1	all
loc_7_887	7	150326888	150707665	380777	5	1	all
loc_7_888	7	150756453	151083044	326591	1	2	none
loc_8_897	8	6582897	7038134	455237	3	2	all
loc_8_902	8	10505330	10805330	300000	1	1	none
loc_8_904	8	11531452	11872895	341443	7	9	any
loc_8_905	8	12524424	12824424	300000	1	1	none
loc_8_909	8	15899656	16270101	370445	2	1	none
loc_8_910	8	16302186	16602186	300000	1	1	none
loc_8_911	8	17587393	17903306	315913	2	1	all
loc_8_915	8	21329255	21841614	512359	3	1	all
loc_8_917	8	22732293	23032293	300000	1	1	all
loc_8_920	8	27446786	27959387	512601	5	9	any
loc_8_924	8	33154694	33454694	300000	1	1	all
loc_8_928	8	41026666	41326666	300000	1	1	all
loc_8_929	8	41870158	42579484	709326	2	2	any
loc_8_930	8	47979224	48279224	300000	1	1	none
loc_8_931	8	55301193	55601193	300000	1	1	none
loc_8_933	8	57211293	58026576	815283	3	2	all
loc_8_935	8	61045053	61345053	300000	1	1	all
loc_8_937	8	62404412	62768622	364210	2	1	all
loc_8_938	8	63801681	64102006	300325	2	1	all
loc_8_940	8	65739035	66039035	300000	1	1	none
loc_8_946	8	79589109	79889109	300000	1	1	all
loc_8_951	8	85640236	85940236	300000	1	1	none
loc_8_952	8	86157463	86457463	300000	1	1	all
loc_8_953	8	87362896	87680793	317897	2	1	all
loc_8_957	8	97508153	97808153	300000	1	1	all
loc_8_958	8	97874009	98191637	317628	2	1	all
loc_8_959	8	98968622	99268622	300000	1	1	all
loc_8_961	8	103066686	103366898	300212	1	2	all
loc_8_963	8	105467441	105767441	300000	1	1	all
loc_8_964	8	106362828	106740705	377877	2	13	none
loc_8_965	8	108184162	108484162	300000	1	1	all
loc_8_970	8	119830069	120130069	300000	1	1	none
loc_8_971	8	120316959	120616959	300000	1	1	all
loc_8_976	8	128885708	129185708	300000	1	1	none
loc_8_982	8	133936865	134653148	716283	6	3	any
loc_8_985	8	141191695	141491695	300000	1	1	none
loc_8_988	8	145097168	145397168	300000	1	1	none
loc_9_989	9	2472134	2842583	370449	2	3	none
loc_9_991	9	5309419	5707708	398289	4	2	all
loc_9_1004	9	27046494	27351551	305057	2	1	all
loc_9_1005	9	27477074	27778440	301366	2	2	none
loc_9_1007	9	30039853	30339853	300000	1	1	none
loc_9_1010	9	32967524	33336079	368555	2	2	none
loc_9_1013	9	34443086	34841535	398449	5	5	any
loc_9_1014	9	35684942	35987284	302342	1	2	none
loc_9_1024	9	91841287	92141287	300000	1	1	all
loc_9_1026	9	94897607	95697650	800043	4	4	any
loc_9_1030	9	99756465	100056465	300000	1	1	all
loc_9_1031	9	100565389	100865389	300000	1	2	none
loc_9_1032	9	101489209	101917984	428775	2	1	all
loc_9_1038	9	113035801	113427643	391842	4	3	any
loc_9_1040	9	114043609	114517123	473514	3	1	all
loc_9_1043	9	116938064	117238064	300000	1	4	none
loc_9_1044	9	117654667	118271694	617027	3	8	any
loc_9_1048	9	123592818	124000172	407354	3	3	all
loc_9_1051	9	127807070	128107070	300000	1	1	none
loc_9_1052	9	130235170	130984950	749780	2	2	all
loc_9_1055	9	134276038	134576038	300000	1	1	none
loc_9_1056	9	135714436	136492768	778332	21	75	any
loc_9_1057	9	136792423	137092423	300000	1	1	none
loc_9_1058	9	137600475	138621928	1021453	9	4	any
loc_9_1059	9	138944171	139244171	300000	1	1	all
loc_9_1060	9	139688690	140152220	463530	7	6	any
loc_10_1064	10	5705403	6166399	460996	4	3	all
loc_10_1066	10	7593781	8167781	574000	5	10	any
loc_10_1070	10	14712082	15076525	364443	2	2	any
loc_10_1074	10	20067660	20410369	342709	2	6	none
loc_10_1078	10	33340163	33641186	301023	1	2	all
loc_10_1082	10	43237366	43792810	555444	3	2	all
loc_10_1084	10	49220090	49520090	300000	1	1	none
loc_10_1087	10	51399496	51699496	300000	1	1	all
loc_10_1088	10	51855271	52219324	364053	3	1	all
loc_10_1090	10	53485526	53785526	300000	1	2	none
loc_10_1091	10	53969880	54269880	300000	1	2	any
loc_10_1092	10	54378236	54686839	308603	6	1	all
loc_10_1098	10	64877610	65458750	581140	2	4	none
loc_10_1103	10	70706852	71006852	300000	1	1	none
loc_10_1105	10	71981481	72281481	300000	1	1	none
loc_10_1106	10	72457219	72757219	300000	1	1	all
loc_10_1107	10	73378898	74006984	628086	5	6	any
loc_10_1109	10	75502553	75823101	320548	2	2	any
loc_10_1110	10	76697993	76997993	300000	1	1	all
loc_10_1114	10	89147507	89447507	300000	1	1	all
loc_10_1116	10	90281938	91216769	934831	6	7	any
loc_10_1118	10	93516349	93816349	300000	1	1	all
loc_10_1121	10	99451056	99792731	341675	2	1	all
loc_10_1123	10	101649302	102039964	390662	4	11	none
loc_10_1125	10	104166581	104599444	432863	2	4	any
loc_10_1127	10	105856831	106170398	313567	2	1	all
loc_10_1132	10	114639545	114939545	300000	1	1	none
loc_10_1133	10	115198046	115498046	300000	1	3	none
loc_10_1134	10	115673718	116198278	524560	5	1	all
loc_10_1136	10	117841102	118141102	300000	1	1	all
loc_10_1137	10	118208659	118547884	339225	2	2	all
loc_10_1139	10	120860256	121160256	300000	1	2	none
loc_10_1141	10	124076793	124469752	392959	2	2	none
loc_10_1145	10	127345832	127880298	534466	3	2	all
loc_11_1151	11	1065056	1391221	326165	2	2	none
loc_11_1152	11	1536790	1933757	396967	3	2	any
loc_11_1154	11	5869146	6169146	300000	1	1	none
loc_11_1155	11	6265463	6612087	346624	3	3	any
loc_11_1156	11	7026204	7326204	300000	1	2	none
loc_11_1158	11	9612274	9912274	300000	1	1	all
loc_11_1159	11	10461719	10761719	300000	1	1	all
loc_11_1162	11	11888874	12188874	300000	1	2	all
loc_11_1165	11	13918571	14218571	300000	1	2	all
loc_11_1166	11	17026057	17326057	300000	1	1	none
loc_11_1167	11	18070689	18586578	515889	7	4	any
loc_11_1169	11	20809394	21244538	435144	2	2	any
loc_11_1173	11	26191858	26491858	300000	1	1	none
loc_11_1174	11	27627863	27927863	300000	1	2	all
loc_11_1176	11	30065261	30365261	300000	1	1	all
loc_11_1179	11	33249691	33889598	639907	3	2	all
loc_11_1180	11	34253495	34985121	731626	4	2	any
loc_11_1183	11	35929256	36323089	393833	2	1	none
loc_11_1186	11	40156481	40456481	300000	1	1	all
loc_11_1192	11	46552070	47752879	1200809	3	5	any
loc_11_1193	11	49022419	49322419	300000	1	1	all
loc_11_1197	11	57219730	57541023	321293	1	6	any
loc_11_1198	11	59460581	60853777	1393196	12	6	any
loc_11_1199	11	62036542	62806316	769774	3	4	any
loc_11_1202	11	65405524	65930243	524719	2	3	any
loc_11_1203	11	66178877	66478877	300000	1	1	all
loc_11_1208	11	72795341	73273512	478171	2	7	any
loc_11_1209	11	73742896	74042896	300000	1	1	none
loc_11_1210	11	74231029	74577921	346892	2	2	any
loc_11_1215	11	82414294	82714294	300000	1	1	all
loc_11_1219	11	87877209	88220110	342901	2	1	all
loc_11_1225	11	99058140	99358140	300000	1	1	all
loc_11_1229	11	102251633	102945639	694006	15	8	all
loc_11_1231	11	103651942	104182043	530101	2	1	all
loc_11_1235	11	107993456	108519173	525717	2	1	all
loc_11_1238	11	111016504	111316504	300000	1	1	none
loc_11_1239	11	112843848	113278061	434213	2	1	all
loc_11_1241	11	114202249	114535999	333750	2	2	none
loc_11_1242	11	115410896	115710896	300000	1	3	none
loc_11_1244	11	116474153	117243764	769611	10	8	any
loc_11_1246	11	117930977	118395440	464463	3	2	any
loc_11_1247	11	118797154	119357446	560292	2	2	any
loc_11_1248	11	119906416	120249679	343263	2	2	any
loc_11_1250	11	122373667	122902714	529047	3	2	all
loc_11_1251	11	122914648	123214648	300000	1	1	all
loc_11_1252	11	124203256	124769407	566151	3	3	all
loc_11_1253	11	125741706	126451756	710050	7	7	any
loc_11_1255	11	129789390	130107770	318380	1	2	all
loc_11_1258	11	130993643	131348745	355102	2	2	all
loc_11_1259	11	133871859	134272250	400391	2	2	all
loc_12_1260	12	440259	808104	367845	2	3	none
loc_12_1263	12	5978443	8058860	2080417	23	27	any
loc_12_1264	12	8451281	8751281	300000	1	1	all
loc_12_1265	12	8932581	9902730	970149	7	8	any
loc_12_1266	12	9904033	10296707	392674	5	2	all
loc_12_1267	12	10899651	11472501	572850	3	6	none
loc_12_1268	12	12337447	12637447	300000	1	1	all
loc_12_1270	12	14838455	15195203	356748	2	2	all
loc_12_1276	12	21181549	21748886	567337	4	4	any
loc_12_1277	12	21950332	22265987	315655	2	1	none
loc_12_1282	12	27772074	28072074	300000	1	1	all
loc_12_1283	12	28148422	28448422	300000	1	1	all
loc_12_1284	12	29346991	29646991	300000	1	2	none
loc_12_1288	12	39989750	40289750	300000	1	1	none
loc_12_1289	12	40897351	41197351	300000	1	1	all
loc_12_1290	12	42301122	42677041	375919	2	1	all
loc_12_1293	12	47984214	48571449	587235	3	2	any
loc_12_1296	12	54535880	54869689	333809	4	5	none
loc_12_1298	12	56209085	56509085	300000	1	1	all
loc_12_1299	12	56600872	56900872	300000	1	1	all
loc_12_1301	12	57657114	58241825	584711	2	3	none
loc_12_1302	12	59107348	59502431	395083	2	1	all
loc_12_1303	12	60842398	61142398	300000	1	1	none
loc_12_1311	12	69582105	69882105	300000	1	1	all
loc_12_1320	12	85109192	85409192	300000	1	1	none
loc_12_1322	12	89681594	90076658	395064	3	4	none
loc_12_1323	12	91389784	91689784	300000	1	1	all
loc_12_1325	12	94463898	94782026	318128	3	1	all
loc_12_1327	12	95981895	96281895	300000	1	1	all
loc_12_1328	12	98849111	99149111	300000	1	1	none
loc_12_1329	12	101908890	102375751	466861	7	22	none
loc_12_1331	12	104159712	104558832	399120	4	5	any
loc_12_1332	12	104720424	105131594	411170	3	2	any
loc_12_1333	12	106376371	106676371	300000	1	1	none
loc_12_1335	12	108863956	109163956	300000	1	1	all
loc_12_1336	12	111715049	112034608	319559	1	2	none
loc_12_1337	12	112336818	112636818	300000	1	1	none
loc_12_1344	12	118535725	118835725	300000	1	1	all
loc_12_1345	12	121254584	121584833	330249	2	2	none
loc_12_1346	12	122066910	122366910	300000	1	1	none
loc_12_1347	12	125522490	125822490	300000	1	1	none
loc_12_1349	12	128618520	129044290	425770	2	1	all
loc_12_1350	12	129411356	129711356	300000	1	1	none
loc_12_1351	12	129941658	130241658	300000	1	1	all
loc_13_1354	13	24002370	24302370	300000	1	1	all
loc_13_1361	13	31724303	32024303	300000	1	1	all
loc_13_1363	13	37919809	38306538	386729	3	3	all
loc_13_1365	13	46380764	46801080	420316	6	16	any
loc_13_1366	13	47192773	47492773	300000	1	1	all
loc_13_1374	13	67489141	67958183	469042	2	1	all
loc_13_1383	13	78591031	78891031	300000	1	1	none
loc_13_1386	13	91933635	92233635	300000	1	1	all
loc_13_1387	13	92272946	92572946	300000	1	1	all
loc_13_1389	13	97453583	97753583	300000	1	1	none
loc_13_1398	13	110750995	111050995	300000	1	1	none
loc_13_1400	13	113606540	114061651	455111	7	6	any
loc_14_1401	14	20790606	21566423	775817	14	7	all
loc_14_1402	14	23236412	23536412	300000	1	1	none
loc_14_1403	14	23875340	24175340	300000	1	1	all
loc_14_1404	14	24952160	25252160	300000	1	1	all
loc_14_1408	14	30880304	31464355	584051	2	1	any
loc_14_1411	14	35366213	35687548	321335	2	1	all
loc_14_1417	14	49942471	50242471	300000	1	1	all
loc_14_1420	14	52340104	52670746	330642	4	2	any
loc_14_1421	14	53126075	53426075	300000	1	1	all
loc_14_1422	14	55432001	55732001	300000	1	1	all
loc_14_1425	14	65400082	66186795	786713	4	6	any
loc_14_1427	14	68725104	69025104	300000	1	1	none
loc_14_1428	14	69643475	69943475	300000	1	1	all
loc_14_1429	14	70204858	70609370	404512	2	1	all
loc_14_1432	14	74278286	75091081	812795	3	2	any
loc_14_1437	14	79366524	79666524	300000	1	1	all
loc_14_1442	14	85658118	85958118	300000	1	1	all
loc_14_1445	14	93249050	93549101	300051	2	2	all
loc_14_1446	14	94570527	95265224	694697	21	35	any
loc_14_1452	14	100647200	101384005	736805	4	3	any
loc_14_1453	14	102288010	102826239	538229	2	10	none
loc_14_1455	14	103906286	104686086	779800	2	4	none
loc_14_1457	14	105235241	106187350	952109	17	52	none
loc_14_1458	14	106957770	107320077	362307	5	12	none
loc_15_1463	15	26392128	26692128	300000	1	1	none
loc_15_1471	15	37053574	37353574	300000	1	1	none
loc_15_1475	15	40995919	41295919	300000	1	1	all
loc_15_1477	15	42253884	42553884	300000	1	1	none
loc_15_1479	15	43763932	44063932	300000	1	1	all
loc_15_1481	15	46953952	47253952	300000	1	1	none
loc_15_1483	15	48526792	48826792	300000	1	1	all
loc_15_1484	15	49554741	49980708	425967	2	2	all
loc_15_1485	15	50209224	50513583	304359	2	2	none
loc_15_1486	15	51648413	52114210	465797	2	1	all
loc_15_1496	15	58530954	58830954	300000	1	1	none
loc_15_1497	15	60459293	60759293	300000	1	1	all
loc_15_1500	15	62925733	63225733	300000	1	1	none
loc_15_1503	15	65584465	66183126	598661	3	1	any
loc_15_1506	15	69274143	69701170	427027	2	1	all
loc_15_1508	15	73258005	73558005	300000	1	1	all
loc_15_1509	15	74317796	74764913	447117	2	1	all
loc_15_1512	15	79078371	79399549	321178	6	2	all
loc_15_1513	15	79980202	80622526	642324	4	2	all
loc_15_1514	15	80668279	80968279	300000	1	1	none
loc_15_1515	15	81450451	81750451	300000	1	1	all
loc_15_1517	15	85098216	85398216	300000	1	1	all
loc_15_1519	15	89254314	89606948	352634	3	1	all
loc_15_1522	15	93460187	93760187	300000	1	1	all
loc_15_1528	15	101841748	102144233	302485	2	6	none
loc_16_1529	16	0	881725	881725	6	6	any
loc_16_1530	16	1112310	1642860	530550	11	4	all
loc_16_1531	16	1918571	2218571	300000	1	1	all
loc_16_1532	16	2730614	3041418	310804	2	2	all
loc_16_1533	16	4116062	4416062	300000	1	1	all
loc_16_1535	16	4913233	5246765	333532	5	2	any
loc_16_1544	16	16148288	16448942	300654	2	1	none
loc_16_1545	16	17473047	17957928	484881	3	2	none
loc_16_1546	16	20242332	20542332	300000	1	3	none
loc_16_1552	16	48849189	49149189	300000	1	1	none
loc_16_1555	16	52727149	53027149	300000	1	1	none
loc_16_1557	16	56843324	57146158	302834	2	3	none
loc_16_1558	16	57192194	57647439	455245	5	3	all
loc_16_1565	16	64855395	65166165	310770	2	1	all
loc_16_1567	16	66665712	66965712	300000	1	1	none
loc_16_1568	16	67201696	67502965	301269	2	2	any
loc_16_1569	16	69477247	69777247	300000	1	1	all
loc_16_1571	16	71343246	71728766	385520	2	2	none
loc_16_1572	16	71925593	72401132	475539	6	8	any
loc_16_1574	16	75071777	75731822	660045	7	6	any
loc_16_1577	16	79598076	79898076	300000	1	1	none
loc_16_1578	16	81452212	81752212	300000	1	1	none
loc_16_1579	16	84178494	84478494	300000	1	1	all
loc_16_1580	16	84745651	85068862	323211	3	2	any
loc_16_1584	16	88825447	89125447	300000	1	1	none
loc_16_1585	16	89541142	89905216	364074	2	1	all
loc_17_1587	17	1392190	1883210	491020	5	4	all
loc_17_1590	17	3922761	4964689	1041928	6	3	all
loc_17_1591	17	5188800	5488800	300000	1	1	none
loc_17_1592	17	6930316	7699681	769365	8	6	any
loc_17_1593	17	7811377	8111377	300000	1	1	all
loc_17_1595	17	8834022	9487245	653223	3	3	all
loc_17_1603	17	18017505	18413571	396066	2	1	all
loc_17_1604	17	19488153	19788153	300000	1	1	all
loc_17_1606	17	25824258	26124258	300000	1	1	all
loc_17_1607	17	26442946	27053928	610982	6	655	any
loc_17_1611	17	32383423	32956065	572642	5	4	any
loc_17_1612	17	33857802	34593392	735590	17	18	any
loc_17_1613	17	34669750	35142443	472693	3	2	any
loc_17_1616	17	39965017	40265017	300000	1	1	all
loc_17_1617	17	41108220	41408220	300000	1	1	none
loc_17_1618	17	41890807	42190807	300000	1	1	all
loc_17_1619	17	42280244	42580244	300000	1	1	all
loc_17_1620	17	42887191	43253008	365817	2	1	all
loc_17_1622	17	45880675	46180675	300000	1	1	none
loc_17_1624	17	46776615	47076615	300000	1	1	all
loc_17_1627	17	48475928	49057834	581906	2	3	all
loc_17_1628	17	49080308	49380308	300000	1	1	all
loc_17_1629	17	49755599	50055599	300000	1	1	all
loc_17_1630	17	50063731	50363731	300000	1	1	all
loc_17_1632	17	54706752	55094086	387334	4	2	all
loc_17_1633	17	55997958	56729446	731488	10	6	any
loc_17_1634	17	57162769	57560924	398155	2	2	none
loc_17_1636	17	61349732	61724492	374760	2	1	all
loc_17_1638	17	63500894	63800894	300000	1	1	none
loc_17_1639	17	63980794	64368607	387813	3	10	any
loc_17_1640	17	66359143	66659143	300000	1	1	all
loc_17_1641	17	66725294	67286325	561031	5	8	none
loc_17_1644	17	69915900	70215900	300000	1	1	none
loc_17_1647	17	72309091	72764611	455520	3	3	all
loc_17_1648	17	72990941	73290941	300000	1	1	all
loc_17_1649	17	74274293	74847118	572825	3	2	any
loc_17_1650	17	76740864	77121526	380662	3	2	all
loc_17_1651	17	77551601	78328787	777186	5	2	all
loc_17_1652	17	78470063	78770063	300000	1	1	all
loc_17_1654	17	79779137	80079137	300000	1	1	all
loc_17_1655	17	80139284	80610660	471376	7	6	any
loc_18_1668	18	24428550	24900457	471907	2	1	all
loc_18_1671	18	28784374	29366314	581940	3	2	all
loc_18_1672	18	29541942	29947921	405979	2	2	none
loc_18_1675	18	43586484	43886484	300000	1	1	none
loc_18_1676	18	44420709	44814015	393306	2	1	all
loc_18_1681	18	55572996	55872996	300000	1	1	none
loc_18_1683	18	59948545	60248545	300000	1	1	all
loc_18_1685	18	66116534	66416534	300000	1	1	none
loc_18_1689	18	71965361	72380612	415251	3	2	all
loc_19_1693	19	522169	1227985	705816	9	7	all
loc_19_1695	19	4092505	4392505	300000	1	1	all
loc_19_1697	19	5663231	6012742	349511	7	3	any
loc_19_1698	19	6525989	6868387	342398	4	6	any
loc_19_1699	19	7611456	8541653	930197	10	5	any
loc_19_1700	19	9908807	10229093	320286	2	1	all
loc_19_1701	19	10245683	10550110	304427	3	3	all
loc_19_1702	19	11510012	11857458	347446	2	1	all
loc_19_1703	19	12622263	13206557	584294	2	2	none
loc_19_1704	19	14003293	14303293	300000	1	1	all
loc_19_1705	19	14356664	14657633	300969	2	1	none
loc_19_1706	19	15423991	15732485	308494	4	8	any
loc_19_1707	19	15829744	16129744	300000	1	1	none
loc_19_1710	19	18340927	19056548	715621	4	3	all
loc_19_1711	19	19327877	19627877	300000	1	1	none
loc_19_1714	19	23757630	24295151	537521	2	2	none
loc_19_1719	19	32923431	33223431	300000	1	2	any
loc_19_1720	19	33601349	33904548	303199	2	3	none
loc_19_1723	19	36094753	36403716	308963	2	1	all
loc_19_1725	19	38274021	38941841	667820	3	2	any
loc_19_1726	19	39099306	39457103	357797	2	2	all
loc_19_1730	19	41118243	42082612	964369	5	4	any
loc_19_1731	19	42193084	42863011	669927	2	2	none
loc_19_1732	19	43256432	44306472	1050040	20	7	any
loc_19_1734	19	45185996	46683013	1497017	14	77	any
loc_19_1736	19	48224950	48524950	300000	1	1	all
loc_19_1737	19	48976587	49665171	688584	6	26	any
loc_19_1738	19	51073567	52470115	1396548	25	24	any
loc_19_1739	19	54401115	55714615	1313500	29	21	any
loc_19_1740	19	55738095	56038095	300000	1	1	all
loc_20_1743	20	852042	1178346	326304	2	1	all
loc_20_1744	20	1395857	2044977	649120	7	3	all
loc_20_1746	20	2586104	3199890	613786	5	4	any
loc_20_1747	20	3430391	3839420	409029	6	6	none
loc_20_1755	20	14523838	14828135	304297	2	1	none
loc_20_1756	20	16782592	17082592	300000	1	1	none
loc_20_1763	20	23438003	24008754	570751	10	6	any
loc_20_1764	20	24749059	25117215	368156	6	3	all
loc_20_1766	20	30668850	30968850	300000	1	1	all
loc_20_1767	20	31538868	32044766	505898	4	1	all
loc_20_1768	20	32355658	32655658	300000	1	1	none
loc_20_1769	20	33609272	33909272	300000	1	2	none
loc_20_1770	20	34049977	34545194	495217	2	1	all
loc_20_1772	20	35446527	35746527	300000	1	1	none
loc_20_1773	20	36770391	37147655	377264	10	19	any
loc_20_1774	20	38188164	38488164	300000	1	2	none
loc_20_1775	20	39840377	40171751	331374	2	1	all
loc_20_1777	20	43175660	44291331	1115671	9	7	any
loc_20_1778	20	44384651	44803549	418898	3	3	any
loc_20_1782	20	51629041	51929041	300000	1	1	none
loc_20_1784	20	54130090	54522072	391982	2	1	all
loc_20_1788	20	57422709	57722709	300000	1	1	all
loc_20_1791	20	60751762	61051762	300000	1	1	none
loc_21_1797	21	22230044	22985946	755902	3	1	all
loc_21_1801	21	28155212	28455212	300000	1	1	all
loc_21_1805	21	33732403	34032403	300000	1	1	all
loc_21_1806	21	34490788	34865699	374911	3	2	all
loc_21_1810	21	37285576	37679310	393734	3	2	all
loc_21_1815	21	42544870	42868262	323392	3	1	all
loc_21_1816	21	43637038	43937038	300000	1	1	all
loc_21_1818	21	45064635	45364635	300000	1	1	all
loc_21_1819	21	45506774	45810835	304061	2	1	all
loc_21_1821	21	46758998	47081109	322111	2	2	any
loc_21_1822	21	47221937	47709747	487810	5	3	any
loc_22_1823	22	17411913	17859771	447858	7	3	any
loc_22_1826	22	20024853	20385200	360347	4	1	all
loc_22_1829	22	22412874	22734016	321142	6	1	none
loc_22_1830	22	23099440	23426219	326779	3	3	none
loc_22_1831	22	23765610	24072552	306942	2	1	all
loc_22_1832	22	24117047	24417047	300000	1	1	all
loc_22_1833	22	26771725	27071725	300000	1	1	all
loc_22_1836	22	30852638	31170341	317703	4	1	all
loc_22_1838	22	32710250	33449020	738770	6	4	any
loc_22_1841	22	36495089	36808855	313766	4	2	all
loc_22_1842	22	37179448	38120426	940978	2	2	all
loc_22_1843	22	39095556	39395556	300000	1	1	all
loc_22_1846	22	42964551	43264551	300000	1	1	all
loc_22_1847	22	43565848	43865848	300000	1	1	all
loc_22_1848	22	44174855	44474855	300000	1	1	none
loc_22_1850	22	45699556	45999556	300000	1	1	all
loc_22_1851	22	46368858	46668858	300000	1	1	none
loc_22_1854	22	50578062	51291161	713099	4	5	all
loc_23_1858	23	8218420	8651639	433219	3	1	none
loc_23_1860	23	10451426	10751426	300000	1	1	none
loc_23_1861	23	10982017	11282017	300000	1	1	none
loc_23_1866	23	15264383	15613721	349338	4	2	all
loc_23_1876	23	31169327	31469327	300000	1	1	none
loc_23_1882	23	35361504	35661504	300000	1	1	none
loc_23_1884	23	39529063	39829063	300000	1	1	none
loc_23_1889	23	46521484	46821484	300000	1	1	none
loc_23_1895	23	69094750	69394750	300000	1	1	all
loc_23_1896	23	69900184	70200184	300000	1	1	none
loc_23_1897	23	71256301	71556301	300000	1	1	all
loc_23_1909	23	94850141	95150141	300000	1	1	none
loc_23_1911	23	99779532	100079532	300000	1	1	all
loc_23_1912	23	102098933	102398933	300000	1	1	none
loc_23_1914	23	105094581	105426609	332028	2	2	any
loc_23_1916	23	109633258	109933258	300000	1	1	all
loc_23_1918	23	113080596	113380596	300000	1	1	none
loc_23_1921	23	117471098	117771098	300000	1	1	none
loc_23_1923	23	119479107	119897173	418066	2	1	all
loc_23_1927	23	128715061	129034155	319094	2	1	none
loc_23_1934	23	135591443	135891443	300000	1	1	all
loc_23_1937	23	140343131	140643131	300000	1	1	none
loc_23_1939	23	142566114	142866114	300000	1	1	all
loc_23_1943	23	149867550	150167550	300000	1	1	none
