# Supplementary material for: A genome-wide association study of serum proteins reveals shared loci with common diseases
Source: Nat Commun. 2022 Jan 25;13:480. doi: 10.1038/s41467-021-27850-z (PMC8789779; doi:10.1038/s41467-021-27850-z)
Supplement: Supplementary file 8 — Supplementary Data 6 [file 41467_2021_27850_MOESM8_ESM.xlsx]

## Sheet: Data 6
Supplementary Data 6 - Protein annotations used for enrichment analysis. Annotations related to genetic association profile in AGES are based on study-wide independent signals (conditional and joint analysis, GCTA-COJO) and include number and type of signals (no signal, any cis-signal, only trans-signal), most significant observed P-value, largest observed effect size and number of neighbours, de…
	Genetic association profile in AGES							External annotations
Protein (Entrez symbol)	n signals	n trans signals	n cis signals	signal	max -log10(P)	max beta	n neighbours	Tissue enhanced or enriched	Secreted	Transmembrane	LoFintolerance	Degree (PPI)	Degree (co-regulation)
RAF1	0	0	0	no	0	0	0	FALSE	FALSE	FALSE	0.999777	238	12.171
ZNF41	0	0	0	no	0	0	0	FALSE	FALSE	FALSE	0.00138968	5	0.12
ELK1	1	1	0	trans	27.8538	0.197783	597	FALSE	FALSE	FALSE	0.756058	49	5.773
IRF1	0	0	0	no	0	0	0	FALSE	FALSE	FALSE	0.867789	61	NA
BECN1	0	0	0	no	0	0	0	FALSE	FALSE	FALSE	0.998698	239	NA
OCRL	1	1	0	trans	17.5176	0.151476	597	FALSE	FALSE	FALSE	0.999918	154	5.36
SPDEF	0	0	0	no	0	0	0	TRUE	FALSE	FALSE	0.711825	18	18.95
SNAI2	0	0	0	no	0	0	0	FALSE	FALSE	FALSE	0.87169	37	1.077
SUSD2	2	2	0	trans	40.4518	0.882362	26	TRUE	FALSE	TRUE	1.33e-10	8	1.114
POLH	0	0	0	no	0	0	0	FALSE	FALSE	FALSE	0.00359087	59	0.343
VDR	1	1	0	trans	12.7752	0.441551	0	TRUE	FALSE	FALSE	0.392125	116	6.11
HOGA1	0	0	0	no	0	0	0	TRUE	FALSE	FALSE	7.33e-06	12	0.323
MUTYH	0	0	0	no	0	0	0	FALSE	FALSE	FALSE	8.57e-11	27	0.853
FRK	0	0	0	no	0	0	0	FALSE	FALSE	FALSE	6.59e-10	36	10.605
ZHX3	0	0	0	no	0	0	0	FALSE	FALSE	FALSE	0.354421	8	6.212
HNF4A	1	1	0	trans	13.2705	0.217282	140	TRUE	FALSE	FALSE	0.919226	2387	0.693
SGK3	1	1	0	trans	11.7587	0.417626	15	FALSE	FALSE	FALSE	0.136833	107	21.657
BRD4	0	0	0	no	0	0	0	FALSE	FALSE	FALSE	0.999993	107	12.93
CUL3	0	0	0	no	0	0	0	FALSE	FALSE	FALSE	0.974063	1214	0.442
BIRC2	2	2	0	trans	307.653	1.791	40	FALSE	FALSE	FALSE	0.404456	291	0.153
NCF2	4	4	0	trans	233.544	1.55229	121	FALSE	FALSE	FALSE	8.51e-05	26	0.313
TERF1	0	0	0	no	0	0	0	FALSE	FALSE	FALSE	0.878034	341	1.66
ILK	0	0	0	no	0	0	0	FALSE	FALSE	FALSE	0.042196	292	15.45
GAN	0	0	0	no	0	0	0	TRUE	FALSE	FALSE	0.0363499	199	6.882
FOXM1	0	0	0	no	0	0	0	FALSE	FALSE	FALSE	0.80259	96	5.996
FANCL	0	0	0	no	0	0	0	FALSE	FALSE	FALSE	2.1e-08	61	6.998
RBBP9	1	1	0	trans	13.0991	0.132104	597	FALSE	FALSE	FALSE	0.10391	5	21.036
PIN1	0	0	0	no	0	0	0	FALSE	FALSE	FALSE	0.340907	371	16.905
PLCG2	0	0	0	no	0	0	0	FALSE	FALSE	FALSE	0.999993	253	2.699
BRD2	0	0	0	no	0	0	0	FALSE	FALSE	FALSE	0.999531	46	4.212
ACBD6	0	0	0	no	0	0	0	FALSE	FALSE	FALSE	0.0649593	10	7.809
AP4M1	1	1	0	trans	11.835	0.334638	0	FALSE	FALSE	FALSE	2.36e-11	39	8.089
BAG3	0	0	0	no	0	0	0	FALSE	FALSE	FALSE	0.532034	453	3.421
SATB2	0	0	0	no	0	0	0	FALSE	FALSE	FALSE	0.999563	62	5.359
STAR	0	0	0	no	0	0	0	TRUE	FALSE	FALSE	3.07e-07	10	4.992
CBS	0	0	0	no	0	0	0	TRUE	FALSE	FALSE	0.00677205	495	8.784
CRYAA	0	0	0	no	0	0	0	TRUE	FALSE	FALSE	0.52102	16	21.086
CEBPB	0	0	0	no	0	0	0	FALSE	FALSE	FALSE	0.184474	158	23.794
PIAS4	0	0	0	no	0	0	0	FALSE	FALSE	FALSE	0.994351	135	6.066
STAT3	2	2	0	trans	15.4231	0.622152	65	FALSE	FALSE	FALSE	0.999989	366	NA
JUN	0	0	0	no	0	0	0	FALSE	FALSE	FALSE	0.460852	1743	5.909
MCL1	1	1	0	trans	14.5846	0.25991	1	FALSE	FALSE	TRUE	0.950093	90	NA
OAS1	0	0	0	no	0	0	0	FALSE	FALSE	FALSE	0.00123924	7	20.555
SMAD3	1	1	0	trans	182.658	0.472005	597	FALSE	FALSE	FALSE	0.868268	489	50.882
SMAD2	0	0	0	no	0	0	0	FALSE	FALSE	TRUE	0.988181	447	NA
STAT1	0	0	0	no	0	0	0	FALSE	FALSE	FALSE	0.999994	209	NA
STAT6	1	1	0	trans	13.4859	0.137252	38	FALSE	FALSE	FALSE	0.100775	75	5.271
ZNRF3	1	1	0	trans	37.6889	0.237692	597	FALSE	FALSE	TRUE	0.995712	22	NA
MT1F	1	1	0	trans	49.5749	0.256566	597	TRUE	FALSE	FALSE	0.0538497	3	7.448
STX12	0	0	0	no	0	0	0	FALSE	FALSE	TRUE	0.89672	100	0.484
NPDC1	0	0	0	no	0	0	0	FALSE	FALSE	TRUE	0.703402	30	8.984
GOSR2	1	1	0	trans	14.9366	0.134167	38	FALSE	FALSE	TRUE	0.000289194	126	18.916
KCNE2	2	2	0	trans	19.9892	0.207745	162	TRUE	FALSE	TRUE	0.00101841	4	1.196
AMY2B	5	1	4	cis	69.4422	0.681084	35	TRUE	TRUE	FALSE	7.65e-09	21	3.535
CLMP	2	1	1	cis	94.1048	0.362947	597	FALSE	FALSE	TRUE	3.02e-05	1	NA
APOM	2	1	1	cis	14.7277	0.415449	183	FALSE	TRUE	FALSE	0.00854308	4	NA
NUCB1	1	1	0	trans	27.5322	0.177847	597	FALSE	TRUE	FALSE	4.17e-05	33	32.055
SYT3	0	0	0	no	0	0	0	TRUE	FALSE	TRUE	0.225606	9	29.735
IL31	1	1	0	trans	307.653	0.754651	597	FALSE	TRUE	FALSE	0.150887	2	1.874
CHIT1	4	1	3	cis	307.653	1.04056	597	FALSE	TRUE	FALSE	1.39e-09	4	NA
INSL5	0	0	0	no	0	0	0	FALSE	TRUE	FALSE	1.52e-05	186	0.024
LRRN3	0	0	0	no	0	0	0	TRUE	TRUE	TRUE	0.686452	1	25.014
TFF2	0	0	0	no	0	0	0	FALSE	TRUE	FALSE	0.000144474	3	NA
MCFD2	8	8	0	trans	63.8597	1.11945	68	FALSE	TRUE	FALSE	0.0699912	56	2.024
MMP10	3	0	3	cis	70.294	1.1519	0	TRUE	TRUE	FALSE	1.98e-13	3	NA
CD59	1	0	1	cis	35.5968	0.248422	0	FALSE	TRUE	TRUE	0.0683809	166	NA
TCTA	0	0	0	no	0	0	0	FALSE	FALSE	TRUE	0.0132648	2	16.629
RPN1	4	3	1	cis	307.653	1.27236	6	FALSE	TRUE	TRUE	0.664451	345	NA
CALCA	0	0	0	no	0	0	0	TRUE	TRUE	FALSE	0.00139556	93	15.076
FXYD4	4	4	0	trans	59.9556	1.07213	48	TRUE	FALSE	TRUE	0.0524503	7	1.389
CLCA1	1	1	0	trans	20.7288	0.167298	597	FALSE	TRUE	FALSE	6.08e-06	6	14.958
COX8A	1	1	0	trans	307.653	1.06205	14	FALSE	FALSE	TRUE	0.491408	22	1.523
RNF43	1	1	0	trans	11.6228	0.20687	140	FALSE	FALSE	TRUE	0.324238	34	NA
SCIMP	0	0	0	no	0	0	0	TRUE	FALSE	TRUE	0.0125753	1	1.712
PTGDS	1	0	1	cis	12.4083	0.118391	0	FALSE	TRUE	FALSE	0.00887039	18	1.153
ITM2A	0	0	0	no	0	0	0	FALSE	FALSE	TRUE	0.842718	5	NA
MXRA8	0	0	0	no	0	0	0	FALSE	FALSE	TRUE	0.00471297	2	NA
DHX9	0	0	0	no	0	0	0	FALSE	FALSE	FALSE	1	379	21.859
DPEP1	3	1	2	cis	79.2768	0.352252	597	TRUE	TRUE	FALSE	0.000136493	2	NA
PARP1	0	0	0	no	0	0	0	FALSE	FALSE	FALSE	0.00699693	406	NA
PIGA	1	1	0	trans	12.406	0.140613	140	FALSE	FALSE	TRUE	0.916789	14	0.377
KLRG1	2	2	0	trans	26.6494	0.433035	23	FALSE	FALSE	TRUE	0.0580256	3	1.97
LAT	0	0	0	no	0	0	0	FALSE	TRUE	TRUE	0.0974333	212	0.002
TEX29	1	1	0	trans	19.3919	0.157319	597	TRUE	FALSE	TRUE	0.00145167	16	NA
PCDH9	2	0	2	cis	23.7126	0.294337	0	TRUE	FALSE	TRUE	0.973014	12	5.724
ITM2C	0	0	0	no	0	0	0	FALSE	FALSE	TRUE	0.20853	11	NA
NETO2	0	0	0	no	0	0	0	TRUE	FALSE	TRUE	0.1584	23	2.03
MGAT1	0	0	0	no	0	0	0	FALSE	FALSE	TRUE	0.690363	11	0.477
PUF60	1	1	0	trans	40.4568	0.240018	597	FALSE	FALSE	FALSE	0.849325	300	2.312
PSCA	0	0	0	no	0	0	0	TRUE	FALSE	TRUE	0.00894843	1	19.019
CLGN	2	2	0	trans	49.2996	0.592743	10	TRUE	TRUE	TRUE	2.85e-07	25	2.203
APMAP	3	1	2	cis	31.4759	0.417851	597	FALSE	FALSE	TRUE	2.36e-07	19	0.399
P4HTM	0	0	0	no	0	0	0	FALSE	FALSE	TRUE	0.0232749	5	20.829
PLOD3	1	0	1	cis	12.4458	0.531897	0	FALSE	TRUE	FALSE	3.88e-08	51	0.654
CASC4	4	4	0	trans	35.9403	0.270517	18	FALSE	FALSE	FALSE	0.00096773	5	NA
LRP2	1	1	0	trans	17.0299	0.139543	597	TRUE	TRUE	TRUE	1	159	9.111
MSMB	1	0	1	cis	307.653	0.892788	0	TRUE	TRUE	FALSE	0.0987032	3	0.692
FXYD5	0	0	0	no	0	0	0	FALSE	TRUE	TRUE	0.464175	1	5.295
MUC1	1	1	0	trans	45.3029	0.257257	597	TRUE	TRUE	TRUE	0.730965	75	NA
APLP2	2	1	1	cis	61.5283	0.632695	39	FALSE	TRUE	TRUE	0.521618	45	NA
TINF2	1	1	0	trans	14.8648	0.141252	597	FALSE	TRUE	FALSE	0.158554	134	5.018
RCN2	1	1	0	trans	27.431	0.18455	597	FALSE	TRUE	FALSE	0.449458	75	41.214
ASCC1	1	1	0	trans	307.653	0.629521	597	FALSE	FALSE	FALSE	1.3e-05	56	3.174
CLPB	0	0	0	no	0	0	0	TRUE	FALSE	FALSE	9.13e-06	44	NA
HBG1	0	0	0	no	0	0	0	TRUE	FALSE	FALSE	0.0297795	16	6.274
GNPTG	1	0	1	cis	21.7734	0.294062	0	FALSE	TRUE	FALSE	6e-08	19	1.012
STX4	0	0	0	no	0	0	0	FALSE	FALSE	TRUE	9.66e-05	70	8.084
CALY	0	0	0	no	0	0	0	FALSE	FALSE	TRUE	0.706613	6	NA
TMX2	0	0	0	no	0	0	0	FALSE	TRUE	TRUE	0.429914	21	9.477
KLRG2	1	1	0	trans	18.3586	0.258203	3	TRUE	FALSE	TRUE	4.21e-07	2	NA
LRMP	0	0	0	no	0	0	0	TRUE	FALSE	TRUE	0.0209127	10	NA
ZPBP2	1	1	0	trans	14.2177	0.138679	597	TRUE	TRUE	FALSE	0.000986594	10	1.301
ACE	4	2	2	cis	256.679	1.08703	37	FALSE	TRUE	NA	4.63e-18	13	2.12
PSMD5	0	0	0	no	0	0	0	FALSE	FALSE	FALSE	1.27e-05	84	0.232
SYK	1	1	0	trans	13.2992	0.511013	0	FALSE	FALSE	FALSE	0.99854	246	NA
WDR1	1	1	0	trans	106.393	0.361725	597	FALSE	FALSE	FALSE	0.994593	116	30.793
PSMD1	1	1	0	trans	23.3177	0.181808	597	FALSE	TRUE	TRUE	0.999999	424	NA
FBLN5	0	0	0	no	0	0	0	FALSE	TRUE	FALSE	0.995791	19	3.015
CSF1	0	0	0	no	0	0	0	FALSE	TRUE	TRUE	0.939719	58	NA
DKK3	1	0	1	cis	32.6326	0.231052	0	TRUE	TRUE	FALSE	1.89e-05	10	NA
CDYL2	1	1	0	trans	22.4277	0.277738	2	FALSE	FALSE	FALSE	0.62496	10	1.105
PROK2	2	0	2	cis	307.653	0.98931	0	TRUE	TRUE	FALSE	0.270454	132	0.232
UCN3	0	0	0	no	0	0	0	TRUE	TRUE	FALSE	0.508144	2	5.862
KERA	1	1	0	trans	29.167	0.201509	0	TRUE	TRUE	FALSE	0.00041437	22	23.311
GRIA4	1	1	0	trans	39.5006	0.234786	597	TRUE	TRUE	TRUE	0.988749	45	7.104
TMED2	0	0	0	no	0	0	0	FALSE	TRUE	TRUE	0.79768	372	1.422
RAB3D	0	0	0	no	0	0	0	FALSE	FALSE	FALSE	0.00142628	30	0.814
IL15	2	2	0	trans	162.078	0.798437	154	FALSE	FALSE	FALSE	0.917198	9	1.271
EFNA2	1	1	0	trans	14.3296	0.143563	597	TRUE	TRUE	FALSE	0.37675	39	NA
KLRB1	1	0	1	cis	26.0902	0.204329	0	FALSE	FALSE	TRUE	4.43e-06	2	1.842
CD1A	0	0	0	no	0	0	0	TRUE	FALSE	TRUE	5.01e-17	15	6.464
HABP4	0	0	0	no	0	0	0	FALSE	FALSE	FALSE	0.00493251	31	19.284
PILRA	3	2	1	cis	307.653	1.40368	162	FALSE	TRUE	TRUE	2.14e-08	14	NA
FBLN1	1	0	1	cis	12.8045	0.156958	0	FALSE	TRUE	FALSE	0.852458	83	NA
HHIP	1	0	1	cis	12.0015	0.229299	0	TRUE	TRUE	TRUE	0.984618	5	6.654
GCNT4	3	3	0	trans	246.529	0.549726	780	TRUE	FALSE	FALSE	0.021235	18	NA
SPAST	0	0	0	no	0	0	0	FALSE	FALSE	TRUE	0.997075	65	NA
BRAT1	0	0	0	no	0	0	0	FALSE	FALSE	FALSE	3.86e-09	19	45.814
DSC1	1	1	0	trans	184.029	0.465858	597	TRUE	FALSE	TRUE	4.39e-08	33	27.126
MRAP2	0	0	0	no	0	0	0	FALSE	FALSE	TRUE	0.000348739	8	3.551
OSMR	0	0	0	no	0	0	0	FALSE	TRUE	TRUE	3.1e-11	16	44.782
STMN2	0	0	0	no	0	0	0	FALSE	FALSE	FALSE	0.932288	24	18.174
STX8	1	0	1	cis	11.3096	0.154499	0	FALSE	FALSE	TRUE	0.000144083	61	6.948
CHIC2	1	1	0	trans	13.249	0.405597	3	FALSE	FALSE	TRUE	0.344124	35	20.788
ST14	2	2	0	trans	54.2411	0.257872	598	FALSE	FALSE	TRUE	0.852677	18	0.387
IL36A	3	3	0	trans	66.0765	0.757263	842	FALSE	FALSE	FALSE	0.00012331	8	NA
WBP1	0	0	0	no	0	0	0	FALSE	FALSE	TRUE	0.000303097	37	17.224
STX6	1	1	0	trans	11.4637	0.420722	43	FALSE	FALSE	TRUE	0.0198491	83	14.312
PLD3	0	0	0	no	0	0	0	FALSE	FALSE	TRUE	0.0159722	38	0.215
GCSH	3	3	0	trans	144.186	0.539777	627	FALSE	TRUE	FALSE	0.0197283	33	0.951
BET1L	0	0	0	no	0	0	0	FALSE	FALSE	TRUE	0.378368	60	17.716
PRL	0	0	0	no	0	0	0	FALSE	TRUE	FALSE	0.0026411	20	NA
MUCL1	0	0	0	no	0	0	0	TRUE	TRUE	FALSE	1.15e-05	46	1.292
UCMA	1	1	0	trans	26.8105	0.190282	597	FALSE	TRUE	FALSE	1.85e-07	1	24.118
ACHE	2	0	2	cis	59.581	0.299049	0	TRUE	TRUE	TRUE	0.996675	3	9.5
NRG3	0	0	0	no	0	0	0	TRUE	FALSE	TRUE	0.210338	3	3.61
LRRK2	1	1	0	trans	307.653	1.05019	597	FALSE	FALSE	FALSE	7.56e-14	581	16.347
IL5	1	1	0	trans	189.95	0.496021	597	TRUE	TRUE	FALSE	0.0283744	31	NA
PDXK	1	0	1	cis	13.9287	0.568924	0	FALSE	FALSE	FALSE	0.984648	38	3.009
TLR4	0	0	0	no	0	0	0	FALSE	FALSE	TRUE	4.18e-06	84	0.544
HSPB1	1	0	1	cis	24.154	0.214905	0	FALSE	FALSE	FALSE	6.92e-06	382	0.526
FLNA	3	3	0	trans	307.653	1.20014	597	FALSE	FALSE	FALSE	1	359	NA
SVEP1	5	1	4	cis	55.8156	0.701953	1	FALSE	TRUE	FALSE	0.589008	6	NA
RAB17	3	3	0	trans	19.6386	0.467931	288	FALSE	FALSE	FALSE	0.00739028	46	45.172
NAT14	0	0	0	no	0	0	0	FALSE	FALSE	TRUE	0.143168	20	50.872
SPG21	0	0	0	no	0	0	0	FALSE	FALSE	FALSE	9.88e-05	39	2.882
TRIO	0	0	0	no	0	0	0	FALSE	TRUE	FALSE	1	65	0.062
BMP15	1	1	0	trans	14.8312	0.144575	597	FALSE	TRUE	FALSE	0.0535439	6	2.149
RUNX3	0	0	0	no	0	0	0	TRUE	FALSE	FALSE	0.673968	38	1.226
TBX22	1	1	0	trans	12.3706	0.303585	8	FALSE	FALSE	FALSE	0.974752	5	0.655
TLR1	0	0	0	no	0	0	0	FALSE	TRUE	TRUE	2.02e-14	14	2.104
KLK13	4	2	2	cis	78.8595	0.519803	39	TRUE	TRUE	FALSE	0.755463	6	NA
MFF	1	1	0	trans	99.9023	0.34588	597	FALSE	FALSE	TRUE	0.375813	7	5.32
MUL1	4	4	0	trans	97.0667	0.597953	2	FALSE	FALSE	TRUE	3.49e-06	40	NA
SPG20	0	0	0	no	0	0	0	FALSE	FALSE	FALSE	0.000159489	49	1.098
MTMR1	0	0	0	no	0	0	0	FALSE	FALSE	FALSE	0.982419	16	17.389
GCH1	2	2	0	trans	20.6546	0.220217	5	TRUE	FALSE	FALSE	0.942486	248	2.133
HNF1A	1	1	0	trans	11.9508	0.410804	65	TRUE	FALSE	FALSE	0.969659	351	3.098
SIT1	0	0	0	no	0	0	0	FALSE	FALSE	TRUE	0.0354131	6	0.012
TBX5	0	0	0	no	0	0	0	FALSE	FALSE	FALSE	0.991879	19	4.183
NAGPA	4	0	4	cis	49.152	0.435681	0	FALSE	TRUE	TRUE	2.86e-07	10	2.679
TBCE	1	0	1	cis	25.6466	0.215502	0	FALSE	FALSE	FALSE	6.29e-07	28	6.979
CTBP1	0	0	0	no	0	0	0	FALSE	FALSE	FALSE	0.979764	210	0.927
TPMT	2	2	0	trans	32.4812	0.402139	53	FALSE	FALSE	FALSE	7.57e-05	6	9.164
PTPRH	1	1	0	trans	48.711	0.265004	597	TRUE	FALSE	TRUE	5.1e-29	4	NA
UBE3A	1	1	0	trans	48.4136	0.255544	597	FALSE	FALSE	TRUE	0.999576	150	3.242
TBL2	1	0	1	cis	23.9464	0.488385	0	TRUE	TRUE	FALSE	0.00437651	30	0.333
RIC3	2	2	0	trans	57.4514	0.284501	626	FALSE	TRUE	TRUE	0.0122614	34	NA
ERN1	0	0	0	no	0	0	0	FALSE	TRUE	TRUE	0.913614	83	0.669
CCBE1	0	0	0	no	0	0	0	TRUE	TRUE	FALSE	1.67e-06	5	11.842
TGM1	1	1	0	trans	19.6297	0.172205	38	TRUE	FALSE	FALSE	5.31e-07	28	0.097
LTBP4	0	0	0	no	0	0	0	FALSE	TRUE	FALSE	0.990359	20	NA
NAGS	1	1	0	trans	11.1168	0.12636	597	TRUE	TRUE	FALSE	4.89e-05	1	1.085
LRCH4	0	0	0	no	0	0	0	FALSE	FALSE	TRUE	0.000176443	17	NA
SUN5	3	3	0	trans	12.4935	0.620799	105	TRUE	FALSE	TRUE	6.53e-11	2	0.708
TRABD	1	1	0	trans	75.3698	0.334285	597	FALSE	FALSE	TRUE	0.931187	13	2.304
XDH	0	0	0	no	0	0	0	FALSE	FALSE	FALSE	1.56e-13	8	5.96
LRP1B	4	4	0	trans	73.9276	0.383434	727	TRUE	TRUE	TRUE	0.999999	15	NA
CEP57	2	2	0	trans	142.338	0.912858	88	FALSE	TRUE	FALSE	0.565432	214	NA
GRB7	1	1	0	trans	29.1937	0.191739	597	FALSE	FALSE	FALSE	0.000820006	64	9.267
DCAF5	0	0	0	no	0	0	0	FALSE	FALSE	FALSE	0.999969	25	21.653
LAIR1	0	0	0	no	0	0	0	FALSE	TRUE	TRUE	2.06e-05	8	16.897
CD34	2	2	0	trans	118.788	0.409992	598	FALSE	FALSE	TRUE	0.00344957	4	NA
LRRN1	1	1	0	trans	307.653	1.04934	17	TRUE	FALSE	TRUE	0.876589	2	NA
TMCC3	9	9	0	trans	155.67	0.605166	958	FALSE	FALSE	TRUE	0.000392184	8	NA
WWP1	0	0	0	no	0	0	0	FALSE	FALSE	TRUE	0.956844	130	7.029
DSG3	0	0	0	no	0	0	0	FALSE	FALSE	TRUE	3.36e-13	4	8.453
RAG1	1	1	0	trans	307.653	0.771258	5	TRUE	FALSE	FALSE	0.001898	42	1.251
PMS2	0	0	0	no	0	0	0	FALSE	FALSE	FALSE	1.14e-13	124	5.231
PPM1D	0	0	0	no	0	0	0	FALSE	FALSE	FALSE	0.001168	26	14.254
APOA5	3	2	1	cis	40.4213	0.378504	599	TRUE	TRUE	FALSE	1.38e-06	9	NA
CHFR	0	0	0	no	0	0	0	FALSE	FALSE	FALSE	0.636713	77	35.165
PXDNL	0	0	0	no	0	0	0	FALSE	TRUE	FALSE	1.94e-27	3	5.655
BTG2	0	0	0	no	0	0	0	FALSE	FALSE	FALSE	0.0489785	34	8.643
CLK2	3	3	0	trans	112.464	0.389934	703	FALSE	FALSE	FALSE	0.999953	77	26.972
USB1	0	0	0	no	0	0	0	FALSE	FALSE	FALSE	0.122775	29	13.339
FANCF	0	0	0	no	0	0	0	FALSE	FALSE	FALSE	0.00381453	47	9.864
BLK	0	0	0	no	0	0	0	FALSE	FALSE	FALSE	2.86e-07	57	4.695
P4HA2	0	0	0	no	0	0	0	FALSE	TRUE	FALSE	6.46e-05	33	1.948
NHEJ1	0	0	0	no	0	0	0	FALSE	FALSE	FALSE	0.0271845	12	1.271
PLCB1	0	0	0	no	0	0	0	TRUE	FALSE	FALSE	0.979045	247	3.51
GRB10	0	0	0	no	0	0	0	FALSE	FALSE	FALSE	0.367424	52	4.948
AQP4	1	1	0	trans	15.9949	0.193074	13	FALSE	FALSE	TRUE	0.018149	7	7.22
MFN1	1	1	0	trans	37.8556	0.237431	597	FALSE	FALSE	TRUE	0.0190382	30	2.671
ZNF18	0	0	0	no	0	0	0	FALSE	FALSE	FALSE	0.000238202	3	8.405
ADH7	1	0	1	cis	28.6474	0.432256	0	TRUE	FALSE	FALSE	7.33e-09	2	0.763
RBM24	1	1	0	trans	11.9691	0.136292	105	TRUE	FALSE	FALSE	0.196222	24	23.238
PRPS1	0	0	0	no	0	0	0	FALSE	FALSE	FALSE	0.871771	152	2.534
ATF6B	2	1	1	cis	29.1432	0.245233	140	FALSE	FALSE	TRUE	1.68e-06	29	7.014
WFDC2	0	0	0	no	0	0	0	TRUE	TRUE	FALSE	0.634144	2	23.956
DNAI1	0	0	0	no	0	0	0	FALSE	FALSE	TRUE	0.000127344	4	8.039
KMT2C	2	2	0	trans	41.6565	0.407121	27	FALSE	FALSE	FALSE	1	78	0.116
CARD9	0	0	0	no	0	0	0	TRUE	FALSE	FALSE	2.29e-11	82	9.892
ACAD8	0	0	0	no	0	0	0	FALSE	FALSE	FALSE	1.17e-05	19	3.413
FBXL4	1	1	0	trans	72.5407	0.317677	597	FALSE	FALSE	FALSE	0.0079088	92	NA
EHD4	1	1	0	trans	85.7577	0.339991	597	FALSE	FALSE	FALSE	0.00149681	28	41.892
DLX3	0	0	0	no	0	0	0	TRUE	FALSE	FALSE	0.0113653	12	12.39
RUFY1	1	1	0	trans	43.4172	0.242969	597	FALSE	FALSE	FALSE	0.0646702	34	76.982
DTX1	3	3	0	trans	13.1379	0.384128	7	TRUE	FALSE	FALSE	0.00125592	68	5.048
PQBP1	0	0	0	no	0	0	0	FALSE	FALSE	FALSE	0.592844	213	9.446
RHPN2	0	0	0	no	0	0	0	FALSE	FALSE	FALSE	0.000336631	19	8.852
SOCS3	2	2	0	trans	307.653	0.885277	0	FALSE	FALSE	FALSE	0.576558	110	0.102
PYGL	0	0	0	no	0	0	0	FALSE	FALSE	FALSE	1.31e-09	329	2.082
DNER	1	0	1	cis	13.6241	0.154104	0	FALSE	FALSE	TRUE	0.785502	10	NA
GALK1	2	2	0	trans	40.194	0.431049	16	FALSE	FALSE	FALSE	0.000940521	27	8.919
EIF3G	0	0	0	no	0	0	0	FALSE	FALSE	FALSE	0.983422	334	4.041
GALE	0	0	0	no	0	0	0	FALSE	FALSE	FALSE	3.27e-08	34	58.313
PCBP1	0	0	0	no	0	0	0	FALSE	FALSE	FALSE	0.727132	303	7.36
ELL	1	1	0	trans	21.0587	0.16618	597	FALSE	FALSE	FALSE	0.940941	139	11.328
RELB	2	2	0	trans	45.41	0.236094	626	FALSE	FALSE	FALSE	0.973563	98	11.256
RBM19	1	1	0	trans	19.9184	0.204106	1	FALSE	FALSE	FALSE	1.62e-05	183	1.239
VPS4A	0	0	0	no	0	0	0	FALSE	FALSE	FALSE	0.912321	157	34.679
UBL4A	0	0	0	no	0	0	0	FALSE	FALSE	FALSE	0.275271	284	3.509
ELL2	1	1	0	trans	307.653	0.742126	597	FALSE	FALSE	FALSE	0.998289	102	7.834
CD38	0	0	0	no	0	0	0	FALSE	FALSE	FALSE	7.66e-05	5	NA
APOL1	12	8	4	cis	307.653	0.806417	618	FALSE	TRUE	TRUE	3.75e-08	6	NA
MYSM1	0	0	0	no	0	0	0	FALSE	FALSE	FALSE	0.0202316	37	45.567
TFR2	0	0	0	no	0	0	0	TRUE	FALSE	TRUE	0.000139031	7	1.195
LIMA1	0	0	0	no	0	0	0	FALSE	FALSE	FALSE	1.28e-07	272	3.873
PHF3	0	0	0	no	0	0	0	FALSE	FALSE	FALSE	0.999469	17	9.873
CYGB	0	0	0	no	0	0	0	FALSE	FALSE	FALSE	0.234617	4	0.529
MUSK	2	2	0	trans	16.427	0.171037	5	FALSE	FALSE	TRUE	8.17e-05	22	0.477
ISL1	0	0	0	no	0	0	0	TRUE	FALSE	FALSE	0.606136	44	0.863
SYTL4	2	1	1	cis	14.8075	0.138508	597	FALSE	FALSE	FALSE	0.0246066	23	NA
ZNF23	0	0	0	no	0	0	0	FALSE	FALSE	FALSE	8.37e-07	227	0.237
ZNF10	1	1	0	trans	34.4912	0.211867	597	FALSE	FALSE	FALSE	0.000431501	4	47.739
SRSF6	0	0	0	no	0	0	0	FALSE	FALSE	FALSE	0.992976	287	5.842
MGA	1	1	0	trans	179.807	0.482614	597	FALSE	FALSE	FALSE	1	2	20.099
RBM23	0	0	0	no	0	0	0	FALSE	FALSE	FALSE	4.63e-08	44	7.706
PRC1	0	0	0	no	0	0	0	FALSE	FALSE	FALSE	0.0159758	43	2.192
CXCL9	1	1	0	trans	11.8709	0.078972	0	FALSE	TRUE	FALSE	0.00533395	195	NA
DHX8	1	1	0	trans	60.6198	0.334827	0	FALSE	TRUE	FALSE	0.934509	111	0.304
CPNE1	2	0	2	cis	294.63	1.03662	0	FALSE	FALSE	FALSE	3.87e-07	35	NA
BRD1	0	0	0	no	0	0	0	FALSE	FALSE	FALSE	0.994535	57	0.769
ERH	0	0	0	no	0	0	0	FALSE	FALSE	FALSE	0.84606	95	9.316
DAPP1	0	0	0	no	0	0	0	FALSE	FALSE	FALSE	0.183494	146	18.525
HSF1	0	0	0	no	0	0	0	FALSE	FALSE	FALSE	0.586374	108	1.943
MYB	0	0	0	no	0	0	0	TRUE	FALSE	TRUE	0.881848	99	3.952
TRAF4	0	0	0	no	0	0	0	FALSE	FALSE	FALSE	0.840039	112	NA
AHSA1	4	4	0	trans	24.6073	0.564116	885	FALSE	FALSE	FALSE	0.938521	197	26.669
RGS10	0	0	0	no	0	0	0	FALSE	FALSE	FALSE	0.60156	11	4.536
DTX3L	0	0	0	no	0	0	0	FALSE	FALSE	FALSE	2.44e-05	122	8.637
P4HA1	0	0	0	no	0	0	0	FALSE	TRUE	FALSE	0.776076	53	16.629
CHST9	2	0	2	cis	40.942	0.269695	0	TRUE	FALSE	TRUE	5.84e-07	55	2.069
SMAP1	0	0	0	no	0	0	0	FALSE	FALSE	FALSE	0.983689	30	38.109
AGO1	0	0	0	no	0	0	0	FALSE	FALSE	FALSE	0.999999	223	2.305
NRSN1	1	1	0	trans	71.6704	0.326127	597	TRUE	FALSE	TRUE	0.00430725	1	1.259
EVL	0	0	0	no	0	0	0	FALSE	FALSE	FALSE	0.992615	68	8.897
SOCS7	0	0	0	no	0	0	0	TRUE	FALSE	FALSE	0.998971	12	8.254
NLRP1	0	0	0	no	0	0	0	FALSE	FALSE	FALSE	2.08e-12	15	0.154
RGS8	2	2	0	trans	20.3054	0.263545	245	TRUE	FALSE	FALSE	0.52035	18	42.591
BRPF1	2	2	0	trans	14.8456	0.135871	0	FALSE	FALSE	FALSE	0.999626	35	6.036
AGFG1	0	0	0	no	0	0	0	FALSE	FALSE	FALSE	0.969266	110	9.692
TXNIP	1	1	0	trans	16.7242	0.143534	597	FALSE	FALSE	FALSE	0.25214	35	65.392
GGA3	0	0	0	no	0	0	0	FALSE	FALSE	FALSE	0.505244	41	7.264
SHC4	0	0	0	no	0	0	0	TRUE	FALSE	FALSE	1.17e-05	10	16.719
LCN1	0	0	0	no	0	0	0	TRUE	TRUE	FALSE	1.91e-07	9	0.787
CPT1B	1	1	0	trans	24.8083	0.250223	17	FALSE	FALSE	TRUE	2.03e-09	5	4.051
MET	2	1	1	cis	45.5824	0.696107	35	FALSE	TRUE	TRUE	0.996413	127	NA
JAK2	1	1	0	trans	307.653	0.893575	597	FALSE	FALSE	FALSE	0.969035	192	NA
TREM2	6	6	0	trans	151.974	0.795352	597	TRUE	TRUE	TRUE	2.35e-08	28	NA
DDR1	3	3	1	cis	56.7826	0.297706	747	FALSE	TRUE	TRUE	0.0264779	28	NA
MMRN2	8	8	0	trans	84.4671	1.28223	67	FALSE	TRUE	FALSE	2.49e-10	1	NA
DLX4	0	0	0	no	0	0	0	TRUE	FALSE	FALSE	0.00519723	17	0.394
KRBA2	0	0	0	no	0	0	0	FALSE	TRUE	FALSE	3.93e-07	5	1.812
STOX1	0	0	0	no	0	0	0	TRUE	TRUE	FALSE	2.34e-07	3	2.254
AAGAB	4	4	0	trans	307.653	1.93185	12	FALSE	FALSE	FALSE	0.00810207	21	0.39
RBM28	1	1	0	trans	41.1935	0.244672	597	FALSE	FALSE	FALSE	2.05e-09	320	8.677
EGF	1	0	1	cis	104.524	0.406788	0	TRUE	FALSE	TRUE	7.01e-12	160	NA
EMC1	3	3	0	trans	307.653	0.801097	37	FALSE	TRUE	TRUE	6.04e-14	39	1.149
CD7	3	1	2	cis	97.7395	0.948293	3	TRUE	TRUE	TRUE	0.445278	6	10.523
CBL	0	0	0	no	0	0	0	FALSE	FALSE	FALSE	0.00678736	550	13.451
TPK1	0	0	0	no	0	0	0	FALSE	FALSE	FALSE	0.0282546	13	2.863
SMAD4	0	0	0	no	0	0	0	FALSE	FALSE	FALSE	0.967433	372	1.108
BUB1	0	0	0	no	0	0	0	TRUE	FALSE	FALSE	4.5e-06	208	0.461
CAP1	0	0	0	no	0	0	0	FALSE	FALSE	FALSE	0.585941	225	9.938
GDF11	0	0	0	no	0	0	0	FALSE	TRUE	FALSE	0.963838	16	NA
RPIA	1	1	0	trans	24.8829	0.45217	1	FALSE	FALSE	FALSE	0.00590911	44	0.327
ACAP2	1	1	0	trans	20.4316	0.172569	597	FALSE	FALSE	FALSE	0.999918	11	4.154
CCM2	1	1	0	trans	12.0812	0.122512	38	FALSE	FALSE	FALSE	0.483088	13	36.466
ETS2	0	0	0	no	0	0	0	FALSE	FALSE	FALSE	0.99335	48	5.272
IGBP1	0	0	0	no	0	0	0	FALSE	FALSE	FALSE	0.933825	59	10.205
RRAS2	1	1	0	trans	14.2205	0.144568	597	FALSE	FALSE	FALSE	0.674254	135	0.65
TRIB2	1	1	0	trans	38.3276	0.239995	597	FALSE	FALSE	TRUE	0.926787	20	10.322
KAT2B	0	0	0	no	0	0	0	FALSE	FALSE	FALSE	0.998927	606	6.412
APOF	1	0	1	cis	21.2588	0.291793	0	TRUE	TRUE	FALSE	0.019338	3	9.012
TPM3	1	1	0	trans	21.9042	0.182883	38	TRUE	FALSE	FALSE	0.191984	153	NA
TRA2B	0	0	0	no	0	0	0	FALSE	FALSE	FALSE	0.988418	196	15.021
CBR1	1	0	1	cis	39.5685	0.792374	0	FALSE	FALSE	FALSE	0.0064622	67	16.164
DDX58	0	0	0	no	0	0	0	FALSE	FALSE	FALSE	1.09e-14	85	1.112
ARL1	2	2	0	trans	42.6856	0.267003	68	FALSE	FALSE	FALSE	0.480263	92	31.61
HIBCH	1	0	1	cis	257.637	0.604929	0	FALSE	FALSE	FALSE	4.18e-08	122	1.799
PAX4	0	0	0	no	0	0	0	TRUE	TRUE	FALSE	0.00337036	1	9.722
UBE2T	0	0	0	no	0	0	0	FALSE	FALSE	FALSE	0.000369195	50	8.223
MAX	1	0	1	cis	11.311	0.129648	0	FALSE	FALSE	FALSE	0.951898	1077	13.797
EDF1	0	0	0	no	0	0	0	FALSE	FALSE	FALSE	0.908577	43	63.764
TPRKB	0	0	0	no	0	0	0	FALSE	FALSE	FALSE	0.020618	103	23.564
GPD1L	2	2	0	trans	19.1801	0.155761	702	FALSE	FALSE	FALSE	0.00953783	104	21.376
A1CF	1	1	0	trans	43.05	0.40743	4	TRUE	FALSE	FALSE	0.0036197	12	0.092
THYN1	1	0	1	cis	12.346	0.147151	0	FALSE	FALSE	FALSE	1.4e-09	7	5.199
ARF6	1	1	0	trans	18.5924	0.146541	38	FALSE	FALSE	FALSE	0.60061	194	9.023
MOB1A	1	1	0	trans	84.1755	0.342558	597	FALSE	FALSE	FALSE	0.85301	172	36.805
PAIP1	0	0	0	no	0	0	0	FALSE	FALSE	FALSE	0.994279	58	1.274
PELO	0	0	0	no	0	0	0	FALSE	FALSE	FALSE	0.590625	86	22.435
ARL11	2	2	0	trans	14.595	0.690692	7	FALSE	FALSE	FALSE	8.09e-06	2	1.118
IST1	0	0	0	no	0	0	0	FALSE	FALSE	FALSE	0.0231107	87	5.664
GSTO1	2	0	2	cis	264.388	0.62467	0	FALSE	FALSE	FALSE	0.0150378	97	1.016
ULK3	0	0	0	no	0	0	0	FALSE	FALSE	FALSE	0.0169272	11	2.073
IRF9	0	0	0	no	0	0	0	FALSE	FALSE	FALSE	0.631966	35	7.55
RHOD	2	2	0	trans	17.4288	0.185402	2	FALSE	FALSE	FALSE	0.203235	131	0.393
NR5A2	0	0	0	no	0	0	0	TRUE	FALSE	FALSE	0.959085	56	11.889
GSTA1	1	1	0	trans	27.355	0.188747	597	TRUE	FALSE	FALSE	0.0590105	20	46.857
NMT1	0	0	0	no	0	0	0	FALSE	FALSE	FALSE	0.998501	63	NA
PPIH	0	0	0	no	0	0	0	FALSE	FALSE	FALSE	0.00475503	185	6.903
PMVK	1	1	0	trans	12.2948	0.135979	105	FALSE	FALSE	FALSE	0.000305455	19	9.08
BACH1	2	2	0	trans	32.5934	0.209823	702	FALSE	FALSE	FALSE	0.0141864	71	30.389
NXF1	0	0	0	no	0	0	0	FALSE	FALSE	FALSE	0.99899	1209	9.783
MYNN	1	1	0	trans	14.9296	0.153227	105	FALSE	FALSE	FALSE	0.650144	9	13.406
CHP1	0	0	0	no	0	0	0	FALSE	FALSE	FALSE	0.228123	32	52.949
STAU1	0	0	0	no	0	0	0	FALSE	FALSE	FALSE	0.996416	333	2.846
KCTD5	0	0	0	no	0	0	0	FALSE	FALSE	FALSE	0.544871	133	11.292
CLIC5	1	0	1	cis	94.5047	1.30543	0	TRUE	FALSE	FALSE	0.00187685	29	13.158
TSN	0	0	0	no	0	0	0	FALSE	FALSE	TRUE	0.945966	32	0.832
OTUD5	0	0	0	no	0	0	0	FALSE	FALSE	FALSE	0.976549	37	38.556
BPTF	0	0	0	no	0	0	0	FALSE	FALSE	FALSE	1	62	0.818
RORB	0	0	0	no	0	0	0	TRUE	FALSE	FALSE	0.998552	11	0.183
GLRX2	0	0	0	no	0	0	0	FALSE	FALSE	FALSE	6.51e-05	134	0.845
MCTS1	2	2	0	trans	11.882	0.201809	143	FALSE	FALSE	FALSE	0.82503	28	3.37
CLIC4	0	0	0	no	0	0	0	FALSE	FALSE	FALSE	0.009462	27	22.351
OTUB2	0	0	0	no	0	0	0	TRUE	FALSE	FALSE	9.31e-06	41	12.598
TBCA	3	3	0	trans	307.653	1.2509	60	FALSE	FALSE	FALSE	0.716436	35	1.747
LMOD1	0	0	0	no	0	0	0	FALSE	FALSE	FALSE	0.790873	24	0.051
STAP1	1	1	0	trans	30.9706	0.213586	597	TRUE	FALSE	FALSE	0.00012955	19	39.735
GLTP	0	0	0	no	0	0	0	FALSE	FALSE	FALSE	0.227089	5	1.382
UCK2	0	0	0	no	0	0	0	FALSE	FALSE	FALSE	0.962083	15	4.116
PDCD5	1	0	1	cis	38.1161	0.266469	1	FALSE	FALSE	FALSE	0.00712094	61	10.543
SAT2	1	1	0	trans	21.8339	0.20341	18	FALSE	FALSE	FALSE	0.0176163	9	7.524
FKBP6	1	1	0	trans	307.653	1.24075	597	TRUE	FALSE	FALSE	0.130601	63	9.641
XRCC1	0	0	0	no	0	0	0	FALSE	FALSE	FALSE	1.45e-07	129	1.117
MTMR6	0	0	0	no	0	0	0	FALSE	FALSE	FALSE	3.01e-06	34	1.889
PURA	0	0	0	no	0	0	0	FALSE	FALSE	FALSE	0.845099	54	1.94
RGS7	0	0	0	no	0	0	0	TRUE	FALSE	FALSE	0.781746	29	6.015
RHOG	0	0	0	no	0	0	0	FALSE	FALSE	FALSE	0.600683	137	20.756
SMTN	0	0	0	no	0	0	0	FALSE	FALSE	FALSE	0.755974	14	1.274
RRAGC	0	0	0	no	0	0	0	FALSE	FALSE	FALSE	0.600078	77	2.307
HPGDS	3	0	3	cis	112.674	1.12415	0	TRUE	FALSE	FALSE	8.22e-07	28	6.607
ITCH	0	0	0	no	0	0	0	FALSE	FALSE	FALSE	0.99999	211	0.27
VRK1	1	1	0	trans	12.0795	0.130881	38	FALSE	FALSE	TRUE	0.0428984	34	13.166
UBE2C	0	0	0	no	0	0	0	TRUE	FALSE	FALSE	0.218753	94	0.075
NOVA1	0	0	0	no	0	0	0	TRUE	FALSE	FALSE	0.977722	235	0.002
NT5C	1	0	1	cis	159.43	1.4071	0	FALSE	FALSE	FALSE	0.0126488	3	13.148
PKN1	3	3	0	trans	131.855	0.763103	604	FALSE	FALSE	FALSE	0.854695	84	0.192
NIP7	0	0	0	no	0	0	0	FALSE	FALSE	FALSE	0.603152	233	2.365
KEAP1	0	0	0	no	0	0	0	FALSE	FALSE	FALSE	0.251629	143	NA
ARL3	1	0	1	cis	36.6294	0.378023	0	FALSE	FALSE	FALSE	0.716101	38	7.691
EFS	0	0	0	no	0	0	0	FALSE	FALSE	FALSE	2.45e-06	29	3.307
TRIM3	0	0	0	no	0	0	0	FALSE	FALSE	FALSE	0.952561	27	9.744
EDN2	1	1	0	trans	227.661	0.554119	597	TRUE	TRUE	FALSE	0.0110864	130	3.333
FEN1	0	0	0	no	0	0	0	FALSE	FALSE	FALSE	3.48e-05	129	0.628
ARF3	0	0	0	no	0	0	0	FALSE	FALSE	FALSE	0.622731	178	0.33
IMPA2	0	0	0	no	0	0	0	FALSE	FALSE	FALSE	0.237823	34	1.414
ARAF	0	0	0	no	0	0	0	FALSE	FALSE	FALSE	0.618989	105	1.41
ERCC1	0	0	0	no	0	0	0	FALSE	FALSE	FALSE	0.000286883	145	0.536
ARL2	2	2	0	trans	307.653	1.14557	37	FALSE	FALSE	FALSE	0.00739854	36	1.702
OPHN1	0	0	0	no	0	0	0	FALSE	FALSE	FALSE	0.999448	21	0.217
PDRG1	0	0	0	no	0	0	0	FALSE	FALSE	FALSE	0.00108694	31	1.815
TMOD1	0	0	0	no	0	0	0	FALSE	FALSE	FALSE	0.856622	194	1.675
ATG5	1	1	0	trans	13.0265	0.146892	3	FALSE	TRUE	FALSE	0.981562	170	0.089
SCMH1	1	1	0	trans	39.596	0.237931	597	FALSE	FALSE	FALSE	0.524102	68	1.629
STK24	0	0	0	no	0	0	0	FALSE	FALSE	FALSE	0.797998	179	11.91
PPM1A	0	0	0	no	0	0	0	FALSE	FALSE	FALSE	0.98545	64	0.766
ASH1L	0	0	0	no	0	0	0	FALSE	FALSE	FALSE	1	15	12.769
KLHL7	0	0	0	no	0	0	0	FALSE	FALSE	FALSE	0.000319112	23	1.164
SENP7	1	1	0	trans	20.8748	0.207985	5	FALSE	FALSE	FALSE	0.987261	6	2.375
ATG7	0	0	0	no	0	0	0	FALSE	FALSE	FALSE	1.53e-05	53	32.185
BCAR3	1	1	0	trans	18.0356	0.15596	597	FALSE	FALSE	FALSE	0.91678	75	NA
SMYD2	0	0	0	no	0	0	0	FALSE	FALSE	FALSE	0.00536894	39	0.821
ARRB1	1	1	0	trans	14.5353	0.148326	597	FALSE	FALSE	FALSE	0.986802	398	6.809
RPE	0	0	0	no	0	0	0	FALSE	FALSE	FALSE	0.316665	9	2.549
SETD2	1	1	0	trans	21.541	0.547742	65	FALSE	FALSE	FALSE	0.999993	35	38.057
GNAI3	0	0	0	no	0	0	0	FALSE	FALSE	FALSE	0.0388113	356	43.717
PDK2	0	0	0	no	0	0	0	FALSE	FALSE	FALSE	0.168976	23	3.124
KLC1	0	0	0	no	0	0	0	FALSE	FALSE	FALSE	0.514955	151	2.028
PANK3	0	0	0	no	0	0	0	FALSE	FALSE	FALSE	0.000282413	14	62.237
OLA1	2	1	1	cis	27.4288	0.259459	597	FALSE	FALSE	FALSE	0.0436207	354	5.839
ECH1	1	0	1	cis	41.2013	0.458352	0	FALSE	FALSE	FALSE	0.00416643	121	0.152
ILF2	0	0	0	no	0	0	0	FALSE	FALSE	FALSE	0.997052	188	12.31
VPS4B	0	0	0	no	0	0	0	FALSE	FALSE	FALSE	0.213874	155	72.792
HECW1	0	0	0	no	0	0	0	TRUE	FALSE	FALSE	1	24	10.053
RAD1	0	0	0	no	0	0	0	FALSE	FALSE	FALSE	0.000186646	94	0.318
FLII	0	0	0	no	0	0	0	FALSE	FALSE	FALSE	3.31e-06	107	2.574
SNRPA	0	0	0	no	0	0	0	FALSE	FALSE	FALSE	0.0602794	232	14.606
DOT1L	0	0	0	no	0	0	0	FALSE	FALSE	FALSE	0.999989	71	1.078
ACLY	0	0	0	no	0	0	0	FALSE	FALSE	FALSE	0.996415	81	3.178
EIF1B	0	0	0	no	0	0	0	FALSE	FALSE	FALSE	0.394741	256	3.189
PELI2	0	0	0	no	0	0	0	FALSE	FALSE	FALSE	0.948506	34	1.657
NEK7	0	0	0	no	0	0	0	FALSE	FALSE	FALSE	0.707658	77	1.143
HERC1	1	1	0	trans	19.8913	0.192173	10	FALSE	FALSE	TRUE	1	33	14.757
RGS19	0	0	0	no	0	0	0	TRUE	FALSE	FALSE	0.879309	16	30.431
AP1G2	1	0	1	cis	18.7342	0.291426	0	FALSE	FALSE	FALSE	8.94e-14	133	7.183
DCP1B	1	1	0	trans	95.6932	0.475767	4	FALSE	FALSE	FALSE	5.32e-07	48	0.704
TOX3	0	0	0	no	0	0	0	FALSE	FALSE	FALSE	0.994339	14	5.563
PIN4	1	0	1	cis	307.653	0.669616	0	FALSE	FALSE	FALSE	0.64637	25	3.265
CIRBP	0	0	0	no	0	0	0	FALSE	FALSE	FALSE	0.622586	65	21.952
RFXAP	1	1	0	trans	11.6166	0.133515	0	FALSE	FALSE	FALSE	0.439792	8	2.243
PSMG3	0	0	0	no	0	0	0	FALSE	FALSE	FALSE	0.194253	23	0.848
NDC80	1	1	0	trans	55.4865	0.26799	597	FALSE	FALSE	FALSE	0.00148617	236	58.47
MPP7	0	0	0	no	0	0	0	FALSE	FALSE	FALSE	8.58e-07	14	47.706
KIF22	1	1	0	trans	23.1326	0.167846	597	FALSE	FALSE	FALSE	4.4e-06	106	23.25
CSDE1	0	0	0	no	0	0	0	FALSE	FALSE	FALSE	0.999952	63	11.381
PLS1	0	0	0	no	0	0	0	TRUE	FALSE	FALSE	0.000310388	151	7.383
NISCH	0	0	0	no	0	0	0	FALSE	FALSE	FALSE	0.817101	17	15.077
BAG5	1	1	0	trans	68.9672	0.531445	2	FALSE	FALSE	FALSE	0.0432182	54	0.415
RBM3	0	0	0	no	0	0	0	FALSE	TRUE	FALSE	0.700969	44	9.432
BRDT	0	0	0	no	0	0	0	TRUE	FALSE	FALSE	2.47e-06	17	6.708
ZHX1	0	0	0	no	0	0	0	FALSE	FALSE	FALSE	0.821483	62	3.922
APBB2	1	1	0	trans	21.8494	0.382691	23	FALSE	FALSE	FALSE	0.0398889	34	NA
CSDC2	0	0	0	no	0	0	0	TRUE	FALSE	FALSE	0.0798035	13	15.989
BACH2	2	2	0	trans	27.2363	0.194615	607	TRUE	FALSE	FALSE	0.87404	24	19.289
GRID2	1	1	0	trans	40.2956	0.263967	2	TRUE	TRUE	TRUE	0.999998	58	1.033
ILF3	0	0	0	no	0	0	0	FALSE	FALSE	FALSE	0.999997	175	10.364
ELMO1	0	0	0	no	0	0	0	FALSE	FALSE	FALSE	0.993001	155	0.798
NUP98	0	0	0	no	0	0	0	FALSE	FALSE	FALSE	1	256	3.893
HCN1	0	0	0	no	0	0	0	TRUE	FALSE	TRUE	0.953139	8	0.268
HMGB3	1	1	0	trans	23.1235	0.173227	38	FALSE	FALSE	FALSE	0.77046	16	49.596
PRDM4	0	0	0	no	0	0	0	FALSE	FALSE	FALSE	0.833197	12	28.297
APBB3	1	1	0	trans	222.007	0.514152	597	FALSE	FALSE	FALSE	1.54e-05	14	NA
NUDT3	0	0	0	no	0	0	0	FALSE	FALSE	FALSE	0.876817	44	5.369
IRF2	0	0	0	no	0	0	0	FALSE	FALSE	FALSE	0.382047	31	3.198
GMEB2	0	0	0	no	0	0	0	FALSE	FALSE	FALSE	0.990659	23	10.622
ACYP2	1	0	1	cis	43.6168	0.242694	0	FALSE	TRUE	FALSE	0.000220645	3	17.814
EHBP1	2	2	0	trans	57.9077	0.613871	18	FALSE	TRUE	FALSE	0.999749	12	8.267
GEM	1	1	0	trans	307.653	1.10785	597	TRUE	FALSE	FALSE	6.13e-06	50	16.642
GRAP	1	1	0	trans	25.1479	0.183698	597	TRUE	FALSE	FALSE	0.217064	34	8.7
APBB1	1	1	0	trans	59.3658	0.270802	597	FALSE	TRUE	FALSE	0.986994	97	NA
RGS3	0	0	0	no	0	0	0	FALSE	FALSE	FALSE	9.68e-05	27	20.186
SAP18	0	0	0	no	0	0	0	FALSE	FALSE	FALSE	0.0457562	132	3.043
ASH2L	2	2	0	trans	12.1176	0.107644	0	FALSE	FALSE	FALSE	0.995792	179	8.024
KCNF1	0	0	0	no	0	0	0	TRUE	FALSE	TRUE	0.498369	7	4.716
PYDC1	0	0	0	no	0	0	0	TRUE	FALSE	FALSE	0.46527	2	6.318
STX10	0	0	0	no	0	0	0	FALSE	FALSE	TRUE	3.57e-10	32	2.434
BAG4	2	2	0	trans	20.0433	0.246681	1	FALSE	FALSE	FALSE	0.0237409	82	0.258
SNX17	0	0	0	no	0	0	0	FALSE	FALSE	FALSE	0.68618	37	46.854
FBXL5	0	0	0	no	0	0	0	FALSE	FALSE	FALSE	0.97758	102	9.037
GSKIP	1	1	0	trans	71.9601	0.343782	105	FALSE	FALSE	FALSE	0.718816	16	6.82
TMOD2	0	0	0	no	0	0	0	TRUE	FALSE	FALSE	0.138408	119	2.573
CASS4	0	0	0	no	0	0	0	TRUE	FALSE	FALSE	0.296175	4	3.894
ECI2	1	1	0	trans	27.9573	0.20497	597	FALSE	FALSE	FALSE	3.84e-09	30	1.459
TMOD3	2	2	0	trans	12.9972	0.476247	148	FALSE	FALSE	FALSE	0.804646	150	14.137
DDX6	0	0	0	no	0	0	0	FALSE	FALSE	FALSE	0.998986	555	15.433
TWF1	1	1	0	trans	64.265	0.308596	597	FALSE	FALSE	FALSE	0.00796369	74	3.67
CNGA2	1	1	0	trans	97.3314	0.371348	597	FALSE	FALSE	TRUE	0.0815317	19	3.074
UBTD2	0	0	0	no	0	0	0	FALSE	FALSE	FALSE	0.748759	8	0.637
SPEF1	0	0	0	no	0	0	0	FALSE	FALSE	FALSE	0.000189255	11	18.801
RBL1	0	0	0	no	0	0	0	FALSE	FALSE	NA	1.76e-05	124	1.702
SV2A	0	0	0	no	0	0	0	TRUE	FALSE	TRUE	0.578983	12	19.894
NR1D2	0	0	0	no	0	0	0	FALSE	FALSE	FALSE	0.631422	31	2.875
SAP30	0	0	0	no	0	0	0	FALSE	TRUE	FALSE	0.228585	76	0.054
SYTL1	0	0	0	no	0	0	0	FALSE	FALSE	FALSE	1.08e-07	7	9.313
DGKB	1	1	0	trans	19.5804	0.301785	1	TRUE	FALSE	FALSE	0.669214	2	3.231
IL33	0	0	0	no	0	0	0	FALSE	FALSE	FALSE	1.05e-08	15	24.383
ACACB	0	0	0	no	0	0	0	TRUE	TRUE	FALSE	5.12e-22	20	27.207
CUBN	0	0	0	no	0	0	0	FALSE	TRUE	FALSE	3.03e-28	20	22.448
CD276	0	0	0	no	0	0	0	FALSE	TRUE	TRUE	2.02e-05	4	0.365
MTCP1	0	0	0	no	0	0	0	FALSE	FALSE	FALSE	0.342313	7	0.982
AXIN2	3	3	0	trans	52.8312	0.294706	53	FALSE	TRUE	FALSE	0.119052	51	NA
ENOX1	0	0	0	no	0	0	0	FALSE	FALSE	FALSE	0.0364014	22	22.319
HERC5	1	1	0	trans	42.9916	0.236828	597	TRUE	FALSE	TRUE	5.21e-05	147	56.518
RLBP1	1	1	0	trans	307.653	0.730412	597	TRUE	FALSE	FALSE	5.41e-05	11	11.568
RAB18	1	1	0	trans	69.1117	0.253991	597	FALSE	FALSE	TRUE	0.955009	46	15.781
PPARA	1	1	0	trans	16.386	0.477193	65	FALSE	FALSE	FALSE	0.46383	73	58.169
CSRP2	0	0	0	no	0	0	0	FALSE	FALSE	FALSE	0.000305232	18	19.594
STAU2	1	1	0	trans	17.2146	0.154282	597	FALSE	FALSE	FALSE	0.950439	43	8.667
RBM22	0	0	0	no	0	0	0	FALSE	FALSE	FALSE	0.995946	212	0.07
LIN7C	0	0	0	no	0	0	0	FALSE	FALSE	FALSE	0.0300652	97	17.739
SRSF7	0	0	0	no	0	0	0	FALSE	FALSE	FALSE	0.997842	292	14.507
CUL9	0	0	0	no	0	0	0	FALSE	FALSE	FALSE	0.967476	13	3.9
EMID1	1	1	0	trans	13.6804	0.132095	597	FALSE	TRUE	FALSE	0.0397077	7	NA
FRS2	2	2	0	trans	15.6816	0.178984	2	FALSE	FALSE	FALSE	0.97907	76	0.827
CBX7	0	0	0	no	0	0	0	FALSE	FALSE	FALSE	0.837455	54	2.519
ATAD2	0	0	0	no	0	0	0	FALSE	FALSE	FALSE	0.999998	25	2.323
GMFG	0	0	0	no	0	0	0	FALSE	FALSE	FALSE	1.91e-05	11	5.702
EDC4	0	0	0	no	0	0	0	FALSE	FALSE	FALSE	0.995196	79	11.781
CCS	0	0	0	no	0	0	0	FALSE	FALSE	FALSE	3.77e-06	33	6.132
FXR1	0	0	0	no	0	0	0	FALSE	TRUE	FALSE	0.999992	95	1.062
CETN2	2	2	0	trans	200.436	0.512823	662	FALSE	FALSE	FALSE	0.451744	228	18.382
GLP1R	0	0	0	no	0	0	0	TRUE	FALSE	TRUE	0.064078	138	23.777
BTC	1	1	0	trans	50.7348	0.31198	0	FALSE	FALSE	TRUE	0.116139	31	NA
HIF1A	2	2	0	trans	14.2942	0.396961	662	FALSE	FALSE	FALSE	0.98069	209	59.999
RSPO3	2	0	2	cis	83.4162	0.328224	0	TRUE	TRUE	FALSE	0.0439763	12	NA
REG1A	4	2	2	cis	24.5368	0.370919	1	FALSE	TRUE	FALSE	0.00852763	10	0.604
SOST	1	1	0	trans	18.5746	0.143939	0	TRUE	TRUE	FALSE	0.379603	91	NA
FAM3D	3	2	1	cis	247.323	0.747495	26	TRUE	TRUE	TRUE	0.00403091	1	NA
EFNB1	1	1	0	trans	45.8737	0.253737	597	FALSE	FALSE	TRUE	0.781252	106	NA
LYPD3	1	1	0	trans	263.769	0.99031	14	FALSE	FALSE	TRUE	9.93e-09	113	NA
NEGR1	1	0	1	cis	12.7527	0.135269	0	FALSE	FALSE	TRUE	0.951349	5	NA
BCL6	0	0	0	no	0	0	0	FALSE	FALSE	FALSE	0.982525	155	NA
FSTL1	1	0	1	cis	60.9548	0.302498	0	FALSE	TRUE	FALSE	0.959342	20	NA
LUM	1	0	1	cis	17.8876	0.607166	0	FALSE	TRUE	FALSE	0.101925	26	1.987
CHKB	2	1	1	cis	222.691	0.619431	597	FALSE	FALSE	FALSE	0.000644971	4	NA
SMOC1	3	1	2	cis	21.441	0.236356	597	TRUE	TRUE	FALSE	0.00600403	9	NA
FLRT2	1	0	1	cis	24.2315	0.206331	0	FALSE	FALSE	TRUE	0.894038	17	44.356
FLRT3	2	2	0	trans	307.653	0.714513	0	TRUE	FALSE	TRUE	0.988395	17	NA
DSC2	0	0	0	no	0	0	0	TRUE	FALSE	TRUE	0.000683302	18	46.528
LDLR	0	0	0	no	0	0	0	FALSE	TRUE	TRUE	2.59e-16	126	8.216
MDM2	1	1	0	trans	19.1534	0.154399	597	FALSE	FALSE	FALSE	0.995411	878	NA
MDM4	1	1	0	trans	21.8195	0.177769	597	FALSE	FALSE	FALSE	0.99857	78	4.509
WNT3A	1	1	0	trans	75.5878	0.31418	597	FALSE	TRUE	FALSE	0.777794	57	43.854
WNT5A	1	1	0	trans	17.8891	0.206203	0	TRUE	TRUE	FALSE	0.974673	122	11.034
RNF34	0	0	0	no	0	0	0	FALSE	TRUE	FALSE	0.190893	28	13.615
EHF	0	0	0	no	0	0	0	FALSE	TRUE	FALSE	0.978731	9	0.141
PCSK1	1	0	1	cis	307.653	1.01075	0	TRUE	TRUE	FALSE	0.0896398	8	1.416
DERL1	1	1	0	trans	15.1995	0.140511	597	FALSE	FALSE	TRUE	0.0115887	94	1.079
RELL1	0	0	0	no	0	0	0	FALSE	FALSE	TRUE	0.88355	3	0.333
ROR1	3	1	2	cis	60.2554	0.295442	597	FALSE	TRUE	TRUE	0.906689	16	NA
ETV5	0	0	0	no	0	0	0	FALSE	FALSE	FALSE	0.999892	28	23.508
RNF41	1	1	0	trans	20.9298	0.178159	597	FALSE	FALSE	FALSE	0.856084	91	5.596
ENOX2	1	1	0	trans	40.7443	0.229943	597	FALSE	FALSE	FALSE	0.00314555	13	52.888
AIFM1	1	1	0	trans	93.4279	0.360764	597	FALSE	FALSE	TRUE	0.984632	183	NA
PARVA	0	0	0	no	0	0	0	FALSE	FALSE	TRUE	0.343764	28	17.96
MAZ	1	1	0	trans	33.65	0.221182	597	FALSE	TRUE	FALSE	0.95397	15	5.547
CHRD	0	0	0	no	0	0	0	FALSE	TRUE	FALSE	0.000381247	34	0.936
IQCF3	0	0	0	no	0	0	0	TRUE	FALSE	TRUE	0.12753	1	32.927
SPRN	1	1	0	trans	106.725	0.386804	597	TRUE	TRUE	FALSE	0.386597	1	48.804
SF3B4	1	1	0	trans	12.9227	0.123398	0	FALSE	FALSE	FALSE	0.918007	374	8.038
FNDC4	0	0	0	no	0	0	0	TRUE	FALSE	TRUE	0.759219	22	7.164
ELF5	1	1	0	trans	14.3372	0.458627	15	TRUE	FALSE	FALSE	0.0190865	129	28.992
TOR4A	0	0	0	no	0	0	0	FALSE	FALSE	FALSE	0.215534	5	15.791
CHAD	0	0	0	no	0	0	0	FALSE	TRUE	FALSE	0.0337024	6	3.306
PXDN	1	0	1	cis	16.3452	0.151242	0	FALSE	TRUE	FALSE	2.04e-05	16	25.375
RCAN1	1	1	0	trans	31.8818	0.204895	597	FALSE	FALSE	FALSE	0.557669	23	41.139
PTH1R	0	0	0	no	0	0	0	TRUE	FALSE	TRUE	0.742389	141	0.144
HDHD2	3	1	2	cis	132.317	0.891404	597	FALSE	FALSE	FALSE	0.000427885	5	1.643
GSTK1	0	0	0	no	0	0	0	FALSE	FALSE	FALSE	1.1e-09	130	4.379
TCEA2	1	1	0	trans	15.1139	0.138936	597	FALSE	FALSE	FALSE	0.00781797	144	12.614
CNOT1	0	0	0	no	0	0	0	FALSE	FALSE	TRUE	1	276	5.377
PKD2	1	1	0	trans	85.4379	0.322407	597	FALSE	FALSE	TRUE	0.995278	40	NA
MPP6	1	1	0	trans	80.8455	0.332435	597	FALSE	FALSE	FALSE	0.930677	41	6.228
PDE6D	0	0	0	no	0	0	0	FALSE	FALSE	FALSE	0.0844961	57	11.496
GRID1	0	0	0	no	0	0	0	TRUE	FALSE	TRUE	0.950796	2	0.999
CERS5	0	0	0	no	0	0	0	FALSE	FALSE	TRUE	1.31e-05	7	7.15
HCAR2	1	1	0	trans	49.9379	0.271003	597	FALSE	FALSE	TRUE	0.0201093	186	13.647
EIF3J	0	0	0	no	0	0	0	FALSE	FALSE	FALSE	0.859084	86	11.491
MIOX	1	1	0	trans	31.0514	0.207995	597	TRUE	FALSE	FALSE	4.6e-12	1	25.625
DUS2	0	0	0	no	0	0	0	FALSE	FALSE	FALSE	0.000272032	13	13.836
TRADD	1	1	0	trans	17.7826	0.148196	597	FALSE	FALSE	FALSE	0.680265	115	15.218
SATB1	0	0	0	no	0	0	0	FALSE	FALSE	FALSE	0.856614	49	1.46
PIAS3	0	0	0	no	0	0	0	FALSE	FALSE	FALSE	0.998175	65	4.875
RAB35	1	1	0	trans	42.5896	0.248051	597	FALSE	FALSE	FALSE	0.979782	64	8.053
EMC4	2	2	0	trans	307.653	0.680123	597	FALSE	FALSE	TRUE	0.912468	21	22.35
ASAP2	1	1	0	trans	307.653	1.18061	597	FALSE	FALSE	FALSE	0.999986	35	8.575
KCNG4	1	1	0	trans	12.7186	0.124373	597	FALSE	FALSE	TRUE	3.97e-17	8	64.648
MYOM2	0	0	0	no	0	0	0	FALSE	FALSE	FALSE	1.49e-55	15	1.449
POLI	0	0	0	no	0	0	0	FALSE	FALSE	FALSE	4.27e-09	45	5.816
KCNN1	0	0	0	no	0	0	0	TRUE	FALSE	TRUE	0.9317	4	9.926
GPR26	0	0	0	no	0	0	0	TRUE	FALSE	TRUE	0.627337	2	68.679
PTGR1	3	0	3	cis	74.12	1.05684	0	FALSE	FALSE	FALSE	0.0442771	15	1.269
ACBD7	1	1	0	trans	44.0526	0.247437	597	TRUE	FALSE	FALSE	0.0863366	22	2.198
RBL2	3	3	0	trans	82.0175	0.375557	3	FALSE	FALSE	FALSE	0.957797	509	0.536
SSU72	0	0	0	no	0	0	0	FALSE	FALSE	FALSE	0.606849	114	0.638
PSMD4	0	0	0	no	0	0	0	FALSE	FALSE	FALSE	0.984312	738	7.287
ARPC3	1	1	0	trans	38.459	0.228302	597	FALSE	FALSE	FALSE	0.931507	290	20.827
RND1	0	0	0	no	0	0	0	TRUE	FALSE	FALSE	0.965632	33	1.331
DVL2	2	2	0	trans	54.4092	0.449692	9	FALSE	FALSE	FALSE	0.0113615	406	10.62
GSTP1	1	1	0	trans	307.653	0.841165	597	FALSE	FALSE	FALSE	0.115024	92	NA
U2AF2	0	0	0	no	0	0	0	FALSE	FALSE	FALSE	0.997189	333	2.426
UAP1	0	0	0	no	0	0	0	FALSE	FALSE	FALSE	0.908075	32	0.196
ANXA9	0	0	0	no	0	0	0	FALSE	FALSE	FALSE	3.36e-14	7	0.201
NNMT	0	0	0	no	0	0	0	FALSE	FALSE	FALSE	0.00427916	9	9.729
GGA1	0	0	0	no	0	0	0	FALSE	FALSE	FALSE	0.999442	52	18.29
THTPA	0	0	0	no	0	0	0	FALSE	FALSE	FALSE	0.000116051	8	6.925
RAB31	1	1	0	trans	41.0331	0.672859	12	FALSE	FALSE	FALSE	0.0540335	39	1.567
RFESD	1	1	0	trans	100.675	0.373428	597	TRUE	FALSE	FALSE	0.000253688	1	34.732
GTF2I	0	0	0	no	0	0	0	FALSE	FALSE	FALSE	0.999349	127	0.473
CYTIP	0	0	0	no	0	0	0	TRUE	FALSE	FALSE	0.0487987	12	0.522
NCK2	0	0	0	no	0	0	0	FALSE	FALSE	FALSE	0.702843	192	3.596
AP2A2	0	0	0	no	0	0	0	FALSE	FALSE	FALSE	0.999932	286	25.083
NADK	1	0	1	cis	16.9471	0.159103	0	FALSE	FALSE	FALSE	0.00126769	28	0.681
GRB14	1	1	0	trans	71.6386	0.306796	597	TRUE	FALSE	FALSE	0.0966012	30	51.762
ATG4B	0	0	0	no	0	0	0	FALSE	FALSE	FALSE	0.988496	81	11.769
RBBP5	0	0	0	no	0	0	0	FALSE	FALSE	FALSE	0.995054	183	4.011
ZYX	0	0	0	no	0	0	0	FALSE	FALSE	FALSE	7.74e-06	57	1.032
PIR	2	2	0	trans	307.653	0.763993	13	FALSE	FALSE	FALSE	1.16e-05	13	3.472
USO1	0	0	0	no	0	0	0	FALSE	FALSE	FALSE	0.918012	303	2.342
IFIT3	0	0	0	no	0	0	0	FALSE	FALSE	FALSE	0.00442653	73	1.076
HGS	0	0	0	no	0	0	0	FALSE	FALSE	FALSE	0.131425	263	1.179
ZFP91	0	0	0	no	0	0	0	FALSE	FALSE	FALSE	0.983773	26	0.141
ROCK2	1	1	0	trans	150.646	0.462744	597	FALSE	FALSE	FALSE	1	63	0.901
PNKP	0	0	0	no	0	0	0	FALSE	FALSE	FALSE	2.88e-07	67	11.95
PDGFC	0	0	0	no	0	0	0	FALSE	TRUE	FALSE	0.969061	11	NA
IL4	0	0	0	no	0	0	0	FALSE	TRUE	FALSE	0.168021	12	NA
TYRO3	2	1	1	cis	11.5002	0.142205	597	TRUE	FALSE	TRUE	0.761823	27	NA
FGFR3	1	0	1	cis	12.887	0.157268	0	TRUE	TRUE	TRUE	0.00290912	73	NA
INHBB	2	1	1	cis	80.1672	0.338303	1	TRUE	TRUE	FALSE	0.916829	11	5.794
NAB2	1	1	0	trans	22.7414	0.557058	65	FALSE	FALSE	FALSE	0.987535	43	25.033
CSF1R	0	0	0	no	0	0	0	FALSE	TRUE	TRUE	0.993498	31	NA
IL5RA	6	1	5	cis	103.297	0.546257	0	TRUE	TRUE	TRUE	0.000332265	32	NA
CCL1	3	3	0	trans	23.0633	0.440958	288	TRUE	TRUE	FALSE	0.0630408	1	NA
CAPSL	0	0	0	no	0	0	0	TRUE	FALSE	FALSE	0.000440615	7	1.072
WISP1	4	0	4	cis	307.653	0.727674	0	FALSE	TRUE	FALSE	0.00332828	1	NA
CDNF	2	0	2	cis	37.0256	0.611601	1	TRUE	TRUE	FALSE	0.000111034	8	NA
CRLF2	1	1	0	trans	59.2304	0.35986	8	TRUE	TRUE	TRUE	0.00278021	3	NA
KLK3	0	0	0	no	0	0	0	TRUE	TRUE	FALSE	0.00347267	43	NA
ANXA2	1	0	1	cis	12.2605	0.21099	0	FALSE	FALSE	FALSE	0.00984346	161	NA
KLK8	1	0	1	cis	22.0699	0.475787	0	FALSE	TRUE	FALSE	0.00338367	15	NA
FCN2	6	2	4	cis	304.644	1.0646	0	TRUE	TRUE	FALSE	1.93e-09	13	NA
PAK4	0	0	0	no	0	0	0	FALSE	FALSE	FALSE	0.701124	67	2.43
PRTN3	4	1	3	cis	104.507	0.517993	140	TRUE	TRUE	FALSE	0.000831489	11	NA
IL10	0	0	0	no	0	0	0	FALSE	TRUE	FALSE	0.0291622	21	NA
FGF19	1	1	0	trans	19.2543	0.177381	17	TRUE	TRUE	FALSE	0.294077	37	NA
CD80	0	0	0	no	0	0	0	TRUE	TRUE	TRUE	0.255225	19	NA
SPOP	0	0	0	no	0	0	0	FALSE	FALSE	FALSE	0.992531	96	0.884
ERP29	1	1	0	trans	11.9671	0.209088	140	FALSE	TRUE	FALSE	0.470649	23	NA
SFXN5	1	1	0	trans	40.3343	0.235207	597	FALSE	TRUE	TRUE	0.0140305	50	7.715
CTF1	2	2	0	trans	158.482	0.566759	40	FALSE	FALSE	FALSE	0.138255	8	NA
IL12B	3	1	2	cis	161.746	1.20347	3	FALSE	TRUE	FALSE	0.000223246	17	1.834
IFNL1	0	0	0	no	0	0	0	FALSE	TRUE	FALSE	2.82e-05	9	NA
INHBA	0	0	0	no	0	0	0	TRUE	TRUE	FALSE	0.55628	14	NA
FLRT1	1	1	0	trans	12.2353	0.12204	597	TRUE	FALSE	TRUE	0.54632	18	NA
IL22	2	2	0	trans	30.0437	0.248327	615	FALSE	TRUE	FALSE	0.490718	5	NA
CUL4B	0	0	0	no	0	0	0	FALSE	FALSE	FALSE	0.999847	430	19.382
IL3RA	2	2	0	trans	190.273	0.756935	53	FALSE	TRUE	TRUE	1.1e-12	41	NA
CCL8	2	0	2	cis	307.653	1.37144	2	FALSE	TRUE	FALSE	0.0529011	2	NA
MYZAP	1	1	0	trans	15.4576	0.467586	65	TRUE	FALSE	FALSE	2.21e-09	59	NA
RMI1	1	1	0	trans	29.6564	0.209005	597	FALSE	FALSE	FALSE	0.0030971	75	6.393
PSMD9	2	2	0	trans	35.2445	0.176334	626	FALSE	FALSE	FALSE	3.78e-05	103	4.146
NAB1	1	1	0	trans	83.7912	0.345884	597	FALSE	FALSE	FALSE	0.848508	17	15.02
MCF2L	1	1	0	trans	13.159	0.136491	597	FALSE	TRUE	FALSE	0.795541	30	10.84
PGK2	0	0	0	no	0	0	0	TRUE	FALSE	FALSE	9.51e-06	248	16.615
CAND1	0	0	0	no	0	0	0	FALSE	FALSE	FALSE	0.999927	669	7.987
SPSB1	1	1	0	trans	28.7286	0.199253	597	FALSE	FALSE	FALSE	0.709596	142	46.208
DPY30	0	0	0	no	0	0	0	FALSE	FALSE	FALSE	0.451358	86	24.412
DDX23	1	1	0	trans	119.252	0.393436	597	FALSE	FALSE	FALSE	0.999558	286	28.427
DAPK1	0	0	0	no	0	0	0	FALSE	FALSE	TRUE	0.9997	66	5.063
RBM46	0	0	0	no	0	0	0	TRUE	FALSE	FALSE	0.0203629	1	8.342
AGAP3	0	0	0	no	0	0	0	FALSE	FALSE	FALSE	0.99138	45	1.985
KIF3A	2	2	0	trans	261.553	0.5377	611	FALSE	FALSE	FALSE	0.992416	113	7.737
MYOM3	1	1	0	trans	12.3109	0.138383	105	FALSE	FALSE	FALSE	9.28e-28	2	18.385
TTL	1	1	0	trans	11.1651	0.128334	597	FALSE	FALSE	FALSE	0.984658	13	0.315
BARD1	0	0	0	no	0	0	0	FALSE	FALSE	FALSE	1.18e-11	343	1.468
TBX3	0	0	0	no	0	0	0	TRUE	FALSE	FALSE	0.948925	25	6.239
RGS18	0	0	0	no	0	0	0	TRUE	FALSE	FALSE	0.0908284	17	0.501
DDX25	0	0	0	no	0	0	0	FALSE	TRUE	FALSE	4.23e-09	28	6.452
NSF	1	1	0	trans	39.8928	0.226705	597	TRUE	FALSE	FALSE	0.713682	381	57.381
DOCK9	0	0	0	no	0	0	0	FALSE	FALSE	FALSE	0.999999	18	5.321
CHD7	0	0	0	no	0	0	0	FALSE	FALSE	FALSE	1	50	2.32
GNMT	2	0	2	cis	97.4185	0.436113	0	FALSE	FALSE	FALSE	0.667934	21	0.216
DCP1A	1	1	0	trans	38.4623	0.223511	597	FALSE	FALSE	FALSE	0.943914	77	23.148
DHX58	0	0	0	no	0	0	0	FALSE	FALSE	FALSE	7.29e-08	18	1.165
TANK	0	0	0	no	0	0	0	FALSE	FALSE	FALSE	0.943798	84	2.137
EVPL	1	1	0	trans	26.7071	0.197404	38	FALSE	FALSE	FALSE	6.49e-14	29	2.522
MED4	0	0	0	no	0	0	0	FALSE	FALSE	FALSE	0.06162	414	7.555
IL17B	0	0	0	no	0	0	0	FALSE	TRUE	FALSE	0.00207428	3	NA
EDA	1	0	1	cis	141.346	0.500884	0	FALSE	FALSE	TRUE	0.922512	54	NA
IL17F	0	0	0	no	0	0	0	TRUE	TRUE	FALSE	0.0302739	15	NA
FGF7	4	2	2	cis	45.9877	0.310338	0	TRUE	TRUE	FALSE	0.874993	51	NA
TIAM1	0	0	0	no	0	0	0	FALSE	FALSE	FALSE	0.999932	87	5.359
KLK5	0	0	0	no	0	0	0	TRUE	TRUE	FALSE	0.0727607	47	NA
SFRP1	1	0	1	cis	12.8377	0.139225	0	FALSE	TRUE	FALSE	0.465846	14	NA
EEA1	0	0	0	no	0	0	0	FALSE	FALSE	FALSE	0.697359	76	19.815
NCOA2	1	1	0	trans	15.0155	0.144271	597	FALSE	FALSE	FALSE	0.999997	141	2.474
BDNF	1	0	1	cis	23.5174	0.375866	0	TRUE	TRUE	TRUE	0.946719	19	NA
IL7	3	2	1	cis	24.45	0.415286	69	FALSE	TRUE	FALSE	0.879874	9	NA
EFNA4	0	0	0	no	0	0	0	FALSE	TRUE	TRUE	0.000252891	38	NA
NCF4	0	0	0	no	0	0	0	TRUE	FALSE	FALSE	7.9e-06	15	8.416
CD5	3	3	0	trans	92.2066	0.419304	73	TRUE	TRUE	TRUE	2.73e-05	16	NA
MAGI2	0	0	0	no	0	0	0	TRUE	FALSE	FALSE	0.883174	49	1.751
PKP2	0	0	0	no	0	0	0	TRUE	FALSE	FALSE	6.14e-10	55	1.583
CCL25	7	3	4	cis	307.653	1.23046	52	FALSE	TRUE	FALSE	0.16994	187	NA
ITSN1	1	1	0	trans	27.9789	0.199515	597	FALSE	FALSE	TRUE	1	237	1.209
SHC2	0	0	0	no	0	0	0	FALSE	FALSE	FALSE	1.22e-05	21	1.486
FCN3	5	3	2	cis	78.1171	1.11644	0	FALSE	TRUE	FALSE	0.0172513	7	NA
XCL1	1	1	0	trans	13.0685	0.137102	597	FALSE	TRUE	FALSE	0.0881602	132	NA
TLN2	0	0	0	no	0	0	0	TRUE	FALSE	FALSE	0.999853	47	1.302
ICOS	1	1	0	trans	20.8722	0.271422	2	TRUE	FALSE	TRUE	0.0520092	9	NA
IL13	0	0	0	no	0	0	0	TRUE	TRUE	FALSE	0.0257147	6	NA
EPHA5	1	1	0	trans	24.6949	0.185535	597	FALSE	FALSE	TRUE	0.00039007	40	NA
DEF6	1	1	0	trans	62.1965	0.293667	597	FALSE	FALSE	FALSE	0.976824	2	20.227
CBR3	2	0	2	cis	285.21	0.656505	0	FALSE	FALSE	FALSE	8.03e-06	21	5.821
HBEGF	3	3	0	trans	16.5965	0.220829	41	FALSE	FALSE	TRUE	0.830814	41	NA
C1QC	6	1	5	cis	175.062	1.22127	0	FALSE	TRUE	FALSE	0.0173819	126	0.136
CNTFR	2	0	2	cis	31.621	0.635198	0	TRUE	TRUE	TRUE	0.906207	24	NA
GNLY	5	2	3	cis	307.653	0.831848	149	TRUE	TRUE	FALSE	0.00154996	1	NA
MTHFS	3	0	3	cis	54.6124	0.92391	0	FALSE	FALSE	FALSE	0.0406511	10	2.863
TGFB1	2	0	2	cis	47.0412	0.281328	0	FALSE	TRUE	FALSE	0.354133	141	NA
CCL15	3	2	1	cis	307.653	1.61343	18	TRUE	TRUE	FALSE	0.0767077	1	NA
IFNA7	1	1	0	trans	17.8689	0.164742	597	FALSE	TRUE	FALSE	9.02e-05	24	1.928
EFNB2	1	1	0	trans	12.7076	0.425067	15	FALSE	FALSE	TRUE	0.938927	132	NA
HHLA2	1	1	0	trans	18.5428	0.149617	597	FALSE	TRUE	TRUE	8.09e-05	2	61.919
IL1R2	1	0	1	cis	103.961	0.394318	0	FALSE	TRUE	TRUE	1.95e-07	7	NA
RXFP1	0	0	0	no	0	0	0	TRUE	FALSE	TRUE	3.07e-07	96	35.306
NRG4	1	1	0	trans	12.6452	0.108332	0	TRUE	FALSE	TRUE	0.0243875	30	12.323
IFNG	0	0	0	no	0	0	0	TRUE	TRUE	FALSE	0.0204466	24	NA
ISG15	3	1	2	cis	182.909	2.1193	140	FALSE	FALSE	FALSE	0.00984781	248	NA
IL36B	0	0	0	no	0	0	0	FALSE	FALSE	FALSE	0.0035173	3	5.12
EFNA3	0	0	0	no	0	0	0	FALSE	FALSE	TRUE	0.180564	40	NA
ANXA5	0	0	0	no	0	0	0	FALSE	FALSE	FALSE	3.82e-06	52	0.081
CDKN3	0	0	0	no	0	0	0	TRUE	FALSE	FALSE	0.0662975	6	1.315
RFFL	1	1	0	trans	194.259	0.489312	597	FALSE	FALSE	FALSE	0.379222	28	4.734
PDCL2	1	1	0	trans	11.7687	0.1424	39	TRUE	FALSE	FALSE	0.0413603	34	40.424
PRDM1	2	2	0	trans	62.2991	0.328228	19	FALSE	FALSE	FALSE	0.980264	31	10.236
ANXA7	0	0	0	no	0	0	0	FALSE	FALSE	FALSE	4.62e-08	154	4.287
FOXJ2	2	2	0	trans	27.9766	0.403648	2	FALSE	FALSE	FALSE	0.998395	80	0.521
DDX46	2	2	0	trans	51.2758	0.268346	702	FALSE	FALSE	FALSE	0.999998	208	28.714
BHMT2	0	0	0	no	0	0	0	FALSE	FALSE	FALSE	2.74e-12	4	17.067
MYL6B	0	0	0	no	0	0	0	FALSE	FALSE	FALSE	0.00373381	74	2.239
MOCS3	3	3	0	trans	14.1173	0.457874	288	FALSE	FALSE	FALSE	1.14e-05	97	34.636
SNX7	1	1	0	trans	11.4759	0.424345	43	FALSE	FALSE	FALSE	0.0288389	19	15.297
DOK2	0	0	0	no	0	0	0	FALSE	FALSE	FALSE	2.34e-06	49	2.113
BLMH	0	0	0	no	0	0	0	FALSE	FALSE	FALSE	0.00956069	83	0.119
FBN3	3	3	0	trans	49.0401	0.946738	47	TRUE	TRUE	FALSE	1.35e-27	14	0.886
NET1	0	0	0	no	0	0	0	FALSE	FALSE	FALSE	0.0668542	493	0.467
SRXN1	1	1	0	trans	23.6217	0.171481	597	FALSE	FALSE	FALSE	0.00865788	14	8.709
RAB6B	1	0	1	cis	30.3721	0.28438	0	TRUE	FALSE	FALSE	0.893311	183	7.389
PREP	2	0	2	cis	68.4034	0.395984	0	FALSE	FALSE	FALSE	0.991044	66	4.407
RAB14	2	2	0	trans	36.695	0.215817	621	FALSE	FALSE	FALSE	0.973483	63	34.487
RAB5C	4	4	0	trans	42.506	0.518622	885	FALSE	FALSE	FALSE	0.82657	458	25.987
AGAP2	0	0	0	no	0	0	0	TRUE	FALSE	FALSE	0.999219	23	1.415
MBD1	1	1	0	trans	307.653	0.899074	597	FALSE	FALSE	FALSE	0.959616	52	28.861
PPIL2	1	1	0	trans	12.1167	0.125105	3	FALSE	FALSE	FALSE	0.027493	32	23.011
VPS29	3	3	0	trans	307.653	1.31614	649	FALSE	FALSE	FALSE	0.934744	37	7.367
SMC3	0	0	0	no	0	0	0	FALSE	FALSE	FALSE	1	461	21.6
DIDO1	0	0	0	no	0	0	0	FALSE	FALSE	FALSE	0.999991	50	7.204
RALA	1	1	0	trans	12.0797	0.188585	17	FALSE	FALSE	FALSE	0.950372	83	0.542
STAB1	0	0	0	no	0	0	0	FALSE	FALSE	TRUE	2.8e-25	8	11.21
VOPP1	1	1	0	trans	18.6472	0.171972	0	FALSE	TRUE	TRUE	0.125316	16	5.81
SUMO3	0	0	0	no	0	0	0	FALSE	FALSE	FALSE	0.312496	1534	NA
CTCF	0	0	0	no	0	0	0	FALSE	FALSE	FALSE	0.997925	128	21.596
GSTA4	0	0	0	no	0	0	0	FALSE	FALSE	FALSE	0.0213023	34	27.184
MZF1	0	0	0	no	0	0	0	FALSE	FALSE	FALSE	1.81e-06	197	5.074
RNF8	1	1	0	trans	80.4649	0.325291	597	FALSE	FALSE	FALSE	0.995893	115	54.844
SKIL	1	1	0	trans	14.0244	0.459739	43	FALSE	FALSE	FALSE	0.459268	111	28.639
AKT2	6	6	0	trans	306.015	1.07101	59	FALSE	FALSE	FALSE	0.997816	129	NA
PLIN3	1	1	0	trans	14.5729	0.128334	597	FALSE	FALSE	FALSE	1.24e-08	25	4.899
SEC13	1	1	0	trans	15.4645	0.187251	17	FALSE	FALSE	FALSE	0.584365	470	15.884
PROK1	0	0	0	no	0	0	0	FALSE	TRUE	FALSE	0.0206692	130	NA
CRLF1	1	0	1	cis	33.8831	0.269119	0	FALSE	TRUE	FALSE	0.0268556	11	3.587
ICAM2	4	4	0	trans	157.452	0.736483	36	FALSE	TRUE	TRUE	0.0232669	20	NA
FGF8	0	0	0	no	0	0	0	FALSE	TRUE	FALSE	0.927195	60	NA
CCL27	2	1	1	cis	31.5027	0.380999	0	TRUE	TRUE	FALSE	0.0168894	188	0.871
TIMP1	0	0	0	no	0	0	0	FALSE	TRUE	FALSE	0.766877	14	2.145
TIMP2	2	0	2	cis	49.7018	0.386482	0	FALSE	TRUE	FALSE	0.526868	29	0.717
APOE	3	1	2	cis	97.7437	0.844789	53	FALSE	TRUE	FALSE	0.0345336	93	NA
FGF10	1	1	0	trans	26.1867	0.189767	597	TRUE	TRUE	FALSE	0.858815	51	4.921
CCL20	0	0	0	no	0	0	0	TRUE	TRUE	FALSE	0.08774	192	18.397
KIT	1	1	0	trans	19.9537	0.290576	1	FALSE	FALSE	TRUE	0.99988	116	4.633
TIMP3	4	1	3	cis	307.653	1.35557	1	FALSE	TRUE	FALSE	0.112089	23	0.226
GFRA3	0	0	0	no	0	0	0	FALSE	FALSE	TRUE	0.029061	38	2.453
EFNB3	0	0	0	no	0	0	0	TRUE	FALSE	TRUE	0.456671	93	NA
GFRA2	3	0	3	cis	62.7831	0.301143	0	TRUE	TRUE	FALSE	0.337128	39	12.221
CCL21	2	2	0	trans	66.8832	0.750176	0	TRUE	TRUE	FALSE	0.110387	194	3.621
CCL5	3	2	1	cis	95.1377	0.475557	4	FALSE	TRUE	TRUE	0.0129094	213	NA
HMGB1	0	0	0	no	0	0	0	FALSE	FALSE	FALSE	0.633894	108	16.787
IL6	0	0	0	no	0	0	0	TRUE	TRUE	TRUE	0.289669	25	NA
LEP	0	0	0	no	0	0	0	TRUE	TRUE	FALSE	0.318971	21	NA
CCL2	2	2	0	trans	167.498	0.492103	10	FALSE	TRUE	FALSE	0.667686	24	0.097
MMP9	1	0	1	cis	27.338	0.486203	0	TRUE	TRUE	FALSE	2.79e-08	30	11.335
EFNA5	0	0	0	no	0	0	0	FALSE	FALSE	TRUE	0.889437	38	52.116
ERBB2	0	0	0	no	0	0	0	FALSE	TRUE	TRUE	0.998895	324	5.709
ERBB3	0	0	0	no	0	0	0	FALSE	TRUE	TRUE	4.36e-06	182	6.139
ERBB4	0	0	0	no	0	0	0	FALSE	FALSE	TRUE	0.999901	87	3.433
HMOX2	0	0	0	no	0	0	0	FALSE	FALSE	TRUE	0.00110066	56	24.752
IL2RG	0	0	0	no	0	0	0	TRUE	FALSE	TRUE	0.957764	46	4.441
LAYN	2	2	0	trans	14.5745	0.189442	245	FALSE	TRUE	TRUE	2.18e-06	2	9.008
MRC1	0	0	0	no	0	0	0	FALSE	FALSE	TRUE	0.975871	3	9.269
ICAM3	0	0	0	no	0	0	0	FALSE	TRUE	TRUE	2.08e-22	9	8.35
NTRK3	0	0	0	no	0	0	0	TRUE	FALSE	TRUE	0.978536	24	23.045
EGFR	0	0	0	no	0	0	0	TRUE	TRUE	TRUE	0.998665	1077	NA
HGF	2	1	1	cis	16.8373	0.304456	4	TRUE	TRUE	FALSE	0.994701	24	1.429
MIA	2	0	2	cis	301.238	1.20229	0	FALSE	TRUE	FALSE	0.00695373	3	12.182
PSPN	0	0	0	no	0	0	0	FALSE	TRUE	FALSE	0.00774141	39	0.922
AIMP1	3	3	0	trans	52.5376	0.3733	39	FALSE	FALSE	FALSE	0.000209309	49	2.531
EPOR	0	0	0	no	0	0	0	FALSE	TRUE	TRUE	0.0584507	49	15.428
CSF3R	0	0	0	no	0	0	0	FALSE	TRUE	TRUE	1.42e-06	17	5.945
IL37	0	0	0	no	0	0	0	TRUE	FALSE	FALSE	0.00783606	6	29.431
MICA	1	0	1	cis	307.653	1.02615	140	FALSE	FALSE	TRUE	0.00037802	29	0.093
NANOG	0	0	0	no	0	0	0	TRUE	FALSE	FALSE	0.911619	699	5.118
NOV	1	0	1	cis	25.8388	0.208036	0	TRUE	TRUE	FALSE	0.113897	14	0.387
SHH	0	0	0	no	0	0	0	TRUE	TRUE	FALSE	0.912961	34	4.357
APOA1	4	4	0	trans	85.6048	1.67055	8	FALSE	TRUE	FALSE	0.0487384	140	0.479
GDF5	1	1	0	trans	307.653	0.908513	597	TRUE	TRUE	FALSE	0.923195	14	3.283
FGF18	0	0	0	no	0	0	0	TRUE	TRUE	FALSE	0.175827	43	3.438
FGF20	0	0	0	no	0	0	0	FALSE	FALSE	FALSE	0.702855	59	1.006
FGF9	0	0	0	no	0	0	0	TRUE	FALSE	FALSE	0.910716	58	9.462
IL16	1	0	1	cis	146.761	0.750769	0	FALSE	FALSE	FALSE	3.12e-05	37	4.894
MMP3	1	0	1	cis	53.663	0.260931	0	TRUE	TRUE	FALSE	3.5e-08	42	1.486
MMP7	6	5	1	cis	41.2447	0.497754	2	TRUE	TRUE	FALSE	1.66e-09	50	NA
APOB	3	2	1	cis	47.2048	0.564917	42	FALSE	TRUE	FALSE	5.49e-16	190	1.636
ACE2	1	1	0	trans	17.3544	0.151862	597	TRUE	FALSE	TRUE	0.99907	5	4.559
AGRP	3	2	1	cis	23.2355	0.653123	1	TRUE	TRUE	FALSE	0.0903873	1	13.378
BCAM	2	1	1	cis	35.8128	0.924338	18	FALSE	TRUE	TRUE	0.0368512	5	10.532
KLK11	1	0	1	cis	307.653	1.34701	0	TRUE	TRUE	FALSE	0.0574751	26	NA
KLK4	0	0	0	no	0	0	0	TRUE	TRUE	FALSE	0.0201947	3	7.895
XRCC6	0	0	0	no	0	0	0	FALSE	FALSE	FALSE	0.996856	443	8.107
TIE1	4	3	1	cis	119.18	0.880547	33	FALSE	TRUE	TRUE	8.71e-12	15	9.317
WIF1	2	2	0	trans	11.4617	0.207313	245	TRUE	TRUE	FALSE	2.42e-05	19	14.946
AIF1	2	2	0	trans	61.4788	0.265389	597	FALSE	FALSE	FALSE	0.0127986	4	12.93
MAPK3	1	1	0	trans	32.5403	0.24679	18	FALSE	FALSE	FALSE	0.409692	61	6.158
HAT1	1	1	0	trans	16.2189	0.450758	65	FALSE	FALSE	FALSE	0.839885	188	33.683
HDAC8	1	1	0	trans	25.5175	0.221313	24	FALSE	FALSE	FALSE	0.922708	44	46.323
KAT6A	0	0	0	no	0	0	0	FALSE	FALSE	FALSE	1	48	7.322
RAC1	0	0	0	no	0	0	0	FALSE	FALSE	FALSE	0.572395	570	11.156
RAD51	3	3	0	trans	17.078	0.455329	288	TRUE	FALSE	FALSE	0.990418	312	30.563
TBP	0	0	0	no	0	0	0	FALSE	FALSE	FALSE	0.490805	472	2.411
TOP1	0	0	0	no	0	0	0	FALSE	FALSE	FALSE	0.999999	282	1.222
CCL28	4	4	0	trans	69.0607	0.331715	35	TRUE	TRUE	FALSE	0.281066	190	0.027
CD22	0	0	0	no	0	0	0	TRUE	TRUE	TRUE	0.0308499	132	23.115
CCL14	2	1	1	cis	260.329	1.02562	10	TRUE	TRUE	FALSE	0.000121912	6	8.303
CCL23	5	0	5	cis	92.9541	1.01598	0	FALSE	TRUE	FALSE	0.042812	293	NA
PCNA	0	0	0	no	0	0	0	FALSE	FALSE	FALSE	0.937504	539	14.651
ARTN	0	0	0	no	0	0	0	FALSE	TRUE	FALSE	0.2931	39	5.135
NBL1	1	1	0	trans	11.8164	0.152778	2	FALSE	TRUE	FALSE	0.108865	6	24.632
ESR1	0	0	0	no	0	0	0	TRUE	FALSE	FALSE	0.987167	861	8.76
GHR	1	0	1	cis	20.7462	0.278481	0	FALSE	TRUE	TRUE	0.000232177	58	1.13
IGF1	1	1	0	trans	11.8175	0.42812	43	FALSE	TRUE	FALSE	0.469523	32	NA
MMP8	5	3	2	cis	307.653	1.31955	153	TRUE	TRUE	FALSE	1.18e-19	6	NA
PROC	3	2	1	cis	103.971	0.601019	65	TRUE	TRUE	FALSE	0.0324754	14	NA
VCAM1	0	0	0	no	0	0	0	TRUE	FALSE	TRUE	0.781503	644	15.266
AREG	0	0	0	no	0	0	0	TRUE	FALSE	TRUE	0.652355	63	4.099
BMP7	2	2	0	trans	27.5126	0.204836	0	TRUE	TRUE	FALSE	0.981287	40	0.649
CD36	3	3	0	trans	66.7966	0.64675	53	FALSE	FALSE	TRUE	8.31e-46	37	4.84
CNTN1	2	1	1	cis	23.4867	0.191868	1	TRUE	TRUE	FALSE	0.999989	33	25.253
CTGF	2	0	2	cis	54.5481	0.577791	0	FALSE	TRUE	FALSE	0.124048	20	0.223
DSG1	3	3	0	trans	18.8094	0.473041	288	TRUE	FALSE	TRUE	0.979103	48	30.298
EDAR	4	2	2	cis	92.0684	1.82974	10	FALSE	FALSE	TRUE	8.31e-05	8	0.251
CXCL5	5	4	1	cis	235.198	0.766546	21	TRUE	TRUE	FALSE	0.000222602	188	NA
ESAM	2	0	2	cis	31.786	0.721509	0	FALSE	TRUE	TRUE	0.191979	1	NA
IL1R1	2	2	0	trans	19.6143	0.165797	6	FALSE	TRUE	TRUE	0.362921	33	24.563
JAM2	1	1	0	trans	36.3308	0.204882	597	FALSE	FALSE	TRUE	0.148661	13	45.649
JAM3	2	1	1	cis	15.5117	0.144746	2	FALSE	FALSE	TRUE	0.000178704	12	1.184
LSAMP	1	0	1	cis	19.2413	0.217385	0	TRUE	FALSE	TRUE	0.946284	6	35.22
MBL2	7	1	6	cis	307.653	1.61221	9	TRUE	TRUE	FALSE	0.000741512	17	0.102
TSLP	0	0	0	no	0	0	0	TRUE	TRUE	FALSE	0.0447882	6	16.787
CTLA4	0	0	0	no	0	0	0	TRUE	TRUE	TRUE	0.577322	22	0.027
CD209	4	2	2	cis	307.653	1.02701	9	FALSE	FALSE	TRUE	2.96e-08	16	0.191
GFAP	0	0	0	no	0	0	0	TRUE	FALSE	FALSE	2.23e-05	84	1.849
IL19	2	2	0	trans	145.435	1.05554	4	FALSE	TRUE	TRUE	0.0203202	2	9.55
IL1B	1	1	0	trans	24.9674	0.189731	597	TRUE	FALSE	FALSE	0.925868	37	13.578
CCL3	1	0	1	cis	121.686	0.69553	2	TRUE	TRUE	FALSE	0.145339	12	0.542
MRC2	0	0	0	no	0	0	0	FALSE	FALSE	TRUE	0.985888	18	28.175
CCL18	3	0	3	cis	236.367	1.18547	3	TRUE	TRUE	FALSE	0.0103066	7	0.42
PTN	2	1	1	cis	18.1165	0.135225	0	FALSE	TRUE	FALSE	0.289147	102	2.989
RETN	0	0	0	no	0	0	0	TRUE	TRUE	FALSE	0.0740028	1	1.176
VWF	3	1	2	cis	50.1745	0.307266	9	FALSE	TRUE	FALSE	1.52e-11	48	0.9
FGF5	0	0	0	no	0	0	0	TRUE	TRUE	FALSE	4.32e-05	55	1.695
GDF9	1	1	0	trans	25.7407	0.183656	597	TRUE	TRUE	FALSE	1.19e-05	42	39.715
IL2	0	0	0	no	0	0	0	FALSE	TRUE	FALSE	0.784778	40	0.864
LBP	1	0	1	cis	302.033	0.942586	14	TRUE	TRUE	FALSE	5.69e-14	19	1.712
AURKA	0	0	0	no	0	0	0	FALSE	FALSE	FALSE	0.435604	397	4.526
VEGFC	2	1	1	cis	239.269	2.00092	1	FALSE	TRUE	FALSE	0.115231	4	0.359
CD4	1	1	0	trans	11.3519	0.377736	65	FALSE	TRUE	TRUE	0.00150689	224	17.503
IL2RA	0	0	0	no	0	0	0	TRUE	FALSE	TRUE	0.881289	31	2.083
CD33	2	0	2	cis	307.653	1.01375	0	FALSE	FALSE	TRUE	2.31e-05	11	2.196
IDUA	6	1	5	cis	273.821	0.966697	16	FALSE	TRUE	FALSE	2.64e-08	2	0.051
ARSB	1	1	0	trans	307.653	0.593325	597	FALSE	TRUE	FALSE	0.00126175	11	25.614
NAAA	6	2	4	cis	262.901	0.814984	18	FALSE	TRUE	FALSE	3.31e-06	51	0.316
CNDP2	1	1	0	trans	13.1386	0.135793	105	FALSE	FALSE	FALSE	0.00119101	86	5.384
IDE	0	0	0	no	0	0	0	FALSE	TRUE	FALSE	0.426771	107	6.028
IDS	1	1	0	trans	18.3059	0.187424	16	FALSE	NA	FALSE	0.97926	42	4.576
LYVE1	3	2	1	cis	19.4334	0.322993	1	FALSE	FALSE	TRUE	4.22e-07	7	0.145
MATN3	1	1	0	trans	11.3178	0.116871	105	TRUE	TRUE	FALSE	1.61e-06	12	13.373
MEPE	0	0	0	no	0	0	0	TRUE	TRUE	FALSE	0.362908	9	3.99
ASAH2	3	0	3	cis	125.776	0.914539	0	FALSE	TRUE	FALSE	0.0159007	4	1.127
NID1	3	1	2	cis	93.7881	1.36146	2	FALSE	TRUE	FALSE	0.000366476	42	0.986
NRP1	3	2	1	cis	41.5193	0.240654	2	FALSE	TRUE	TRUE	0.996036	76	NA
PIGR	1	0	1	cis	41.5055	0.26049	0	FALSE	FALSE	TRUE	0.650096	17	0.831
FOLH1	5	4	1	cis	29.0535	1.02493	154	TRUE	FALSE	TRUE	0.253397	6	NA
RET	2	0	2	cis	88.325	0.404347	0	TRUE	FALSE	TRUE	0.999889	83	0.581
CD109	3	1	2	cis	201.324	0.612477	35	FALSE	FALSE	TRUE	2.29e-32	29	15.546
FCER2	3	0	3	cis	50.4117	0.336995	0	FALSE	FALSE	TRUE	1.5e-09	5	3.619
CD48	2	0	2	cis	34.0608	1.09135	0	TRUE	TRUE	TRUE	0.000152359	7	8.56
CD5L	1	0	1	cis	23.7311	0.184597	0	TRUE	TRUE	FALSE	7.1e-07	1	0.407
CFC1	1	1	0	trans	24.9495	0.225149	39	FALSE	TRUE	FALSE	0.682601	12	1.989
CNTN2	2	0	2	cis	142.122	0.795055	0	TRUE	TRUE	FALSE	0.129621	38	3.211
CNTN4	3	0	3	cis	26.7136	0.281836	0	FALSE	TRUE	FALSE	0.996606	7	30.296
CNTN5	1	0	1	cis	17.7758	0.25316	0	TRUE	TRUE	FALSE	0.00135406	2	4.948
DLL4	0	0	0	no	0	0	0	FALSE	FALSE	TRUE	0.982859	28	3.421
GFRA1	1	0	1	cis	38.3577	0.271414	0	FALSE	FALSE	TRUE	0.119577	43	4.839
GPC2	0	0	0	no	0	0	0	TRUE	TRUE	FALSE	0.307395	33	3.909
HTRA2	0	0	0	no	0	0	0	FALSE	FALSE	TRUE	0.00230128	63	15.793
IL24	0	0	0	no	0	0	0	FALSE	TRUE	FALSE	0.00271589	30	2.197
LRIG3	4	2	2	cis	75.9656	1.59317	0	FALSE	TRUE	TRUE	0.426288	10	18.807
LRP8	1	0	1	cis	15.4384	0.151213	0	TRUE	TRUE	TRUE	0.999986	74	6.927
LY9	1	0	1	cis	50.4459	0.295838	0	TRUE	FALSE	TRUE	4.14e-10	7	12.478
MATN2	0	0	0	no	0	0	0	FALSE	TRUE	FALSE	7.29e-09	15	49.24
CADM1	0	0	0	no	0	0	0	FALSE	TRUE	TRUE	0.994386	13	40.968
RGMB	0	0	0	no	0	0	0	FALSE	TRUE	TRUE	0.0607554	2	46.482
ABL1	0	0	0	no	0	0	0	FALSE	FALSE	FALSE	0.999883	388	4.453
ABL2	1	1	0	trans	73.7293	0.312789	597	FALSE	FALSE	FALSE	0.00970258	67	NA
ACY1	1	1	0	trans	22.1314	0.660343	0	FALSE	FALSE	FALSE	7.69e-05	45	2.48
AURKB	2	2	0	trans	16.4664	0.134622	143	TRUE	FALSE	FALSE	0.00588234	362	13.823
BMP1	0	0	0	no	0	0	0	FALSE	TRUE	FALSE	0.868761	34	0.274
CSK	0	0	0	no	0	0	0	FALSE	FALSE	FALSE	0.999458	176	14.839
ECM1	1	0	1	cis	68.1084	0.307181	3	TRUE	TRUE	FALSE	7.33e-08	25	4.796
FETUB	3	0	3	cis	39.9112	0.658929	2	TRUE	TRUE	FALSE	6.88e-05	4	0.025
KLK7	3	1	2	cis	43.8272	0.414886	2	TRUE	TRUE	FALSE	0.00688296	19	4.259
LYN	0	0	0	no	0	0	0	FALSE	FALSE	FALSE	0.99548	417	NA
PAK3	1	1	0	trans	12.9019	0.126426	105	TRUE	FALSE	FALSE	0.987005	199	19.709
PLK1	0	0	0	no	0	0	0	FALSE	FALSE	FALSE	0.994121	572	2.346
STAB2	0	0	0	no	0	0	0	FALSE	FALSE	TRUE	4.18e-28	13	21.389
TBK1	0	0	0	no	0	0	0	FALSE	FALSE	FALSE	0.995097	179	0.877
UFC1	1	1	0	trans	13.4242	0.395236	0	FALSE	FALSE	FALSE	0.0899542	13	32.382
BCL2	0	0	0	no	0	0	0	FALSE	FALSE	TRUE	0.337856	143	8.664
BMX	0	0	0	no	0	0	0	FALSE	FALSE	FALSE	0.583862	35	19.494
BTK	0	0	0	no	0	0	0	TRUE	FALSE	FALSE	0.999563	272	14.969
CMA1	0	0	0	no	0	0	0	FALSE	TRUE	FALSE	4.11e-08	5	6.691
EPHA1	2	0	2	cis	307.653	1.18951	0	TRUE	FALSE	TRUE	5.3e-11	47	0.611
EPHA3	0	0	0	no	0	0	0	FALSE	TRUE	TRUE	0.015686	47	4.713
FLT3	1	1	0	trans	118.488	0.367931	597	FALSE	FALSE	TRUE	0.609048	20	53.769
FSTL3	0	0	0	no	0	0	0	FALSE	TRUE	FALSE	0.418832	7	40.543
HIPK3	0	0	0	no	0	0	0	FALSE	FALSE	TRUE	0.893187	41	0.178
INSR	1	1	0	trans	164.267	0.718466	35	FALSE	FALSE	TRUE	0.186548	113	7.973
KLK6	2	2	0	trans	15.0172	0.225461	245	FALSE	TRUE	FALSE	0.497244	17	36.616
LCK	0	0	0	no	0	0	0	TRUE	FALSE	FALSE	0.999425	219	NA
POSTN	3	0	3	cis	50.3749	1.1203	0	TRUE	TRUE	FALSE	5.52e-05	4	NA
STK16	1	1	0	trans	68.8434	0.284602	597	FALSE	FALSE	FALSE	0.000478667	92	23.329
BIRC5	0	0	0	no	0	0	0	FALSE	FALSE	FALSE	0.215848	138	27.513
NTRK1	1	1	0	trans	31.3323	0.212314	597	TRUE	TRUE	TRUE	0.000424899	1993	11.869
FGF1	0	0	0	no	0	0	0	FALSE	FALSE	FALSE	0.320472	83	2.008
CNTF	0	0	0	no	0	0	0	TRUE	FALSE	FALSE	0.000349252	16	3.086
FGF17	0	0	0	no	0	0	0	FALSE	TRUE	FALSE	0.865332	56	21.252
CXCL6	4	2	2	cis	307.653	1.39508	10	TRUE	TRUE	FALSE	0.000196265	190	0.035
IFNA2	1	1	0	trans	34.4485	0.18791	597	FALSE	TRUE	FALSE	0.0445894	28	4.574
CCL22	4	2	2	cis	60.9106	1.26049	2	TRUE	TRUE	FALSE	0.279053	7	0.399
CCL17	8	6	2	cis	93.9067	0.780783	13	TRUE	TRUE	FALSE	0.0771247	2	0.114
TGFB3	1	1	0	trans	16.5011	0.166508	18	FALSE	TRUE	FALSE	0.922717	20	4.758
VIP	0	0	0	no	0	0	0	TRUE	TRUE	FALSE	0.00582894	96	15.338
DKK1	3	2	1	cis	94.8126	1.58209	11	TRUE	TRUE	FALSE	0.0755744	21	4.872
DDC	0	0	0	no	0	0	0	TRUE	FALSE	FALSE	4.61e-05	16	1.006
ARSA	1	1	0	trans	13.0552	0.42069	65	FALSE	TRUE	FALSE	8.51e-08	17	NA
BMP10	1	1	0	trans	12.8966	0.436309	65	TRUE	TRUE	FALSE	0.722716	4	10.791
C1S	2	2	0	trans	100.437	0.394135	6	FALSE	TRUE	FALSE	0.86341	128	NA
CASP3	0	0	0	no	0	0	0	FALSE	FALSE	FALSE	0.184808	166	3.744
MASP1	4	3	1	cis	126.404	1.38793	601	TRUE	TRUE	FALSE	9.74e-06	30	NA
DDR2	1	1	0	trans	12.4071	0.131754	597	FALSE	TRUE	TRUE	0.990992	35	NA
ECE1	2	2	0	trans	173.665	0.454558	702	FALSE	FALSE	TRUE	0.999769	15	NA
EPHB4	1	1	0	trans	79.4764	0.31412	597	FALSE	FALSE	TRUE	0.989869	83	66.006
FCN1	2	0	2	cis	112.14	0.496519	0	FALSE	TRUE	FALSE	1.26e-11	30	0.736
GNS	3	3	0	trans	124.862	0.643543	16	FALSE	TRUE	FALSE	0.0829053	21	NA
LGMN	4	4	0	trans	54.6968	0.398131	643	FALSE	TRUE	FALSE	0.000974895	46	NA
LY86	0	0	0	no	0	0	0	TRUE	TRUE	FALSE	9.98e-06	6	62.471
CADM3	1	1	0	trans	48.0634	0.255317	597	FALSE	TRUE	TRUE	0.975631	9	57.644
NID2	3	0	3	cis	307.653	1.2813	0	FALSE	TRUE	FALSE	6.95e-07	38	3.071
OLR1	1	1	0	trans	12.3257	0.262786	4	TRUE	FALSE	TRUE	0.297322	9	NA
DKKL1	1	1	0	trans	89.4465	0.345808	597	TRUE	TRUE	FALSE	0.000105208	7	31.313
TEC	1	1	0	trans	12.265	0.125844	597	FALSE	FALSE	FALSE	0.00257331	165	48.825
BMPER	0	0	0	no	0	0	0	FALSE	TRUE	FALSE	0.00107085	9	1.792
MFRP	0	0	0	no	0	0	0	FALSE	FALSE	TRUE	5.34e-08	1	17.295
GPT	0	0	0	no	0	0	0	TRUE	FALSE	FALSE	2.84e-15	21	14.954
PYY	2	1	1	cis	13.6894	0.151217	0	FALSE	TRUE	FALSE	0.0544166	189	1.17
BMP6	2	2	0	trans	92.7152	0.489039	598	FALSE	TRUE	FALSE	0.895082	12	NA
STX1A	1	1	0	trans	111.593	0.346997	597	TRUE	FALSE	TRUE	0.910476	181	2.479
ADAM9	0	0	0	no	0	0	0	FALSE	TRUE	TRUE	0.828249	16	3.317
ESM1	0	0	0	no	0	0	0	TRUE	TRUE	FALSE	0.0261762	1	2.976
FGF23	0	0	0	no	0	0	0	FALSE	TRUE	FALSE	0.0279897	57	0.271
FGFR2	0	0	0	no	0	0	0	FALSE	TRUE	TRUE	0.999752	78	4.247
FGR	0	0	0	no	0	0	0	FALSE	FALSE	FALSE	0.177174	48	1.253
FYN	0	0	0	no	0	0	0	FALSE	FALSE	FALSE	0.995636	475	NA
MATK	0	0	0	no	0	0	0	FALSE	FALSE	FALSE	0.000234673	29	18.347
PAK6	0	0	0	no	0	0	0	FALSE	FALSE	FALSE	0.00128179	22	1.378
PTEN	0	0	0	no	0	0	0	FALSE	FALSE	FALSE	0.975507	272	1.452
PTK6	1	1	0	trans	14.4142	0.453584	65	TRUE	FALSE	FALSE	1.18e-07	56	10.667
TLR2	1	1	0	trans	31.2879	0.197106	597	TRUE	FALSE	TRUE	9.23e-05	35	3.206
UFM1	1	1	0	trans	12.1701	0.597823	0	FALSE	FALSE	FALSE	0.464066	32	5.59
ZAP70	3	3	0	trans	19.8429	0.498132	288	TRUE	FALSE	FALSE	0.272667	105	NA
AIP	1	1	0	trans	307.653	0.638425	597	FALSE	FALSE	FALSE	0.673916	54	12.785
PPIA	0	0	0	no	0	0	0	FALSE	FALSE	FALSE	0.808049	479	NA
ETHE1	5	5	0	trans	40.8978	0.239887	648	FALSE	FALSE	FALSE	0.0161752	15	1.488
NACA	0	0	0	no	0	0	0	FALSE	FALSE	FALSE	0.0203382	141	1.559
PRDX1	0	0	0	no	0	0	0	FALSE	FALSE	FALSE	1.44e-07	170	9.69
SBDS	0	0	0	no	0	0	0	FALSE	FALSE	FALSE	0.119264	69	2.598
SGTA	0	0	0	no	0	0	0	FALSE	FALSE	FALSE	0.470281	252	1.603
TPO	0	0	0	no	0	0	0	TRUE	TRUE	TRUE	1.36e-07	5	13.624
CDC37	0	0	0	no	0	0	0	FALSE	FALSE	FALSE	0.962358	356	10.21
ING1	0	0	0	no	0	0	0	FALSE	FALSE	FALSE	0.0114357	79	6.504
LMNB1	1	0	1	cis	20.7458	0.495124	0	FALSE	FALSE	FALSE	0.952857	151	1.44
LDHB	2	2	0	trans	19.4182	0.381513	7	FALSE	FALSE	FALSE	2.03e-05	148	1.135
MBD4	1	1	0	trans	15.4919	0.461949	65	FALSE	FALSE	FALSE	1.7e-06	31	26.515
MED1	1	1	0	trans	76.2226	0.533932	2	FALSE	FALSE	FALSE	0.999991	168	NA
MSLN	0	0	0	no	0	0	0	TRUE	TRUE	TRUE	2.48e-15	2	NA
NAGK	2	0	2	cis	101.963	0.464776	0	FALSE	FALSE	FALSE	8.58e-09	49	4.758
PGAM1	0	0	0	no	0	0	0	FALSE	FALSE	FALSE	0.623539	658	0.195
PSMD7	1	1	0	trans	14.7777	0.42456	65	FALSE	FALSE	FALSE	0.0193324	367	11.015
SKP1	0	0	0	no	0	0	0	FALSE	FALSE	FALSE	0.224831	596	6.908
SNX4	0	0	0	no	0	0	0	FALSE	FALSE	FALSE	0.0110619	23	2.712
UBE2N	0	0	0	no	0	0	0	FALSE	FALSE	FALSE	0.787721	305	8.797
FGF4	0	0	0	no	0	0	0	FALSE	TRUE	FALSE	0.750216	61	4.888
FGF6	0	0	0	no	0	0	0	TRUE	FALSE	FALSE	0.000705758	55	4.693
FST	1	1	0	trans	21.0903	0.158542	597	TRUE	TRUE	FALSE	0.963797	21	2.984
IL25	1	1	0	trans	307.653	1.04909	1	FALSE	TRUE	FALSE	3.63e-06	4	0.156
IL20	0	0	0	no	0	0	0	FALSE	TRUE	FALSE	0.00253918	3	8.743
CCL13	1	1	0	trans	30.7544	0.272239	13	FALSE	TRUE	FALSE	0.0511333	5	0.895
NTF3	0	0	0	no	0	0	0	TRUE	TRUE	FALSE	0.85444	12	1.638
NTF4	0	0	0	no	0	0	0	TRUE	TRUE	FALSE	0.107583	6	2.411
PDGFB	1	1	0	trans	14.7748	0.153135	1	FALSE	TRUE	FALSE	0.966288	60	2.851
KLKB1	4	2	2	cis	190.982	0.54453	42	TRUE	TRUE	FALSE	4.76e-11	9	0.055
TGFB2	0	0	0	no	0	0	0	FALSE	TRUE	FALSE	0.989116	22	6.773
MMP2	0	0	0	no	0	0	0	TRUE	TRUE	FALSE	0.791258	53	31.895
TF	2	1	1	cis	32.7726	0.384344	3	TRUE	TRUE	FALSE	0.00237227	15	1.766
VTA1	0	0	0	no	0	0	0	FALSE	FALSE	FALSE	0.0824061	248	2.798
FER	0	0	0	no	0	0	0	FALSE	FALSE	FALSE	0.96842	37	12.293
IGF1R	1	1	0	trans	22.5945	0.272866	35	FALSE	FALSE	TRUE	0.552974	96	35.263
LCMT1	0	0	0	no	0	0	0	FALSE	FALSE	FALSE	0.00155058	26	36.594
LIN7B	0	0	0	no	0	0	0	FALSE	FALSE	FALSE	0.838837	72	1.797
L1CAM	1	1	0	trans	21.5007	0.276578	35	TRUE	TRUE	TRUE	0.999984	69	16.845
PA2G4	4	4	0	trans	44.572	0.292272	1	FALSE	FALSE	FALSE	0.998001	123	3.099
PON1	1	1	0	trans	29.2666	0.199013	105	TRUE	TRUE	FALSE	0.00220884	5	4.579
PEBP1	1	0	1	cis	307.005	1.96297	0	FALSE	FALSE	FALSE	0.148864	81	7.893
RAN	0	0	0	no	0	0	0	FALSE	FALSE	FALSE	0.955938	372	7.199
RBM39	0	0	0	no	0	0	0	FALSE	FALSE	FALSE	0.999997	156	4.328
SPHK1	0	0	0	no	0	0	0	FALSE	FALSE	FALSE	1.29e-05	48	2.662
LCORL	0	0	0	no	0	0	0	FALSE	TRUE	FALSE	0.963115	5	17.774
TKT	1	1	0	trans	16.27	0.166605	1	FALSE	FALSE	FALSE	0.0602835	208	10.153
BOC	1	0	1	cis	19.8148	0.231252	0	FALSE	TRUE	TRUE	0.00472749	21	9.615
SAA1	5	0	5	cis	307.653	1.42211	0	FALSE	TRUE	FALSE	0.181815	300	0.018
CRP	3	2	1	cis	22.6393	0.268878	17	FALSE	TRUE	FALSE	3.06e-05	24	0.536
ICAM1	2	1	1	cis	307.653	1.17767	35	FALSE	TRUE	TRUE	0.117797	148	0.262
DAPK2	1	1	0	trans	31.7544	0.203479	597	FALSE	FALSE	TRUE	0.000134613	9	61.715
DYRK3	1	1	0	trans	83.2451	0.328729	597	TRUE	FALSE	FALSE	0.000220922	9	78.156
GDF15	2	0	2	cis	126.991	0.527746	0	TRUE	TRUE	FALSE	0.000282487	15	8.227
DHH	0	0	0	no	0	0	0	TRUE	TRUE	FALSE	0.259714	9	1.933
FGF12	0	0	0	no	0	0	0	TRUE	FALSE	FALSE	0.114211	16	6.606
IFNL2	0	0	0	no	0	0	0	FALSE	TRUE	FALSE	1.95e-05	2	5.904
SLPI	1	0	1	cis	14.8776	0.135845	0	FALSE	TRUE	FALSE	0.00034794	10	21.193
SFTPD	0	0	0	no	0	0	0	TRUE	TRUE	FALSE	0.240356	13	17.958
CHST2	0	0	0	no	0	0	0	FALSE	FALSE	TRUE	0.123806	51	2.128
CHST6	0	0	0	no	0	0	0	TRUE	TRUE	FALSE	0.000606607	52	4.752
ENPP7	2	0	2	cis	307.653	0.995931	0	FALSE	TRUE	FALSE	2.21e-10	1	0.104
FCRL3	2	0	2	cis	307.653	0.674743	0	FALSE	TRUE	TRUE	4.56e-18	4	0.088
GREM1	0	0	0	no	0	0	0	TRUE	TRUE	FALSE	0.711099	7	4.364
PCSK7	3	1	2	cis	307.653	1.0564	140	FALSE	FALSE	TRUE	0.19137	33	1.023
PDPK1	0	0	0	no	0	0	0	FALSE	FALSE	FALSE	0.952238	127	10.396
SPHK2	1	1	0	trans	12.8233	0.114354	597	FALSE	FALSE	FALSE	8.66e-06	28	4.914
TGM3	1	1	0	trans	58.2635	0.319398	140	TRUE	FALSE	FALSE	9.87e-06	26	0.001
TPM2	2	2	0	trans	21.1871	0.271948	245	TRUE	FALSE	FALSE	4.59e-05	109	45.027
IL11	0	0	0	no	0	0	0	TRUE	TRUE	FALSE	0.427158	7	5.02
KNG1	5	1	4	cis	307.653	1.50296	45	FALSE	TRUE	FALSE	4.17e-08	334	NA
PDGFA	2	2	0	trans	16.195	0.200353	15	FALSE	TRUE	FALSE	0.858462	53	8.774
BST1	2	0	2	cis	307.653	1.40832	0	TRUE	TRUE	FALSE	2.81e-08	2	2.066
CBX5	0	0	0	no	0	0	0	FALSE	FALSE	FALSE	0.835001	215	18.708
CDON	1	0	1	cis	79.6393	0.664542	0	TRUE	TRUE	TRUE	3.05e-12	22	12.516
CLU	0	0	0	no	0	0	0	FALSE	TRUE	FALSE	0.453464	528	22.969
FUT3	3	1	2	cis	258.014	0.682847	17	TRUE	FALSE	TRUE	0.373829	1	0.135
IL34	3	3	0	trans	19.3885	0.421923	288	FALSE	TRUE	FALSE	0.114216	2	28.449
KYNU	1	0	1	cis	145.023	0.550856	0	TRUE	FALSE	FALSE	1.83e-09	85	2.272
BIRC7	0	0	0	no	0	0	0	TRUE	FALSE	FALSE	0.00380291	36	14.547
PLCG1	1	1	0	trans	14.6194	0.12904	38	FALSE	FALSE	FALSE	0.763352	436	15.205
RSPO2	0	0	0	no	0	0	0	TRUE	TRUE	FALSE	0.69114	19	NA
CSF2	0	0	0	no	0	0	0	TRUE	TRUE	FALSE	0.803849	42	0.124
APOD	0	0	0	no	0	0	0	FALSE	TRUE	FALSE	0.000853904	21	NA
IL3	0	0	0	no	0	0	0	FALSE	TRUE	FALSE	3.72e-09	29	26.785
PPIB	1	1	0	trans	44.8355	0.254681	597	FALSE	TRUE	FALSE	0.0106515	209	34.355
PDIA3	4	3	1	cis	55.6792	0.642936	737	FALSE	TRUE	FALSE	0.959251	530	NA
TFF3	1	1	0	trans	14.8368	0.383348	140	TRUE	TRUE	TRUE	0.085687	3	NA
OLFM4	0	0	0	no	0	0	0	TRUE	TRUE	FALSE	2.41e-06	35	1.461
ITIH4	2	2	0	trans	33.1581	0.241445	49	TRUE	TRUE	FALSE	4.63e-05	7	2.732
EPHA2	1	0	1	cis	15.2015	0.141203	0	TRUE	FALSE	TRUE	0.738294	97	37.145
CSF3	2	2	0	trans	77.2991	0.358913	606	TRUE	TRUE	FALSE	0.480556	1	NA
GPC3	1	1	0	trans	13.4787	0.21078	0	TRUE	FALSE	TRUE	0.987986	146	0.692
IL1A	0	0	0	no	0	0	0	TRUE	FALSE	FALSE	1.12e-05	16	29.35
BMPR2	0	0	0	no	0	0	0	FALSE	FALSE	TRUE	0.996668	75	4.429
NTRK2	0	0	0	no	0	0	0	TRUE	FALSE	TRUE	0.999893	55	18.543
GDF2	0	0	0	no	0	0	0	TRUE	TRUE	FALSE	0.0860071	3	1.879
INS	0	0	0	no	0	0	0	TRUE	TRUE	FALSE	0.730321	93	0.392
CCL7	3	0	3	cis	307.653	1.05285	2	FALSE	TRUE	TRUE	0.00926234	13	0.346
WNT7A	1	1	0	trans	12.3086	0.409563	65	TRUE	TRUE	FALSE	0.44126	29	11.155
CASP2	1	1	0	trans	19.4903	0.515478	65	FALSE	FALSE	FALSE	0.423101	37	31.04
COTL1	1	1	0	trans	171.903	0.460423	597	FALSE	FALSE	FALSE	0.0667592	14	18.201
CCL16	1	0	1	cis	307.653	1.44696	2	TRUE	TRUE	FALSE	0.0920615	187	4.99
CCL19	1	1	0	trans	36.7063	0.562075	140	TRUE	TRUE	FALSE	0.317198	192	0.194
MMP1	7	1	6	cis	228.647	1.45084	1	TRUE	TRUE	FALSE	2.49e-15	36	0.036
MMP13	1	1	0	trans	215.483	0.53676	597	TRUE	TRUE	FALSE	2.17e-05	21	0.607
SHBG	3	0	3	cis	29.4178	0.26367	0	TRUE	TRUE	FALSE	0.000188842	62	NA
EREG	0	0	0	no	0	0	0	TRUE	FALSE	TRUE	0.000400111	31	3.491
AGR2	0	0	0	no	0	0	0	TRUE	TRUE	FALSE	0.335455	25	79.543
ANXA1	0	0	0	no	0	0	0	FALSE	FALSE	FALSE	0.00044237	421	11.945
ERAP1	4	0	4	cis	307.653	1.15987	0	FALSE	TRUE	FALSE	9.99e-18	17	0.061
C1QBP	1	1	0	trans	58.6425	0.260205	597	FALSE	FALSE	FALSE	0.0720502	348	31.303
CAPG	2	0	2	cis	73.3802	1.35714	0	FALSE	FALSE	FALSE	5.33e-09	13	3.794
BIRC3	0	0	0	no	0	0	0	FALSE	FALSE	FALSE	0.886667	256	13.612
CRK	0	0	0	no	0	0	0	FALSE	FALSE	FALSE	0.864536	536	23.73
DBNL	3	2	1	cis	27.2216	0.195339	49	FALSE	TRUE	FALSE	0.0709819	63	NA
DSC3	0	0	0	no	0	0	0	FALSE	FALSE	TRUE	5.45e-20	9	11.578
FABP5	0	0	0	no	0	0	0	FALSE	FALSE	FALSE	0.0958382	32	7.957
FCAR	0	0	0	no	0	0	0	TRUE	TRUE	TRUE	0.000228787	7	2.636
FGFR4	0	0	0	no	0	0	0	FALSE	TRUE	TRUE	1.3e-06	66	8.764
GP1BA	1	0	1	cis	16.5216	0.283573	0	TRUE	FALSE	TRUE	0.0131577	19	1.072
GPC5	2	0	2	cis	307.653	0.888561	0	TRUE	TRUE	FALSE	1.99e-05	134	0.023
GRN	3	2	1	cis	193.158	0.606578	10	FALSE	TRUE	FALSE	0.0602784	83	13.004
GSTA3	0	0	0	no	0	0	0	TRUE	FALSE	FALSE	0.0868632	24	0.479
HRG	4	0	4	cis	307.653	1.03064	14	TRUE	TRUE	FALSE	1.7e-12	15	0.257
MMP14	1	1	0	trans	11.5166	0.204679	0	FALSE	TRUE	TRUE	0.987124	33	0.159
NAMPT	0	0	0	no	0	0	0	FALSE	FALSE	FALSE	0.982566	22	0.794
CLIC1	1	1	0	trans	17.8771	0.156687	597	FALSE	FALSE	FALSE	0.0124562	63	28.098
NCK1	1	1	0	trans	16.743	0.541229	1	FALSE	FALSE	FALSE	0.00103503	421	0.8
PARK7	0	0	0	no	0	0	0	FALSE	FALSE	FALSE	0.903949	172	NA
PRDX5	0	0	0	no	0	0	0	FALSE	FALSE	FALSE	0.00314038	292	4.433
PRDX6	1	0	1	cis	52.0413	0.391105	0	FALSE	FALSE	FALSE	0.00998977	77	6.018
UCHL1	1	1	0	trans	126.064	1.18975	12	FALSE	FALSE	FALSE	0.97267	81	0.603
PGK1	1	1	0	trans	22.8986	0.191327	29	FALSE	FALSE	FALSE	0.971139	305	37.803
SSRP1	0	0	0	no	0	0	0	FALSE	FALSE	FALSE	0.999693	298	1.089
TPM1	0	0	0	no	0	0	0	FALSE	FALSE	TRUE	0.79947	287	6.899
CD226	0	0	0	no	0	0	0	TRUE	TRUE	TRUE	0.505154	6	NA
CD244	1	0	1	cis	21.5006	0.73577	0	TRUE	FALSE	TRUE	0.00174717	35	0.446
CD83	0	0	0	no	0	0	0	TRUE	FALSE	TRUE	0.0177807	2	0.892
CRTAM	2	0	2	cis	57.9791	0.355183	0	TRUE	FALSE	TRUE	1.15e-06	3	NA
DSG2	2	1	1	cis	16.3045	0.301887	18	FALSE	TRUE	TRUE	0.000747067	52	NA
EPHB2	2	1	1	cis	39.3575	0.414531	597	FALSE	TRUE	TRUE	0.999949	92	NA
EPHB6	1	0	1	cis	37.1877	0.251388	0	TRUE	TRUE	TRUE	0.253349	80	NA
GPNMB	4	1	3	cis	36.1584	0.726345	39	FALSE	TRUE	TRUE	1.12e-12	9	NA
IL23R	2	0	2	cis	18.693	0.356563	0	TRUE	FALSE	TRUE	0.0064953	12	0.31
JAG1	2	2	0	trans	13.1705	0.19852	35	FALSE	FALSE	TRUE	1	33	NA
JAG2	0	0	0	no	0	0	0	TRUE	FALSE	TRUE	0.990249	28	12.904
KLRF1	0	0	0	no	0	0	0	TRUE	FALSE	TRUE	0.00436476	7	NA
MICB	1	0	1	cis	219.161	1.45308	140	FALSE	TRUE	TRUE	0.000284377	4	NA
RTN4R	4	0	4	cis	43.8058	0.283267	0	TRUE	FALSE	TRUE	0.526443	8	4.969
NRCAM	0	0	0	no	0	0	0	FALSE	TRUE	TRUE	0.456485	29	14.433
PRLR	2	2	0	trans	59.8603	0.385687	601	TRUE	TRUE	TRUE	0.916128	29	NA
ROBO2	0	0	0	no	0	0	0	TRUE	TRUE	TRUE	0.999996	36	36.76
ROBO3	0	0	0	no	0	0	0	FALSE	FALSE	TRUE	0.028612	13	4.334
RTN4	1	1	0	trans	25.9511	0.709592	24	FALSE	FALSE	TRUE	0.0108354	104	1.604
UNC5C	1	0	1	cis	17.3062	0.154726	0	FALSE	TRUE	TRUE	0.016927	20	37.574
UNC5D	0	0	0	no	0	0	0	TRUE	FALSE	TRUE	0.849202	14	NA
PDE7A	0	0	0	no	0	0	0	FALSE	TRUE	FALSE	0.192058	4	15.035
PDE9A	0	0	0	no	0	0	0	FALSE	FALSE	FALSE	0.00201736	31	0.474
PPID	1	0	1	cis	85.3295	0.415509	0	FALSE	FALSE	FALSE	1.71e-06	315	5.679
PSME3	1	1	0	trans	18.3169	0.514847	65	FALSE	FALSE	FALSE	0.988104	205	28.461
GCKR	0	0	0	no	0	0	0	FALSE	FALSE	FALSE	3.58e-16	41	2.631
PDK1	1	1	0	trans	305.073	0.611119	597	FALSE	FALSE	FALSE	0.00465669	53	2.179
KIF23	0	0	0	no	0	0	0	FALSE	FALSE	FALSE	1	129	13.833
PCSK9	2	0	2	cis	40.7427	1.09951	0	TRUE	TRUE	FALSE	1.03e-10	37	NA
NR1D1	0	0	0	no	0	0	0	FALSE	FALSE	FALSE	0.946085	26	7.57
PPIE	1	0	1	cis	43.0927	0.260465	0	FALSE	FALSE	FALSE	0.98081	588	0.596
PDE2A	1	1	0	trans	55.3458	0.278873	597	FALSE	TRUE	FALSE	0.988418	5	42.577
PPIF	0	0	0	no	0	0	0	FALSE	FALSE	FALSE	0.00518621	396	NA
PDE1A	0	0	0	no	0	0	0	TRUE	FALSE	FALSE	0.730656	11	9.885
PDE3A	1	1	0	trans	24.8718	0.188248	597	TRUE	FALSE	TRUE	0.106612	27	25.012
PDE4D	0	0	0	no	0	0	0	TRUE	FALSE	FALSE	0.9832	63	39.351
PDE5A	1	1	0	trans	11.7888	0.381359	65	FALSE	FALSE	FALSE	0.00339091	5	40.445
TYK2	2	2	0	trans	13.9886	0.221171	143	FALSE	FALSE	FALSE	0.00431448	103	2.657
CALR	0	0	0	no	0	0	0	FALSE	TRUE	FALSE	0.938729	279	40.967
GRAP2	1	1	0	trans	16.942	0.149721	597	TRUE	FALSE	FALSE	0.101872	257	5.407
MMP16	0	0	0	no	0	0	0	TRUE	FALSE	TRUE	0.916974	6	NA
RAC3	0	0	0	no	0	0	0	FALSE	FALSE	FALSE	0.0354422	163	1.789
SHC1	0	0	0	no	0	0	0	FALSE	FALSE	FALSE	0.341635	485	6.514
CCL11	4	4	0	trans	165.55	0.494248	13	FALSE	TRUE	FALSE	0.083041	5	0.121
TNNT2	1	1	0	trans	63.7672	0.291833	597	TRUE	FALSE	FALSE	0.0128528	34	61.818
ANXA6	1	1	0	trans	22.7613	0.596457	15	FALSE	FALSE	FALSE	0.000183002	141	17.426
CD86	0	0	0	no	0	0	0	FALSE	TRUE	TRUE	0.9627	24	0.888
CKAP2	3	3	0	trans	35.7274	0.463481	637	FALSE	FALSE	FALSE	3.96e-08	39	12.301
CCNB1	0	0	0	no	0	0	0	FALSE	TRUE	FALSE	0.0239694	456	8.23
DLL1	0	0	0	no	0	0	0	FALSE	FALSE	TRUE	0.999053	40	NA
GPC6	0	0	0	no	0	0	0	FALSE	TRUE	FALSE	0.338855	45	15.936
MIF	2	1	1	cis	41.9489	0.260442	8	FALSE	FALSE	FALSE	0.0324842	59	NA
OMD	1	1	0	trans	22.0614	0.46126	1	FALSE	TRUE	FALSE	0.00235083	20	NA
PIM1	1	1	0	trans	14.4391	0.598997	3	FALSE	FALSE	FALSE	0.886576	52	1.292
SET	1	1	0	trans	12.6929	0.141662	0	FALSE	FALSE	FALSE	0.963364	258	18.668
FAS	2	1	1	cis	33.6836	0.244332	140	FALSE	TRUE	TRUE	0.726173	163	NA
LEPR	1	0	1	cis	307.653	1.42658	0	TRUE	FALSE	TRUE	0.999805	42	NA
CD27	3	3	0	trans	25.715	0.203186	611	TRUE	FALSE	TRUE	0.266793	32	1.288
TNNI2	0	0	0	no	0	0	0	TRUE	FALSE	FALSE	0.0861527	34	0.528
TNNI3	1	1	0	trans	12.4267	0.131673	597	TRUE	FALSE	FALSE	0.171895	48	NA
ASGR1	2	2	0	trans	48.8107	0.25706	599	TRUE	FALSE	FALSE	0.000452324	17	17.735
CNDP1	5	2	3	cis	72.71	0.42092	0	FALSE	TRUE	FALSE	1.91e-05	74	NA
GAS1	0	0	0	no	0	0	0	TRUE	TRUE	FALSE	0.616849	6	24.278
GRB2	0	0	0	no	0	0	0	FALSE	FALSE	FALSE	0.549681	1199	10.712
RASA1	1	1	0	trans	80.6027	0.3358	597	FALSE	FALSE	FALSE	0.999998	125	3.509
RGMA	2	1	1	cis	26.5774	0.193964	1	FALSE	TRUE	FALSE	0.0105755	16	10.55
SRC	0	0	0	no	0	0	0	FALSE	FALSE	FALSE	0.988983	604	9.707
STIP1	1	1	0	trans	12.3829	0.135684	105	FALSE	FALSE	FALSE	0.999888	426	5.638
WNK3	0	0	0	no	0	0	0	TRUE	FALSE	FALSE	0.999998	8	1.958
FGFR1	0	0	0	no	0	0	0	FALSE	TRUE	TRUE	0.988744	122	2.316
FGL1	2	0	2	cis	127.164	0.99811	0	FALSE	TRUE	FALSE	1.87e-16	68	7.592
PDIA5	2	1	1	cis	307.653	1.19468	142	FALSE	TRUE	FALSE	1e-06	27	0.042
GREM2	1	1	0	trans	44.8394	0.884556	3	TRUE	TRUE	FALSE	0.0817428	2	25.136
HPSE	4	3	1	cis	132.697	0.53059	14	FALSE	TRUE	FALSE	1.81e-08	19	1.024
MFNG	0	0	0	no	0	0	0	FALSE	TRUE	FALSE	1.32e-07	6	6.503
MFAP1	0	0	0	no	0	0	0	FALSE	FALSE	FALSE	0.986959	99	9.195
HINT2	1	1	0	trans	47.7623	0.270445	597	FALSE	TRUE	FALSE	0.000235168	6	3.453
LAT2	0	0	0	no	0	0	0	FALSE	TRUE	FALSE	0.000691063	4	6.72
NPFF	1	1	0	trans	307.653	1.13666	597	FALSE	TRUE	FALSE	0.000253702	131	15.589
FAM3B	6	3	3	cis	99.7155	0.947607	649	TRUE	FALSE	TRUE	1.18e-06	2	NA
THSD1	1	1	0	trans	41.5434	0.230853	597	FALSE	FALSE	TRUE	2.45e-05	1	10.2
FOLR3	1	1	0	trans	60.2469	0.304328	597	TRUE	TRUE	FALSE	0.0108674	1	0.227
CTRC	0	0	0	no	0	0	0	TRUE	TRUE	FALSE	5.22e-06	7	0.907
MFAP4	1	1	0	trans	120.028	0.399711	597	FALSE	TRUE	FALSE	0.559557	14	32.257
NTNG1	1	0	1	cis	275.117	1.22775	0	FALSE	TRUE	FALSE	0.441031	2	1.948
NETO1	0	0	0	no	0	0	0	TRUE	TRUE	TRUE	0.949403	7	18.885
IAPP	2	2	0	trans	126.658	0.637382	1	TRUE	TRUE	FALSE	0.16603	91	0.371
CTRB1	3	0	3	cis	307.653	1.39051	2	TRUE	TRUE	FALSE	0.00179667	2	0.921
PSG4	2	1	1	cis	286.215	0.950069	2	TRUE	TRUE	FALSE	7.9e-10	2	0.227
PDIA6	0	0	0	no	0	0	0	FALSE	TRUE	TRUE	0.120591	114	19.078
TMX3	4	4	0	trans	106.65	0.560244	1	FALSE	TRUE	TRUE	0.191323	17	9.876
F13B	3	1	2	cis	105.652	0.452707	1	TRUE	TRUE	FALSE	2.13e-05	4	0.451
TRH	1	1	0	trans	17.5752	0.161466	597	TRUE	TRUE	FALSE	0.0108069	130	2.647
IL18	0	0	0	no	0	0	0	FALSE	FALSE	FALSE	0.102774	10	1.137
AGR3	0	0	0	no	0	0	0	TRUE	TRUE	FALSE	3.85e-14	16	0.276
PRELP	4	4	0	trans	307.653	1.12787	22	FALSE	TRUE	FALSE	0.00373649	34	3.361
ASIP	2	2	0	trans	241.123	1.06374	597	TRUE	TRUE	FALSE	0.0696267	1	0.406
OBP2B	4	3	1	cis	142.101	0.501733	0	FALSE	TRUE	FALSE	0.182973	2	0.057
VASN	0	0	0	no	0	0	0	FALSE	FALSE	TRUE	0.0538072	7	0.198
CBLN4	2	0	2	cis	22.4893	0.194798	0	TRUE	TRUE	FALSE	0.348292	1	3.59
TUFT1	1	1	0	trans	15.3843	0.13774	597	TRUE	FALSE	FALSE	0.0180801	34	50.762
REG1B	0	0	0	no	0	0	0	TRUE	TRUE	FALSE	0.00195417	10	17.536
ELK3	0	0	0	no	0	0	0	FALSE	FALSE	FALSE	0.101741	9	7.299
IFNL3	0	0	0	no	0	0	0	FALSE	TRUE	FALSE	1.16e-05	3	2.753
IFNA6	0	0	0	no	0	0	0	FALSE	TRUE	FALSE	0.000913991	24	9.767
CSAG1	0	0	0	no	0	0	0	TRUE	TRUE	FALSE	0.000227012	3	3.261
INSL3	0	0	0	no	0	0	0	TRUE	TRUE	FALSE	0.0341265	98	15.954
SBSN	0	0	0	no	0	0	0	FALSE	TRUE	FALSE	0.0351453	13	0.634
ROBO1	0	0	0	no	0	0	0	FALSE	TRUE	TRUE	3.04e-08	37	26.039
ASAH1	0	0	0	no	0	0	0	FALSE	TRUE	FALSE	5.36e-11	24	1.418
SUSD3	0	0	0	no	0	0	0	TRUE	FALSE	TRUE	0.00319514	18	21.059
GIP	2	2	0	trans	11.7462	0.157647	0	FALSE	TRUE	FALSE	0.162839	101	0.468
KLK9	0	0	0	no	0	0	0	NA	TRUE	FALSE	0.00393894	11	4.105
RSPO4	2	0	2	cis	19.8694	0.168777	0	TRUE	TRUE	FALSE	0.000413043	12	NA
BID	1	1	0	trans	13.6476	0.361542	1	FALSE	FALSE	FALSE	2.68e-07	66	1.768
NGF	0	0	0	no	0	0	0	TRUE	TRUE	FALSE	0.704369	76	0.263
CD70	1	1	0	trans	12.128	0.410643	65	TRUE	FALSE	TRUE	0.0457522	3	NA
TDGF1	1	0	1	cis	307.653	1.42331	0	TRUE	FALSE	FALSE	3.98e-06	40	0.01
EPO	1	1	0	trans	21.2557	0.200563	0	TRUE	TRUE	FALSE	0.116862	7	1.872
GDNF	0	0	0	no	0	0	0	FALSE	TRUE	FALSE	0.698672	51	12.138
IL9	1	0	1	cis	17.8095	0.181688	0	FALSE	TRUE	FALSE	0.00054088	10	NA
LIFR	2	1	1	cis	43.3145	0.385482	35	FALSE	TRUE	TRUE	0.00100684	21	17.658
EHMT2	1	1	0	trans	12.9491	0.152554	5	FALSE	TRUE	FALSE	0.0644715	191	4.216
ALDOA	0	0	0	no	0	0	0	FALSE	TRUE	FALSE	0.0248344	284	7.863
BAD	0	0	0	no	0	0	0	FALSE	FALSE	FALSE	0.000414579	70	3.002
DCTN2	0	0	0	no	0	0	0	FALSE	FALSE	FALSE	0.996367	294	3.817
GRP	2	2	0	trans	123.035	0.438687	612	FALSE	TRUE	FALSE	2.14e-06	130	NA
HINT1	0	0	0	no	0	0	0	FALSE	FALSE	FALSE	0.0842645	95	1.361
PEX5	0	0	0	no	0	0	0	FALSE	FALSE	FALSE	0.401175	134	2.988
PSME1	2	2	0	trans	77.5944	0.692453	40	FALSE	FALSE	FALSE	0.0508808	82	13.879
WISP3	1	1	0	trans	18.7866	0.185318	29	FALSE	TRUE	FALSE	0.00809086	5	3.538
PTH	0	0	0	no	0	0	0	FALSE	TRUE	FALSE	0.270149	6	1.395
DMKN	2	2	0	trans	120.637	0.409688	599	TRUE	TRUE	FALSE	3.47e-09	5	NA
LECT2	1	0	1	cis	54.1445	0.296047	0	TRUE	TRUE	FALSE	0.00580249	2	9.965
BOLA3	0	0	0	no	0	0	0	FALSE	FALSE	FALSE	0.418296	18	0.172
CD8A	3	1	2	cis	121.717	0.544566	140	TRUE	TRUE	TRUE	0.0241811	98	2.539
NEU1	0	0	0	no	0	0	0	FALSE	FALSE	FALSE	1.93e-05	133	2.91
UTS2	3	3	0	trans	28.0295	0.213721	283	TRUE	TRUE	FALSE	0.151041	131	44.231
NELL2	0	0	0	no	0	0	0	TRUE	TRUE	TRUE	0.999854	8	36.412
CRHBP	2	0	2	cis	147.107	0.545011	0	TRUE	TRUE	FALSE	0.989594	10	11.576
PTPRS	0	0	0	no	0	0	0	FALSE	TRUE	TRUE	0.760915	37	27.397
NXPH3	1	1	0	trans	26.0053	0.195974	597	FALSE	TRUE	FALSE	0.793272	14	3.459
PIP	3	1	2	cis	39.2024	0.660344	18	TRUE	TRUE	FALSE	0.0055056	23	1.651
ERP44	2	2	0	trans	15.2782	0.424845	597	FALSE	TRUE	FALSE	0.956751	69	1.468
SUMF2	0	0	0	no	0	0	0	FALSE	TRUE	FALSE	5.53e-05	12	17.922
QSOX1	1	0	1	cis	26.5599	0.197119	0	FALSE	TRUE	TRUE	6.78e-05	10	NA
HEXB	0	0	0	no	0	0	0	FALSE	TRUE	FALSE	1.49e-05	28	1.596
CECR1	2	0	2	cis	307.653	0.903343	1	FALSE	TRUE	FALSE	5.25e-05	1	1.779
CKLF	0	0	0	no	0	0	0	FALSE	TRUE	TRUE	0.0270931	3	17.37
FCRL5	0	0	0	no	0	0	0	TRUE	TRUE	TRUE	7.49e-14	1	59.51
CELA1	3	3	0	trans	307.653	1.04236	17	FALSE	FALSE	FALSE	0.129952	6	6.736
EDN3	0	0	0	no	0	0	0	TRUE	TRUE	FALSE	0.0723949	132	33.154
UBC	3	3	0	trans	19.4556	0.229839	842	FALSE	FALSE	FALSE	0.704157	2741	NA
AOC1	5	0	5	cis	307.653	1.1353	0	FALSE	TRUE	FALSE	1.24e-08	2	0.09
IFNA5	0	0	0	no	0	0	0	FALSE	TRUE	FALSE	0.00683606	33	5.495
IFNA8	0	0	0	no	0	0	0	FALSE	TRUE	FALSE	2.12e-06	31	5.05
ADPGK	0	0	0	no	0	0	0	FALSE	TRUE	TRUE	0.0221563	12	11.648
PRSS8	2	2	0	trans	12.2928	0.472302	140	FALSE	TRUE	TRUE	0.00338431	2	1.618
KLK10	3	0	3	cis	116.63	0.628316	0	TRUE	TRUE	FALSE	4.41e-05	10	8.76
CER1	0	0	0	no	0	0	0	FALSE	TRUE	FALSE	2.58e-05	13	11.98
STC2	0	0	0	no	0	0	0	TRUE	TRUE	FALSE	0.453518	27	2.547
RSPO1	0	0	0	no	0	0	0	TRUE	TRUE	FALSE	0.00291051	22	NA
CPXM1	5	2	3	cis	115.296	0.708125	143	TRUE	TRUE	FALSE	2.34e-11	2	1.573
NPC2	2	2	0	trans	307.653	1.37051	1	FALSE	TRUE	FALSE	0.00870069	13	1.642
PLTP	0	0	0	no	0	0	0	FALSE	TRUE	FALSE	0.000142042	27	24.724
CYR61	0	0	0	no	0	0	0	FALSE	TRUE	FALSE	0.882251	29	3.262
STMN4	0	0	0	no	0	0	0	TRUE	FALSE	FALSE	0.14652	14	17.403
FURIN	0	0	0	no	0	0	0	FALSE	TRUE	TRUE	0.999933	47	48.869
MLEC	1	1	0	trans	12.1976	0.122165	597	FALSE	TRUE	TRUE	0.470921	25	68.173
UTS2B	0	0	0	no	0	0	0	TRUE	TRUE	FALSE	0.01104	130	0.984
OIT3	0	0	0	no	0	0	0	TRUE	TRUE	FALSE	1.04e-09	1	6.737
BMP4	1	1	0	trans	22.7532	0.503879	65	FALSE	TRUE	FALSE	0.967466	41	21.761
GGT2	2	2	0	trans	112.786	0.52039	31	TRUE	FALSE	TRUE	0.804817	8	5.148
NPNT	2	1	1	cis	93.2506	0.398757	5	TRUE	TRUE	FALSE	7.28e-06	3	4.884
APOC2	0	0	0	no	0	0	0	TRUE	TRUE	FALSE	0.0227961	29	4.537
CD79B	0	0	0	no	0	0	0	TRUE	FALSE	TRUE	0.950003	144	6.479
INSRR	0	0	0	no	0	0	0	TRUE	FALSE	TRUE	4.92e-07	5	0.351
PTPRR	2	2	0	trans	51.1097	0.503429	8	TRUE	FALSE	TRUE	0.000430476	10	4.418
FMOD	2	1	1	cis	14.6255	0.370665	1	FALSE	TRUE	FALSE	0.0495814	30	25.82
DEAF1	2	2	0	trans	42.2179	0.230927	606	FALSE	TRUE	FALSE	0.000193157	34	23.131
SEMG2	3	3	0	trans	114.367	0.424268	3	FALSE	TRUE	FALSE	6.77e-15	12	3.593
MMP20	0	0	0	no	0	0	0	TRUE	TRUE	FALSE	1.63e-08	4	11.994
LYZL2	0	0	0	no	0	0	0	TRUE	FALSE	TRUE	3.26e-06	2	0.342
MANBA	3	2	1	cis	105.265	0.65819	7	FALSE	TRUE	FALSE	1.15e-11	13	0.286
TLL1	1	1	0	trans	19.4572	0.341429	18	FALSE	FALSE	TRUE	0.327496	23	4.625
WFDC3	1	1	0	trans	18.0528	0.16054	597	TRUE	TRUE	FALSE	0.0192375	1	2.429
VWA1	1	0	1	cis	67.6164	1.17026	0	TRUE	TRUE	FALSE	0.0331998	3	18.64
IGFL1	1	1	0	trans	23.5783	0.219497	22	TRUE	TRUE	FALSE	5.93e-06	1	5.473
NPS	0	0	0	no	0	0	0	FALSE	TRUE	FALSE	0.00010008	212	1.646
WISP2	3	1	2	cis	127.668	1.80106	0	TRUE	TRUE	FALSE	0.00169079	9	20.365
GPHA2	0	0	0	no	0	0	0	TRUE	TRUE	FALSE	2.07e-05	21	6.263
PSG2	2	2	0	trans	15.2565	0.149117	702	TRUE	TRUE	FALSE	6.19e-07	2	15.462
LAD1	0	0	0	no	0	0	0	TRUE	FALSE	FALSE	4.13e-08	6	7.219
INHBC	0	0	0	no	0	0	0	TRUE	TRUE	FALSE	0.0836861	2	3.301
LIPK	0	0	0	no	0	0	0	TRUE	TRUE	FALSE	1.19e-08	16	0.213
OAF	2	0	2	cis	135.209	0.547997	1	FALSE	TRUE	FALSE	0.00616888	9	16.226
CPN2	3	1	2	cis	307.653	0.748596	600	TRUE	TRUE	FALSE	0.000231795	2	0.598
MUC15	0	0	0	no	0	0	0	TRUE	FALSE	TRUE	3.93e-05	39	5.43
GPA33	0	0	0	no	0	0	0	FALSE	FALSE	TRUE	1.5e-06	2	36.75
C1QL2	1	1	0	trans	12.2921	0.177563	3	TRUE	TRUE	FALSE	0.396068	3	4.163
MMP19	1	1	0	trans	18.298	0.356374	1	TRUE	TRUE	FALSE	1.45e-13	5	13.915
AOC2	0	0	0	no	0	0	0	FALSE	TRUE	FALSE	5.14e-10	3	0.056
MFAP5	0	0	0	no	0	0	0	TRUE	TRUE	FALSE	0.348684	18	1.53
KLK1	5	5	0	trans	13.9723	0.12908	0	FALSE	TRUE	FALSE	0.000319897	6	2.678
PSG3	4	3	1	cis	284.637	0.880454	5	TRUE	TRUE	FALSE	2.31e-12	10	0.152
PTX3	0	0	0	no	0	0	0	TRUE	TRUE	FALSE	0.0129819	15	9.66
FABP6	0	0	0	no	0	0	0	TRUE	TRUE	FALSE	0.000205946	4	15.521
ASPN	1	0	1	cis	65.2167	0.314074	1	TRUE	TRUE	FALSE	0.0233215	1	19.721
PSG6	1	1	0	trans	11.4533	0.0769403	0	TRUE	TRUE	FALSE	2.97e-09	1	5.362
APOC3	2	1	1	cis	23.9242	0.487329	17	TRUE	TRUE	FALSE	0.000678026	32	0.756
TIMP4	3	1	2	cis	47.2349	0.35003	0	TRUE	TRUE	FALSE	0.00355403	4	2.108
PVRIG	1	1	0	trans	30.7869	0.202835	597	TRUE	FALSE	TRUE	0.00100189	13	62.872
PMEL	2	1	1	cis	28.5007	0.30619	597	TRUE	TRUE	TRUE	1.12e-07	4	3.98
CANT1	0	0	0	no	0	0	0	FALSE	FALSE	TRUE	0.00290924	14	6.287
IGLL1	3	1	2	cis	65.8134	0.663294	0	FALSE	FALSE	FALSE	0.0171677	7	0.334
KLK15	1	1	0	trans	108.177	0.371555	597	TRUE	TRUE	FALSE	0.0465803	9	53.202
EDN1	0	0	0	no	0	0	0	FALSE	TRUE	FALSE	0.0810201	135	2.166
DLK1	4	1	3	cis	107.47	0.41175	600	FALSE	TRUE	TRUE	0.400971	68	NA
CRIM1	2	2	0	trans	15.381	0.682971	65	FALSE	FALSE	TRUE	0.977883	4	NA
LOXL2	0	0	0	no	0	0	0	FALSE	TRUE	FALSE	3e-07	31	12.03
NCAM2	4	1	3	cis	63.0281	0.408492	1	TRUE	FALSE	TRUE	0.922157	6	10.861
GDF10	0	0	0	no	0	0	0	TRUE	TRUE	FALSE	0.308234	1	28.721
GHRL	1	1	0	trans	26.3463	0.195347	597	TRUE	TRUE	FALSE	8.37e-05	140	NA
MGP	1	0	1	cis	26.3104	0.201384	0	FALSE	TRUE	FALSE	0.00672833	18	29.533
NPTX2	3	3	0	trans	41.8481	0.319264	35	TRUE	TRUE	FALSE	0.0975685	1	0.852
AMBN	2	2	0	trans	25.1645	0.236455	25	FALSE	TRUE	FALSE	1.86e-05	7	6.561
OBP2A	0	0	0	no	0	0	0	FALSE	TRUE	FALSE	0.000133914	6	21.517
EXTL2	0	0	0	no	0	0	0	FALSE	TRUE	FALSE	3.16e-05	4	13.079
NELL1	2	1	1	cis	114.795	0.896424	2	TRUE	TRUE	FALSE	2.17e-09	16	1.156
DKK2	2	1	1	cis	163.897	0.992814	1	TRUE	TRUE	FALSE	0.864038	1	6.238
ICAM4	4	4	0	trans	147.102	0.481531	35	TRUE	TRUE	TRUE	1.53e-05	7	NA
CDCP1	2	1	1	cis	53.1241	0.265749	597	FALSE	TRUE	TRUE	0.0211525	15	NA
LAMA4	0	0	0	no	0	0	0	FALSE	TRUE	FALSE	9.75e-09	38	0.883
TNMD	0	0	0	no	0	0	0	TRUE	FALSE	TRUE	0.816441	1	3.82
PZP	5	0	5	cis	238.176	0.550491	3	FALSE	TRUE	FALSE	1.35e-21	7	0.049
NRP2	0	0	0	no	0	0	0	FALSE	TRUE	TRUE	0.00171165	16	41.514
RELL2	0	0	0	no	0	0	0	FALSE	FALSE	TRUE	0.800132	1	4.302
NDNF	1	1	0	trans	15.7204	0.141691	597	TRUE	TRUE	FALSE	0.15272	1	54.8
KISS1	1	1	0	trans	307.653	2.13859	8	TRUE	TRUE	FALSE	0.524779	130	11.543
WNT11	0	0	0	no	0	0	0	TRUE	TRUE	FALSE	0.11858	11	5.402
ATAD1	0	0	0	no	0	0	0	FALSE	FALSE	TRUE	0.536354	65	16.445
DEFB1	3	1	2	cis	102.659	0.39172	2	TRUE	TRUE	FALSE	5.07e-05	2	1.216
UBB	0	0	0	no	0	0	0	FALSE	FALSE	FALSE	0.620802	1001	NA
CD47	1	1	0	trans	51.2923	0.251698	597	FALSE	FALSE	TRUE	0.886114	32	NA
LRP11	4	0	4	cis	307.653	1.09765	0	FALSE	TRUE	TRUE	0.10097	8	NA
MGAT2	2	1	1	cis	19.9996	0.175415	16	FALSE	TRUE	FALSE	0.955032	6	2.689
HMGB2	0	0	0	no	0	0	0	FALSE	FALSE	FALSE	0.90785	62	7.126
LRRC3	0	0	0	no	0	0	0	FALSE	FALSE	TRUE	0.00645695	2	0.098
PLOD2	0	0	0	no	0	0	0	FALSE	TRUE	TRUE	0.00117484	20	0.62
SNX8	0	0	0	no	0	0	0	FALSE	FALSE	FALSE	0.165171	62	0.981
NDST1	0	0	0	no	0	0	0	FALSE	FALSE	TRUE	0.998138	65	20.466
BAMBI	1	1	0	trans	14.9691	0.141071	105	TRUE	FALSE	TRUE	0.00217666	21	NA
JPH1	0	0	0	no	0	0	0	TRUE	FALSE	TRUE	0.70613	42	7.222
SUMF1	4	4	0	trans	76.0626	0.416454	30	FALSE	TRUE	FALSE	0.0425777	47	1.39
FIG4	0	0	0	no	0	0	0	FALSE	FALSE	TRUE	6.59e-27	19	1.443
ASIC4	0	0	0	no	0	0	0	FALSE	FALSE	TRUE	0.728515	2	2.267
SNX1	0	0	0	no	0	0	0	FALSE	FALSE	FALSE	0.93984	59	NA
FAF2	0	0	0	no	0	0	0	FALSE	FALSE	TRUE	0.998047	238	NA
IGFL3	3	3	0	trans	16.2288	0.237003	842	TRUE	TRUE	FALSE	0.00109379	1	33.222
STX1B	2	2	0	trans	44.7137	0.282664	626	TRUE	FALSE	TRUE	0.944475	89	0.745
MEP1B	0	0	0	no	0	0	0	FALSE	FALSE	TRUE	6.31e-21	8	10.419
WFDC5	1	0	1	cis	16.0235	0.198927	1	TRUE	TRUE	FALSE	5.6e-05	7	4.713
IGF2	0	0	0	no	0	0	0	TRUE	TRUE	TRUE	0.0253027	38	NA
IGSF8	0	0	0	no	0	0	0	FALSE	TRUE	TRUE	2.28e-06	185	16.937
FUT9	1	1	0	trans	229.884	0.538029	597	FALSE	FALSE	TRUE	0.0813712	7	28.952
HBD	1	1	0	trans	12.5262	0.126911	38	TRUE	FALSE	TRUE	0.000155108	20	26.644
RAB26	6	6	0	trans	49.1763	1.20578	5	TRUE	TRUE	FALSE	3.56e-06	11	1.408
ASPH	2	0	2	cis	23.3141	0.493375	0	FALSE	FALSE	TRUE	1.02e-08	27	3.573
EVA1C	4	3	1	cis	57.3609	0.328453	17	FALSE	FALSE	TRUE	0.325815	38	NA
CD72	0	0	0	no	0	0	0	FALSE	FALSE	TRUE	0.956612	8	NA
VNN2	1	1	0	trans	12.4465	0.487752	3	FALSE	TRUE	TRUE	1.02e-08	1	3.001
GCNT1	0	0	0	no	0	0	0	TRUE	FALSE	FALSE	0.0665766	32	8.971
TSR3	0	0	0	no	0	0	0	FALSE	FALSE	FALSE	0.00240758	30	4.058
CHST5	0	0	0	no	0	0	0	FALSE	TRUE	TRUE	0.00538022	50	0.142
SGCB	0	0	0	no	0	0	0	FALSE	FALSE	TRUE	0.00360015	10	5.328
BNIP3	1	1	0	trans	12.2326	0.193396	3	FALSE	FALSE	TRUE	0.0487268	25	0.08
VAMP8	0	0	0	no	0	0	0	FALSE	FALSE	TRUE	0.27049	135	4.209
ECEL1	0	0	0	no	0	0	0	TRUE	FALSE	TRUE	9.11e-05	6	2.096
MATN4	3	1	2	cis	38.9481	0.289824	1	TRUE	TRUE	FALSE	9.7e-05	6	1.324
CDSN	5	5	0	trans	224.455	0.558217	13	TRUE	TRUE	FALSE	0.499452	16	0.388
SYT11	4	3	1	cis	48.6144	0.451022	15	TRUE	FALSE	FALSE	0.80174	30	0.86
PDILT	2	2	0	trans	14.7097	0.0988212	0	FALSE	TRUE	FALSE	9.26e-06	2	0.162
FSTL5	0	0	0	no	0	0	0	FALSE	TRUE	FALSE	0.00256261	1	1.84
CD2	0	0	0	no	0	0	0	TRUE	TRUE	TRUE	0.768324	18	0.95
SEMG1	6	6	0	trans	250.547	1.03283	14	FALSE	TRUE	FALSE	1.94e-14	20	4.472
OSCAR	2	1	1	cis	14.5809	0.14765	597	TRUE	TRUE	TRUE	0.632158	2	NA
SYT7	0	0	0	no	0	0	0	TRUE	FALSE	TRUE	0.904579	17	3.009
LGR5	0	0	0	no	0	0	0	TRUE	FALSE	TRUE	1.14e-05	17	5.501
IL21	1	1	0	trans	49.4687	0.636403	140	FALSE	TRUE	FALSE	0.502191	11	0.303
APOA2	1	1	0	trans	90.5929	0.382165	1	TRUE	TRUE	FALSE	0.00943705	41	0.467
VWA2	7	2	5	cis	90.4063	0.788818	599	TRUE	TRUE	FALSE	2.58e-13	2	2.458
LAIR2	1	1	0	trans	12.422	0.412552	65	TRUE	TRUE	FALSE	0.000138974	2	25.274
CETP	4	4	0	trans	307.653	0.956753	22	TRUE	TRUE	FALSE	5.18e-12	10	NA
C1QL4	0	0	0	no	0	0	0	TRUE	TRUE	FALSE	0.621177	1	1.668
MSRA	0	0	0	no	0	0	0	FALSE	TRUE	FALSE	1.7e-06	10	0.27
ITIH3	2	0	2	cis	88.688	0.939884	0	TRUE	TRUE	FALSE	6.67e-12	8	11.591
PDIA4	1	1	0	trans	12.4022	0.0498293	597	FALSE	TRUE	FALSE	0.0147743	370	NA
WFDC8	0	0	0	no	0	0	0	FALSE	TRUE	FALSE	4.97e-06	1	14.526
NGRN	0	0	0	no	0	0	0	FALSE	TRUE	FALSE	0.0224062	16	11.982
C4BPB	0	0	0	no	0	0	0	FALSE	TRUE	FALSE	2.58e-06	19	37.554
FUT10	3	2	1	cis	24.5578	0.187961	0	FALSE	TRUE	FALSE	3.08e-07	1	1.177
LACRT	0	0	0	no	0	0	0	TRUE	TRUE	FALSE	8.88e-05	22	0.191
VAPA	0	0	0	no	0	0	0	FALSE	FALSE	TRUE	0.123795	216	6.089
NFASC	2	0	2	cis	57.6815	0.514366	0	FALSE	TRUE	TRUE	0.998763	31	9.917
VAPB	1	1	0	trans	12.5611	0.423298	65	FALSE	FALSE	TRUE	0.739724	155	19.47
STX3	1	1	0	trans	16.3265	0.156427	597	FALSE	FALSE	TRUE	0.630609	144	0.923
PPM1L	0	0	0	no	0	0	0	FALSE	FALSE	TRUE	0.570549	10	2.271
CHST3	0	0	0	no	0	0	0	FALSE	FALSE	TRUE	0.165929	55	1.535
EPHA4	2	2	0	trans	94.6378	0.560436	53	FALSE	TRUE	TRUE	0.999891	54	32.756
SLMAP	0	0	0	no	0	0	0	FALSE	FALSE	TRUE	0.999326	55	9.021
NPTN	0	0	0	no	0	0	0	FALSE	TRUE	TRUE	0.988918	20	10.538
EPHA7	0	0	0	no	0	0	0	FALSE	TRUE	TRUE	0.987759	48	NA
IFNW1	0	0	0	no	0	0	0	FALSE	TRUE	FALSE	0.00616592	4	0.595
SYN3	0	0	0	no	0	0	0	TRUE	FALSE	FALSE	0.577812	8	19.935
LRFN2	0	0	0	no	0	0	0	TRUE	FALSE	TRUE	0.117461	10	1.866
ISCU	0	0	0	no	0	0	0	FALSE	FALSE	FALSE	0.135948	48	15.793
RFNG	0	0	0	no	0	0	0	FALSE	TRUE	FALSE	5.68e-08	4	20.405
APLP1	0	0	0	no	0	0	0	TRUE	TRUE	TRUE	0.525927	72	6.286
IL32	1	1	0	trans	13.3196	0.170122	0	FALSE	TRUE	FALSE	3.77e-07	16	NA
CKAP4	1	1	0	trans	18.94	0.185077	3	FALSE	FALSE	TRUE	0.891862	97	0.569
TRAT1	1	1	0	trans	18.1211	0.469151	65	TRUE	FALSE	TRUE	0.486402	14	37.038
MMGT1	0	0	0	no	0	0	0	FALSE	FALSE	TRUE	0.408287	107	3.325
COCH	6	5	1	cis	68.3322	0.525396	15	TRUE	TRUE	FALSE	0.000262849	12	0.255
P2RX6	0	0	0	no	0	0	0	TRUE	FALSE	TRUE	1.88e-07	7	9.172
GSTM1	1	1	0	trans	34.8177	0.273402	24	FALSE	FALSE	FALSE	0.345714	29	16.338
VSTM4	0	0	0	no	0	0	0	FALSE	TRUE	TRUE	0.1554	2	10.335
CELF2	0	0	0	no	0	0	0	FALSE	FALSE	FALSE	0.998786	16	4.369
FREM2	0	0	0	no	0	0	0	TRUE	FALSE	TRUE	1.25e-07	18	9.268
GORAB	0	0	0	no	0	0	0	FALSE	TRUE	FALSE	6.83e-06	22	0.696
QKI	0	0	0	no	0	0	0	FALSE	FALSE	FALSE	0.963163	93	4.476
PTH2	0	0	0	no	0	0	0	FALSE	TRUE	FALSE	0.522952	60	0.202
PRG2	1	1	0	trans	38.5792	0.246284	0	TRUE	TRUE	FALSE	1.37e-05	65	0.547
IFNA4	0	0	0	no	0	0	0	FALSE	TRUE	FALSE	0.240444	25	4.369
ANK2	1	1	0	trans	307.653	2.89903	1	FALSE	FALSE	FALSE	1	112	1.368
LMAN2	1	1	0	trans	100.732	0.368071	597	FALSE	TRUE	TRUE	0.0500443	23	NA
TPM4	0	0	0	no	0	0	0	FALSE	FALSE	FALSE	0.109402	108	NA
NBR1	1	1	0	trans	11.2571	0.125546	38	FALSE	FALSE	FALSE	0.000436707	242	NA
FMR1	2	2	0	trans	15.1076	0.455731	120	FALSE	FALSE	FALSE	0.127198	74	NA
CFTR	1	1	0	trans	12.9535	0.165583	140	FALSE	FALSE	TRUE	2.96e-36	366	8.614
VAMP4	0	0	0	no	0	0	0	FALSE	FALSE	TRUE	0.919996	196	11.919
STX2	1	1	0	trans	95.3065	1.01023	12	FALSE	FALSE	TRUE	0.000386516	88	8.653
FATE1	0	0	0	no	0	0	0	TRUE	FALSE	TRUE	0.0344637	57	11.223
RTF1	0	0	0	no	0	0	0	FALSE	FALSE	FALSE	0.993638	125	6.158
LRP12	1	0	1	cis	21.394	0.230774	0	FALSE	FALSE	TRUE	0.969752	9	0.363
CISD1	0	0	0	no	0	0	0	FALSE	FALSE	TRUE	0.464701	15	7.771
SFRP2	2	2	0	trans	54.362	0.266685	702	TRUE	TRUE	FALSE	0.0538845	28	30.504
SNN	0	0	0	no	0	0	0	FALSE	FALSE	TRUE	0.0202491	4	4.616
ZP4	1	1	0	trans	16.9553	0.144516	597	FALSE	FALSE	TRUE	3.79e-10	10	51.793
NFU1	1	1	0	trans	14.351	0.434032	65	FALSE	FALSE	FALSE	0.000687751	17	38.79
UNC5B	0	0	0	no	0	0	0	FALSE	FALSE	TRUE	0.000746121	24	29.696
ATP5J	0	0	0	no	0	0	0	FALSE	FALSE	FALSE	0.100189	84	1.951
PRDX4	0	0	0	no	0	0	0	FALSE	TRUE	FALSE	0.281508	478	12.173
LIF	1	1	0	trans	36.1233	0.234089	597	TRUE	TRUE	FALSE	0.774442	5	6.246
CD79A	0	0	0	no	0	0	0	TRUE	TRUE	TRUE	0.948568	148	10.854
NSG1	0	0	0	no	0	0	0	TRUE	FALSE	TRUE	0.00453829	7	1.917
CHST1	0	0	0	no	0	0	0	TRUE	TRUE	FALSE	0.82099	52	0.848
GOSR1	0	0	0	no	0	0	0	FALSE	FALSE	TRUE	0.450938	124	22.712
GLCE	3	1	2	cis	307.653	0.963409	35	FALSE	TRUE	FALSE	0.327374	27	0.375
CCNC	1	1	0	trans	12.7918	0.184716	2	FALSE	FALSE	FALSE	0.990105	245	1.353
GBP6	3	3	0	trans	46.2294	0.248286	842	TRUE	FALSE	FALSE	2.45e-10	1	21.195
C1D	0	0	0	no	0	0	0	FALSE	FALSE	FALSE	0.365973	24	12.459
MSRB3	0	0	0	no	0	0	0	FALSE	TRUE	FALSE	0.0070268	25	8.775
DCLK3	0	0	0	no	0	0	0	TRUE	FALSE	TRUE	0.439316	1	6.692
SMR3A	2	2	0	trans	43.8278	0.250572	598	TRUE	TRUE	FALSE	0.0390546	1	8.75
PSG11	0	0	0	no	0	0	0	TRUE	TRUE	FALSE	7.2e-09	3	4.436
QPCT	2	1	1	cis	32.7426	0.226929	0	TRUE	TRUE	FALSE	1.87e-08	27	0.281
SCO1	1	1	0	trans	15.3249	0.142707	597	FALSE	FALSE	TRUE	0.507629	41	3.442
HERC4	0	0	0	no	0	0	0	FALSE	FALSE	TRUE	0.992707	25	68.219
ROR2	0	0	0	no	0	0	0	FALSE	FALSE	TRUE	0.464719	32	2.796
NUDT8	0	0	0	no	0	0	0	FALSE	FALSE	FALSE	0.00328817	8	25.194
TSSK2	0	0	0	no	0	0	0	TRUE	FALSE	TRUE	0.00415653	10	0.988
PLEK	0	0	0	no	0	0	0	TRUE	FALSE	FALSE	0.140274	13	18.373
COX5B	0	0	0	no	0	0	0	FALSE	FALSE	FALSE	0.412577	135	1.453
COA3	0	0	0	no	0	0	0	FALSE	FALSE	TRUE	0.00470838	45	33.744
DPP10	0	0	0	no	0	0	0	TRUE	FALSE	TRUE	0.999989	4	16.141
FGF3	0	0	0	no	0	0	0	FALSE	TRUE	FALSE	0.0330372	50	10.153
MRAP	1	1	0	trans	15.0363	0.147239	2	FALSE	FALSE	TRUE	0.0106384	7	10.583
DLG3	1	1	0	trans	12.0077	0.130479	597	FALSE	FALSE	FALSE	0.999544	120	7.258
MDM1	0	0	0	no	0	0	0	FALSE	FALSE	TRUE	5.78e-08	6	9.356
VAMP3	0	0	0	no	0	0	0	FALSE	FALSE	TRUE	0.0542631	193	7.658
LRFN1	1	1	0	trans	20.5421	0.577826	3	TRUE	FALSE	TRUE	0.830756	21	40.838
SCN4B	0	0	0	no	0	0	0	FALSE	FALSE	TRUE	0.00153523	1	24.37
FJX1	4	4	0	trans	36.9038	0.282662	23	TRUE	TRUE	FALSE	0.823951	6	10.123
CD3G	1	1	0	trans	12.7603	0.114388	0	TRUE	TRUE	TRUE	0.0250305	357	1.053
TPST1	2	0	2	cis	57.2874	0.378284	0	FALSE	TRUE	FALSE	0.0114811	7	13.588
SYT8	0	0	0	no	0	0	0	TRUE	FALSE	TRUE	7.59e-13	3	0.187
NDRG4	0	0	0	no	0	0	0	TRUE	FALSE	TRUE	0.0198091	9	70.403
FCRL2	1	1	0	trans	50.2499	0.277375	597	FALSE	FALSE	TRUE	0.00016004	1	NA
VTI1A	0	0	0	no	0	0	0	FALSE	FALSE	TRUE	0.413424	82	0.111
ITIH1	4	3	1	cis	276.383	0.625022	17	TRUE	TRUE	FALSE	4.79e-18	7	0.096
SCG3	2	0	2	cis	113.612	0.559166	0	TRUE	TRUE	FALSE	0.267524	2	19.617
POTEM	0	0	0	no	0	0	0	TRUE	FALSE	TRUE	0.784477	1	0.331
UNC5A	0	0	0	no	0	0	0	FALSE	FALSE	TRUE	0.99626	17	0.507
IQCF1	0	0	0	no	0	0	0	TRUE	FALSE	TRUE	0.0468541	16	34.376
ASTL	1	1	0	trans	19.1545	0.162578	597	TRUE	TRUE	FALSE	3.67e-05	5	13.157
VWC2L	0	0	0	no	0	0	0	TRUE	TRUE	FALSE	0.612118	2	12.516
DOC2B	0	0	0	no	0	0	0	FALSE	FALSE	FALSE	0.38272	3	5.217
LGI3	0	0	0	no	0	0	0	TRUE	TRUE	FALSE	1.95e-05	4	7.734
MXRA7	1	0	1	cis	52.3061	0.277149	0	FALSE	TRUE	FALSE	0.0137416	6	31.179
SURF1	6	6	0	trans	39.8235	0.701552	164	FALSE	FALSE	TRUE	1.02e-13	41	7.241
MANEA	2	0	2	cis	307.653	1.6334	0	FALSE	FALSE	TRUE	0.000414997	14	0.219
VSIG2	1	1	0	trans	307.653	1.44105	8	TRUE	FALSE	TRUE	0.000163566	28	0.085
STMN3	0	0	0	no	0	0	0	TRUE	FALSE	FALSE	0.489817	10	2.382
TPST2	3	2	1	cis	15.2333	0.225162	35	FALSE	TRUE	FALSE	0.599489	7	9.996
LALBA	0	0	0	no	0	0	0	TRUE	TRUE	FALSE	0.395945	10	1.94
DRGX	5	5	0	trans	307.653	1.01747	0	TRUE	FALSE	FALSE	0.252323	6	0.161
FSHB	0	0	0	no	0	0	0	FALSE	TRUE	FALSE	0.0128992	89	0.339
NSDHL	1	1	0	trans	24.5647	0.191315	597	FALSE	FALSE	TRUE	0.940558	85	0.801
FNDC5	1	1	0	trans	13.1045	0.153644	1	TRUE	FALSE	TRUE	0.406509	1	7.01
FTMT	1	1	0	trans	136.197	0.828667	140	TRUE	FALSE	FALSE	0.081624	17	0.539
AGGF1	1	1	0	trans	17.1128	0.452138	5	FALSE	FALSE	FALSE	6.1e-05	25	0.344
NLGN1	0	0	0	no	0	0	0	TRUE	FALSE	TRUE	0.755798	39	10.198
USE1	0	0	0	no	0	0	0	FALSE	FALSE	TRUE	0.0148417	116	0.547
NRG2	0	0	0	no	0	0	0	TRUE	FALSE	TRUE	0.995154	33	7.586
EVA1B	1	1	0	trans	92.9925	0.440787	29	FALSE	FALSE	FALSE	0.656675	1	0.599
PVR	0	0	0	no	0	0	0	FALSE	TRUE	TRUE	5.51e-07	19	1.431
SYT9	0	0	0	no	0	0	0	TRUE	FALSE	TRUE	0.331364	109	0.766
KCNE3	0	0	0	no	0	0	0	FALSE	FALSE	TRUE	0.444435	10	0.477
CD3E	0	0	0	no	0	0	0	TRUE	FALSE	TRUE	0.302673	163	9.775
DLG4	0	0	0	no	0	0	0	FALSE	TRUE	FALSE	0.996593	767	0.674
MZT1	0	0	0	no	0	0	0	FALSE	FALSE	FALSE	0.611862	40	6.838
EID3	1	1	0	trans	13.2783	0.150637	0	TRUE	FALSE	FALSE	0.237611	37	0.808
PLD5	0	0	0	no	0	0	0	FALSE	FALSE	TRUE	0.124198	1	3.975
ITM2B	0	0	0	no	0	0	0	FALSE	FALSE	TRUE	0.715127	39	12.147
RNF13	2	2	0	trans	287.094	0.57278	598	FALSE	FALSE	TRUE	0.00198549	37	1.134
NR4A1	0	0	0	no	0	0	0	FALSE	FALSE	FALSE	0.959498	139	12.659
CISD2	0	0	0	no	0	0	0	FALSE	FALSE	TRUE	0.649111	25	17.1
LIPN	3	1	2	cis	177.351	0.506822	597	TRUE	TRUE	FALSE	1.71e-07	16	7.432
SPON2	1	0	1	cis	22.7469	0.281797	0	FALSE	TRUE	FALSE	1.09e-06	2	16.8
ADM2	0	0	0	no	0	0	0	TRUE	TRUE	FALSE	0.0153	90	0.697
SSR1	1	1	0	trans	19.5401	0.184692	5	FALSE	FALSE	TRUE	0.0322896	192	0.902
ITIH5	0	0	0	no	0	0	0	FALSE	TRUE	FALSE	5.64e-13	10	1.109
FUT8	2	0	2	cis	307.653	1.56818	4	FALSE	FALSE	TRUE	0.997566	15	0.519
ALK	0	0	0	no	0	0	0	TRUE	TRUE	TRUE	0.522363	75	1.236
PTPRJ	0	0	0	no	0	0	0	FALSE	TRUE	TRUE	2.39e-05	107	6.069
NOTUM	1	0	1	cis	11.7755	0.251229	0	TRUE	TRUE	FALSE	0.0008604	6	0.541
MRVI1	0	0	0	no	0	0	0	FALSE	FALSE	TRUE	0.00184121	5	2.986
UXS1	3	2	1	cis	25.3373	0.277715	13	FALSE	TRUE	FALSE	0.0661553	16	3.767
STOM	0	0	0	no	0	0	0	FALSE	FALSE	TRUE	0.000669923	129	0.445
ARSK	0	0	0	no	0	0	0	FALSE	TRUE	FALSE	0.00461421	14	34.252
STX7	3	3	0	trans	65.7818	0.514257	7	FALSE	FALSE	TRUE	0.00426312	146	4.076
PEAR1	1	1	0	trans	22.9168	0.365133	18	FALSE	TRUE	TRUE	1.19e-14	6	NA
UPK3B	0	0	0	no	0	0	0	FALSE	TRUE	TRUE	0.000192328	2	7.592
APOH	2	1	1	cis	36.8185	0.501351	8	TRUE	TRUE	FALSE	1.29e-10	21	5.099
VAMP5	0	0	0	no	0	0	0	FALSE	FALSE	TRUE	0.0516197	10	5.394
PEX14	0	0	0	no	0	0	0	FALSE	FALSE	TRUE	0.634568	109	NA
SULF2	2	2	0	trans	57.1111	0.318289	19	FALSE	TRUE	FALSE	0.878046	10	5.049
HYAL1	0	0	0	no	0	0	0	TRUE	TRUE	FALSE	0.00553671	3	21.646
ZG16B	1	0	1	cis	12.7136	0.145073	0	TRUE	TRUE	FALSE	0.00409471	34	0.021
SLTM	0	0	0	no	0	0	0	FALSE	TRUE	FALSE	0.999996	23	2.624
ADH4	1	0	1	cis	15.4119	0.160396	0	TRUE	FALSE	FALSE	7.01e-06	6	1.366
DPEP2	4	4	0	trans	23.4644	0.746749	76	TRUE	TRUE	TRUE	4.01e-05	19	33.765
TCP11	1	1	0	trans	229.962	0.542621	597	TRUE	FALSE	FALSE	4.01e-05	12	9.507
PTPRU	1	0	1	cis	17.9078	0.186759	0	FALSE	FALSE	TRUE	0.990699	7	4.976
GPX7	1	1	0	trans	11.9722	0.129354	0	FALSE	TRUE	FALSE	0.000179755	35	1.575
SCN2B	0	0	0	no	0	0	0	FALSE	FALSE	TRUE	0.133477	87	4.434
PRDX3	2	2	0	trans	16.5264	0.161689	2	FALSE	FALSE	FALSE	0.221689	324	2.779
UST	1	0	1	cis	11.9018	0.142823	0	TRUE	FALSE	TRUE	0.984203	12	6.557
DAG1	0	0	0	no	0	0	0	FALSE	TRUE	TRUE	0.940922	57	1.13
CDHR1	1	1	0	trans	29.9402	0.585462	12	FALSE	TRUE	TRUE	5.15e-10	3	8.664
SCG2	1	1	0	trans	59.2101	0.334063	10	FALSE	TRUE	FALSE	0.898323	9	23.445
LDOC1	1	1	0	trans	81.7788	0.329462	597	FALSE	FALSE	FALSE	0.57548	69	46.298
PATE1	0	0	0	no	0	0	0	FALSE	TRUE	FALSE	7.59e-08	4	0.791
FAAH2	0	0	0	no	0	0	0	FALSE	FALSE	FALSE	2.46e-17	3	0.053
QSOX2	4	3	1	cis	207.431	0.662158	606	FALSE	FALSE	TRUE	0.00783061	24	1.954
PLVAP	0	0	0	no	0	0	0	FALSE	FALSE	TRUE	0.000801227	14	0.191
ARL8B	0	0	0	no	0	0	0	FALSE	TRUE	FALSE	0.622357	60	14.582
AMELX	1	1	0	trans	14.8352	0.203247	16	FALSE	TRUE	FALSE	0.187526	9	1.258
SMR3B	0	0	0	no	0	0	0	TRUE	TRUE	FALSE	0.536532	6	7.609
TMEM9	3	3	0	trans	20.7174	0.860552	7	FALSE	TRUE	TRUE	0.29854	9	NA
LRP1	2	2	0	trans	14.6774	0.156999	615	FALSE	TRUE	TRUE	1	115	NA
RTBDN	0	0	0	no	0	0	0	TRUE	TRUE	TRUE	3.28e-07	9	13.015
CADM4	0	0	0	no	0	0	0	TRUE	FALSE	TRUE	0.979492	7	1.358
ERMAP	1	1	0	trans	24.1046	0.5215	12	FALSE	FALSE	TRUE	5.81e-05	1	NA
PKDCC	2	0	2	cis	38.9917	0.684883	0	FALSE	TRUE	FALSE	5.41e-05	1	23.422
CAV3	0	0	0	no	0	0	0	FALSE	FALSE	TRUE	0.339836	39	7.442
GPC1	1	1	0	trans	83.2544	0.339916	597	TRUE	FALSE	TRUE	0.10957	66	34.441
CD1D	0	0	0	no	0	0	0	FALSE	FALSE	TRUE	0.000899329	22	1.458
STX16	0	0	0	no	0	0	0	FALSE	FALSE	TRUE	0.235503	177	2.723
NMU	0	0	0	no	0	0	0	TRUE	TRUE	FALSE	0.00893184	300	9.444
BCL10	0	0	0	no	0	0	0	FALSE	FALSE	FALSE	0.118213	90	47.367
MAVS	3	3	0	trans	22.2114	0.520781	46	FALSE	FALSE	TRUE	1.77e-07	97	3.036
ARMC5	1	1	0	trans	28.3701	0.224815	29	FALSE	TRUE	FALSE	0.0462925	9	NA
GOLM1	2	2	0	trans	93.6664	0.471076	26	FALSE	TRUE	FALSE	0.00261254	36	NA
TTC17	0	0	0	no	0	0	0	FALSE	FALSE	FALSE	0.999728	16	NA
NRN1	0	0	0	no	0	0	0	TRUE	FALSE	TRUE	0.823898	1	1.895
CENPV	0	0	0	no	0	0	0	FALSE	FALSE	FALSE	0.313328	28	0.877
ESRP1	1	1	0	trans	16.0244	0.149493	597	FALSE	TRUE	FALSE	0.999134	37	4.637
BST2	2	2	0	trans	12.6936	0.13522	0	FALSE	FALSE	TRUE	0.000608699	19	5.133
MTX2	0	0	0	no	0	0	0	FALSE	TRUE	FALSE	0.0813718	47	3.606
CILP2	0	0	0	no	0	0	0	TRUE	TRUE	FALSE	0.000278936	1	7.04
BATF3	0	0	0	no	0	0	0	FALSE	FALSE	FALSE	0.0307614	52	17.639
CENPW	0	0	0	no	0	0	0	FALSE	FALSE	FALSE	0.500136	30	49.126
QPCTL	2	0	2	cis	37.7559	0.584464	0	FALSE	FALSE	FALSE	0.00026154	30	2.068
PAEP	0	0	0	no	0	0	0	FALSE	TRUE	FALSE	0.0316184	25	6.88
NUDC	1	1	0	trans	307.653	0.620164	597	FALSE	FALSE	TRUE	0.822775	244	NA
CLN5	0	0	0	no	0	0	0	FALSE	FALSE	TRUE	5.08e-06	43	NA
CCPG1	0	0	0	no	0	0	0	FALSE	FALSE	TRUE	0.962563	16	2.86
CPVL	1	1	0	trans	19.6727	0.174627	597	FALSE	TRUE	FALSE	4.07e-07	42	0.01
NEO1	1	0	1	cis	18.8645	0.167149	0	FALSE	FALSE	TRUE	0.999855	51	33.531
COX6C	0	0	0	no	0	0	0	FALSE	FALSE	TRUE	0.230651	55	6.184
STIM1	2	2	0	trans	298.376	0.600671	598	FALSE	FALSE	TRUE	0.926767	41	NA
BDP1	0	0	0	no	0	0	0	FALSE	FALSE	FALSE	4.37e-11	53	22.881
G0S2	0	0	0	no	0	0	0	TRUE	FALSE	FALSE	0.15369	4	1.983
MEF2C	0	0	0	no	0	0	0	FALSE	FALSE	FALSE	0.00424617	52	10.052
NLGN3	1	1	0	trans	11.6553	0.400167	1	TRUE	TRUE	TRUE	0.896227	32	2.555
NR1H4	0	0	0	no	0	0	0	TRUE	FALSE	FALSE	0.161697	41	7.493
HEG1	0	0	0	no	0	0	0	FALSE	FALSE	TRUE	6.99e-06	3	4.751
CLCA2	1	1	0	trans	43.3853	0.231914	597	TRUE	FALSE	TRUE	1.91e-20	4	49.113
CSPG4	0	0	0	no	0	0	0	FALSE	FALSE	TRUE	8.9e-05	41	2.037
HDGF	1	0	1	cis	41.8564	0.278241	0	FALSE	FALSE	FALSE	0.269699	189	17.031
ERAP2	2	0	2	cis	307.653	1.30481	0	FALSE	TRUE	FALSE	3.18e-22	2	0.156
VTI1B	0	0	0	no	0	0	0	FALSE	FALSE	TRUE	0.209579	101	5.703
CD14	1	0	1	cis	19.208	0.159759	0	FALSE	TRUE	FALSE	6.69e-05	71	9.344
RIPK2	4	4	0	trans	43.3212	0.343049	4	TRUE	FALSE	FALSE	0.554263	106	NA
FCRL4	3	1	2	cis	307.653	0.989048	597	FALSE	FALSE	TRUE	1.6e-07	3	NA
TMEM2	0	0	0	no	0	0	0	FALSE	FALSE	TRUE	1.28e-09	7	3.841
MARCO	1	1	0	trans	19.7876	0.160651	597	TRUE	FALSE	TRUE	6.42e-08	2	47.657
DMPK	0	0	0	no	0	0	0	FALSE	FALSE	TRUE	0.0330812	22	13.998
NR1H2	1	1	0	trans	262.703	0.563103	597	FALSE	FALSE	FALSE	0.821873	68	34.563
AHSP	1	1	0	trans	28.6918	0.176054	597	TRUE	FALSE	FALSE	0.00985694	10	13.844
BTNL8	3	1	2	cis	50.3283	0.3564	17	FALSE	FALSE	TRUE	0.000235088	42	0.041
NLGN2	1	0	1	cis	13.5925	0.229291	0	FALSE	FALSE	TRUE	0.992625	41	NA
ROS1	0	0	0	no	0	0	0	TRUE	FALSE	TRUE	1.78e-44	19	8.513
MXI1	0	0	0	no	0	0	0	FALSE	FALSE	FALSE	0.70774	24	21.503
STX18	0	0	0	no	0	0	0	FALSE	FALSE	TRUE	1.17e-06	96	43.427
JTB	0	0	0	no	0	0	0	FALSE	FALSE	TRUE	0.645224	9	12.863
EPDR1	0	0	0	no	0	0	0	FALSE	TRUE	TRUE	0.029388	10	7.208
CRIP2	0	0	0	no	0	0	0	FALSE	FALSE	FALSE	0.00507028	19	1.133
ADRM1	1	1	0	trans	28.0441	0.201545	597	FALSE	FALSE	FALSE	0.981918	96	8.185
TXLNA	0	0	0	no	0	0	0	FALSE	FALSE	FALSE	0.995925	89	5.207
PENK	3	1	2	cis	127.72	0.422166	597	FALSE	TRUE	FALSE	2.76e-05	197	1.534
SNTB1	0	0	0	no	0	0	0	FALSE	TRUE	FALSE	0.618933	20	9.296
JPH3	0	0	0	no	0	0	0	TRUE	FALSE	TRUE	0.986178	4	17.725
MTFR1	0	0	0	no	0	0	0	FALSE	FALSE	FALSE	2.18e-05	16	4.098
SYT5	0	0	0	no	0	0	0	TRUE	FALSE	TRUE	0.00220634	11	29.995
SYT17	1	1	0	trans	13.9644	0.428205	65	TRUE	FALSE	FALSE	0.0236364	19	43.146
JPH4	0	0	0	no	0	0	0	TRUE	FALSE	TRUE	0.987348	6	6.735
IL36G	1	1	0	trans	34.6738	0.219608	597	TRUE	FALSE	FALSE	2.5e-05	5	2.424
PSD2	3	3	0	trans	152.715	0.513685	39	TRUE	FALSE	FALSE	0.180223	6	1.366
FUT2	0	0	0	no	0	0	0	TRUE	FALSE	TRUE	5.47e-12	1	1.269
OTOF	0	0	0	no	0	0	0	TRUE	FALSE	TRUE	4.33e-25	2	0.835
CCL26	0	0	0	no	0	0	0	TRUE	TRUE	FALSE	0.0197862	1	17.56
CSRP3	0	0	0	no	0	0	0	FALSE	FALSE	FALSE	0.00220887	14	4.885
PGM1	1	1	0	trans	17.0648	0.153993	597	FALSE	FALSE	FALSE	9.96e-06	356	1.334
DSCAM	0	0	0	no	0	0	0	TRUE	FALSE	TRUE	1	11	2.326
NRG1	0	0	0	no	0	0	0	FALSE	TRUE	TRUE	0.947799	96	3.895
TFF1	3	2	1	cis	75.007	0.610199	1	TRUE	TRUE	FALSE	0.00630356	52	0.531
HMGN1	2	2	0	trans	307.653	0.874324	30	FALSE	FALSE	TRUE	0.425365	86	0.393
CD63	2	2	0	trans	43.6037	0.244517	636	FALSE	FALSE	TRUE	0.00716078	28	36.656
FTCD	2	0	2	cis	13.9435	0.416139	0	FALSE	FALSE	FALSE	4.3e-08	3	0.687
NENF	0	0	0	no	0	0	0	FALSE	TRUE	FALSE	0.002991	5	0.072
EPHB3	1	1	0	trans	20.8743	0.183771	3	TRUE	FALSE	TRUE	0.95654	79	0.168
MANF	6	5	1	cis	91.3601	0.379527	9	FALSE	TRUE	FALSE	0.327003	14	0.727
TMUB2	0	0	0	no	0	0	0	FALSE	FALSE	TRUE	0.00130114	5	0.69
PDCD1	0	0	0	no	0	0	0	TRUE	FALSE	TRUE	0.017954	43	1.421
CTRL	2	2	0	trans	15.157	0.427469	640	TRUE	TRUE	FALSE	7.87e-06	5	26.042
ROBO4	2	2	0	trans	257.427	0.916622	53	FALSE	FALSE	TRUE	1.67e-09	10	11.773
TFPI2	1	1	0	trans	11.5351	0.138361	5	TRUE	TRUE	FALSE	0.237366	3	6.58
TWSG1	1	1	0	trans	11.3691	0.129102	38	FALSE	TRUE	FALSE	0.890252	9	0.933
SIRPG	1	0	1	cis	35.2242	0.219259	0	TRUE	FALSE	TRUE	5.21e-08	5	8.172
PPT1	4	2	2	cis	149.279	0.774111	21	FALSE	TRUE	FALSE	3.75e-05	34	0.433
IL17C	0	0	0	no	0	0	0	TRUE	TRUE	FALSE	0.000566477	4	2.87
NPTX1	2	1	1	cis	36.7946	0.345915	140	TRUE	TRUE	FALSE	0.426444	16	1.158
TACO1	0	0	0	no	0	0	0	FALSE	FALSE	FALSE	0.357586	24	3.255
SIAE	2	1	1	cis	21.8746	0.321631	0	FALSE	TRUE	FALSE	2.59e-09	50	3.394
TREM1	5	0	5	cis	84.4049	0.590918	0	FALSE	TRUE	TRUE	0.000343966	2	5.516
BTD	4	0	4	cis	307.653	2.12488	0	FALSE	TRUE	FALSE	1.29e-06	16	0.039
REG3A	0	0	0	no	0	0	0	FALSE	TRUE	FALSE	0.00142861	3	3.919
EPYC	1	1	0	trans	18.2339	0.450915	2	TRUE	TRUE	FALSE	5.05e-05	5	15.581
PTPRA	0	0	0	no	0	0	0	FALSE	TRUE	TRUE	0.999977	37	1.295
CD44	0	0	0	no	0	0	0	FALSE	TRUE	TRUE	0.00826939	93	1.246
SFRP4	1	0	1	cis	25.0443	0.268357	0	TRUE	TRUE	FALSE	4.46e-05	43	7.798
FKBP7	2	0	2	cis	60.7971	0.340787	0	FALSE	TRUE	FALSE	3.16e-05	9	22.732
MFAP2	1	0	1	cis	21.4892	0.175849	0	TRUE	TRUE	FALSE	0.000124328	24	11.054
PTPRD	0	0	0	no	0	0	0	TRUE	TRUE	TRUE	1	19	1.514
CD8B	1	1	0	trans	13.4702	0.122224	3	TRUE	TRUE	TRUE	0.412381	96	26.305
CBLN1	2	2	0	trans	206.723	0.816308	597	TRUE	TRUE	FALSE	0.814123	1	1.481
PSG5	5	3	2	cis	73.8545	0.625158	69	TRUE	TRUE	FALSE	1.21e-10	3	0.691
WFDC1	4	3	1	cis	97.0324	0.473984	16	TRUE	TRUE	FALSE	2.97e-06	7	7.596
TMED4	0	0	0	no	0	0	0	FALSE	TRUE	TRUE	0.292928	107	14.661
NMB	1	0	1	cis	23.1665	0.195525	0	TRUE	TRUE	FALSE	0.156904	132	14.303
RCN1	0	0	0	no	0	0	0	FALSE	TRUE	FALSE	0.0163386	74	5.162
ITIH2	3	1	2	cis	271.763	1.25854	7	TRUE	TRUE	FALSE	7.07e-10	12	0.489
LYPD1	0	0	0	no	0	0	0	TRUE	TRUE	FALSE	0.000238591	4	0.777
ERP27	0	0	0	no	0	0	0	TRUE	TRUE	FALSE	1.11e-07	8	0.099
PSG9	1	0	1	cis	12.3977	0.156828	0	TRUE	TRUE	TRUE	2.75e-14	20	0.216
FKBP2	1	1	0	trans	25.6568	0.178548	597	FALSE	TRUE	FALSE	0.30716	128	29.759
PDGFD	3	1	2	cis	244.359	0.63544	9	TRUE	TRUE	FALSE	0.0159483	6	0.821
IL2RB	0	0	0	no	0	0	0	TRUE	TRUE	TRUE	0.986757	44	12.138
C1RL	4	1	3	cis	31.1117	0.685293	0	FALSE	TRUE	FALSE	0.000277417	2	0.164
FSTL4	0	0	0	no	0	0	0	TRUE	TRUE	FALSE	0.981626	2	5.013
LAMP3	0	0	0	no	0	0	0	TRUE	TRUE	TRUE	0.833343	1	0.981
CREG1	4	3	1	cis	73.9929	0.417268	8	FALSE	TRUE	FALSE	0.0170794	8	0.121
TGFA	0	0	0	no	0	0	0	FALSE	FALSE	TRUE	0.574368	61	0.082
DLK2	1	0	1	cis	15.5727	0.165473	0	TRUE	FALSE	TRUE	0.685774	4	24.056
EDIL3	1	1	0	trans	13.1722	0.261225	1	FALSE	TRUE	FALSE	4.09e-05	12	9.878
EYS	0	0	0	no	0	0	0	TRUE	FALSE	FALSE	8.21e-09	1	0.352
IL21R	0	0	0	no	0	0	0	TRUE	FALSE	TRUE	0.846368	4	4.035
LRTM1	0	0	0	no	0	0	0	FALSE	FALSE	TRUE	5.25e-09	1	2.825
GGH	3	1	2	cis	111.051	0.747828	16	FALSE	TRUE	FALSE	0.578463	25	0.8
MPZL2	2	2	0	trans	59.3341	0.286118	702	TRUE	FALSE	TRUE	1.22e-11	7	15.365
NNAT	0	0	0	no	0	0	0	TRUE	FALSE	TRUE	0.112568	4	17.757
CAMP	4	4	0	trans	178.806	0.951429	18	TRUE	TRUE	FALSE	0.0896557	3	0.164
TTC9B	0	0	0	no	0	0	0	TRUE	TRUE	FALSE	0.0271798	2	4.903
MCEE	1	1	0	trans	15.0566	0.148084	597	FALSE	TRUE	FALSE	0.00211926	4	0.685
ID2	2	2	0	trans	206.002	0.586231	30	FALSE	FALSE	FALSE	0.583638	89	5.749
ID1	0	0	0	no	0	0	0	FALSE	TRUE	FALSE	0.00765558	55	4.402
DGCR6	0	0	0	no	0	0	0	FALSE	FALSE	FALSE	7.62e-07	63	2.891
C4BPA	1	0	1	cis	49.5364	0.414621	3	TRUE	TRUE	FALSE	0.0127394	34	0.72
VEGFB	1	1	0	trans	20.5435	0.180781	2	FALSE	TRUE	FALSE	1.52e-06	13	0.032
CAV2	0	0	0	no	0	0	0	FALSE	FALSE	TRUE	0.00411639	22	8.762
ZNRF4	1	1	0	trans	13.6987	0.425315	65	TRUE	FALSE	TRUE	0.263224	10	30.344
ASGR2	1	1	0	trans	17.1676	0.156855	38	TRUE	FALSE	TRUE	6.64e-06	45	0.653
NUDT9	2	1	1	cis	41.898	0.456998	3	FALSE	TRUE	FALSE	1.27e-05	5	10.773
RRBP1	1	1	0	trans	12.7602	0.428384	65	FALSE	FALSE	TRUE	0.000136332	262	NA
P2RX2	0	0	0	no	0	0	0	TRUE	FALSE	TRUE	9.69e-12	2	9.104
NMS	0	0	0	no	0	0	0	FALSE	TRUE	FALSE	2.78e-10	292	11.18
COLQ	1	1	0	trans	12.1651	0.419188	65	TRUE	TRUE	FALSE	1.43e-07	3	15.325
NXPH2	3	3	0	trans	28.5738	0.478919	18	FALSE	TRUE	FALSE	0.798014	19	0.76
FGF22	0	0	0	no	0	0	0	TRUE	TRUE	FALSE	0.000103154	47	5.793
PLA1A	0	0	0	no	0	0	0	TRUE	TRUE	FALSE	0.00169015	8	0.432
PTK7	0	0	0	no	0	0	0	FALSE	TRUE	TRUE	0.975879	19	26.041
LMCD1	1	1	0	trans	27.5551	0.202935	597	TRUE	FALSE	FALSE	0.376044	11	1.25
LST1	3	3	0	trans	34.0193	0.596842	9	FALSE	TRUE	TRUE	0.00253791	2	1.105
WBP1L	0	0	0	no	0	0	0	FALSE	FALSE	TRUE	0.909387	3	1.836
COG8	0	0	0	no	0	0	0	FALSE	FALSE	FALSE	1.87e-05	106	0.494
PAWR	0	0	0	no	0	0	0	FALSE	FALSE	FALSE	0.44246	38	13.05
FCAMR	0	0	0	no	0	0	0	TRUE	FALSE	TRUE	8e-06	3	0.008
BIN1	1	0	1	cis	13.4934	0.148596	0	TRUE	FALSE	FALSE	0.474193	161	4.506
SYT2	0	0	0	no	0	0	0	TRUE	FALSE	TRUE	0.887811	110	0.773
LAMC2	2	0	2	cis	234.787	0.641435	0	FALSE	TRUE	FALSE	7.93e-05	37	9.451
SUSD1	0	0	0	no	0	0	0	FALSE	TRUE	TRUE	8.56e-09	6	6.567
RNF24	0	0	0	no	0	0	0	FALSE	FALSE	TRUE	0.898357	3	3.497
TIGIT	0	0	0	no	0	0	0	TRUE	FALSE	TRUE	0.0451499	5	0.715
IGSF3	0	0	0	no	0	0	0	FALSE	FALSE	TRUE	0.987085	8	18.937
GHDC	0	0	0	no	0	0	0	FALSE	TRUE	FALSE	2.12e-05	11	0.434
MSH2	0	0	0	no	0	0	0	FALSE	FALSE	FALSE	0.867726	252	0.157
MARK3	0	0	0	no	0	0	0	FALSE	FALSE	TRUE	6.11e-05	80	4.427
GSTM3	3	1	2	cis	64.0087	0.310205	597	FALSE	FALSE	FALSE	0.000572589	51	2.072
NQO2	4	1	3	cis	118.813	0.802299	597	FALSE	TRUE	FALSE	1.27e-05	14	0.29
ENAH	1	1	0	trans	51.7323	0.273805	597	FALSE	FALSE	FALSE	0.9957	91	34.275
LDHA	0	0	0	no	0	0	0	FALSE	FALSE	FALSE	0.0586576	196	1.197
VASP	0	0	0	no	0	0	0	FALSE	FALSE	FALSE	0.583671	95	14.987
NDE1	1	1	0	trans	90.6422	0.51394	17	FALSE	FALSE	FALSE	0.0471095	243	0.256
SYNE2	0	0	0	no	0	0	0	FALSE	FALSE	TRUE	1.85e-11	57	8.028
BRSK2	0	0	0	no	0	0	0	TRUE	FALSE	TRUE	0.77957	12	21.129
CEL	6	2	4	cis	114.604	1.70787	5	TRUE	TRUE	FALSE	6.34e-05	1	3.347
ISOC1	1	1	0	trans	15.639	0.150475	597	FALSE	FALSE	FALSE	0.00529303	11	22.883
FHIT	0	0	0	no	0	0	0	FALSE	FALSE	FALSE	0.00139184	19	1.341
LDHC	0	0	0	no	0	0	0	TRUE	FALSE	TRUE	0.000944178	104	3.042
VAV3	0	0	0	no	0	0	0	FALSE	FALSE	FALSE	0.0200593	248	8.081
G3BP2	0	0	0	no	0	0	0	FALSE	FALSE	FALSE	0.983145	72	13.684
HGD	0	0	0	no	0	0	0	TRUE	FALSE	FALSE	6.42e-05	10	1.066
ADH1B	0	0	0	no	0	0	0	FALSE	FALSE	FALSE	0.193828	11	1.678
DCK	1	1	0	trans	11.4287	0.146093	39	FALSE	FALSE	FALSE	0.39066	12	44.709
NQO1	1	0	1	cis	26.8113	0.231745	0	TRUE	FALSE	FALSE	4.52e-11	23	0.271
SMAD1	0	0	0	no	0	0	0	FALSE	FALSE	FALSE	0.870046	259	11.469
TIRAP	2	0	2	cis	25.4492	0.755167	0	FALSE	FALSE	FALSE	0.00266923	55	3.112
CDC42	0	0	0	no	0	0	0	FALSE	FALSE	FALSE	0.656574	502	3.327
ACTN1	0	0	0	no	0	0	0	FALSE	FALSE	FALSE	0.999931	278	42.191
ACTN2	0	0	0	no	0	0	0	FALSE	FALSE	FALSE	0.999812	263	2.068
TGIF2	0	0	0	no	0	0	0	FALSE	FALSE	FALSE	0.307265	10	0.028
CCNH	0	0	0	no	0	0	0	FALSE	FALSE	FALSE	0.00472976	208	1.753
APEX1	0	0	0	no	0	0	0	FALSE	FALSE	FALSE	0.000103582	121	20.014
FABP4	0	0	0	no	0	0	0	TRUE	FALSE	FALSE	0.00492564	64	5.835
IFIT2	2	2	0	trans	49.828	0.337347	621	FALSE	FALSE	FALSE	0.0014822	39	18.143
RHOA	0	0	0	no	0	0	0	FALSE	FALSE	FALSE	0.804698	420	13.278
IRF4	0	0	0	no	0	0	0	FALSE	FALSE	FALSE	0.922221	42	2.538
SAT1	0	0	0	no	0	0	0	FALSE	FALSE	FALSE	0.811595	75	1.711
TTC1	0	0	0	no	0	0	0	FALSE	FALSE	FALSE	0.00185168	56	6.792
UBE2B	0	0	0	no	0	0	0	FALSE	FALSE	FALSE	0.320978	129	2.173
NFKB1	1	1	0	trans	37.4657	0.43525	0	FALSE	FALSE	FALSE	0.99426	428	0.273
THOC1	0	0	0	no	0	0	0	FALSE	FALSE	TRUE	0.87167	172	0.805
ALDOC	1	0	1	cis	11.5325	0.580495	0	FALSE	FALSE	FALSE	0.790721	45	3.872
CRKL	0	0	0	no	0	0	0	FALSE	FALSE	FALSE	0.163454	172	10.352
PPIL1	1	0	1	cis	45.6084	0.674946	0	FALSE	FALSE	FALSE	0.013004	194	4.224
RAP2A	0	0	0	no	0	0	0	FALSE	FALSE	FALSE	0.71734	164	0.016
XRCC4	0	0	0	no	0	0	0	FALSE	FALSE	FALSE	0.00125064	40	2.885
RBBP6	0	0	0	no	0	0	0	FALSE	FALSE	FALSE	0.999999	175	18.921
OAZ1	0	0	0	no	0	0	0	FALSE	FALSE	FALSE	0.0889952	29	0.193
MYO6	0	0	0	no	0	0	0	FALSE	FALSE	FALSE	0.0177884	105	1.012
MCM6	0	0	0	no	0	0	0	FALSE	FALSE	FALSE	0.998482	198	0.74
KIF1C	1	1	0	trans	63.3525	0.307773	597	FALSE	FALSE	FALSE	0.470779	61	1.811
EGLN1	0	0	0	no	0	0	0	FALSE	FALSE	FALSE	0.92589	41	7.263
MTAP	0	0	0	no	0	0	0	FALSE	FALSE	FALSE	0.000179316	26	21.049
CALB1	1	1	0	trans	174.337	0.542371	5	TRUE	FALSE	FALSE	0.898925	11	1.189
SOS1	0	0	0	no	0	0	0	FALSE	FALSE	FALSE	1	363	0.843
S100P	0	0	0	no	0	0	0	TRUE	FALSE	FALSE	0.0486494	14	43.248
LECT1	0	0	0	no	0	0	0	FALSE	FALSE	TRUE	6.68e-06	5	31.089
LNX1	0	0	0	no	0	0	0	FALSE	TRUE	FALSE	0.00724363	261	11.898
NXT1	2	2	0	trans	62.3612	0.395325	5	FALSE	FALSE	FALSE	0.57474	94	8.844
TFAM	0	0	0	no	0	0	0	FALSE	TRUE	FALSE	0.775627	53	1.529
CDHR5	0	0	0	no	0	0	0	TRUE	TRUE	TRUE	1.31e-10	3	11.822
UBXN4	1	1	0	trans	113.452	0.398809	597	FALSE	FALSE	TRUE	0.974206	30	NA
DLL3	2	2	0	trans	42.2219	0.305748	106	TRUE	TRUE	TRUE	1.65e-05	2	0.361
YIPF6	0	0	0	no	0	0	0	FALSE	FALSE	TRUE	0.571047	7	8.841
ATP4B	1	1	0	trans	307.653	0.843385	597	TRUE	FALSE	TRUE	1.84e-05	6	22.452
DUT	1	0	1	cis	18.246	0.385997	0	FALSE	FALSE	FALSE	0.339207	27	4.097
IRF6	3	3	0	trans	185.669	0.716266	22	FALSE	FALSE	FALSE	0.975119	10	1.758
TNS2	1	1	0	trans	156.971	0.597263	13	NA	NA	NA	NA	91	1.723
VEGFA	7	5	2	cis	307.653	0.964564	13	FALSE	TRUE	FALSE	NA	83	NA
MPDZ	0	0	0	no	0	0	0	FALSE	FALSE	FALSE	NA	71	0.386
KCNE5	0	0	0	no	0	0	0	NA	NA	NA	NA	1	NA
HRK	0	0	0	no	0	0	0	FALSE	FALSE	TRUE	NA	8	7.724
TRIL	3	3	0	trans	145.698	0.452865	842	NA	NA	NA	NA	1	NA
COMP	1	0	1	cis	15.5518	0.386282	0	TRUE	TRUE	FALSE	NA	47	1.319
BOLA2	0	0	0	no	0	0	0	FALSE	FALSE	FALSE	NA	32	4.141
ISLR2	5	3	2	cis	48.1213	0.417916	62	TRUE	TRUE	TRUE	NA	2	NA
NCAM1	2	0	2	cis	18.0584	0.231785	0	TRUE	FALSE	TRUE	NA	81	NA
RSRP1	1	1	0	trans	13.8895	0.434773	65	NA	NA	NA	NA	21	30.343
MYC	1	1	0	trans	11.1941	0.386059	65	FALSE	FALSE	FALSE	NA	1748	13.792
TEAD4	0	0	0	no	0	0	0	TRUE	FALSE	FALSE	NA	38	1.409
ZG16	0	0	0	no	0	0	0	TRUE	TRUE	FALSE	NA	4	3.172
C1R	2	1	1	cis	54.1648	0.454824	9	FALSE	TRUE	FALSE	NA	123	2.964
RAB7B	0	0	0	no	0	0	0	NA	NA	NA	NA	4	1.412
MYDGF	0	0	0	no	0	0	0	NA	NA	NA	NA	12	0.398
CT55	0	0	0	no	0	0	0	TRUE	TRUE	FALSE	NA	18	9.255
LPAL2	0	0	0	no	0	0	0	NA	NA	NA	NA	1	0.115
FEV	0	0	0	no	0	0	0	TRUE	FALSE	FALSE	NA	1	15.767
BAGE3	1	1	0	trans	12.2814	0.48146	140	NA	NA	NA	NA	1	1.518
ICAM5	4	2	2	cis	230.985	0.708327	37	FALSE	FALSE	TRUE	NA	27	NA
PCDH8	0	0	0	no	0	0	0	TRUE	FALSE	TRUE	NA	3	13.553
CDY1	0	0	0	no	0	0	0	TRUE	FALSE	FALSE	NA	1	17.651
FOXG1	0	0	0	no	0	0	0	FALSE	FALSE	FALSE	NA	81	3.845
FZD10	2	2	0	trans	13.6889	0.131981	38	TRUE	FALSE	TRUE	NA	6	23.558
OOSP2	1	1	0	trans	11.2896	0.125475	597	TRUE	TRUE	FALSE	NA	1	8.807
HCK	0	0	0	no	0	0	0	TRUE	FALSE	FALSE	NA	104	0.774
UQCC3	2	2	0	trans	27.6229	0.735465	40	NA	NA	NA	NA	3	0.905
FOXL2	0	0	0	no	0	0	0	FALSE	FALSE	FALSE	NA	60	3.079
MNX1	1	1	0	trans	11.2057	0.116563	0	TRUE	FALSE	FALSE	NA	1	0.662
TIGAR	2	2	0	trans	38.2373	0.274692	599	NA	NA	NA	NA	6	3.683
FGF16	0	0	0	no	0	0	0	FALSE	FALSE	FALSE	NA	43	NA
POTEG	0	0	0	no	0	0	0	TRUE	FALSE	TRUE	NA	1	2.12
CD177	11	0	11	cis	139.571	1.51386	3	NA	NA	NA	NA	6	0.002
FOXO3	0	0	0	no	0	0	0	FALSE	FALSE	FALSE	NA	93	0.315
MUC4	0	0	0	no	0	0	0	TRUE	TRUE	TRUE	NA	38	11.484
NPW	2	1	1	cis	114.183	0.51881	39	TRUE	TRUE	FALSE	NA	186	0.639
SPON1	1	0	1	cis	39.7685	0.246301	0	NA	NA	NA	NA	14	NA
TEAD3	0	0	0	no	0	0	0	FALSE	FALSE	FALSE	NA	40	0.159
MMP12	2	0	2	cis	126.982	0.681465	0	NA	NA	NA	NA	9	2.098
CSMD1	1	1	0	trans	307.653	0.901059	597	FALSE	TRUE	TRUE	NA	5	5.447
RYK	1	1	0	trans	16.7938	0.155162	597	FALSE	FALSE	TRUE	NA	87	2.829
FGF2	0	0	0	no	0	0	0	FALSE	FALSE	FALSE	NA	90	0.01
CSMD2	1	1	0	trans	13.1327	0.62334	1	FALSE	FALSE	TRUE	NA	10	12.774
FOXC2	0	0	0	no	0	0	0	TRUE	FALSE	FALSE	NA	37	5.503
CRYBB2	1	1	0	trans	11.5583	0.145811	0	FALSE	FALSE	FALSE	0.583885	NA	0.118
SPACA3	2	2	0	trans	205.731	0.50916	598	FALSE	TRUE	TRUE	0.0539629	NA	6.213
PRKG1	0	0	0	no	0	0	0	FALSE	FALSE	FALSE	0.999744	NA	7.876
ENTPD5	3	1	2	cis	154.341	1.02264	3	FALSE	TRUE	FALSE	0.000105198	NA	4.674
GUCA1A	1	1	0	trans	60.9283	0.631847	14	TRUE	FALSE	FALSE	0.00991833	NA	0.331
LRRC25	1	1	0	trans	12.879	0.448597	43	TRUE	FALSE	TRUE	0.943472	NA	NA
HNRNPAB	1	1	0	trans	11.5966	0.133525	105	FALSE	FALSE	FALSE	0.960163	NA	NA
VARS	1	1	0	trans	307.653	0.64937	9	FALSE	FALSE	FALSE	0.679794	NA	9.292
LRRTM3	0	0	0	no	0	0	0	FALSE	FALSE	TRUE	0.852645	NA	3.899
KIAA0319	0	0	0	no	0	0	0	TRUE	TRUE	TRUE	7.96e-12	NA	5.89
MEGF10	0	0	0	no	0	0	0	TRUE	TRUE	TRUE	0.994325	NA	1.555
KCNAB2	0	0	0	no	0	0	0	FALSE	FALSE	FALSE	0.839973	NA	12.264
SECTM1	4	2	2	cis	41.6575	0.622908	615	TRUE	TRUE	TRUE	0.172404	NA	1.552
KRT5	1	1	0	trans	11.6793	0.35826	12	FALSE	FALSE	FALSE	0.469328	NA	3.064
TSSK1B	0	0	0	no	0	0	0	TRUE	FALSE	TRUE	0.000465468	NA	0.456
BCL2L2	1	1	0	trans	11.3256	0.185577	4	FALSE	FALSE	TRUE	0.312496	NA	NA
DLD	0	0	0	no	0	0	0	FALSE	FALSE	FALSE	0.371053	NA	15.383
TMEM234	0	0	0	no	0	0	0	FALSE	TRUE	TRUE	0.000523998	NA	1.058
C10orf35	1	1	0	trans	53.4735	0.636389	8	FALSE	FALSE	TRUE	0.0683716	NA	3.089
DUSP4	1	1	0	trans	32.1372	0.213657	597	TRUE	FALSE	FALSE	0.539069	NA	1.986
PRSS22	1	0	1	cis	42.895	0.285114	0	TRUE	TRUE	TRUE	0.0154764	NA	19.609
SIGLEC12	2	1	1	cis	307.653	1.54003	597	TRUE	TRUE	TRUE	1.54e-10	NA	NA
PNP	2	0	2	cis	46.3242	0.310936	0	FALSE	TRUE	FALSE	0.0656268	NA	6.804
TP63	0	0	0	no	0	0	0	TRUE	FALSE	FALSE	0.983222	NA	1.175
SPP1	1	1	0	trans	14.8628	0.170943	3	FALSE	TRUE	FALSE	1.51e-06	NA	1.523
COL23A1	0	0	0	no	0	0	0	TRUE	FALSE	FALSE	9.57e-10	NA	4.405
DNAJC19	0	0	0	no	0	0	0	FALSE	TRUE	FALSE	0.0144037	NA	21.822
WNT10A	0	0	0	no	0	0	0	TRUE	FALSE	TRUE	0.0101693	NA	23.596
SERPINA10	7	4	3	cis	307.653	1.63552	6	TRUE	TRUE	TRUE	1.21e-05	NA	NA
HDGFRP2	0	0	0	no	0	0	0	FALSE	FALSE	FALSE	0.892854	NA	6.041
ITGB7	0	0	0	no	0	0	0	FALSE	TRUE	TRUE	0.00265424	NA	5.993
CBFB	0	0	0	no	0	0	0	FALSE	FALSE	FALSE	0.905734	NA	35.038
TPSG1	0	0	0	no	0	0	0	FALSE	FALSE	TRUE	4.09e-06	NA	NA
POMGNT1	0	0	0	no	0	0	0	FALSE	FALSE	TRUE	1.68e-09	NA	2.547
HK2	0	0	0	no	0	0	0	FALSE	FALSE	FALSE	0.0209328	NA	12.251
HK1	0	0	0	no	0	0	0	FALSE	FALSE	FALSE	0.555733	NA	55.861
RAD23A	0	0	0	no	0	0	0	FALSE	FALSE	FALSE	0.0392565	NA	11.079
PDZK1IP1	0	0	0	no	0	0	0	TRUE	FALSE	TRUE	0.000484065	NA	12.914
SH2D1A	1	1	0	trans	171.741	0.465544	597	TRUE	FALSE	FALSE	0.0826088	NA	23.448
SLITRK5	0	0	0	no	0	0	0	TRUE	FALSE	TRUE	0.812088	NA	22.931
SHANK1	0	0	0	no	0	0	0	FALSE	FALSE	FALSE	1	NA	NA
TDP1	0	0	0	no	0	0	0	FALSE	FALSE	FALSE	1.11e-11	NA	1.894
ADCYAP1	1	1	0	trans	64.5419	0.272083	597	TRUE	TRUE	FALSE	0.133463	NA	NA
DEFB113	2	2	0	trans	63.4485	0.363616	42	FALSE	TRUE	FALSE	0.000538841	NA	0.283
SYNGR3	1	1	0	trans	16.7633	0.157872	597	FALSE	FALSE	TRUE	0.292055	NA	3.25
CYB561D1	0	0	0	no	0	0	0	FALSE	FALSE	TRUE	0.0158304	NA	6.698
EIF2B1	0	0	0	no	0	0	0	FALSE	FALSE	FALSE	0.104796	NA	1.435
FH	0	0	0	no	0	0	0	FALSE	FALSE	FALSE	0.148694	NA	0.575
HSD17B1	1	1	0	trans	65.2916	0.296244	597	TRUE	FALSE	FALSE	0.0560175	NA	75.358
OLFM2	2	0	2	cis	292.855	0.652169	0	TRUE	TRUE	FALSE	0.964592	NA	3.03
KDELC2	3	1	2	cis	167.067	1.84642	0	FALSE	TRUE	FALSE	1.57e-08	NA	0.477
APRT	0	0	0	no	0	0	0	FALSE	FALSE	FALSE	4.72e-10	NA	1.803
ASMTL	0	0	0	no	0	0	0	FALSE	FALSE	FALSE	1.22e-05	NA	0.241
STUB1	0	0	0	no	0	0	0	FALSE	FALSE	FALSE	0.0425339	NA	NA
DEFB4A	1	1	0	trans	13.1958	0.624538	0	FALSE	TRUE	FALSE	0.399813	NA	0.047
ENO2	1	1	0	trans	21.3315	0.264849	14	FALSE	FALSE	FALSE	0.0185777	NA	NA
FAM107B	0	0	0	no	0	0	0	FALSE	TRUE	FALSE	0.000196116	NA	NA
IL10RA	4	4	0	trans	64.943	0.304927	859	FALSE	TRUE	TRUE	0.968346	NA	NA
SPINK2	5	1	4	cis	56.8453	0.902178	2	TRUE	TRUE	FALSE	0.717782	NA	0.272
CD300C	4	3	1	cis	69.2889	0.476777	12	FALSE	FALSE	TRUE	0.000578296	NA	NA
WFIKKN2	1	0	1	cis	174.404	0.530758	0	TRUE	TRUE	FALSE	0.0258785	NA	NA
COL8A1	0	0	0	no	0	0	0	TRUE	TRUE	FALSE	0.0381674	NA	0.01
WFDC6	0	0	0	no	0	0	0	FALSE	TRUE	FALSE	0.054914	NA	0.528
TMEM132D	1	0	1	cis	33.0342	0.446561	0	TRUE	FALSE	TRUE	0.99901	NA	0.652
PDGFRA	2	2	0	trans	255.98	1.92005	2	TRUE	TRUE	TRUE	0.999877	NA	0.673
SELL	3	1	2	cis	90.5026	0.405101	598	FALSE	FALSE	TRUE	0.00173463	NA	5.54
FAM213A	1	1	0	trans	13.0871	0.137447	38	FALSE	TRUE	FALSE	0.000157315	NA	2.091
ANGPTL3	4	2	2	cis	29.9691	0.893591	598	TRUE	TRUE	FALSE	2.12e-07	NA	NA
NPPB	5	4	1	cis	177.372	0.632653	14	TRUE	TRUE	FALSE	0.00038006	NA	NA
WFDC10A	0	0	0	no	0	0	0	FALSE	TRUE	FALSE	0.274663	NA	0.941
ANKRD1	0	0	0	no	0	0	0	TRUE	FALSE	FALSE	0.000250276	NA	3.602
FAM159A	0	0	0	no	0	0	0	FALSE	FALSE	TRUE	0.000284218	NA	2.924
ZFYVE27	1	1	0	trans	78.6818	0.341621	597	FALSE	FALSE	TRUE	0.00370395	NA	NA
SCARA5	2	0	2	cis	36.5098	0.784432	0	FALSE	FALSE	TRUE	0.0669918	NA	1.638
FAIM	1	0	1	cis	12.256	0.228159	0	FALSE	FALSE	FALSE	0.0681172	NA	12.459
TXN	0	0	0	no	0	0	0	FALSE	FALSE	FALSE	0.417886	NA	NA
ISM1	0	0	0	no	0	0	0	TRUE	TRUE	FALSE	0.0542222	NA	0.349
B4GALT5	0	0	0	no	0	0	0	FALSE	TRUE	FALSE	0.991658	NA	14.452
DIXDC1	0	0	0	no	0	0	0	FALSE	FALSE	FALSE	4.27e-06	NA	1.37
KIAA1324L	1	1	0	trans	67.9045	0.380096	18	FALSE	FALSE	TRUE	0.000166955	NA	1.589
SLC3A2	4	4	0	trans	307.653	0.954543	37	FALSE	FALSE	TRUE	0.923234	NA	NA
KIAA1644	0	0	0	no	0	0	0	FALSE	FALSE	TRUE	0.676861	NA	0.411
AGA	1	1	0	trans	17.5708	0.14919	597	FALSE	TRUE	FALSE	0.000640804	NA	6.778
CSF2RA	1	1	0	trans	21.8624	0.180317	597	TRUE	TRUE	TRUE	0.00186658	NA	4.363
ENG	3	2	1	cis	62.5606	0.546123	53	FALSE	FALSE	TRUE	0.989617	NA	24.543
LGALS8	0	0	0	no	0	0	0	FALSE	FALSE	FALSE	0.000188797	NA	5.712
TMEM190	1	0	1	cis	307.653	1.05374	0	TRUE	FALSE	TRUE	0.0609864	NA	0.119
GOT1	2	2	0	trans	61.3169	0.773879	4	FALSE	FALSE	FALSE	0.129221	NA	12.495
PABPC3	0	0	0	no	0	0	0	FALSE	FALSE	FALSE	3.37e-11	NA	31.172
SHISA2	0	0	0	no	0	0	0	TRUE	FALSE	TRUE	0.404088	NA	36.118
IFNA17	0	0	0	no	0	0	0	FALSE	TRUE	FALSE	0.00702582	NA	19.089
AMH	3	3	0	trans	307.653	1.04858	599	FALSE	TRUE	FALSE	4.9e-05	NA	2.712
DEFB115	0	0	0	no	0	0	0	FALSE	TRUE	FALSE	0.0337153	NA	6.98
DNAJC16	0	0	0	no	0	0	0	FALSE	FALSE	TRUE	3.79e-05	NA	7.962
RNASE2	1	0	1	cis	34.8552	0.236127	0	TRUE	TRUE	FALSE	0.0380227	NA	0.582
IL18RAP	1	1	0	trans	124.295	1.15629	140	TRUE	TRUE	TRUE	0.366507	NA	NA
KIN	2	2	0	trans	54.3387	0.578693	58	FALSE	FALSE	FALSE	0.00322199	NA	NA
CLEC14A	0	0	0	no	0	0	0	TRUE	FALSE	TRUE	0.000668541	NA	7.705
RPSA	1	1	0	trans	29.1903	0.20879	597	FALSE	FALSE	FALSE	0.751851	NA	9.14
ALPI	1	1	0	trans	154.889	0.524307	8	FALSE	TRUE	FALSE	4.03e-16	NA	0.844
ANTXR1	1	1	0	trans	16.2875	0.167688	1	FALSE	TRUE	TRUE	0.985283	NA	3.404
CTXN3	2	2	0	trans	196.644	0.506546	702	TRUE	FALSE	TRUE	0.544481	NA	2.119
TXNDC11	1	1	0	trans	13.2853	0.151853	29	FALSE	TRUE	TRUE	0.00317801	NA	NA
ARFIP1	1	1	0	trans	72.5182	0.294564	597	FALSE	FALSE	FALSE	0.00372902	NA	60.324
TNFRSF14	1	1	0	trans	18.7988	0.183239	2	FALSE	TRUE	TRUE	0.819999	NA	NA
EFEMP1	1	0	1	cis	17.8497	0.187916	0	FALSE	TRUE	FALSE	0.999786	NA	1.405
HSPA9	0	0	0	no	0	0	0	FALSE	TRUE	FALSE	0.981119	NA	1.086
GUCY2C	0	0	0	no	0	0	0	FALSE	FALSE	TRUE	1.78e-18	NA	10.103
CTSZ	2	1	1	cis	145.187	1.92186	16	FALSE	TRUE	FALSE	1.32e-09	NA	7.115
[truncated: 2,121 more rows]
