# Supplementary material for: A genome-wide association study of serum proteins reveals shared loci with common diseases
Source: Nat Commun. 2022 Jan 25;13:480. doi: 10.1038/s41467-021-27850-z (PMC8789779; doi:10.1038/s41467-021-27850-z)
Supplement: Supplementary file 9 — Supplementary Data 7 [file 41467_2021_27850_MOESM9_ESM.xlsx]

## Sheet: Data 7
Supplementary Data 7 - Enrichment analysis results. The var1 column contains the variables defined in this study, while the var2 column contains the variables obtained externally. The test column states which statistical test was used, depending on whether the variables were continuous or binary. All tests are two-sided. The estimate column depends on the test column as follows, odds ratio for Fi…
var1	var2	test	P	estimate	lower	upper	n
cis_signal	degree_cr	Wilcox	9.03367e-27	-1.91605	-2.45799	-1.44007	3446
cis_v_trans	degree_cr	Wilcox	1.07534e-28	-2.848	-3.68198	-2.11505	1631
no_signal	degree_cr	Wilcox	0.2939	0.129053	-0.113995	0.391989	3446
nrcissignals	degree_cr	Spearman	1.02759e-29	-0.191149	-0.223116	-0.158772	3446
nrNeighbours	degree_cr	Spearman	1.82585e-14	0.130021	0.0970513	0.162705	3446
nrsignals	degree_cr	Spearman	1.09047e-06	-0.0829254	-0.115995	-0.0496721	3446
nrtranssignals	degree_cr	Spearman	0.137453	0.025308	-0.00808963	0.0586491	3446
topBeta	degree_cr	Spearman	2.05169e-07	-0.0883489	-0.121382	-0.0551208	3446
trans_v_no	degree_cr	Wilcox	6.16528e-07	1.02702	0.563987	1.56799	2844
cis_signal	degree_inweb	Wilcox	1.47058e-12	-11	-15	-7.00004	1913
cis_v_trans	degree_inweb	Wilcox	8.67848e-09	-10	-14.9999	-6.00004	957
no_signal	degree_inweb	Wilcox	2.61762e-05	5	2.99995	8.00001	1913
nrcissignals	degree_inweb	Spearman	8.80347e-14	-0.169387	-0.21259	-0.125522	1913
nrNeighbours	degree_inweb	Spearman	0.0883436	-0.0389746	-0.0836461	0.00585316	1913
nrsignals	degree_inweb	Spearman	7.66568e-09	-0.131563	-0.175347	-0.0872601	1913
nrtranssignals	degree_inweb	Spearman	0.0551609	-0.0438507	-0.0884944	0.000968729	1913
topBeta	degree_inweb	Spearman	7.85881e-08	-0.122403	-0.166308	-0.0780132	1913
trans_v_no	degree_inweb	Wilcox	0.380044	-1.00005	-4.99994	2	1548
cis_signal	issecreted	Fisher	2.73668e-75	4.50752	3.80511	5.34897	3974
cis_v_trans	issecreted	Fisher	6.02084e-50	4.04433	3.33292	4.91732	2025
no_signal	issecreted	Fisher	3.53595e-28	0.483927	0.423796	0.552335	3974
nrcissignals	issecreted	Wilcox	1.13135e-80	4.97832e-05	4.63032e-06	7.08431e-05	3974
nrNeighbours	issecreted	Wilcox	0.00103803	1.16277e-05	6.33208e-05	1.99843e-05	3974
nrsignals	issecreted	Wilcox	4.45832e-46	1.20893e-05	8.90606e-05	5.36172e-05	3974
nrtranssignals	issecreted	Wilcox	1.3592e-07	3.84571e-05	4.30724e-05	6.82384e-06	3974
topBeta	issecreted	Wilcox	6.72417e-39	0.0233386	4.27165e-05	0.0776285	3974
trans_v_no	issecreted	Fisher	0.0232971	1.19565	1.02344	1.39641	3184
cis_signal	istransmembrane	Fisher	0.422929	0.930384	0.784157	1.10206	3974
cis_v_trans	istransmembrane	Fisher	0.0762022	0.842045	0.693241	1.02177	2025
no_signal	istransmembrane	Fisher	0.147868	0.905802	0.79196	1.03587	3974
nrcissignals	istransmembrane	Wilcox	0.345732	-6.95527e-06	-2.99848e-05	5.73867e-05	3974
nrNeighbours	istransmembrane	Wilcox	0.030575	4.59627e-05	2.09883e-05	4.4556e-05	3974
nrsignals	istransmembrane	Wilcox	0.303142	4.65669e-05	-2.59327e-05	5.22436e-05	3974
nrtranssignals	istransmembrane	Wilcox	0.113979	4.76927e-05	-3.16025e-05	6.09656e-05	3974
topBeta	istransmembrane	Wilcox	0.159438	3.55206e-05	-8.1154e-05	1.5438e-05	3974
trans_v_no	istransmembrane	Fisher	0.0343089	1.17917	1.01177	1.37392	3185
cis_signal	LoFintolerance	Wilcox	1.13467e-30	-0.0108294	-0.0204644	-0.00466002	3901
cis_v_trans	LoFintolerance	Wilcox	3.97423e-21	-0.00729851	-0.0148555	-0.00273758	1986
no_signal	LoFintolerance	Wilcox	3.78928e-12	0.0016891	0.000429652	0.00473399	3901
nrcissignals	LoFintolerance	Spearman	8.45305e-34	-0.192271	-0.222313	-0.161865	3901
nrNeighbours	LoFintolerance	Spearman	0.0276489	-0.0352598	-0.066569	-0.0038812	3901
nrsignals	LoFintolerance	Spearman	6.32788e-20	-0.145582	-0.17616	-0.114723	3901
nrtranssignals	LoFintolerance	Spearman	0.00533084	-0.0446034	-0.07588	-0.0132391	3901
topBeta	LoFintolerance	Spearman	8.86212e-20	-0.145007	-0.175591	-0.114143	3901
trans_v_no	LoFintolerance	Wilcox	0.115579	-2.25772e-05	-0.00051881	4.79666e-05	3126
cis_signal	tissueelevated_geneexpression	Fisher	1.40675e-13	1.80901	1.54145	2.12346	3973
cis_v_trans	tissueelevated_geneexpression	Fisher	4.731e-07	1.5868	1.32029	1.90795	2025
no_signal	tissueelevated_geneexpression	Fisher	9.74744e-10	0.671619	0.589913	0.764418	3973
nrcissignals	tissueelevated_geneexpression	Wilcox	1.10663e-14	1.45471e-05	7.47846e-05	4.59766e-05	3973
nrNeighbours	tissueelevated_geneexpression	Wilcox	0.00707011	3.27131e-05	4.57505e-06	4.7385e-05	3973
nrsignals	tissueelevated_geneexpression	Wilcox	8.41143e-13	3.22105e-05	5.0129e-05	1.7352e-06	3973
nrtranssignals	tissueelevated_geneexpression	Wilcox	0.00105706	4.36453e-05	9.20679e-06	3.51864e-05	3973
topBeta	tissueelevated_geneexpression	Wilcox	2.65468e-11	6.15437e-05	5.43214e-06	2.12753e-06	3973
trans_v_no	tissueelevated_geneexpression	Fisher	0.00387207	1.24123	1.06907	1.44096	3184
cis_signal	tissueelevated_proteinexpression	Fisher	8.95334e-06	1.46486	1.23278	1.74208	3203
cis_v_trans	tissueelevated_proteinexpression	Fisher	0.0038965	1.3366	1.09361	1.63446	1668
no_signal	tissueelevated_proteinexpression	Fisher	0.000152586	0.762924	0.662209	0.878773	3203
nrcissignals	tissueelevated_proteinexpression	Wilcox	2.18609e-06	2.52011e-06	6.58786e-05	8.17351e-05	3203
nrNeighbours	tissueelevated_proteinexpression	Wilcox	0.517293	7.14741e-06	-2.23719e-05	1.4965e-05	3203
nrsignals	tissueelevated_proteinexpression	Wilcox	1.18857e-05	9.41719e-05	6.93364e-06	3.19859e-06	3203
nrtranssignals	tissueelevated_proteinexpression	Wilcox	0.0783048	4.93091e-05	-4.70148e-05	3.95201e-05	3203
topBeta	tissueelevated_proteinexpression	Wilcox	0.000231429	8.37984e-05	1.17427e-05	3.49612e-05	3203
trans_v_no	tissueelevated_proteinexpression	Fisher	0.0706816	1.16076	0.98475	1.36842	2499
