# Supplementary material for: A genome-wide association study of serum proteins reveals shared loci with common diseases
Source: Nat Commun. 2022 Jan 25;13:480. doi: 10.1038/s41467-021-27850-z (PMC8789779; doi:10.1038/s41467-021-27850-z)
Supplement: Supplementary file 10 — Supplementary Data 8 [file 41467_2021_27850_MOESM10_ESM.xlsx]

## Sheet: Data 8
Supplementary Data 8 - An overview of the 81 GWAS summary statistics obtained for systematic comparison with protein associations. The "Matched phenotype in AGES" column indicates which phenotype in AGES was deemed closest to the reported GWAS phenotype and used for the protein-phenotype association analysis.
Category	Phenotype	Consortium	Label	Matched phenotype in AGES	n	n cases	Population	year	PMID	portal	file
Anthropometric	Age at Menopause	ReproGen	Menopause	-	69360	NA	EUR	2015	26414677	https://www.reprogen.org/data_download.html	Menopause_HapMap2_DayNG2015_18112015.txt.gz
Anthropometric	Body Mass Index	GIANT	BMI	Body mass index	806834	NA	EUR	2018	30239722	https://portals.broadinstitute.org/collaboration/giant/index.php/GIANT_consortium_data_files#2018_GIANT_and_UK_BioBank_Meta-analysis	bmi.giant-ukbb.meta-analysis.combined.23May2018.txt.gz
Anthropometric	Height	GIANT	Height	Height	693529	NA	EUR	2018	30124842	https://portals.broadinstitute.org/collaboration/giant/index.php/GIANT_consortium_data_files#2018_GIANT_and_UK_BioBank_Meta-analysis	Meta-analysis_Wood_et_al+UKBiobank_2018.txt.gz
Anthropometric	Offspring birth weight	EGG	BWoff	-	210267	NA	EUR	2019	31043758	https://egg-consortium.org/	Fetal_BW_European_meta.NG2019.txt.gz
Anthropometric	Own birth weight	EGG	BWown	-	298142	NA	EUR	2019	31043758	https://egg-consortium.org/	Maternal_BW_European_meta.NG2019.txt.gz
Anthropometric	Waist-to-Hip Ratio adjusted for BMI	GIANT	WHRadjBMI	Maximum abdominal circumference (waist and hip not measured)	694649	NA	EUR	2018	30239722	https://portals.broadinstitute.org/collaboration/giant/index.php/GIANT_consortium_data_files#2018_GIANT_and_UK_BioBank_Meta-analysis	whradjbmi.giant-ukbb.meta-analysis.combined.23May2018.txt.gz
Cancer	Breast cancer		BC		139274	76192	EUR	2017	29059683	GWAS catalog	29059683-GCST004988-EFO_0000305-build37.f.tsv.gz
Cancer	Endometrial cancer		EC		121885	12906	EUR	2018	30093612	GWAS catalog	30093612-GCST006464-EFO_1001512-Build37.f.tsv.gz
Cancer	Epithelial ovarian cancer		EOC	-	66450	25509	EUR	2017	28346442	ftp://ftp.ebi.ac.uk/pub/databases/gwas/summary_statistics/PhelanCM_28346442_GCST004481/harmonised/	EOC_28346442-GCST004481-EFO_1001516.h.tsv.gz
Cancer	Prostate cancer		PC	-	140306	79194	EUR	2018	29892016	ftp://ftp.ebi.ac.uk/pub/databases/gwas/summary_statistics/SchumacherFR_29892016_GCST006085	ProCa_meta_v3_onco_euro_overall_ChrAll_1_release.txt.gz
Cardiometabolic	Any ischemic stroke	Megastroke	AIS	-	440328	34217	EUR	2018	29531354	http://www.megastroke.org/	MEGASTROKE.2.AIS.EUR.out.gz
Cardiometabolic	Atrial fibrillation		AF		1030836	60620	EUR	2018	30061737	GWAS catalog	30061737-GCST006414-EFO_0000275-Build37.f.tsv.gz
Cardiometabolic	Coronary Artery Disease (additive model)	CardiogramplusC4d	CAD	Coronary artery disease	184305	60801	Mixed	2015	26343387	http://www.cardiogramplusc4d.org/data-downloads/	cad.add.160614.website.txt.gz
Cardiometabolic	Diastolic blood pressure		DBP	Diastolic blood pressure (adjusted for hypertension medication)	757601	NA	EUR	2018	30224653	https://grasp.nhlbi.nih.gov/FullResults.aspx	UKB-ICBPmeta750k_DBPsummaryResults.txt.gz
Cardiometabolic	Fasting glucose	MAGIC	FG	Fasting glucose (T2D excluded)	151188	NA	EUR	2020	33402679	https://www.magicinvestigators.org/downloads/	FG_combined_1000G_density.txt.gz
Cardiometabolic	Fasting insulin	MAGIC	FI	Fasting insulin (T2D excluded)	105056	NA	EUR	2020	33402679	https://www.magicinvestigators.org/downloads/	FI_combined_1000G_density.txt.gz
Cardiometabolic	Fasting proinsulin	MAGIC	FP	-	10701	NA	EUR	2011	21873549	https://www.magicinvestigators.org/downloads/	MAGIC_ln_fastingProinsulin.txt.gz
Cardiometabolic	HbA1C	MAGIC	HbA1c	HbA1c (T2D excluded)	123665	NA	EUR	2017	28898252	https://www.magicinvestigators.org/downloads/	HbA1c_METAL_European.txt.gz
Cardiometabolic	HDL cholesterol	GLG	HDL	HDL cholesterol	188577	NA	EUR	2013	24097068	http://csg.sph.umich.edu/willer/public/lipids2013/	jointGwasMc_HDL.txt.gz
Cardiometabolic	Heart failure		HF		964057	47309	EUR	2020	31919418	GWAS catalog	ShahS_31919418_HeartFailure.gz
Cardiometabolic	Heart rate		HR	-	85787	NA	EUR	2013	23583979	https://walker05.u.hpc.mssm.edu/	HR_META_STAGE1_GWASHR_SUMSTATS.txt.gz
Cardiometabolic	LDL cholesterol	GLG	LDL	LDL cholesterol (adjusted for statins)	188577	NA	EUR	2013	24097068	http://csg.sph.umich.edu/willer/public/lipids2013/	jointGwasMc_LDL.txt.gz
Cardiometabolic	Pulse pressure		PP	Pulse pressure (adjusted for hypertension medication)	757601	NA	EUR	2018	30224653	https://grasp.nhlbi.nih.gov/FullResults.aspx	UKB-ICBPmeta750k_PPsummaryResults.txt.gz
Cardiometabolic	Systolic blood pressure		SBP	Systolic blood pressure (adjusted for hypertension medication)	757601	NA	EUR	2018	30224653	https://grasp.nhlbi.nih.gov/FullResults.aspx	UKB-ICBPmeta750k_SBPsummaryResults.txt.gz
Cardiometabolic	Total Cholestorol	GLG	TC	Total Cholestorol (adjusted for statins)	188577	NA	EUR	2013	24097068	http://csg.sph.umich.edu/willer/public/lipids2013/	jointGwasMc_TC.txt.gz
Cardiometabolic	Triglycerides	GLG	TG	Triglycerides	188577	NA	EUR	2013	24097068	http://csg.sph.umich.edu/willer/public/lipids2013/	jointGwasMc_TG.txt.gz
Cardiometabolic	Type 2 Diabetes	DIAMANTE	T2D	Type 2 diabetes	898130	74124	EUR	2018	30297969	http://diagram-consortium.org/downloads.html	Mahajan.NatGenet2018b.T2D.European.txt.gz
Hematopoietic	Basophil count		BASO	Basophil count	173480	NA	EUR	2016	27863252	https://grasp.nhlbi.nih.gov/FullResults.aspx	baso.tsv.gz
Hematopoietic	Eosinophil count		EO	Eosinophil count	173480	NA	EUR	2016	27863252	https://grasp.nhlbi.nih.gov/FullResults.aspx	eo.tsv.gz
Hematopoietic	Hematocrit		HCT	Hematocrit	173480	NA	EUR	2016	27863252	https://grasp.nhlbi.nih.gov/FullResults.aspx	hct.tsv.gz
Hematopoietic	Immature fraction of reticulocytes		IRF	-	173480	NA	EUR	2016	27863252	https://grasp.nhlbi.nih.gov/FullResults.aspx	irf.tsv.gz
Hematopoietic	Lymphocyte count		LYMPH	Lymphocyte count	173480	NA	EUR	2016	27863252	https://grasp.nhlbi.nih.gov/FullResults.aspx	lymph.tsv.gz
Hematopoietic	Mean corpuscular hemoglobin		MCH	Mean corpuscular hemoglobin	173480	NA	EUR	2016	27863252	https://grasp.nhlbi.nih.gov/FullResults.aspx	mch.tsv.gz
Hematopoietic	Mean platelet volume		MPV	Mean platelet volume	173480	NA	EUR	2016	27863252	https://grasp.nhlbi.nih.gov/FullResults.aspx	mpv.tsv.gz
Hematopoietic	Monocyte count		MONO	Monocyte count	173480	NA	EUR	2016	27863252	https://grasp.nhlbi.nih.gov/FullResults.aspx	mono.tsv.gz
Hematopoietic	Neutrophil count		NEUT	Neutrophil count	173480	NA	EUR	2016	27863252	https://grasp.nhlbi.nih.gov/FullResults.aspx	neut.tsv.gz
Hematopoietic	Platelet count		PLT	Platelet count	173480	NA	EUR	2016	27863252	https://grasp.nhlbi.nih.gov/FullResults.aspx	plt.tsv.gz
Hematopoietic	Platelet distribution width		PDW	Platelet distribution width	173480	NA	EUR	2016	27863252	https://grasp.nhlbi.nih.gov/FullResults.aspx	pdw.tsv.gz
Hematopoietic	Red cell distribution width		RDW	Red cell distribution width	173480	NA	EUR	2016	27863252	https://grasp.nhlbi.nih.gov/FullResults.aspx	rdw.tsv.gz
Hematopoietic	Reticulocyte count		RET	-	173480	NA	EUR	2016	27863252	https://grasp.nhlbi.nih.gov/FullResults.aspx	ret.tsv.gz
Immune	Allergic diseases		Allergic	-	102453	25685	EUR	2018	29785011	http://lianglab.rc.fas.harvard.edu/AsthmaAllergyHeritability/	UKBB.allergy.assoc.gz
Immune	Ankylosing spondylitis		AS	-	25764	10619	Mixed	2013	23749187	https://genetics.opentargets.org/immunobase	23749187-GCST005529-EFO_0003898.h.tsv.gz
Immune	Asthma		Asthma		303859	64538	EUR	2020	32296059	GWAS catalog	HanY_prePMID_asthma_UKBB.txt.gz
Immune	Autoimmune thyroid diseases (Graves disease or Hashimoto's thyroiditis)	ImmunoBase	ATD	Under or overactive thyroid	12111	2747	EUR	2012	22922229	https://genetics.opentargets.org/immunobase	22922229-GCST005524-EFO_0006812.h.tsv.gz
Immune	Celiac disease		CelD	-	24269	12041	Mixed	2011	22057235	https://genetics.opentargets.org/immunobase	22057235-GCST005523-EFO_0001060.h.tsv.gz
Immune	Crohn's Disease		CD	-	40266	12194	EUR	2017	28067908	ftp://ftp.sanger.ac.uk/pub/project/humgen/summary_statistics/human/2016-11-07/	cd_build37_40266_20161107.txt.gz
Immune	Eczema		Eczema	Eczema	116863	21399	EUR	2015	26482879	https://data.bris.ac.uk/data/dataset/28uchsdpmub118uex26ylacqm	EAGLE_AD_GWAS_results_2015.txt.gz
Immune	Inflammatory Bowel Disease		IBD	-	45975	12366	EUR	2017	28067908	ftp://ftp.sanger.ac.uk/pub/project/humgen/summary_statistics/human/2016-11-07/	ibd_build37_59957_20161107.txt.gz
Immune	Juvenile idiopathic arthritis (oligoarticular or rheumatoid factor-negative polyarticular)	ImmunoBase	JIA	-	15872	2816	EUR	2013	23603761	https://genetics.opentargets.org/immunobase	23603761-GCST005528-EFO_1001999.h.tsv.gz
Immune	Multiple sclerosis		MS	-	38589	14498	EUR	2013	24076602	https://genetics.opentargets.org/immunobase	24076602-GCST005531-EFO_0003885.h.tsv.gz
Immune	Narcolepsy	ImmunoBase	Narcolepsy	-	12307	1886	EUR	2013	23459209	https://genetics.opentargets.org/immunobase	23459209-GCST005522-EFO_0000614.h.tsv.gz
Immune	Primary biliary cholangitis	ImmunoBase	PBChol	-	13239	2764	EUR	2015	26394269	https://genetics.opentargets.org/immunobase	26394269-GCST003129-EFO_1001486.h.tsv.gz
Immune	Primary biliary cirrhosis	ImmunoBase	PBCirr	-	11375	2861	EUR	2012	22961000	https://genetics.opentargets.org/immunobase	22961000-GCST005581-EFO_1001486.h.tsv.gz
Immune	Psoriasis		Psoriasis	-	33394	10588	EUR	2012	23143594	https://genetics.opentargets.org/immunobase	23143594-GCST005527-EFO_0000676.h.tsv.gz
Immune	Rheumatoid arthritis		RA_EUR	-	27345	11475	EUR	2012	23143596	https://genetics.opentargets.org/immunobase	23143596-GCST005569-EFO_0000685.h.tsv.gz
Immune	Rheumatoid arthritis		RA_transethnic	-	103638	29880	Mixed	2013	24390342	https://genetics.opentargets.org/immunobase	24390342-GCST002318-EFO_0000685.h.tsv.gz
Immune	Systemic lupus erythematosus	ImmunoBase	SLE	-	23210	7219	EUR	2015	26502338	https://genetics.opentargets.org/immunobase	26502338-GCST003156-EFO_0002690.h.tsv.gz
Immune	Type 1 diabetes	ImmunoBase	T1D	-	19643	6808	EUR	2015	25751624	https://genetics.opentargets.org/immunobase	25751624-GCST005536-EFO_0001359.h.tsv.gz
Immune	Ulcerative Colitis		UC	-	59957	25042	EUR	2017	28067908	ftp://ftp.sanger.ac.uk/pub/project/humgen/summary_statistics/human/2016-11-07/	uc_build37_45975_20161107.txt.gz
Respiratory	Lung function (FEV1/FVC)		FEV1_FVC		321047	NA	EUR	2019	30804560	GWAS catalog	Shrine_30804560_FEV1_to_FVC_RATIO_meta-analysis.txt.gz
Musculoskeletal	Bone mineral density		BMD	Bone mineral density (femur)	426824	NA	EUR	2018	30598549	http://www.gefos.org/?q=content/data-release-2018	Biobank2-British-Bmd-As-C-Gwas-SumStats.txt.gz
Musculoskeletal	Fracture risk	GEFOS	Fracture	-	264973	37857	Mixed	2018	30158200	http://www.gefos.org/?q=content/fracture-gwas-2018-release	ALLFX_GWAS_build37.txt.gz
Musculoskeletal	Osteoarthritis		OA		455221	77052	EUR	2019	30664745	GWAS catalog	Tachmazidou_30664745_ALLOA.txt.gz
Ophthalmic	Age-related macular degeneration		AMD	Age-related macular degeneration	33976	16144	EUR	2016	26691988	http://csg.sph.umich.edu/abecasis/public/amd2015/	Fritsche_2015_AdvancedAMD.txt.gz
Ophthalmic	Glaucoma (multi-trait analysis)		Glaucoma		127265	7947	EUR	2020	31959993	GWAS catalog	MTAG_glaucoma_four_traits_summary_statistics.txt
Psychiatric_neurologic	Alcohol consumption		Alcohol		480842	NA	EUR	2019	31358974	GWAS catalog	EvangelouE_31358974.txt.gz
Psychiatric_neurologic	Alzheimers disease		AD	Alzheimers disease	455258	71880	EUR	2019	30617256	https://ctg.cncr.nl/software/summary_statistics	AD_sumstats_Jansenetal.txt.gz
Psychiatric_neurologic	Amyotrophic lateral sclerosis		ALS		80610	20806	EUR	2018	29566793	GWAS catalog	29566793-GCST005647-EFO_0000253-build37.f.tsv.gz
Psychiatric_neurologic	Attention deficit hyperactivity disorder	PGC	ADHD	-	53293	19099	Mixed	2017	30478444	https://www.med.unc.edu/pgc/results-and-downloads/	adhd_eur_jun2017.gz
Psychiatric_neurologic	Autism spectrum disorder	PGC	ASD	-	46350	18381	EUR	2019	30804558	https://www.med.unc.edu/pgc/results-and-downloads/	iPSYCH-PGC_ASD_Nov2017.gz
Psychiatric_neurologic	Bipolar disorder	PGC	BPD	-	51710	20352	EUR	2019	31043756	https://www.med.unc.edu/pgc/results-and-downloads/	daner_PGC_BIP32b_mds7a_0416a.gz
Psychiatric_neurologic	Insomnia symptoms		Insomnia		453379	345022	EUR	2019	30804566	GWAS catalog	Saxena_fullUKBB_Insomnia_summary_stats.txt.gz
Psychiatric_neurologic	Major depressive disorder		MDD	-	500199	170756	EUR?	2019	30718901	https://www.med.unc.edu/pgc/results-and-downloads/	PGC_UKB_depression_genome-wide.txt.gz
Psychiatric_neurologic	Migraine	IHGC	Migraine	Migraine	375752	59674	EUR	2016	27322543	http://www.headachegenetics.org/content/datasets-and-cohorts	any_mig.gwama_.out_.isq75.nstud12.clean_.p1e-5_3.txt.gz
Psychiatric_neurologic	Parkinsons disease	PDGenetics	PD		482730	33674	EUR	2019	31701892	https://pdgenetics.org/resources	nallsEtAl2019_excluding23andMe_allVariants.tab.gz
Psychiatric_neurologic	Schizophrenia	PGC	SCI	-	82315	35476	Mixed	2014	25056061	https://www.med.unc.edu/pgc/results-and-downloads/	ckqny.scz2snpres.gz
Renal	Blood urea nitrogen		BUN	Serum urea	243031	NA	EUR	2019	31152163	https://ckdgen.imbi.uni-freiburg.de/	BUN_overall_EA_YL_20171108_METAL1_nstud24.dbgap.txt.gz
Renal	Chronic kidney disease		CKD	Chronic kidney disease	480698	41395	EUR	2019	31152163	https://ckdgen.imbi.uni-freiburg.de/	CKD_overall_EA_JW_20180223_nstud23.dbgap.txt.gz
Renal	Estimated glomerular filtration rate		eGFRcrea	Estimated glomerular filtration rate	567460	NA	EUR	2019	31152163	https://ckdgen.imbi.uni-freiburg.de/	20171017_MW_eGFR_overall_EA_nstud42.dbgap.txt.gz
Renal	Serum urate		SU	Serum urate (uric acid)	288649	NA	EUR	2019	31578528	https://ckdgen.imbi.uni-freiburg.de/	urate_chr1_22_LQ_IQ06_mac10_EA_60_rsid.txt.gz
Renal	Urinary albumin-to-creatinine ratio		UACR	Urinary albumin-to-creatinine ratio	547361	NA	EUR	2019	31511532	https://ckdgen.imbi.uni-freiburg.de/	formatted_20180517-UACR_overall-EA-nstud_18-SumMac_400.tbl.rsid.gz
