# Supplementary material for: A genome-wide association study of serum proteins reveals shared loci with common diseases
Source: Nat Commun. 2022 Jan 25;13:480. doi: 10.1038/s41467-021-27850-z (PMC8789779; doi:10.1038/s41467-021-27850-z)
Supplement: Supplementary file 11 — Supplementary Data 9 [file 41467_2021_27850_MOESM11_ESM.xlsx]

## Sheet: Data 9
Supplementary Data 9 - Overview of colocalization results, stratified by coloc support
		high coloc support (PP4>0.8)		medium coloc support (0.5<PP4<=0.8)		low coloc support (PP4<=0.5)
	Total tested	cis	trans	cis	trans	cis	trans
combinations (locus, protein, phenotype)	38328	233	3641	46	181	7138	27089
phenotypes	76	50	63	27	42	75	75
GWAS loci	1335	103	144	36	58	882	973
SOMAmers	2301	132	1008	38	144	886	1893
Proteins	2067	113	961	37	135	788	1736
