# Supplementary material for: A genome-wide association study of serum proteins reveals shared loci with common diseases
Source: Nat Commun. 2022 Jan 25;13:480. doi: 10.1038/s41467-021-27850-z (PMC8789779; doi:10.1038/s41467-021-27850-z)
Supplement: Supplementary file 12 — Supplementary Data 10 [file 41467_2021_27850_MOESM12_ESM.xlsx]

## Sheet: Data 10
Supplementary Data 10 - Colocalization results between proteins and GWAS traits with medium (coloc 0.5<PP.H4<=0.8) or high (coloc PP.H4>0.8) support. For each locus, the lead variants for phenotype and protein are listed, defined as the genetic variant within the locus with the smallest P-value from GWAS (linear regression), as well as the best shared variant, defined as the one with the lowest s…
			Locus tested for colocalization				Protein information			Phenotype lead variant - phenotype association								Phenotype lead variant - protein association					Protein lead variant - protein association						Best shared variant - phenotype association						Best shared variant - protein association						Coloc (primary, p12=1e-5)							Coloc (secondary, p12=5e-6)
Category	Phenotype	Label	chr	start	end	GWAS locus	Protein (Entrez symbol)	SOMAmer	cis/trans	SNP	rsID	nearest gene	EA	NEA	beta	se	P	EA	NEA	beta	se	P	SNP	EA	NEA	beta	se	P	SNP	EA	NEA	beta	se	P	EA	NEA	beta	se	P	Best shared variant - summed P-value	nsnp	PP.H0	PP.H1	PP.H2	PP.H3	PP.H4	coloc support	PP.H4	coloc support
Anthropometric	Body Mass Index	BMI	1	1365298	2944414	gwaslocus_3	NADK	13624_17_3	cis	1:2444414	rs7535528	PANK4	A	G	-0.015	0.002	1.6e-17	A	G	0.008	0.02	0.69	1:1776269	A	C	-0.159	0.019	1.5e-17	1:1776269	A	C	-0.014	0.002	6.6e-16	A	C	-0.159	0.019	1.5e-17	6.8e-16	2780	6.3e-23	1.4e-11	1.1e-12	0.233	0.767	medium	0.622	medium
Anthropometric	Body Mass Index	BMI	1	16801672	17801672	gwaslocus_14	MFAP2	9294_45_3	cis	1:17301672	rs761423	MFAP2	T	C	0.011	0.002	6.5e-10	C	T	0.14	0.018	4.5e-15	1:17315425	G	A	-0.176	0.018	4.9e-22	1:17301672	T	C	0.011	0.002	6.5e-10	C	T	0.14	0.018	4.5e-15	6.5e-10	2049	3.6e-19	0.00062	2.4e-16	0.413	0.587	medium	0.415	low
Anthropometric	Body Mass Index	BMI	1	229804914	230804914	gwaslocus_142	MAP2K4	5242_37_3	trans	1:230304914	rs10864728	GALNT2	A	G	0.011	0.002	1.2e-08	A	G	0.306	0.019	6.3e-57	1:230294715	C	A	0.305	0.019	7e-58	1:230304914	A	G	0.011	0.002	1.2e-08	A	G	0.306	0.019	6.3e-57	1.2e-08	2824	1.3e-56	0.00028	2.4e-54	0.048	0.952	high	0.909	high
Anthropometric	Body Mass Index	BMI	1	229804914	230804914	gwaslocus_142	MRPL58	6380_23_3	trans	1:230304914	rs10864728	GALNT2	A	G	0.011	0.002	1.2e-08	A	G	0.174	0.019	3.2e-20	1:230297136	C	T	0.175	0.019	1.3e-20	1:230304914	A	G	0.011	0.002	1.2e-08	A	G	0.174	0.019	3.2e-20	1.2e-08	2824	1.8e-19	0.0001	3.1e-17	0.017	0.983	high	0.966	high
Anthropometric	Body Mass Index	BMI	1	229804914	230804914	gwaslocus_142	NRP1	5542_22_2	trans	1:230304914	rs10864728	GALNT2	A	G	0.011	0.002	1.2e-08	A	G	-0.15	0.017	1.2e-17	1:230294916	C	T	-0.151	0.017	2.4e-18	1:230304914	A	G	0.011	0.002	1.2e-08	A	G	-0.15	0.017	1.2e-17	1.2e-08	2824	8.5e-17	0.00024	1.5e-14	0.041	0.959	high	0.921	high
Anthropometric	Body Mass Index	BMI	2	211043055	212804565	gwaslocus_244	SHMT2	12691_44_3	trans	2:211543055	rs715	CPS1	T	C	-0.016	0.002	1.3e-16	C	T	0.165	0.022	2.3e-14	2:211540507	A	C	0.18	0.022	1.4e-16	2:211540507	A	C	0.014	0.002	3.5e-15	A	C	0.18	0.022	1.4e-16	3.7e-15	5166	8.1e-21	5.1e-11	9.5e-12	0.059	0.941	high	0.889	high
Anthropometric	Body Mass Index	BMI	2	230163576	231163576	gwaslocus_255	DNER	9769_48_3	cis	2:230663576	rs6720868	TRIP12	T	C	0.015	0.002	1.8e-17	T	C	-0.147	0.021	1e-12	2:230592777	G	A	-0.154	0.02	2.8e-14	2:230692550	A	T	-0.016	0.002	1.1e-14	T	A	-0.152	0.02	5.8e-14	6.8e-14	2857	2.2e-20	7.1e-12	5.9e-10	0.191	0.809	high	0.679	medium
Anthropometric	Body Mass Index	BMI	3	43528764	45722958	gwaslocus_283	LHCGR	14634_13_3	trans	3:44028764	rs4017425	ABHD5	T	C	-0.012	0.002	2.9e-12	T	C	-0.054	0.019	0.0037	3:45142427	G	A	0.597	0.087	7.4e-12	3:45222958	A	G	-0.014	0.002	5.2e-12	G	A	-0.109	0.019	7.2e-09	7.2e-09	4984	6.3e-11	4.6e-07	1.4e-05	0.099	0.901	high	0.82	high
Anthropometric	Body Mass Index	BMI	3	194376993	195376993	gwaslocus_361	XXYLT1	6375_75_3	cis	3:194876993	rs11721261	XXYLT1	T	C	-0.014	0.002	8.4e-13	T	C	0.061	0.02	0.002	3:195007852	T	C	-0.17	0.018	6.9e-22	3:195072918	A	G	0.012	0.002	1.5e-11	G	A	-0.164	0.018	1.4e-20	1.5e-11	3439	6.2e-23	4.7e-07	2.8e-17	0.213	0.787	medium	0.648	medium
Anthropometric	Body Mass Index	BMI	5	95216722	96216722	gwaslocus_451	PCSK1	13388_57_3	cis	5:95716722	rs7713317	PCSK1	A	G	-0.017	0.002	2e-20	G	A	-0.917	0.016	1e-300	5:95539536	C	T	-0.718	0.017	1.48219693752374e-323	5:95716722	A	G	-0.017	0.002	2e-20	G	A	-0.917	0.016	1e-300	2e-20	2428	0	3e-15	0	0.037	0.963	high	0.929	high
Anthropometric	Body Mass Index	BMI	8	64252533	65252533	gwaslocus_672	GGH	9370_69_3	trans	8:64752533	rs6472125	YTHDF3	A	G	0.011	0.002	1e-10	G	A	-0.08	0.019	3e-05	8:64315765	C	T	0.142	0.02	4.1e-13	8:64315765	T	C	-0.01	0.002	1.5e-09	C	T	0.142	0.02	4.1e-13	1.5e-09	1896	6.2e-12	2.3e-05	1.3e-07	0.483	0.517	medium	0.348	low
Anthropometric	Body Mass Index	BMI	8	87005968	88005968	gwaslocus_678	RMDN1	7096_30_3	cis	8:87505968	rs12546331	RMDN1	T	C	0.011	0.002	2.1e-10	C	T	0.835	0.015	1e-300	8:87556691	A	G	0.775	0.016	1e-300	8:87505968	T	C	0.011	0.002	2.1e-10	C	T	0.835	0.015	1e-300	2.1e-10	2952	0	3.3e-06	0	0.016	0.984	high	0.968	high
Anthropometric	Body Mass Index	BMI	9	134349254	135349254	gwaslocus_740	ABO	9253_52_3	trans	9:134849254	rs4601460	MED27	A	G	0.011	0.002	2.1e-08	A	G	-0.117	0.021	1.9e-08	9:135338166	A	G	-0.233	0.034	4.4e-12	9:134849254	A	G	0.011	0.002	2.1e-08	A	G	-0.117	0.021	1.9e-08	4.1e-08	2462	3.1e-08	0.0078	1.8e-06	0.446	0.547	medium	0.376	low
Anthropometric	Body Mass Index	BMI	10	64315153	65818766	gwaslocus_772	CXCL5	2979_8_2	trans	10:65318766	rs10761785	REEP3	T	G	-0.013	0.002	3.5e-16	G	T	-0.185	0.019	4.4e-23	10:65027610	T	A	0.227	0.019	4.9e-34	10:65318766	T	G	-0.013	0.002	3.5e-16	G	T	-0.185	0.019	4.4e-23	3.5e-16	4088	1.4e-39	2e-11	3.6e-30	0.048	0.952	high	0.908	high
Anthropometric	Body Mass Index	BMI	10	64315153	65818766	gwaslocus_772	HBEGF	14094_29_3	trans	10:65318766	rs10761785	REEP3	T	G	-0.013	0.002	3.5e-16	G	T	-0.11	0.019	5.8e-09	10:65104500	G	A	0.145	0.019	1.1e-14	10:65104500	A	G	0.013	0.002	3.2e-15	G	A	0.145	0.019	1.1e-14	1.4e-14	4088	4e-20	1.1e-11	1e-10	0.027	0.973	high	0.947	high
Anthropometric	Body Mass Index	BMI	10	64315153	65818766	gwaslocus_772	SMPD1	10818_36_3	trans	10:65318766	rs10761785	REEP3	T	G	-0.013	0.002	3.5e-16	G	T	-0.141	0.019	6e-14	10:65308750	A	T	-0.141	0.018	2.2e-14	10:65314711	C	G	0.014	0.002	4.9e-16	C	G	-0.141	0.019	4.3e-14	4.3e-14	4088	2.8e-20	5.2e-11	7.1e-11	0.13	0.87	high	0.771	medium
Anthropometric	Body Mass Index	BMI	10	64315153	65818766	gwaslocus_772	VEGFA	4867_15_2	trans	10:65318766	rs10761785	REEP3	T	G	-0.013	0.002	3.5e-16	G	T	-0.102	0.019	1.6e-07	10:65071215	A	C	0.137	0.019	2.3e-12	10:65066186	T	G	-0.013	0.002	6.1e-15	T	G	0.136	0.019	2.8e-12	2.8e-12	4088	4.7e-18	2.3e-11	1.2e-08	0.058	0.942	high	0.891	high
Anthropometric	Body Mass Index	BMI	11	20459394	21459394	gwaslocus_837	FAM189A2	5699_19_3	trans	11:20959394	rs8176786	NELL1	T	C	0.022	0.004	3.5e-08	T	C	0.928	0.039	2.4e-116	11:20959394	T	C	0.928	0.039	2.4e-116	11:20959394	T	C	0.022	0.004	3.5e-08	T	C	0.928	0.039	2.4e-116	3.5e-08	3195	3.7e-112	0.00016	1e-110	0.004	0.996	high	0.992	high
Anthropometric	Body Mass Index	BMI	11	20459394	21459394	gwaslocus_837	NELL1	6544_33_3	cis	11:20959394	rs8176786	NELL1	T	C	0.022	0.004	3.5e-08	T	C	0.896	0.039	2.6e-110	11:20959394	T	C	0.896	0.039	2.6e-110	11:20959394	T	C	0.022	0.004	3.5e-08	T	C	0.896	0.039	2.6e-110	3.5e-08	3195	5.4e-106	0.00019	1.5e-104	0.004	0.996	high	0.991	high
Anthropometric	Body Mass Index	BMI	11	117896331	120304461	gwaslocus_890	PDE11A	5252_33_3	trans	11:118944675	rs3825061	VPS11	T	C	0.014	0.002	6.1e-16	T	C	0.116	0.018	7.3e-11	11:118947154	C	T	0.122	0.018	7.5e-12	11:118947154	T	C	-0.014	0.002	2.9e-13	C	T	0.122	0.018	7.5e-12	7.8e-12	5805	1.9e-17	5.1e-11	2.5e-08	0.069	0.931	high	0.872	high
Anthropometric	Body Mass Index	BMI	12	111572424	113637572	gwaslocus_969	ICAM2	14756_29_3	trans	12:112610714	rs11066188	HECTD4	A	G	-0.011	0.002	3.1e-12	A	G	0.133	0.02	1.2e-11	12:112486818	G	A	0.135	0.019	3.5e-12	12:112591686	A	G	-0.011	0.002	4.7e-12	A	G	0.135	0.02	5.3e-12	1e-11	3050	3.9e-14	6e-08	8.8e-09	0.013	0.987	high	0.975	high
Anthropometric	Body Mass Index	BMI	14	64914379	65914379	gwaslocus_1023	AGER	4125_52_2	trans	14:65414379	rs2296325	RAB15	T	C	0.013	0.002	3.7e-08	T	C	0.005	0.026	0.85	14:65865066	C	T	-0.163	0.019	4.3e-17	14:65910844	C	G	-0.01	0.002	1.4e-07	G	C	-0.157	0.02	7.4e-15	1.4e-07	2774	2.7e-14	0.0025	7.1e-13	0.063	0.934	high	0.876	high
Anthropometric	Body Mass Index	BMI	20	24692049	26637161	gwaslocus_1271	ASIP	5676_54_3	trans	20:25192049	rs8122855	ENTPD6	A	G	0.014	0.002	4.1e-14	A	G	-0.037	0.02	0.071	20:26214633	A	G	0.534	0.057	2e-20	20:25195509	A	G	-0.035	0.005	3.2e-13	A	G	0.473	0.053	1.1e-18	3.2e-13	3532	9.6e-21	1.4e-08	2.3e-13	0.337	0.663	medium	0.496	low
Anthropometric	Body Mass Index	BMI	20	29615523	31149834	gwaslocus_1272	ASIP	5676_54_3	trans	20:30649834	rs1987960	HCK	T	C	-0.029	0.005	4.6e-10	T	C	0.463	0.046	9.4e-24	20:31050805	T	G	0.479	0.044	2e-27	20:30649834	T	C	-0.029	0.005	4.6e-10	T	C	0.463	0.046	9.4e-24	4.6e-10	2413	1.5e-25	4e-06	2.3e-22	0.005	0.995	high	0.989	high
Anthropometric	Body Mass Index	BMI	20	43017041	44017041	gwaslocus_1283	YWHAB	14156_33_3	cis	20:43517041	rs2284265	YWHAB	T	C	0.012	0.002	4.8e-08	T	C	-0.174	0.02	5.6e-18	20:43543582	G	A	-0.172	0.019	6.2e-19	20:43517041	T	C	0.012	0.002	4.8e-08	T	C	-0.174	0.02	5.6e-18	4.8e-08	2239	2.3e-16	0.0015	7.7e-15	0.049	0.949	high	0.903	high
Anthropometric	Offspring birth weight	BWoff	1	161144871	162144871	gwaslocus_100	FCGR2B	3310_62_1	cis	1:161644871	rs72480273	FCGR2B	A	C	-0.023	0.003	4e-11	C	A	1.278	0.016	1e-300	1:161501904	T	A	0.689	0.017	1.37350249543867e-321	1:161644871	A	C	-0.023	0.003	4e-11	C	A	1.278	0.016	1e-300	4e-11	2683	0	1.2e-07	0	0.002	0.998	high	0.996	high
Anthropometric	Offspring birth weight	BWoff	2	120826297	121826297	gwaslocus_209	INHBB	13676_46_3	cis	2:121326297	rs12623454	GLI2	G	C	0.015	0.003	1.2e-08	C	G	0.201	0.018	2e-28	2:121306440	A	G	0.338	0.018	2.5e-78	2:121326297	G	C	0.015	0.003	1.2e-08	C	G	0.201	0.018	2e-28	1.2e-08	2510	4.9e-77	0.00021	6.4e-75	0.026	0.973	high	0.948	high
Anthropometric	Offspring birth weight	BWoff	12	110861298	113184221	gwaslocus_969	CXCL11	3038_9_2	trans	12:111884608	rs3184504	SH2B3	T	C	-0.023	0.003	2.6e-19	T	C	0.169	0.019	5.6e-18	12:111884608	T	C	0.169	0.019	5.6e-18	12:111884608	T	C	-0.023	0.003	2.6e-19	T	C	0.169	0.019	5.6e-18	5.9e-18	3225	7.6e-27	2.2e-15	1.3e-14	0.003	0.997	high	0.995	high
Anthropometric	Offspring birth weight	BWoff	12	110861298	113184221	gwaslocus_969	THPO	5947_90_3	trans	12:111884608	rs3184504	SH2B3	T	C	-0.023	0.003	2.6e-19	T	C	-0.16	0.02	3.2e-16	12:111865049	C	G	-0.165	0.02	6.4e-17	12:111865049	C	G	-0.023	0.003	8.9e-19	C	G	-0.165	0.02	6.4e-17	6.4e-17	3225	1.8e-25	3.9e-15	3e-13	0.006	0.994	high	0.989	high
Anthropometric	Offspring birth weight	BWoff	12	110861298	113184221	gwaslocus_969	ICAM2	14756_29_3	trans	12:111884608	rs3184504	SH2B3	T	C	-0.023	0.003	2.6e-19	T	C	0.132	0.019	6.9e-12	12:112486818	G	A	0.135	0.019	3.5e-12	12:111865049	C	G	-0.023	0.003	8.9e-19	C	G	0.133	0.019	5.6e-12	5.6e-12	3225	4.7e-21	7.2e-15	7.9e-09	0.011	0.989	high	0.978	high
Anthropometric	Offspring birth weight	BWoff	17	79437541	80437541	gwaslocus_1199	NOTUM	8252_2_3	cis	17:79937541	rs74002713	ASPSCR1	G	C	-0.039	0.007	1.7e-08	C	G	-0.219	0.041	1.3e-07	17:79929137	C	T	-0.251	0.036	1.9e-12	17:79937541	G	C	-0.039	0.007	1.7e-08	C	G	-0.219	0.041	1.3e-07	1.5e-07	2639	5.8e-10	0.0013	3.2e-08	0.068	0.93	high	0.87	high
Anthropometric	Offspring birth weight	BWoff	19	48706172	49706172	gwaslocus_1253	BPIFA2	5695_5_3	trans	19:49206172	rs516246	FUT2	C	T	0.018	0.003	9.3e-12	C	T	-0.474	0.019	2.1e-135	19:49206674	G	A	-0.474	0.019	1.2e-135	19:49206172	C	T	0.018	0.003	9.3e-12	C	T	-0.474	0.019	2.1e-135	9.3e-12	2862	1e-142	7.7e-08	9.6e-138	0.006	0.994	high	0.987	high
Anthropometric	Offspring birth weight	BWoff	19	48706172	49706172	gwaslocus_1253	FAM3D	13102_1_3	trans	19:49206172	rs516246	FUT2	C	T	0.018	0.003	9.3e-12	C	T	0.415	0.019	3.4e-105	19:49206674	G	A	0.416	0.019	7.4e-106	19:49206172	C	T	0.018	0.003	9.3e-12	C	T	0.415	0.019	3.4e-105	9.3e-12	2862	5.7e-110	8.1e-08	5.4e-105	0.007	0.993	high	0.987	high
Anthropometric	Offspring birth weight	BWoff	19	48706172	49706172	gwaslocus_1253	FAM177A1	8039_41_3	trans	19:49206172	rs516246	FUT2	C	T	0.018	0.003	9.3e-12	C	T	0.249	0.019	4.4e-38	19:49206108	C	G	0.249	0.019	4.4e-38	19:49206172	C	T	0.018	0.003	9.3e-12	C	T	0.249	0.019	4.4e-38	9.3e-12	2862	8.1e-40	8.6e-08	7.7e-35	0.007	0.993	high	0.986	high
Anthropometric	Offspring birth weight	BWoff	19	48706172	49706172	gwaslocus_1253	TCN1	11232_46_3	trans	19:49206172	rs516246	FUT2	C	T	0.018	0.003	9.3e-12	C	T	-0.234	0.019	2.7e-35	19:49206108	C	G	-0.234	0.019	2.7e-35	19:49206172	C	T	0.018	0.003	9.3e-12	C	T	-0.234	0.019	2.7e-35	9.3e-12	2862	5e-37	1.1e-07	4.7e-32	0.01	0.99	high	0.981	high
Anthropometric	Offspring birth weight	BWoff	19	48706172	49706172	gwaslocus_1253	SECTM1	13093_6_3	trans	19:49206172	rs516246	FUT2	C	T	0.018	0.003	9.3e-12	C	T	0.213	0.019	4.4e-29	19:49206108	C	G	0.213	0.019	4.4e-29	19:49206172	C	T	0.018	0.003	9.3e-12	C	T	0.213	0.019	4.4e-29	9.3e-12	2862	8.7e-31	7.6e-08	8.2e-26	0.006	0.994	high	0.988	high
Anthropometric	Offspring birth weight	BWoff	19	48706172	49706172	gwaslocus_1253	BTNL8	9026_40_3	trans	19:49206172	rs516246	FUT2	C	T	0.018	0.003	9.3e-12	C	T	0.204	0.019	1.6e-25	19:49207206	A	G	0.21	0.02	3.6e-26	19:49206172	C	T	0.018	0.003	9.3e-12	C	T	0.204	0.019	1.6e-25	9.3e-12	2862	2.2e-27	4.4e-07	2.1e-22	0.04	0.96	high	0.922	high
Anthropometric	Offspring birth weight	BWoff	19	48706172	49706172	gwaslocus_1253	GOLM1	8983_7_3	trans	19:49206172	rs516246	FUT2	C	T	0.018	0.003	9.3e-12	C	T	0.196	0.019	1.4e-25	19:49206985	G	A	0.201	0.019	6.3e-26	19:49206172	C	T	0.018	0.003	9.3e-12	C	T	0.196	0.019	1.4e-25	9.3e-12	2862	2.3e-27	2.4e-07	2.2e-22	0.021	0.979	high	0.958	high
Anthropometric	Offspring birth weight	BWoff	19	48706172	49706172	gwaslocus_1253	LPO	4801_13_3	trans	19:49206172	rs516246	FUT2	C	T	0.018	0.003	9.3e-12	C	T	-0.2	0.019	6.3e-25	19:49206674	G	A	-0.199	0.019	6.2e-25	19:49206172	C	T	0.018	0.003	9.3e-12	C	T	-0.2	0.019	6.3e-25	9.3e-12	2862	1.1e-26	9.2e-08	1.1e-21	0.008	0.992	high	0.985	high
Anthropometric	Offspring birth weight	BWoff	19	48706172	49706172	gwaslocus_1253	LCT	9017_58_3	trans	19:49206172	rs516246	FUT2	C	T	0.018	0.003	9.3e-12	C	T	0.19	0.019	9.9e-23	19:49206674	G	A	0.192	0.019	4.7e-23	19:49206172	C	T	0.018	0.003	9.3e-12	C	T	0.19	0.019	9.9e-23	9.3e-12	2862	1.5e-24	1.1e-07	1.4e-19	0.01	0.99	high	0.981	high
Anthropometric	Offspring birth weight	BWoff	19	48706172	49706172	gwaslocus_1253	C6orf58	7154_92_3	trans	19:49206172	rs516246	FUT2	C	T	0.018	0.003	9.3e-12	C	T	-0.186	0.019	5.5e-22	19:49206108	C	G	-0.186	0.019	5.5e-22	19:49206172	C	T	0.018	0.003	9.3e-12	C	T	-0.186	0.019	5.5e-22	9.3e-12	2862	9.7e-24	7.7e-08	9.2e-19	0.006	0.994	high	0.987	high
Anthropometric	Offspring birth weight	BWoff	19	48706172	49706172	gwaslocus_1253	FGF19	13724_27_3	trans	19:49206172	rs516246	FUT2	C	T	0.018	0.003	9.3e-12	C	T	0.177	0.019	8.3e-20	19:49206674	G	A	0.177	0.019	7.8e-20	19:49206172	C	T	0.018	0.003	9.3e-12	C	T	0.177	0.019	8.3e-20	9.3e-12	2862	1.3e-21	8.4e-08	1.3e-16	0.007	0.993	high	0.986	high
Anthropometric	Offspring birth weight	BWoff	19	48706172	49706172	gwaslocus_1253	REG1A	13095_51_3	trans	19:49206172	rs516246	FUT2	C	T	0.018	0.003	9.3e-12	C	T	0.159	0.018	4.7e-19	19:49206603	T	C	0.165	0.018	2.4e-19	19:49206172	C	T	0.018	0.003	9.3e-12	C	T	0.159	0.018	4.7e-19	9.3e-12	2862	7.2e-21	1.1e-07	6.8e-16	0.01	0.99	high	0.981	high
Anthropometric	Offspring birth weight	BWoff	19	48706172	49706172	gwaslocus_1253	PNLIPRP2	6957_14_3	trans	19:49206172	rs516246	FUT2	C	T	0.018	0.003	9.3e-12	C	T	-0.174	0.02	5.2e-19	19:49206674	G	A	-0.175	0.02	3.7e-19	19:49206172	C	T	0.018	0.003	9.3e-12	C	T	-0.174	0.02	5.2e-19	9.3e-12	2862	7.6e-21	1e-07	7.2e-16	0.009	0.991	high	0.982	high
Anthropometric	Offspring birth weight	BWoff	19	48706172	49706172	gwaslocus_1253	GKN2	6416_8_3	trans	19:49206172	rs516246	FUT2	C	T	0.018	0.003	9.3e-12	C	T	0.174	0.02	5.7e-19	19:49206108	C	G	0.174	0.02	5.7e-19	19:49206172	C	T	0.018	0.003	9.3e-12	C	T	0.174	0.02	5.7e-19	9.3e-12	2862	9.1e-21	7.8e-08	8.6e-16	0.006	0.994	high	0.987	high
Anthropometric	Offspring birth weight	BWoff	19	48706172	49706172	gwaslocus_1253	FGF19	2762_30_2	trans	19:49206172	rs516246	FUT2	C	T	0.018	0.003	9.3e-12	C	T	0.161	0.019	1.9e-16	19:49206674	G	A	0.161	0.019	1.7e-16	19:49206172	C	T	0.018	0.003	9.3e-12	C	T	0.161	0.019	1.9e-16	9.3e-12	2862	2.6e-18	1.2e-07	2.5e-13	0.011	0.989	high	0.979	high
Anthropometric	Offspring birth weight	BWoff	19	48706172	49706172	gwaslocus_1253	FUT3	4548_4_2	trans	19:49206172	rs516246	FUT2	C	T	0.018	0.003	9.3e-12	C	T	0.149	0.019	4.2e-15	19:49214274	G	A	0.157	0.019	3.2e-16	19:49206172	C	T	0.018	0.003	9.3e-12	C	T	0.149	0.019	4.2e-15	9.3e-12	2862	2.2e-17	1.1e-06	2.1e-12	0.101	0.899	high	0.816	high
Anthropometric	Offspring birth weight	BWoff	19	48706172	49706172	gwaslocus_1253	CCL15	14109_15_3	trans	19:49206172	rs516246	FUT2	C	T	0.018	0.003	9.3e-12	C	T	0.136	0.018	1.3e-13	19:49206108	C	G	0.136	0.018	1.3e-13	19:49206172	C	T	0.018	0.003	9.3e-12	C	T	0.136	0.018	1.3e-13	9.5e-12	2862	1.6e-15	1.1e-07	1.5e-10	0.009	0.991	high	0.982	high
Anthropometric	Offspring birth weight	BWoff	19	48706172	49706172	gwaslocus_1253	PIP	6060_2_3	trans	19:49206172	rs516246	FUT2	C	T	0.018	0.003	9.3e-12	C	T	-0.141	0.019	1.8e-13	19:49206108	C	G	-0.141	0.019	1.8e-13	19:49206172	C	T	0.018	0.003	9.3e-12	C	T	-0.141	0.019	1.8e-13	9.5e-12	2862	2.3e-15	8.8e-08	2.1e-10	0.007	0.993	high	0.985	high
Anthropometric	Offspring birth weight	BWoff	19	48706172	49706172	gwaslocus_1253	CCL25	2705_5_2	trans	19:49206172	rs516246	FUT2	C	T	0.018	0.003	9.3e-12	C	T	0.143	0.02	2.9e-13	19:49206674	G	A	0.143	0.02	2.8e-13	19:49206172	C	T	0.018	0.003	9.3e-12	C	T	0.143	0.02	2.9e-13	9.6e-12	2862	3.6e-15	7.6e-08	3.4e-10	0.006	0.994	high	0.988	high
Anthropometric	Offspring birth weight	BWoff	19	48706172	49706172	gwaslocus_1253	FAM3B	9177_6_3	trans	19:49206172	rs516246	FUT2	C	T	0.018	0.003	9.3e-12	C	T	0.134	0.019	5.5e-12	19:49206674	G	A	0.134	0.019	4.2e-12	19:49206172	C	T	0.018	0.003	9.3e-12	C	T	0.134	0.019	5.5e-12	1.5e-11	2862	5.7e-14	1.5e-07	5.4e-09	0.013	0.987	high	0.974	high
Anthropometric	Offspring birth weight	BWoff	19	48706172	49706172	gwaslocus_1253	CCL15	3509_1_1	trans	19:49206172	rs516246	FUT2	C	T	0.018	0.003	9.3e-12	C	T	0.126	0.019	1.9e-11	19:49201217	T	C	0.134	0.019	4.6e-12	19:49206172	C	T	0.018	0.003	9.3e-12	C	T	0.126	0.019	1.9e-11	2.8e-11	2862	1.7e-13	2.7e-07	1.7e-08	0.024	0.976	high	0.953	high
Anthropometric	Own birth weight	BWown	3	11136508	12136508	gwaslocus_266	GABARAPL1	12661_44_3	trans	3:11636508	rs2574727	VGLL4	G	A	0.039	0.007	3e-08	A	G	-0.014	0.036	0.71	3:11252095	T	C	-0.132	0.019	1e-11	3:11305584	A	T	0.018	0.003	6e-08	A	T	-0.128	0.02	7.4e-11	6e-08	2838	1e-09	0.00069	2.6e-07	0.172	0.827	high	0.705	medium
Anthropometric	Own birth weight	BWown	6	29462889	30462889	gwaslocus_500	NPTX1	9256_78_3	trans	6:29962889	rs4959040	HLA-A	C	A	-0.019	0.004	3.8e-08	A	C	-0.167	0.021	9.9e-16	6:29922740	G	A	-0.206	0.019	1.2e-27	6:29962889	C	A	-0.019	0.004	3.8e-08	A	C	-0.167	0.021	9.9e-16	3.8e-08	8003	5.2e-25	0.00066	2e-22	0.245	0.754	medium	0.605	medium
Anthropometric	Own birth weight	BWown	6	29462889	30462889	gwaslocus_500	TAPBPL	6364_7_3	trans	6:29962889	rs4959040	HLA-A	C	A	-0.019	0.004	3.8e-08	A	C	-0.151	0.022	3e-12	6:29924389	G	A	-0.161	0.02	1.7e-15	6:29962889	C	A	-0.019	0.004	3.8e-08	A	C	-0.151	0.022	3e-12	3.8e-08	8003	1.3e-13	0.00093	4.8e-11	0.349	0.65	medium	0.481	low
Anthropometric	Own birth weight	BWown	6	30868451	31868451	gwaslocus_501	CREB3L4	11308_8_3	trans	6:31368451	rs6911024	MICA	T	C	0.038	0.005	1.9e-13	C	T	0.614	0.033	5.3e-75	6:31349844	G	A	1.136	0.042	1.8e-148	6:31368451	T	C	0.038	0.005	1.9e-13	C	T	0.614	0.033	5.3e-75	1.9e-13	8749	3.5e-148	2.2e-09	1.6e-141	0.009	0.991	high	0.982	high
Anthropometric	Own birth weight	BWown	12	110876921	113637572	gwaslocus_969	CXCL11	3038_9_2	trans	12:111884608	rs3184504	SH2B3	T	C	-0.037	0.003	1.4e-33	T	C	0.169	0.019	5.6e-18	12:111884608	T	C	0.169	0.019	5.6e-18	12:111884608	T	C	-0.037	0.003	1.4e-33	T	C	0.169	0.019	5.6e-18	5.6e-18	4310	7.3e-41	2.1e-29	1e-14	0.002	0.998	high	0.996	high
Anthropometric	Own birth weight	BWown	12	110876921	113637572	gwaslocus_969	THPO	5947_90_3	trans	12:111884608	rs3184504	SH2B3	T	C	-0.037	0.003	1.4e-33	T	C	-0.16	0.02	3.2e-16	12:111865049	C	G	-0.165	0.02	6.4e-17	12:111865049	C	G	-0.037	0.003	4.5e-32	C	G	-0.165	0.02	6.4e-17	6.4e-17	4310	2.5e-39	5.6e-29	3.5e-13	0.007	0.993	high	0.987	high
Anthropometric	Own birth weight	BWown	12	110876921	113637572	gwaslocus_969	ICAM2	14756_29_3	trans	12:111884608	rs3184504	SH2B3	T	C	-0.037	0.003	1.4e-33	T	C	0.132	0.019	6.9e-12	12:112486818	G	A	0.135	0.019	3.5e-12	12:112486818	A	G	0.026	0.003	1.6e-17	G	A	0.135	0.019	3.5e-12	3.5e-12	4310	6.2e-35	9.5e-29	8.6e-09	0.012	0.988	high	0.976	high
Anthropometric	Own birth weight	BWown	16	71727398	72727398	gwaslocus_1122	APOL1	11510_31_3	trans	16:72227398	rs35549608	PMFBP1	T	C	-0.025	0.004	7.1e-09	C	T	0.567	0.022	2.2e-136	16:72132129	T	C	0.593	0.022	2.6e-152	16:72227398	T	C	-0.025	0.004	7.1e-09	C	T	0.567	0.022	2.2e-136	7.1e-09	2210	3.3e-155	0.0013	2.7e-153	0.105	0.894	high	0.808	high
Anthropometric	Own birth weight	BWown	16	71727398	72727398	gwaslocus_1122	APOL1	11510_51_3	trans	16:72227398	rs35549608	PMFBP1	T	C	-0.025	0.004	7.1e-09	C	T	0.439	0.023	1.6e-81	16:72132129	T	C	0.461	0.022	2e-91	16:72227398	T	C	-0.025	0.004	7.1e-09	C	T	0.439	0.023	1.6e-81	7.1e-09	2210	2.4e-89	0.0013	2e-87	0.107	0.892	high	0.804	high
Anthropometric	Own birth weight	BWown	16	71727398	72727398	gwaslocus_1122	APOA1	2750_3_2	trans	16:72227398	rs35549608	PMFBP1	T	C	-0.025	0.004	7.1e-09	C	T	0.22	0.024	2.2e-20	16:72132129	T	C	0.227	0.024	7.2e-22	16:72227398	T	C	-0.025	0.004	7.1e-09	C	T	0.22	0.024	2.2e-20	7.1e-09	2210	3.6e-19	0.0004	3e-17	0.032	0.968	high	0.938	high
Anthropometric	Own birth weight	BWown	16	71727398	72727398	gwaslocus_1122	FTH1;FTL	3031_66_1	trans	16:72227398	rs35549608	PMFBP1	T	C	-0.025	0.004	7.1e-09	C	T	0.201	0.024	3.9e-17	16:72144174	C	T	0.208	0.023	1.1e-19	16:72227398	T	C	-0.025	0.004	7.1e-09	C	T	0.201	0.024	3.9e-17	7.1e-09	2210	2.2e-17	0.00028	1.8e-15	0.022	0.978	high	0.956	high
Anthropometric	Height	Height	1	16806675	17806675	gwaslocus_14	MFAP2	9294_45_3	cis	1:17306675	rs2284746	MFAP2	C	G	-0.04	0.001	1.5e-171	C	G	-0.164	0.018	7.6e-20	1:17331676	G	A	-0.169	0.018	9.6e-21	1:17331676	A	G	0.035	0.001	1.6e-132	G	A	-0.169	0.018	9.6e-21	9.6e-21	524	2.9e-186	2.6e-172	9.7e-17	0.008	0.992	high	0.985	high
Anthropometric	Height	Height	1	16806675	17806675	gwaslocus_14	SCGB1A1	10569_28_3	trans	1:17306675	rs2284746	MFAP2	C	G	-0.04	0.001	1.5e-171	C	G	-0.139	0.017	1.8e-15	1:17331676	G	A	-0.147	0.018	5.2e-17	1:17331676	A	G	0.035	0.001	1.6e-132	G	A	-0.147	0.018	5.2e-17	5.2e-17	524	5.8e-182	1.2e-171	1.9e-12	0.038	0.962	high	0.927	high
Anthropometric	Height	Height	1	76027518	77027518	gwaslocus_67	SELPLG	11266_8_3	trans	1:76527518	rs7545219	ST6GALNAC3	T	C	0.011	0.002	1.3e-13	T	C	-0.069	0.019	0.00024	1:76504146	T	C	-0.176	0.023	5.4e-14	1:76518132	T	G	-0.012	0.002	3.4e-11	G	T	-0.163	0.023	1.6e-12	3.6e-11	1105	1.4e-14	1.2e-06	5e-09	0.427	0.573	medium	0.401	low
Anthropometric	Height	Height	1	109322166	111370884	gwaslocus_75	GRN	4992_49_1	trans	1:109822166	rs599839	PSRC1	A	G	-0.016	0.002	7.2e-21	G	A	-0.603	0.02	3.5e-179	1:109821511	T	G	-0.607	0.02	1.4e-179	1:109822166	A	G	-0.016	0.002	7.2e-21	G	A	-0.603	0.02	3.5e-179	7.2e-21	1477	2.2e-199	2.6e-16	9.8e-186	0.01	0.99	high	0.979	high
Anthropometric	Height	Height	1	109322166	111370884	gwaslocus_75	PLA2G12B	9380_2_3	trans	1:109822166	rs599839	PSRC1	A	G	-0.016	0.002	7.2e-21	G	A	-0.34	0.022	4.1e-52	1:109817192	G	A	-0.343	0.022	6.2e-53	1:109822166	A	G	-0.016	0.002	7.2e-21	G	A	-0.34	0.022	4.1e-52	7.2e-21	1477	2.9e-63	1.5e-16	1.3e-49	0.005	0.995	high	0.989	high
Anthropometric	Height	Height	1	109322166	111370884	gwaslocus_75	CA10	13666_222_3	trans	1:109822166	rs599839	PSRC1	A	G	-0.016	0.002	7.2e-21	G	A	-0.329	0.023	1.1e-46	1:109821511	T	G	-0.332	0.023	6.9e-47	1:109822166	A	G	-0.016	0.002	7.2e-21	G	A	-0.329	0.023	1.1e-46	7.2e-21	1477	6.7e-57	1.9e-16	2.9e-43	0.007	0.993	high	0.986	high
Anthropometric	Height	Height	1	109322166	111370884	gwaslocus_75	FJX1	7921_65_3	trans	1:109822166	rs599839	PSRC1	A	G	-0.016	0.002	7.2e-21	G	A	-0.281	0.022	5.9e-37	1:109821511	T	G	-0.283	0.022	4.4e-37	1:109822166	A	G	-0.016	0.002	7.2e-21	G	A	-0.281	0.022	5.9e-37	7.2e-21	1477	1.2e-46	2.5e-16	5.1e-33	0.01	0.99	high	0.98	high
Anthropometric	Height	Height	1	109322166	111370884	gwaslocus_75	C1QTNF1	6304_8_3	trans	1:109822166	rs599839	PSRC1	A	G	-0.016	0.002	7.2e-21	G	A	-0.239	0.021	7.1e-29	1:109821511	T	G	-0.241	0.021	3.6e-29	1:109822166	A	G	-0.016	0.002	7.2e-21	G	A	-0.239	0.021	7.1e-29	7.2e-21	1477	3.1e-39	1.8e-16	1.4e-25	0.007	0.993	high	0.986	high
Anthropometric	Height	Height	1	109322166	111370884	gwaslocus_75	HFE2	3332_57_1	trans	1:109822166	rs599839	PSRC1	A	G	-0.016	0.002	7.2e-21	G	A	-0.225	0.022	8.3e-24	1:109821511	T	G	-0.23	0.022	1.2e-24	1:109822166	A	G	-0.016	0.002	7.2e-21	G	A	-0.225	0.022	8.3e-24	7.2e-21	1477	1.6e-34	2e-16	7e-21	0.008	0.992	high	0.984	high
Anthropometric	Height	Height	1	109322166	111370884	gwaslocus_75	CAT	3488_64_2	trans	1:109822166	rs599839	PSRC1	A	G	-0.016	0.002	7.2e-21	G	A	-0.18	0.023	1.9e-15	1:109818530	C	T	-0.181	0.023	1.3e-15	1:109818530	T	C	-0.016	0.002	1.9e-20	C	T	-0.181	0.023	1.3e-15	1.3e-15	1477	4.1e-26	1.4e-16	1.8e-12	0.005	0.995	high	0.989	high
Anthropometric	Height	Height	1	109322166	111370884	gwaslocus_75	IGFBP1	2771_35_2	trans	1:109822166	rs599839	PSRC1	A	G	-0.016	0.002	7.2e-21	G	A	-0.162	0.022	3.4e-13	1:109821511	T	G	-0.164	0.022	2.3e-13	1:109821511	T	G	0.015	0.002	5.5e-19	T	G	-0.164	0.022	2.3e-13	2.3e-13	1477	1.2e-23	1.8e-16	5.1e-10	0.007	0.993	high	0.986	high
Anthropometric	Height	Height	1	155606369	157452054	gwaslocus_93	NOG	8778_3_3	trans	1:156106369	rs476000	LMNA	A	G	0.025	0.003	2.2e-17	A	G	0.044	0.037	0.24	1:156434703	G	T	0.157	0.02	2.3e-15	1:156434703	T	G	-0.012	0.002	8.3e-15	G	T	0.157	0.02	2.3e-15	1.1e-14	1214	1.7e-20	3.3e-11	1.5e-10	0.281	0.719	medium	0.561	medium
Anthropometric	Height	Height	1	155606369	157452054	gwaslocus_93	MMP1	4924_32_1	trans	1:156106369	rs476000	LMNA	A	G	0.025	0.003	2.2e-17	A	G	0.035	0.037	0.34	1:156453247	T	A	-0.152	0.02	1.2e-14	1:156468243	A	T	-0.012	0.002	1e-15	T	A	-0.152	0.02	1.3e-14	1.4e-14	1214	2.3e-20	1.8e-11	2e-10	0.158	0.842	high	0.727	medium
Anthropometric	Height	Height	1	155606369	157452054	gwaslocus_93	NOG	5846_24_3	trans	1:156106369	rs476000	LMNA	A	G	0.025	0.003	2.2e-17	A	G	0.051	0.037	0.17	1:156430749	C	T	0.137	0.02	9.1e-12	1:156434703	T	G	-0.012	0.002	8.3e-15	G	T	0.134	0.02	1.1e-11	1.1e-11	1214	5e-17	3.2e-11	4.3e-07	0.277	0.723	medium	0.566	medium
Anthropometric	Height	Height	1	201222102	202222102	gwaslocus_134	MMP7	2789_26_2	trans	1:201722102	rs239980	NAV1	T	C	-0.011	0.002	7.1e-10	C	T	-0.069	0.025	0.0055	1:202008917	T	C	-0.148	0.018	6.2e-16	1:202008917	T	C	0.008	0.002	2e-07	T	C	-0.148	0.018	6.2e-16	2e-07	866	1.1e-12	0.0017	1.8e-10	0.272	0.726	medium	0.57	medium
Anthropometric	Height	Height	2	0	727201	gwaslocus_149	ACP1	3858_5_1	cis	2:227201	rs17713396	NDUFS1	T	C	0.016	0.002	6.7e-27	T	C	1.147	0.012	1e-300	2:178356	C	A	0.689	0.017	4.83206082945656e-319	2:227201	T	C	0.016	0.002	6.7e-27	T	C	1.147	0.012	1e-300	6.7e-27	649	0	2.5e-21	0	0.087	0.913	high	0.84	high
Anthropometric	Height	Height	2	1145673	2145673	gwaslocus_150	ACP1	3858_5_1	trans	2:1645673	rs17038954	PXDN	T	C	0.03	0.003	4.7e-24	T	C	0.196	0.039	6e-07	2:1639013	T	C	0.259	0.034	5.3e-14	2:1639013	T	C	0.025	0.003	1.3e-21	T	C	0.259	0.034	5.3e-14	5.3e-14	817	5.5e-26	1.7e-18	1.6e-09	0.047	0.953	high	0.91	high
Anthropometric	Height	Height	2	27241237	28819296	gwaslocus_156	NRP1	5542_22_2	trans	2:27741237	rs780094	GCKR	T	C	-0.021	0.002	2.8e-45	T	C	-0.126	0.018	8.9e-13	2:27730940	T	C	-0.131	0.018	1.3e-13	2:27730940	T	C	-0.021	0.001	3.1e-45	T	C	-0.131	0.018	1.3e-13	1.3e-13	932	3.3e-51	3.1e-44	1.3e-10	0	1	high	1	high
Anthropometric	Height	Height	2	53652927	56596892	gwaslocus_168	EFEMP1	8480_29_3	cis	2:56096892	rs3791679	EFEMP1	A	G	0.067	0.002	1e-300	G	A	0.183	0.021	2e-17	2:56032999	T	C	0.188	0.021	1.9e-18	2:56032999	T	C	-0.059	0.002	2.9e-263	T	C	0.188	0.021	1.9e-18	1.9e-18	3058	0	0	2.7e-14	0.019	0.981	high	0.962	high
Anthropometric	Height	Height	2	182678743	184203336	gwaslocus_235	FRZB	13740_51_3	cis	2:183703336	rs288326	FRZB	A	G	0.024	0.002	3.4e-26	A	G	0.514	0.033	3.5e-54	2:183703336	A	G	0.514	0.033	3.5e-54	2:183703336	A	G	0.024	0.002	3.4e-26	A	G	0.514	0.033	3.5e-54	3.4e-26	1269	2.9e-69	4.1e-23	8.5e-50	0	1	high	1	high
Anthropometric	Height	Height	3	8425041	10506079	gwaslocus_265	CRELD1	7628_40_3	cis	3:10006079	rs6768339	EMC3	A	C	-0.014	0.002	2.1e-16	C	A	-0.986	0.016	1e-300	3:10063960	C	T	-0.85	0.021	8.5e-306	3:10006079	A	C	-0.014	0.002	2.1e-16	C	A	-0.986	0.016	1e-300	2.1e-16	1929	0	3.3e-11	0	0.021	0.979	high	0.96	high
Anthropometric	Height	Height	3	193563153	195320658	gwaslocus_361	AAGAB	11926_23_3	trans	3:194063153	rs3732474	CPN2	A	G	-0.013	0.002	3.2e-16	A	G	-0.33	0.019	2.4e-67	3:194061561	A	G	-0.332	0.019	7.2e-68	3:194063153	A	G	-0.013	0.002	3.2e-16	A	G	-0.33	0.019	2.4e-67	3.2e-16	948	7.5e-75	5.2e-13	1.9e-65	0	1	high	0.999	high
Anthropometric	Height	Height	3	193563153	195320658	gwaslocus_361	CPN2	6415_90_3	cis	3:194063153	rs3732474	CPN2	A	G	-0.013	0.002	3.2e-16	A	G	0.117	0.019	9.2e-10	3:194061826	T	C	-0.405	0.022	4.9e-75	3:194061578	A	G	0.012	0.002	3.7e-14	A	G	-0.403	0.022	1.3e-74	3.7e-14	948	1.6e-79	1.8e-10	4e-70	0.463	0.537	medium	0.367	low
Anthropometric	Height	Height	3	193563153	195320658	gwaslocus_361	VWA2	7128_9_3	trans	3:194063153	rs3732474	CPN2	A	G	-0.013	0.002	3.2e-16	A	G	0.23	0.019	3.1e-33	3:194061826	T	C	-0.314	0.022	1.5e-44	3:194063153	A	G	-0.013	0.002	3.2e-16	A	G	0.23	0.019	3.1e-33	3.2e-16	948	3.5e-48	1.8e-10	8.8e-39	0.458	0.542	medium	0.372	low
Anthropometric	Height	Height	3	193563153	195320658	gwaslocus_361	A4GNT	10835_25_3	trans	3:194063153	rs3732474	CPN2	A	G	-0.013	0.002	3.2e-16	A	G	0.142	0.019	2.1e-13	3:194061561	A	G	0.143	0.019	2e-13	3:194061561	A	G	-0.013	0.002	3.7e-16	A	G	0.143	0.019	2e-13	2e-13	948	7.9e-20	7.8e-13	2e-10	0.001	0.999	high	0.998	high
Anthropometric	Height	Height	4	4516883	5516883	gwaslocus_369	CYTL1	8402_22_3	cis	4:5016883	rs11722554	CYTL1	A	G	-0.05	0.004	3.3e-36	A	G	-0.732	0.058	6.5e-36	4:5035587	G	A	0.31	0.022	6e-45	4:5016883	A	G	-0.05	0.004	3.3e-36	A	G	-0.732	0.058	6.5e-36	9.8e-36	1122	7.5e-69	7.4e-31	2.8e-39	0.279	0.721	medium	0.564	medium
Anthropometric	Height	Height	4	6441693	9108634	gwaslocus_373	CPZ	6493_9_3	cis	4:8608634	rs2302580	CPZ	T	C	-0.024	0.002	3.5e-57	T	C	-0.129	0.019	1.7e-11	4:8479754	A	G	-0.135	0.019	4.4e-13	4:8608634	T	C	-0.024	0.002	3.5e-57	T	C	-0.129	0.019	1.7e-11	1.7e-11	2225	1.3e-59	4.2e-53	1.4e-08	0.045	0.955	high	0.913	high
Anthropometric	Height	Height	5	95232569	96232569	gwaslocus_451	PCSK1	13388_57_3	cis	5:95732569	rs13168460	PCSK1	A	T	-0.019	0.002	1.6e-33	T	A	-1.004	0.015	1e-300	5:95539536	C	T	-0.718	0.017	1.48219693752374e-323	5:95732569	A	T	-0.019	0.002	1.6e-33	T	A	-1.004	0.015	1e-300	1.6e-33	911	0	1.3e-29	0	0.004	0.996	high	0.991	high
Anthropometric	Height	Height	5	128569848	132085958	gwaslocus_464	C1QTNF5	7810_20_3	trans	5:131585958	rs7701414	PDLIM4	A	G	-0.035	0.001	5.3e-131	G	A	-0.153	0.019	3.2e-16	5:131582356	T	C	-0.153	0.019	2.5e-16	5:131582356	T	C	0.035	0.001	5.1e-129	T	C	-0.153	0.019	2.5e-16	2.5e-16	2408	8.8e-144	1.8e-133	2.1e-12	0.041	0.959	high	0.921	high
Anthropometric	Height	Height	6	6386297	8225760	gwaslocus_494	BMP7	2972_57_2	trans	6:7725760	rs3812163	BMP6	A	T	-0.04	0.001	9.4e-175	T	A	0.12	0.018	9.7e-11	6:7700988	T	C	-0.133	0.018	6.4e-13	6:7700988	T	C	-0.038	0.001	5.1e-160	T	C	-0.133	0.018	6.4e-13	6.4e-13	2177	6.7e-183	5.9e-176	4.8e-08	0.418	0.582	medium	0.411	low
Anthropometric	Height	Height	6	29149105	30149105	gwaslocus_500	MICA	2730_58_2	trans	6:29649105	rs3131847	ZFP57	A	G	-0.019	0.002	1.4e-34	A	G	-0.124	0.02	1.5e-09	6:29645989	C	A	-0.437	0.037	1.5e-31	6:29647149	T	G	-0.037	0.003	4.3e-34	T	G	-0.437	0.037	1.5e-31	1.5e-31	73	5.6e-54	7.2e-30	2.4e-25	0.306	0.694	medium	0.532	medium
Anthropometric	Height	Height	6	29149105	30149105	gwaslocus_500	CREB3L4	11308_8_3	trans	6:29649105	rs3131847	ZFP57	A	G	-0.019	0.002	1.4e-34	A	G	0.064	0.02	0.0017	6:29645989	C	A	0.334	0.037	2.3e-19	6:29647149	T	G	-0.037	0.003	4.3e-34	T	G	0.334	0.037	2.3e-19	2.3e-19	73	2.1e-42	6.7e-30	9.1e-14	0.284	0.716	medium	0.558	medium
Anthropometric	Height	Height	6	95507698	96507698	gwaslocus_534	MANEA	8014_359_3	cis	6:96007698	rs13203302	MANEA	T	C	0.015	0.003	3.8e-09	T	C	-1.622	0.018	1e-300	6:95974657	C	A	-1.132	0.019	1e-300	6:96007698	T	C	0.015	0.003	3.8e-09	T	C	-1.622	0.018	1e-300	3.8e-09	903	0	0.00016	0	0.015	0.985	high	0.969	high
Anthropometric	Height	Height	7	12115698	13115698	gwaslocus_580	TMEM106B	8687_26_3	cis	7:12615698	rs1990224	SCIN	T	C	-0.012	0.001	1.1e-15	T	C	-0.033	0.019	0.083	7:12279761	C	A	-0.261	0.019	7.2e-42	7:12257549	A	G	0.012	0.002	1.5e-15	G	A	-0.253	0.019	1.2e-39	1.5e-15	1447	2.8e-46	2.6e-10	4.2e-37	0.399	0.601	medium	0.43	low
Anthropometric	Height	Height	8	40669276	41669276	gwaslocus_663	SFRP1	3221_54_1	cis	8:41169276	rs921142	SFRP1	T	C	0.012	0.002	3.1e-15	C	T	-0.13	0.019	4.8e-12	8:41174462	G	A	-0.131	0.019	2.8e-12	8:41174462	A	G	0.012	0.002	8e-15	G	A	-0.131	0.019	2.8e-12	2.8e-12	931	1.1e-16	7.3e-11	3.6e-09	0.001	0.999	high	0.997	high
Anthropometric	Height	Height	10	43612214	44612214	gwaslocus_759	CSGALNACT2	10772_21_3	cis	10:44112214	rs7478426	ZNF485	T	C	0.021	0.003	1.3e-11	T	C	-0.022	0.038	0.57	10:43642810	T	C	-0.385	0.018	5.1e-101	10:43677099	A	T	-0.011	0.002	2.8e-11	T	A	-0.384	0.018	1.1e-100	2.8e-11	970	3.2e-104	2.2e-07	1.2e-99	0.008	0.992	high	0.985	high
Anthropometric	Height	Height	10	63252159	65815231	gwaslocus_772	SMPD1	10818_36_3	trans	10:65315231	rs6479905	REEP3	A	G	0.017	0.001	7.5e-31	G	A	-0.141	0.019	4.3e-14	10:65308750	A	T	-0.141	0.018	2.2e-14	10:65308750	A	T	-0.014	0.001	5e-21	A	T	-0.141	0.018	2.2e-14	2.2e-14	2478	5e-36	4.8e-27	4.6e-11	0.044	0.956	high	0.916	high
Anthropometric	Height	Height	11	51017073	52017073	gwaslocus_853	SERPING1	13710_6_3	trans	11:51517073	rs4434990	OR4C46	A	G	0.02	0.002	1.2e-20	A	G	0.211	0.032	3.9e-11	11:51457277	A	G	0.237	0.032	2.8e-13	11:51457277	A	G	0.02	0.002	5.5e-18	A	G	0.237	0.032	2.8e-13	2.8e-13	163	3e-22	1e-15	3.8e-08	0.132	0.868	high	0.767	medium
Anthropometric	Height	Height	12	7124073	8124073	gwaslocus_908	TXNRD1	13967_14_3	trans	12:7624073	rs11054074	CD163	T	C	0.009	0.002	6.9e-09	C	T	0.084	0.019	1.4e-05	12:7665146	T	C	0.325	0.033	8.8e-23	12:7692201	A	C	0.015	0.003	8.7e-09	C	A	0.213	0.029	1.2e-13	8.7e-09	644	3.9e-20	0.00032	3.5e-18	0.028	0.972	high	0.946	high
Anthropometric	Height	Height	12	7124073	8124073	gwaslocus_908	MDH1	3853_56_1	trans	12:7624073	rs11054074	CD163	T	C	0.009	0.002	6.9e-09	C	T	0.047	0.019	0.012	12:7665146	T	C	0.228	0.032	1.1e-12	12:7665146	T	C	-0.015	0.003	3.9e-08	T	C	0.228	0.032	1.1e-12	3.9e-08	644	1.5e-10	0.00034	1.4e-08	0.03	0.97	high	0.942	high
Anthropometric	Height	Height	12	111711833	112711833	gwaslocus_969	CXCL11	3038_9_2	trans	12:112211833	rs2238151	ALDH2	T	C	-0.009	0.002	9.5e-10	C	T	-0.104	0.019	7e-08	12:111884608	T	C	0.169	0.019	5.6e-18	12:111884608	T	C	-0.009	0.001	1.3e-09	T	C	0.169	0.019	5.6e-18	1.3e-09	271	2.5e-17	4e-06	1.9e-14	0.002	0.998	high	0.996	high
Anthropometric	Height	Height	12	111711833	112711833	gwaslocus_969	THPO	5947_90_3	trans	12:112211833	rs2238151	ALDH2	T	C	-0.009	0.002	9.5e-10	C	T	0.078	0.019	5.7e-05	12:111884608	T	C	-0.16	0.02	3.2e-16	12:111884608	T	C	-0.009	0.001	1.3e-09	T	C	-0.16	0.02	3.2e-16	1.3e-09	271	1.2e-15	6.1e-06	9.1e-13	0.004	0.996	high	0.993	high
Anthropometric	Height	Height	12	111711833	112711833	gwaslocus_969	ICAM2	14756_29_3	trans	12:112211833	rs2238151	ALDH2	T	C	-0.009	0.002	9.5e-10	C	T	-0.06	0.019	0.0016	12:112486818	G	A	0.135	0.019	3.5e-12	12:111884608	T	C	-0.009	0.001	1.3e-09	T	C	0.132	0.019	6.9e-12	1.3e-09	271	2.2e-11	1.8e-05	1.7e-08	0.013	0.987	high	0.975	high
Anthropometric	Height	Height	14	94363636	96054142	gwaslocus_1040	PIM1	5359_65_3	trans	14:94863636	rs7151526	SERPINA1	A	C	0.054	0.004	2e-49	A	C	0.344	0.045	2.6e-14	14:94863636	A	C	0.344	0.045	2.6e-14	14:94863636	A	C	0.054	0.004	2e-49	A	C	0.344	0.045	2.6e-14	2.6e-14	2167	7.9e-53	4.3e-46	1.8e-10	0	1	high	1	high
Anthropometric	Height	Height	16	71112346	73144044	gwaslocus_1122	HP	3054_3_2	cis	16:72114002	rs217181	TXNL4B	T	C	0.019	0.002	7.7e-26	T	C	0.881	0.022	2.11366859359178e-310	16:72114002	T	C	0.881	0.022	2.11366859359178e-310	16:72114002	T	C	0.019	0.002	7.7e-26	T	C	0.881	0.022	2.11366859359178e-310	7.7e-26	1193	0	7.8e-23	0	0	1	high	1	high
Anthropometric	Height	Height	16	71112346	73144044	gwaslocus_1122	HP	7905_30_3	cis	16:72114002	rs217181	TXNL4B	T	C	0.019	0.002	7.7e-26	T	C	0.824	0.022	2.4e-267	16:72114002	T	C	0.824	0.022	2.4e-267	16:72114002	T	C	0.019	0.002	7.7e-26	T	C	0.824	0.022	2.4e-267	7.7e-26	1193	0	7.8e-23	5.5e-290	0	1	high	1	high
Anthropometric	Height	Height	16	71112346	73144044	gwaslocus_1122	SERPIND1	3316_58_1	trans	16:72114002	rs217181	TXNL4B	T	C	0.019	0.002	7.7e-26	T	C	0.377	0.023	1e-56	16:72114002	T	C	0.377	0.023	1e-56	16:72114002	T	C	0.019	0.002	7.7e-26	T	C	0.377	0.023	1e-56	7.7e-26	1193	1.3e-72	7.8e-23	1.7e-53	0	1	high	1	high
Anthropometric	Height	Height	16	71112346	73144044	gwaslocus_1122	SPARCL1	4467_49_2	trans	16:72114002	rs217181	TXNL4B	T	C	0.019	0.002	7.7e-26	T	C	-0.236	0.024	9.7e-23	16:72114002	T	C	-0.236	0.024	9.7e-23	16:72114002	T	C	0.019	0.002	7.7e-26	T	C	-0.236	0.024	9.7e-23	9.8e-23	1193	1.4e-38	7.8e-23	1.8e-19	0	1	high	1	high
Anthropometric	Height	Height	17	0	3386091	gwaslocus_1138	SERPINF1	7735_17_3	cis	17:1667674	rs12450371	SERPINF1	T	C	0.017	0.002	6.3e-27	T	C	-0.318	0.016	5.1e-83	17:1673276	C	T	-0.32	0.016	5.3e-84	17:1667674	T	C	0.017	0.002	6.3e-27	T	C	-0.318	0.016	5.1e-83	6.3e-27	2097	1.1e-101	4.8e-23	5.3e-81	0.022	0.978	high	0.957	high
Anthropometric	Height	Height	17	0	3386091	gwaslocus_1138	SERPINF1	9211_19_3	cis	17:1667674	rs12450371	SERPINF1	T	C	0.017	0.002	6.3e-27	T	C	-0.37	0.019	8.1e-80	17:1673276	C	T	-0.372	0.019	5.4e-81	17:1667674	T	C	0.017	0.002	6.3e-27	T	C	-0.37	0.019	8.1e-80	6.3e-27	2097	2.6e-98	6.8e-23	1.2e-77	0.031	0.969	high	0.939	high
Anthropometric	Height	Height	17	3439632	5301887	gwaslocus_1140	CYB5D2	10924_258_3	cis	17:3939632	rs8071809	ZZEF1	T	C	-0.012	0.002	3.7e-12	C	T	0.046	0.023	0.041	17:4061278	G	A	0.305	0.033	2.4e-20	17:3966243	A	G	-0.021	0.003	5.7e-12	A	G	0.291	0.033	1.1e-18	5.7e-12	1107	3.8e-21	3.6e-07	3.1e-15	0.298	0.702	medium	0.541	medium
Anthropometric	Height	Height	19	53700619	55205340	gwaslocus_1257	LILRB5	7015_8_3	cis	19:54705340	rs2304524	RPS9	C	G	0.01	0.002	1.9e-11	G	C	-0.15	0.019	4.1e-15	19:54753543	A	G	0.7	0.017	1e-300	19:54705340	C	G	0.01	0.002	1.9e-11	G	C	-0.15	0.019	4.1e-15	1.9e-11	826	0	7.1e-07	0	0.024	0.976	high	0.953	high
Anthropometric	Height	Height	19	53700619	55205340	gwaslocus_1257	LILRB2	5633_65_3	cis	19:54705340	rs2304524	RPS9	C	G	0.01	0.002	1.9e-11	G	C	-0.061	0.018	0.00088	19:54785593	A	G	0.614	0.02	1.7e-182	19:54753543	A	G	-0.01	0.002	5.9e-11	A	G	-0.137	0.018	9.8e-14	5.9e-11	826	2.6e-192	3.5e-06	9.1e-188	0.124	0.876	high	0.78	medium
Anthropometric	Height	Height	19	53700619	55205340	gwaslocus_1257	REXO2	13590_1_3	trans	19:54705340	rs2304524	RPS9	C	G	0.01	0.002	1.9e-11	G	C	-0.045	0.019	0.016	19:54753543	A	G	0.134	0.019	1.1e-12	19:54753543	A	G	-0.01	0.002	5.9e-11	A	G	0.134	0.019	1.1e-12	6e-11	826	7.5e-13	7.3e-07	2.6e-08	0.025	0.975	high	0.952	high
Anthropometric	Height	Height	20	43016156	45000794	gwaslocus_1283	YWHAB	14156_33_3	cis	20:43516156	rs2239535	YWHAB	A	G	0.019	0.002	3.1e-26	A	G	-0.176	0.021	1.6e-16	20:43543582	G	A	-0.172	0.019	6.2e-19	20:43543582	A	G	-0.014	0.002	1.6e-20	G	A	-0.172	0.019	6.2e-19	6.4e-19	1523	3.2e-34	8.6e-22	9e-15	0.023	0.977	high	0.955	high
Anthropometric	Height	Height	21	27793800	28793800	gwaslocus_1299	ADAMTS5	3168_8_2	cis	21:28293800	rs2830581	ADAMTS5	A	G	-0.018	0.002	4.3e-19	A	G	-1.015	0.022	1e-300	21:28342205	T	C	-0.96	0.023	3.31863894311565e-320	21:28293800	A	G	-0.018	0.002	4.3e-19	A	G	-1.015	0.022	1e-300	4.3e-19	1276	0	1.1e-14	0	0.004	0.996	high	0.992	high
Anthropometric	Height	Height	22	45341277	47936417	gwaslocus_1334	FBLN1	10819_108_3	cis	22:45841277	rs9614470	RIBC2	A	T	0.024	0.002	6e-39	A	T	-0.138	0.021	4.5e-11	22:45846472	A	C	-0.144	0.021	1e-11	22:45846472	A	C	0.023	0.002	7.9e-37	A	C	-0.144	0.021	1e-11	1e-11	2387	2e-41	7.1e-36	3.3e-08	0.011	0.989	high	0.978	high
Anthropometric	Age at Menopause	Menopause	10	5269827	6269827	gwaslocus_748	GDI2	2647_66_2	cis	10:5769827	rs10905065	TASOR2	A	G	-0.11	0.02	3.9e-08	G	A	-0.139	0.019	1.5e-13	10:5855403	C	G	-0.186	0.022	9.9e-17	10:5769827	A	G	-0.11	0.02	3.9e-08	G	A	-0.139	0.019	1.5e-13	3.9e-08	1077	1.1e-13	0.0022	1.5e-11	0.292	0.706	medium	0.546	medium
Anthropometric	Age at Menopause	Menopause	11	29726528	30726528	gwaslocus_841	CGA;FSHB	3032_11_2	cis	11:30226528	rs11031006	FSHB	A	G	0.22	0.03	8.5e-14	A	G	-0.146	0.017	1.7e-18	11:30215261	A	T	-0.162	0.018	7.3e-20	11:30226528	A	G	0.22	0.03	8.5e-14	A	G	-0.146	0.017	1.7e-18	8.5e-14	880	5.4e-23	9.7e-10	4e-16	0.006	0.994	high	0.988	high
Anthropometric	Waist-to-Hip Ratio adj BMI	WHRadjBMI	2	206541053	207541053	gwaslocus_240	CCL28	2890_59_2	trans	2:207041053	rs3732083	GPR1	T	C	-0.011	0.002	1.7e-10	C	T	-0.327	0.019	2.4e-66	2:207023508	C	T	-0.332	0.019	7.1e-68	2:207041053	T	C	-0.011	0.002	1.7e-10	C	T	-0.327	0.019	2.4e-66	1.7e-10	2282	1.9e-68	1.8e-05	6.9e-65	0.067	0.933	high	0.874	high
Anthropometric	Waist-to-Hip Ratio adj BMI	WHRadjBMI	2	215800482	216800482	gwaslocus_245	FN1	4131_72_2	cis	2:216300482	rs1250259	FN1	A	T	-0.016	0.002	1e-15	T	A	-0.5	0.019	3.3e-144	2:216300185	C	T	-0.5	0.019	2.4e-144	2:216300482	A	T	-0.016	0.002	1e-15	T	A	-0.5	0.019	3.3e-144	1e-15	2558	4.7e-156	5.1e-12	3.3e-147	0.003	0.997	high	0.995	high
Anthropometric	Waist-to-Hip Ratio adj BMI	WHRadjBMI	2	215800482	216800482	gwaslocus_245	FN1	3435_53_2	cis	2:216300482	rs1250259	FN1	A	T	-0.016	0.002	1e-15	T	A	-0.416	0.018	1.4e-111	2:216300185	C	T	-0.417	0.018	1e-111	2:216300482	A	T	-0.016	0.002	1e-15	T	A	-0.416	0.018	1.4e-111	1e-15	2558	2.5e-120	5.4e-12	1.8e-111	0.003	0.997	high	0.994	high
Anthropometric	Waist-to-Hip Ratio adj BMI	WHRadjBMI	2	215800482	216800482	gwaslocus_245	NPNT	6342_10_3	trans	2:216300482	rs1250259	FN1	A	T	-0.016	0.002	1e-15	T	A	-0.399	0.019	1.6e-90	2:216300482	T	A	-0.399	0.019	1.6e-90	2:216300482	A	T	-0.016	0.002	1e-15	T	A	-0.399	0.019	1.6e-90	1e-15	2558	8.8e-98	3.9e-12	6.3e-89	0.002	0.998	high	0.997	high
Anthropometric	Waist-to-Hip Ratio adj BMI	WHRadjBMI	2	215800482	216800482	gwaslocus_245	FN1	3434_34_1	cis	2:216300482	rs1250259	FN1	A	T	-0.016	0.002	1e-15	T	A	-0.349	0.02	3.8e-69	2:216300185	C	T	-0.349	0.02	2.9e-69	2:216300482	A	T	-0.016	0.002	1e-15	T	A	-0.349	0.02	3.8e-69	1e-15	2558	2.2e-75	6.4e-12	1.6e-66	0.004	0.996	high	0.993	high
Anthropometric	Waist-to-Hip Ratio adj BMI	WHRadjBMI	2	215800482	216800482	gwaslocus_245	SSR1	8106_15_3	trans	2:216300482	rs1250259	FN1	A	T	-0.016	0.002	1e-15	T	A	-0.182	0.02	8.6e-20	2:216306635	C	T	-0.185	0.02	4.1e-20	2:216300482	A	T	-0.016	0.002	1e-15	T	A	-0.182	0.02	8.6e-20	1e-15	2558	2e-25	2e-11	1.4e-16	0.013	0.987	high	0.974	high
Anthropometric	Waist-to-Hip Ratio adj BMI	WHRadjBMI	2	215800482	216800482	gwaslocus_245	NDUFS4	10584_7_3	trans	2:216300482	rs1250259	FN1	A	T	-0.016	0.002	1e-15	T	A	-0.181	0.02	2.6e-19	2:216306635	C	T	-0.182	0.02	1.9e-19	2:216300482	A	T	-0.016	0.002	1e-15	T	A	-0.181	0.02	2.6e-19	1e-15	2558	7e-25	1.3e-11	4.9e-16	0.008	0.992	high	0.983	high
Anthropometric	Waist-to-Hip Ratio adj BMI	WHRadjBMI	2	215800482	216800482	gwaslocus_245	P4HB	11450_110_3	trans	2:216300482	rs1250259	FN1	A	T	-0.016	0.002	1e-15	T	A	-0.165	0.019	2.8e-18	2:216300482	T	A	-0.165	0.019	2.8e-18	2:216300482	A	T	-0.016	0.002	1e-15	T	A	-0.165	0.019	2.8e-18	1e-15	2558	6.2e-24	1.3e-11	4.4e-15	0.008	0.992	high	0.984	high
Anthropometric	Waist-to-Hip Ratio adj BMI	WHRadjBMI	2	215800482	216800482	gwaslocus_245	MUSK	11547_84_3	trans	2:216300482	rs1250259	FN1	A	T	-0.016	0.002	1e-15	T	A	-0.17	0.02	6.3e-17	2:216300185	C	T	-0.171	0.02	4.8e-17	2:216300482	A	T	-0.016	0.002	1e-15	T	A	-0.17	0.02	6.3e-17	1.1e-15	2558	1.5e-22	8.3e-12	1.1e-13	0.005	0.995	high	0.99	high
Anthropometric	Waist-to-Hip Ratio adj BMI	WHRadjBMI	3	56687036	57687036	gwaslocus_295	IL17RD	3376_49_2	cis	3:57187036	rs17289049	IL17RD	A	G	-0.019	0.003	2e-10	G	A	0.393	0.029	2.5e-41	3:57125101	C	A	0.408	0.022	6.1e-72	3:57187036	A	G	-0.019	0.003	2e-10	G	A	0.393	0.029	2.5e-41	2e-10	2705	1.2e-71	2.3e-05	2.9e-68	0.056	0.944	high	0.895	high
Anthropometric	Waist-to-Hip Ratio adj BMI	WHRadjBMI	9	93472658	95948381	gwaslocus_713	RIPK2	8993_151_3	trans	9:95448381	rs10992414	IPPK	A	C	-0.022	0.002	1.1e-21	C	A	0.171	0.026	3.9e-11	9:95393049	A	G	0.18	0.026	3e-12	9:95393049	A	G	0.021	0.002	1.3e-19	A	G	0.18	0.026	3e-12	3e-12	7455	1.8e-23	4.1e-17	3.1e-08	0.072	0.928	high	0.866	high
Anthropometric	Waist-to-Hip Ratio adj BMI	WHRadjBMI	9	101260026	102260026	gwaslocus_719	COL15A1	8974_172_3	cis	9:101760026	rs4743305	COL15A1	T	C	0.011	0.002	1.1e-09	C	T	0.165	0.019	4.9e-18	9:101767984	A	G	0.251	0.029	2.9e-18	9:101760026	T	C	0.011	0.002	1.1e-09	C	T	0.165	0.019	4.9e-18	1.1e-09	2758	8.9e-18	2.6e-05	1.7e-14	0.048	0.952	high	0.908	high
Anthropometric	Waist-to-Hip Ratio adj BMI	WHRadjBMI	11	118680316	119680316	gwaslocus_890	PDE11A	5252_33_3	trans	11:119180316	rs7914	MCAM	A	G	0.012	0.002	2.4e-08	A	G	-0.025	0.021	0.22	11:118947154	C	T	0.122	0.018	7.5e-12	11:118942638	A	C	-0.009	0.002	3.5e-06	C	A	0.121	0.018	1.2e-11	3.5e-06	2068	1.2e-08	0.033	1.3e-07	0.345	0.622	medium	0.452	low
Anthropometric	Waist-to-Hip Ratio adj BMI	WHRadjBMI	12	128256938	129256938	gwaslocus_978	TMEM132C	7173_141_3	cis	12:128756938	rs7973997	TMEM132C	T	C	0.011	0.002	2.2e-08	T	C	-0.246	0.019	6.2e-37	12:128768520	T	C	-0.26	0.019	1.9e-40	12:128756938	T	C	0.011	0.002	2.2e-08	T	C	-0.246	0.019	6.2e-37	2.2e-08	3027	1.1e-37	0.0017	2.7e-36	0.042	0.956	high	0.916	high
Anthropometric	Waist-to-Hip Ratio adj BMI	WHRadjBMI	16	66918957	68471380	gwaslocus_1120	AGRP	2813_11_2	cis	16:67418957	rs16957415	LRRC36	A	G	0.031	0.004	3.3e-13	G	A	0.461	0.046	1.4e-23	16:67351696	T	C	0.465	0.046	9.5e-24	16:67418957	A	G	0.031	0.004	3.3e-13	G	A	0.461	0.046	1.4e-23	3.3e-13	1958	4.2e-26	1.2e-08	3.6e-19	0.102	0.898	high	0.815	high
Anthropometric	Waist-to-Hip Ratio adj BMI	WHRadjBMI	16	79244401	80244401	gwaslocus_1129	CGA;TSHB	3521_16_2	trans	16:79744401	rs17767383	MAF	A	G	0.01	0.002	2.3e-08	A	G	-0.16	0.021	3.8e-14	16:79748076	C	G	-0.164	0.021	9.8e-15	16:79744401	A	G	0.01	0.002	2.3e-08	A	G	-0.16	0.021	3.8e-14	2.3e-08	4113	6.1e-13	0.00067	2.8e-11	0.029	0.97	high	0.942	high
Anthropometric	Waist-to-Hip Ratio adj BMI	WHRadjBMI	17	7037792	8763334	gwaslocus_1143	ATP1B2	7218_87_3	cis	17:7537792	rs727428	SHBG	T	C	0.016	0.002	4.3e-18	T	C	0.217	0.019	6.8e-31	17:7549681	C	T	0.249	0.019	4.4e-40	17:7537792	T	C	0.016	0.002	4.3e-18	T	C	0.217	0.019	6.8e-31	4.3e-18	4135	1.7e-46	5.3e-13	1e-35	0.031	0.969	high	0.939	high
Anthropometric	Waist-to-Hip Ratio adj BMI	WHRadjBMI	19	18960541	19960541	gwaslocus_1236	PCYOX1	6431_68_3	trans	19:19460541	rs73001065	MAU2	C	G	0.022	0.004	3.7e-09	C	G	-0.234	0.034	5.7e-12	19:19477877	C	A	-0.244	0.032	3e-14	19:19460541	C	G	0.022	0.004	3.7e-09	C	G	-0.234	0.034	5.7e-12	3.7e-09	2109	2.3e-12	0.00024	5.5e-10	0.055	0.945	high	0.895	high
Anthropometric	Waist-to-Hip Ratio adj BMI	WHRadjBMI	19	44922946	46662346	gwaslocus_1250	TBCA	12501_10_3	trans	19:45422946	rs4420638	APOC1	A	G	0.023	0.002	6.8e-22	G	A	-1.007	0.02	1e-300	19:45395619	G	A	-0.899	0.023	1.2e-301	19:45422946	A	G	0.023	0.002	6.8e-22	G	A	-1.007	0.02	1e-300	6.8e-22	4978	0	4.8e-16	0	0.156	0.844	high	0.73	medium
Anthropometric	Waist-to-Hip Ratio adj BMI	WHRadjBMI	19	44922946	46662346	gwaslocus_1250	S100A13	7223_60_3	trans	19:45422946	rs4420638	APOC1	A	G	0.023	0.002	6.8e-22	G	A	-0.951	0.021	1e-300	19:45390333	G	A	-0.908	0.02	1e-300	19:45422946	A	G	0.023	0.002	6.8e-22	G	A	-0.951	0.021	1e-300	6.8e-22	4978	0	4.9e-16	0	0.159	0.841	high	0.725	medium
Anthropometric	Waist-to-Hip Ratio adj BMI	WHRadjBMI	19	44922946	46662346	gwaslocus_1250	ARL2	12587_65_3	trans	19:45422946	rs4420638	APOC1	A	G	0.023	0.002	6.8e-22	G	A	-0.851	0.022	1.6e-288	19:45394969	G	T	-0.838	0.02	4.15015142506647e-322	19:45422946	A	G	0.023	0.002	6.8e-22	G	A	-0.851	0.022	1.6e-288	6.8e-22	4978	0	4.9e-16	0	0.158	0.842	high	0.727	medium
Anthropometric	Waist-to-Hip Ratio adj BMI	WHRadjBMI	19	44922946	46662346	gwaslocus_1250	LRRN1	11293_14_3	trans	19:45422946	rs4420638	APOC1	A	G	0.023	0.002	6.8e-22	G	A	0.862	0.022	8.7e-287	19:45411941	C	T	1.049	0.023	1e-300	19:45422946	A	G	0.023	0.002	6.8e-22	G	A	0.862	0.022	8.7e-287	6.8e-22	4978	0	4.6e-18	0	0.001	0.999	high	0.999	high
Anthropometric	Waist-to-Hip Ratio adj BMI	WHRadjBMI	19	44922946	46662346	gwaslocus_1250	CUZD1	7943_16_3	trans	19:45422946	rs4420638	APOC1	A	G	0.023	0.002	6.8e-22	G	A	-0.451	0.024	3.5e-75	19:45416178	T	G	-0.721	0.021	8.1e-236	19:45422946	A	G	0.023	0.002	6.8e-22	G	A	-0.451	0.024	3.5e-75	6.8e-22	4978	5.3e-265	3.2e-16	1.7e-250	0.103	0.897	high	0.813	high
Anthropometric	Waist-to-Hip Ratio adj BMI	WHRadjBMI	19	44922946	46662346	gwaslocus_1250	IRF6	9999_1_3	trans	19:45422946	rs4420638	APOC1	A	G	0.023	0.002	6.8e-22	G	A	-0.592	0.023	3.8e-134	19:45411941	C	T	-0.716	0.025	3.6e-173	19:45422946	A	G	0.023	0.002	6.8e-22	G	A	-0.592	0.023	3.8e-134	6.8e-22	4978	2.7e-192	4.6e-18	8.8e-178	0.001	0.999	high	0.999	high
Anthropometric	Waist-to-Hip Ratio adj BMI	WHRadjBMI	19	44922946	46662346	gwaslocus_1250	HBQ1	7965_25_3	trans	19:45422946	rs4420638	APOC1	A	G	0.023	0.002	6.8e-22	G	A	-0.425	0.024	2.8e-69	19:45416178	T	G	-0.577	0.021	9.4e-152	19:45422946	A	G	0.023	0.002	6.8e-22	G	A	-0.425	0.024	2.8e-69	6.8e-22	4978	6.5e-168	2.6e-16	2.1e-153	0.084	0.916	high	0.845	high
Anthropometric	Waist-to-Hip Ratio adj BMI	WHRadjBMI	19	44922946	46662346	gwaslocus_1250	CTF1	13732_79_3	trans	19:45422946	rs4420638	APOC1	A	G	0.023	0.002	6.8e-22	G	A	0.499	0.02	9.1e-133	19:45411941	C	T	0.567	0.021	2.2e-149	19:45422946	A	G	0.023	0.002	6.8e-22	G	A	0.499	0.02	9.1e-133	6.8e-22	4978	9.9e-166	4.6e-18	3.2e-151	0.001	0.999	high	0.999	high
Anthropometric	Waist-to-Hip Ratio adj BMI	WHRadjBMI	19	44922946	46662346	gwaslocus_1250	TMCC3	8922_4_3	trans	19:45422946	rs4420638	APOC1	A	G	0.023	0.002	6.8e-22	G	A	-0.475	0.024	1.1e-82	19:45416178	T	G	-0.581	0.022	5.6e-147	19:45422946	A	G	0.023	0.002	6.8e-22	G	A	-0.475	0.024	1.1e-82	6.8e-22	4978	3.9e-163	1e-16	1.3e-148	0.033	0.967	high	0.937	high
Anthropometric	Waist-to-Hip Ratio adj BMI	WHRadjBMI	19	44922946	46662346	gwaslocus_1250	NEFL	10082_251_3	trans	19:45422946	rs4420638	APOC1	A	G	0.023	0.002	6.8e-22	G	A	-0.481	0.023	1.4e-95	19:45416741	T	C	-0.544	0.021	1.2e-144	19:45422946	A	G	0.023	0.002	6.8e-22	G	A	-0.481	0.023	1.4e-95	6.8e-22	4978	5.5e-160	1.9e-16	1.8e-145	0.06	0.94	high	0.886	high
Anthropometric	Waist-to-Hip Ratio adj BMI	WHRadjBMI	19	44922946	46662346	gwaslocus_1250	FAM159B	10635_33_3	trans	19:45422946	rs4420638	APOC1	A	G	0.023	0.002	6.8e-22	G	A	-0.383	0.024	6.3e-54	19:45416178	T	G	-0.532	0.022	1.9e-122	19:45422946	A	G	0.023	0.002	6.8e-22	G	A	-0.383	0.024	6.3e-54	6.8e-22	4978	1.1e-135	2.4e-16	3.7e-121	0.078	0.922	high	0.856	high
Anthropometric	Waist-to-Hip Ratio adj BMI	WHRadjBMI	19	44922946	46662346	gwaslocus_1250	MSN	5009_11_1	trans	19:45422946	rs4420638	APOC1	A	G	0.023	0.002	6.8e-22	G	A	0.512	0.024	1.1e-100	19:45411941	C	T	0.6	0.025	4.6e-121	19:45422946	A	G	0.023	0.002	6.8e-22	G	A	0.512	0.024	1.1e-100	6.8e-22	4978	7.6e-135	4.6e-18	2.5e-120	0.001	0.999	high	0.999	high
Anthropometric	Waist-to-Hip Ratio adj BMI	WHRadjBMI	19	44922946	46662346	gwaslocus_1250	GGT2	6334_9_3	trans	19:45422946	rs4420638	APOC1	A	G	0.023	0.002	6.8e-22	G	A	-0.356	0.025	7.4e-47	19:45416178	T	G	-0.5	0.022	1.8e-108	19:45422946	A	G	0.023	0.002	6.8e-22	G	A	-0.356	0.025	7.4e-47	6.8e-22	4978	1.1e-120	2.4e-16	3.7e-106	0.076	0.924	high	0.858	high
Anthropometric	Waist-to-Hip Ratio adj BMI	WHRadjBMI	19	44922946	46662346	gwaslocus_1250	C1orf56	5744_12_3	trans	19:45422946	rs4420638	APOC1	A	G	0.023	0.002	6.8e-22	G	A	0.444	0.024	5.7e-74	19:45416741	T	C	0.47	0.022	6.7e-97	19:45422946	A	G	0.023	0.002	6.8e-22	G	A	0.444	0.024	5.7e-74	6.8e-22	4978	2.1e-108	1.9e-16	6.9e-94	0.061	0.939	high	0.885	high
Anthropometric	Waist-to-Hip Ratio adj BMI	WHRadjBMI	19	44922946	46662346	gwaslocus_1250	AKT2	14685_17_3	trans	19:45422946	rs4420638	APOC1	A	G	0.023	0.002	6.8e-22	G	A	-0.334	0.024	1.7e-44	19:45416178	T	G	-0.456	0.021	1.1e-96	19:45422946	A	G	0.023	0.002	6.8e-22	G	A	-0.334	0.024	1.7e-44	6.8e-22	4978	4.8e-108	2.3e-16	1.6e-93	0.076	0.924	high	0.859	high
Anthropometric	Waist-to-Hip Ratio adj BMI	WHRadjBMI	19	44922946	46662346	gwaslocus_1250	NDE1	9765_4_3	trans	19:45422946	rs4420638	APOC1	A	G	0.023	0.002	6.8e-22	G	A	-0.41	0.024	3e-64	19:45411941	C	T	-0.514	0.025	4.3e-88	19:45422946	A	G	0.023	0.002	6.8e-22	G	A	-0.41	0.024	3e-64	6.8e-22	4978	7e-100	4.6e-18	2.3e-85	0.001	0.999	high	0.999	high
Anthropometric	Waist-to-Hip Ratio adj BMI	WHRadjBMI	19	44922946	46662346	gwaslocus_1250	TP53I11	13022_20_3	trans	19:45422946	rs4420638	APOC1	A	G	0.023	0.002	6.8e-22	G	A	-0.393	0.024	3.3e-57	19:45416178	T	G	-0.451	0.022	4.4e-88	19:45422946	A	G	0.023	0.002	6.8e-22	G	A	-0.393	0.024	3.3e-57	6.8e-22	4978	2.7e-99	1.4e-16	9e-85	0.045	0.955	high	0.914	high
Anthropometric	Waist-to-Hip Ratio adj BMI	WHRadjBMI	19	44922946	46662346	gwaslocus_1250	CRYZL1	9207_60_3	trans	19:45422946	rs4420638	APOC1	A	G	0.023	0.002	6.8e-22	G	A	-0.222	0.025	2.3e-19	19:45416178	T	G	-0.443	0.022	5.1e-86	19:45411941	T	C	0.026	0.003	2.3e-21	C	T	-0.258	0.026	1.7e-22	2.5e-21	4978	4.3e-97	1.7e-16	1.4e-82	0.054	0.946	high	0.898	high
Anthropometric	Waist-to-Hip Ratio adj BMI	WHRadjBMI	19	44922946	46662346	gwaslocus_1250	SNRPF	5494_52_3	trans	19:45422946	rs4420638	APOC1	A	G	0.023	0.002	6.8e-22	G	A	-0.359	0.023	2.9e-53	19:45411941	C	T	-0.454	0.025	3.8e-74	19:45422946	A	G	0.023	0.002	6.8e-22	G	A	-0.359	0.023	2.9e-53	6.8e-22	4978	2.1e-85	4.6e-18	6.7e-71	0.001	0.999	high	0.999	high
Anthropometric	Waist-to-Hip Ratio adj BMI	WHRadjBMI	19	44922946	46662346	gwaslocus_1250	YWHAE	8387_33_3	trans	19:45422946	rs4420638	APOC1	A	G	0.023	0.002	6.8e-22	G	A	0.348	0.025	2.5e-44	19:45411941	C	T	0.419	0.026	8.6e-56	19:45422946	A	G	0.023	0.002	6.8e-22	G	A	0.348	0.025	2.5e-44	6.8e-22	4978	1.2e-66	4.6e-18	3.8e-52	0.001	0.999	high	0.999	high
Anthropometric	Waist-to-Hip Ratio adj BMI	WHRadjBMI	19	44922946	46662346	gwaslocus_1250	AIMP1	2714_78_2	trans	19:45422946	rs4420638	APOC1	A	G	0.023	0.002	6.8e-22	G	A	-0.304	0.023	3.9e-40	19:45411941	C	T	-0.373	0.024	3.7e-52	19:45422946	A	G	0.023	0.002	6.8e-22	G	A	-0.304	0.023	3.9e-40	6.8e-22	4978	5.5e-63	4.6e-18	1.8e-48	0.001	0.999	high	0.999	high
Anthropometric	Waist-to-Hip Ratio adj BMI	WHRadjBMI	19	44922946	46662346	gwaslocus_1250	PSD	13055_53_3	trans	19:45422946	rs4420638	APOC1	A	G	0.023	0.002	6.8e-22	G	A	0.328	0.023	9.2e-46	19:45411941	C	T	0.372	0.024	5e-51	19:45422946	A	G	0.023	0.002	6.8e-22	G	A	0.328	0.023	9.2e-46	6.8e-22	4978	7.6e-62	4.6e-18	2.5e-47	0.001	0.999	high	0.999	high
Anthropometric	Waist-to-Hip Ratio adj BMI	WHRadjBMI	19	44922946	46662346	gwaslocus_1250	IFIT2	9853_3_3	trans	19:45422946	rs4420638	APOC1	A	G	0.023	0.002	6.8e-22	G	A	-0.264	0.024	2.9e-28	19:45416741	T	C	-0.314	0.022	6.1e-46	19:45422946	A	G	0.023	0.002	6.8e-22	G	A	-0.264	0.024	2.9e-28	6.8e-22	4978	1.3e-55	2.1e-16	4.2e-41	0.069	0.931	high	0.87	high
Anthropometric	Waist-to-Hip Ratio adj BMI	WHRadjBMI	19	44922946	46662346	gwaslocus_1250	PSG5	9314_9_3	trans	19:45422946	rs4420638	APOC1	A	G	0.023	0.002	6.8e-22	G	A	-0.239	0.024	1.6e-22	19:45416178	T	G	-0.308	0.022	2.5e-42	19:45422946	A	G	0.023	0.002	6.8e-22	G	A	-0.239	0.024	1.6e-22	8.4e-22	4978	3.3e-52	1.4e-16	1.1e-37	0.046	0.954	high	0.912	high
Anthropometric	Waist-to-Hip Ratio adj BMI	WHRadjBMI	19	44922946	46662346	gwaslocus_1250	NPTX2	6521_35_3	trans	19:45422946	rs4420638	APOC1	A	G	0.023	0.002	6.8e-22	G	A	-0.24	0.025	4.5e-22	19:45416178	T	G	-0.292	0.023	2.2e-37	19:45422946	A	G	0.023	0.002	6.8e-22	G	A	-0.24	0.025	4.5e-22	1.1e-21	4978	3.1e-47	1.4e-16	1e-32	0.046	0.954	high	0.912	high
Anthropometric	Waist-to-Hip Ratio adj BMI	WHRadjBMI	19	44922946	46662346	gwaslocus_1250	YWHAQ	7625_27_3	trans	19:45422946	rs4420638	APOC1	A	G	0.023	0.002	6.8e-22	G	A	-0.278	0.024	7.2e-30	19:45416741	T	C	-0.286	0.022	2e-36	19:45422946	A	G	0.023	0.002	6.8e-22	G	A	-0.278	0.024	7.2e-30	6.8e-22	4978	1.8e-46	9.3e-17	5.9e-32	0.029	0.971	high	0.943	high
Anthropometric	Waist-to-Hip Ratio adj BMI	WHRadjBMI	19	44922946	46662346	gwaslocus_1250	GSTM1	7239_9_3	trans	19:45422946	rs4420638	APOC1	A	G	0.023	0.002	6.8e-22	G	A	0.266	0.024	1.2e-28	19:45416741	T	C	0.273	0.022	4.6e-35	19:45422946	A	G	0.023	0.002	6.8e-22	G	A	0.266	0.024	1.2e-28	6.8e-22	4978	5e-45	1.2e-16	1.6e-30	0.037	0.963	high	0.928	high
Anthropometric	Waist-to-Hip Ratio adj BMI	WHRadjBMI	19	44922946	46662346	gwaslocus_1250	HLA-DRB3	6962_5_3	trans	19:45422946	rs4420638	APOC1	A	G	0.023	0.002	6.8e-22	G	A	-0.15	0.023	1.3e-10	19:45416178	T	G	-0.26	0.021	1.4e-33	19:45418790	T	C	0.022	0.002	3.3e-20	C	T	-0.259	0.021	2.7e-33	3.3e-20	4978	1.7e-43	1.4e-16	5.4e-29	0.044	0.956	high	0.916	high
Anthropometric	Waist-to-Hip Ratio adj BMI	WHRadjBMI	19	44922946	46662346	gwaslocus_1250	KLRC3	11571_75_3	trans	19:45422946	rs4420638	APOC1	A	G	0.023	0.002	6.8e-22	G	A	-0.097	0.023	3.1e-05	19:45412079	T	C	-0.407	0.036	6e-29	19:45418790	T	C	0.022	0.002	3.3e-20	C	T	-0.23	0.021	8.6e-27	3.3e-20	4978	4.1e-37	5.5e-16	1.3e-22	0.179	0.821	high	0.696	medium
Anthropometric	Waist-to-Hip Ratio adj BMI	WHRadjBMI	19	44922946	46662346	gwaslocus_1250	HDAC8	2859_69_2	trans	19:45422946	rs4420638	APOC1	A	G	0.023	0.002	6.8e-22	G	A	-0.16	0.023	2e-12	19:45416178	T	G	-0.221	0.021	5.5e-26	19:45418790	T	C	0.022	0.002	3.3e-20	C	T	-0.219	0.021	1.5e-25	3.3e-20	4978	6.9e-36	1.5e-16	2.3e-21	0.049	0.951	high	0.906	high
Anthropometric	Waist-to-Hip Ratio adj BMI	WHRadjBMI	19	44922946	46662346	gwaslocus_1250	ARFGAP1	11556_19_3	trans	19:45422946	rs4420638	APOC1	A	G	0.023	0.002	6.8e-22	G	A	-0.162	0.024	1.3e-11	19:45416178	T	G	-0.229	0.022	2.9e-25	19:45418790	T	C	0.022	0.002	3.3e-20	C	T	-0.227	0.022	7.6e-25	3.3e-20	4978	3.6e-35	1.5e-16	1.2e-20	0.049	0.951	high	0.907	high
Anthropometric	Waist-to-Hip Ratio adj BMI	WHRadjBMI	19	44922946	46662346	gwaslocus_1250	TOM1L1	13652_2_3	trans	19:45422946	rs4420638	APOC1	A	G	0.023	0.002	6.8e-22	G	A	-0.136	0.023	1.8e-09	19:45418790	C	T	-0.212	0.021	2e-24	19:45418790	T	C	0.022	0.002	3.3e-20	C	T	-0.212	0.021	2e-24	3.3e-20	4978	1.4e-34	9.6e-17	4.5e-20	0.031	0.969	high	0.941	high
Anthropometric	Waist-to-Hip Ratio adj BMI	WHRadjBMI	19	44922946	46662346	gwaslocus_1250	CRP	4337_49_2	trans	19:45422946	rs4420638	APOC1	A	G	0.023	0.002	6.8e-22	G	A	-0.216	0.025	1.5e-17	19:45411941	C	T	-0.269	0.027	3.6e-23	19:45411941	T	C	0.026	0.003	2.3e-21	C	T	-0.269	0.027	3.6e-23	2.3e-21	4978	3.6e-34	4.6e-18	1.2e-19	0.001	0.999	high	0.999	high
Anthropometric	Waist-to-Hip Ratio adj BMI	WHRadjBMI	19	44922946	46662346	gwaslocus_1250	CPE	5343_74_3	trans	19:45422946	rs4420638	APOC1	A	G	0.023	0.002	6.8e-22	G	A	0.193	0.022	2.1e-18	19:45411941	C	T	0.212	0.024	3.2e-19	19:45411941	T	C	0.026	0.003	2.3e-21	C	T	0.212	0.024	3.2e-19	3.3e-19	4978	2.4e-30	6.7e-18	7.7e-16	0.001	0.999	high	0.998	high
Anthropometric	Waist-to-Hip Ratio adj BMI	WHRadjBMI	19	44922946	46662346	gwaslocus_1250	ADAM11	6586_19_3	trans	19:45422946	rs4420638	APOC1	A	G	0.023	0.002	6.8e-22	G	A	-0.138	0.024	5e-09	19:45416741	T	C	-0.18	0.022	1.5e-16	19:45416741	T	C	-0.021	0.002	5.3e-20	T	C	-0.18	0.022	1.5e-16	1.5e-16	4978	1.5e-26	1.5e-16	4.9e-12	0.048	0.952	high	0.908	high
Anthropometric	Waist-to-Hip Ratio adj BMI	WHRadjBMI	19	44922946	46662346	gwaslocus_1250	POLR1C	12939_1_3	trans	19:45422946	rs4420638	APOC1	A	G	0.023	0.002	6.8e-22	G	A	0.159	0.024	1.5e-11	19:45415713	A	G	0.216	0.027	3.2e-15	19:45415935	T	G	-0.023	0.003	6.8e-15	T	G	0.216	0.027	3.2e-15	1e-14	4978	2.1e-25	1.1e-16	6.9e-11	0.034	0.966	high	0.935	high
Anthropometric	Waist-to-Hip Ratio adj BMI	WHRadjBMI	19	44922946	46662346	gwaslocus_1250	PLA2G7	5015_15_1	trans	19:45422946	rs4420638	APOC1	A	G	0.023	0.002	6.8e-22	G	A	0.163	0.024	3e-11	19:45411941	C	T	0.192	0.026	2.3e-13	19:45411941	T	C	0.026	0.003	2.3e-21	C	T	0.192	0.026	2.3e-13	2.3e-13	4978	1.2e-24	5.8e-18	3.8e-10	0.001	0.999	high	0.998	high
Anthropometric	Waist-to-Hip Ratio adj BMI	WHRadjBMI	19	44922946	46662346	gwaslocus_1250	GAL3ST2	10734_339_3	trans	19:45422946	rs4420638	APOC1	A	G	0.023	0.002	6.8e-22	G	A	0.159	0.024	1.6e-11	19:45418790	C	T	0.159	0.022	3.4e-13	19:45418790	T	C	0.022	0.002	3.3e-20	C	T	0.159	0.022	3.4e-13	3.4e-13	4978	3.3e-24	4e-17	1.1e-09	0.012	0.988	high	0.976	high
Anthropometric	Waist-to-Hip Ratio adj BMI	WHRadjBMI	19	44922946	46662346	gwaslocus_1250	RAB14	14283_12_3	trans	19:45422946	rs4420638	APOC1	A	G	0.023	0.002	6.8e-22	G	A	-0.093	0.023	4.3e-05	19:45416741	T	C	-0.152	0.021	6.3e-13	19:45416741	T	C	-0.021	0.002	5.3e-20	T	C	-0.152	0.021	6.3e-13	6.3e-13	4978	3.9e-23	1.4e-16	1.3e-08	0.044	0.956	high	0.916	high
Anthropometric	Waist-to-Hip Ratio adj BMI	WHRadjBMI	19	44922946	46662346	gwaslocus_1250	RALA	14332_3_3	trans	19:45422946	rs4420638	APOC1	A	G	0.023	0.002	6.8e-22	G	A	-0.145	0.025	4e-09	19:45411941	C	T	-0.189	0.026	9.4e-13	19:45411941	T	C	0.026	0.003	2.3e-21	C	T	-0.189	0.026	9.4e-13	9.4e-13	4978	4.4e-24	4.6e-18	1.5e-09	0.001	0.999	high	0.999	high
Anthropometric	Waist-to-Hip Ratio adj BMI	WHRadjBMI	19	44922946	46662346	gwaslocus_1250	CLK2	11327_56_3	trans	19:45422946	rs4420638	APOC1	A	G	0.023	0.002	6.8e-22	G	A	0.134	0.024	2.7e-08	19:45415713	A	G	0.195	0.028	2.7e-12	19:45415935	T	G	-0.023	0.003	6.8e-15	T	G	0.195	0.028	2.7e-12	2.7e-12	4978	1.7e-21	1.3e-15	5.5e-07	0.432	0.568	medium	0.397	low
Anthropometric	Waist-to-Hip Ratio adj BMI	WHRadjBMI	19	48748730	49748730	gwaslocus_1253	BPIFA2	5695_5_3	trans	19:49248730	rs838145	IZUMO1	A	G	-0.012	0.002	2.4e-10	A	G	-0.355	0.019	5e-78	19:49206674	G	A	-0.474	0.019	1.2e-135	19:49248730	A	G	-0.012	0.002	2.4e-10	A	G	-0.355	0.019	5e-78	2.4e-10	2843	3.4e-139	0.00026	6.2e-136	0.473	0.527	medium	0.357	low
Anthropometric	Waist-to-Hip Ratio adj BMI	WHRadjBMI	19	48748730	49748730	gwaslocus_1253	FAM3D	13102_1_3	trans	19:49248730	rs838145	IZUMO1	A	G	-0.012	0.002	2.4e-10	A	G	0.316	0.019	4.4e-63	19:49206674	G	A	0.416	0.019	7.4e-106	19:49248730	A	G	-0.012	0.002	2.4e-10	A	G	0.316	0.019	4.4e-63	2.4e-10	2843	1.9e-106	0.00027	3.5e-103	0.491	0.509	medium	0.341	low
Anthropometric	Waist-to-Hip Ratio adj BMI	WHRadjBMI	19	48748730	49748730	gwaslocus_1253	FAM177A1	8039_41_3	trans	19:49248730	rs838145	IZUMO1	A	G	-0.012	0.002	2.4e-10	A	G	0.159	0.019	9e-17	19:49206108	C	G	0.249	0.019	4.4e-38	19:49248730	A	G	-0.012	0.002	2.4e-10	A	G	0.159	0.019	9e-17	2.4e-10	2843	2.6e-36	0.00028	4.7e-33	0.496	0.504	medium	0.337	low
Anthropometric	Waist-to-Hip Ratio adj BMI	WHRadjBMI	19	48748730	49748730	gwaslocus_1253	SECTM1	13093_6_3	trans	19:49248730	rs838145	IZUMO1	A	G	-0.012	0.002	2.4e-10	A	G	0.142	0.019	4.3e-14	19:49206108	C	G	0.213	0.019	4.4e-29	19:49248730	A	G	-0.012	0.002	2.4e-10	A	G	0.142	0.019	4.3e-14	2.4e-10	2843	3e-27	0.00026	5.4e-24	0.465	0.535	medium	0.365	low
Anthropometric	Waist-to-Hip Ratio adj BMI	WHRadjBMI	19	48748730	49748730	gwaslocus_1253	C6orf58	7154_92_3	trans	19:49248730	rs838145	IZUMO1	A	G	-0.012	0.002	2.4e-10	A	G	-0.145	0.019	2.5e-14	19:49206108	C	G	-0.186	0.019	5.5e-22	19:49248730	A	G	-0.012	0.002	2.4e-10	A	G	-0.145	0.019	2.5e-14	2.4e-10	2843	3.3e-20	0.00026	5.9e-17	0.471	0.529	medium	0.36	low
Anthropometric	Waist-to-Hip Ratio adj BMI	WHRadjBMI	19	48748730	49748730	gwaslocus_1253	FGF19	13724_27_3	trans	19:49248730	rs838145	IZUMO1	A	G	-0.012	0.002	2.4e-10	A	G	0.116	0.019	1.6e-09	19:49206674	G	A	0.177	0.019	7.8e-20	19:49228272	T	C	-0.011	0.002	1.2e-09	T	C	0.14	0.019	9.3e-13	1.2e-09	2843	4.3e-18	0.00027	7.8e-15	0.493	0.507	medium	0.339	low
Anthropometric	Waist-to-Hip Ratio adj BMI	WHRadjBMI	19	48748730	49748730	gwaslocus_1253	GKN2	6416_8_3	trans	19:49248730	rs838145	IZUMO1	A	G	-0.012	0.002	2.4e-10	A	G	0.079	0.019	3.9e-05	19:49206108	C	G	0.174	0.02	5.7e-19	19:49228272	T	C	-0.011	0.002	1.2e-09	T	C	0.119	0.02	1.3e-09	2.5e-09	2843	3.1e-17	0.00026	5.5e-14	0.475	0.525	medium	0.356	low
Anthropometric	Waist-to-Hip Ratio adj BMI	WHRadjBMI	19	48748730	49748730	gwaslocus_1253	CCL25	2705_5_2	trans	19:49248730	rs838145	IZUMO1	A	G	-0.012	0.002	2.4e-10	A	G	0.09	0.019	3.1e-06	19:49206674	G	A	0.143	0.02	2.8e-13	19:49218060	T	C	0.012	0.002	4.7e-09	C	T	0.122	0.02	5.2e-10	5.2e-09	2843	1.2e-11	0.00026	2.2e-08	0.467	0.532	medium	0.363	low
Cancer	Breast cancer	BC	9	135649399	136649399	gwaslocus_741	SELE	3470_1_2	trans	9:136149399	rs507666	ABO	A	G	0.043	0.008	2.9e-08	A	G	-1.157	0.024	1e-300	9:136151806	C	T	-0.968	0.024	1.53160350210786e-322	9:136149399	A	G	0.043	0.008	2.9e-08	A	G	-1.157	0.024	1e-300	2.9e-08	3246	0	6.1e-05	0	0.004	0.996	high	0.993	high
Cancer	Breast cancer	BC	9	135649399	136649399	gwaslocus_741	ADGRF5	6409_57_3	trans	9:136149399	rs507666	ABO	A	G	0.043	0.008	2.9e-08	A	G	-0.964	0.025	1.6e-285	9:136149399	A	G	-0.964	0.025	1.6e-285	9:136149399	A	G	0.043	0.008	2.9e-08	A	G	-0.964	0.025	1.6e-285	2.9e-08	3246	2.75441552946764e-311	6.1e-05	0	0.004	0.996	high	0.993	high
Cancer	Breast cancer	BC	9	135649399	136649399	gwaslocus_741	ROBO4	9232_1_3	trans	9:136149399	rs507666	ABO	A	G	0.043	0.008	2.9e-08	A	G	-0.863	0.025	1.7e-233	9:136149399	A	G	-0.863	0.025	1.7e-233	9:136149399	A	G	0.043	0.008	2.9e-08	A	G	-0.863	0.025	1.7e-233	2.9e-08	3246	4.8e-248	6.1e-05	3.6e-246	0.004	0.996	high	0.993	high
Cancer	Breast cancer	BC	9	135649399	136649399	gwaslocus_741	FAM3D	13102_1_3	trans	9:136149399	rs507666	ABO	A	G	0.043	0.008	2.9e-08	A	G	0.76	0.027	1.3e-158	9:136146597	T	C	0.747	0.022	3.2e-225	9:136149399	A	G	0.043	0.008	2.9e-08	A	G	0.76	0.027	1.3e-158	2.9e-08	3246	8.1e-239	0.0022	6.1e-237	0.162	0.836	high	0.718	medium
Cancer	Breast cancer	BC	9	135649399	136649399	gwaslocus_741	QSOX2	8397_147_3	trans	9:136149399	rs507666	ABO	A	G	0.043	0.008	2.9e-08	A	G	0.707	0.026	1.4e-152	9:136146597	T	C	0.658	0.021	9e-192	9:136149399	A	G	0.043	0.008	2.9e-08	A	G	0.707	0.026	1.4e-152	2.9e-08	3246	1e-199	0.0022	7.7e-198	0.162	0.836	high	0.718	medium
Cancer	Breast cancer	BC	9	135649399	136649399	gwaslocus_741	IL3RA	13744_37_3	trans	9:136149399	rs507666	ABO	A	G	0.043	0.008	2.9e-08	A	G	-0.757	0.026	3.9e-177	9:136149399	A	G	-0.757	0.026	3.9e-177	9:136149399	A	G	0.043	0.008	2.9e-08	A	G	-0.757	0.026	3.9e-177	2.9e-08	3246	8.3e-183	6.1e-05	6.3e-181	0.004	0.996	high	0.993	high
Cancer	Breast cancer	BC	9	135649399	136649399	gwaslocus_741	INSR	3448_13_2	trans	9:136149399	rs507666	ABO	A	G	0.043	0.008	2.9e-08	A	G	-0.718	0.026	1.6e-154	9:136149399	A	G	-0.718	0.026	1.6e-154	9:136149399	A	G	0.043	0.008	2.9e-08	A	G	-0.718	0.026	1.6e-154	2.9e-08	3246	1.5e-157	6.1e-05	1.1e-155	0.004	0.996	high	0.993	high
Cancer	Breast cancer	BC	9	135649399	136649399	gwaslocus_741	ICAM2	14756_29_3	trans	9:136149399	rs507666	ABO	A	G	0.043	0.008	2.9e-08	A	G	-0.715	0.027	3.3e-147	9:136155000	T	C	-0.715	0.027	1.6e-148	9:136149399	A	G	0.043	0.008	2.9e-08	A	G	-0.715	0.027	3.3e-147	2.9e-08	3246	4.3e-151	6.1e-05	3.2e-149	0.004	0.996	high	0.993	high
Cancer	Breast cancer	BC	9	135649399	136649399	gwaslocus_741	KDR	3651_50_5	trans	9:136149399	rs507666	ABO	A	G	0.043	0.008	2.9e-08	A	G	-0.611	0.027	1.8e-105	9:136149399	A	G	-0.611	0.027	1.8e-105	9:136149399	A	G	0.043	0.008	2.9e-08	A	G	-0.611	0.027	1.8e-105	2.9e-08	3246	9.1e-105	6.1e-05	6.9e-103	0.004	0.996	high	0.993	high
Cancer	Breast cancer	BC	9	135649399	136649399	gwaslocus_741	EPHA4	7190_50_3	trans	9:136149399	rs507666	ABO	A	G	0.043	0.008	2.9e-08	A	G	-0.56	0.027	8.5e-92	9:136149399	A	G	-0.56	0.027	8.5e-92	9:136149399	A	G	0.043	0.008	2.9e-08	A	G	-0.56	0.027	8.5e-92	2.9e-08	3246	1.8e-90	6.1e-05	1.4e-88	0.004	0.996	high	0.993	high
Cancer	Breast cancer	BC	9	135649399	136649399	gwaslocus_741	GOLM1	8983_7_3	trans	9:136149399	rs507666	ABO	A	G	0.043	0.008	2.9e-08	A	G	0.451	0.028	4.3e-58	9:136146597	T	C	0.471	0.023	6.7e-91	9:136149399	A	G	0.043	0.008	2.9e-08	A	G	0.451	0.028	4.3e-58	2.9e-08	3246	1.5e-88	0.0022	1.1e-86	0.162	0.836	high	0.718	medium
Cancer	Breast cancer	BC	9	135649399	136649399	gwaslocus_741	FLT4	2358_19_2	trans	9:136149399	rs507666	ABO	A	G	0.043	0.008	2.9e-08	A	G	-0.567	0.028	7.7e-87	9:136149399	A	G	-0.567	0.028	7.7e-87	9:136149399	A	G	0.043	0.008	2.9e-08	A	G	-0.567	0.028	7.7e-87	2.9e-08	3246	2.9e-85	6.1e-05	2.2e-83	0.004	0.996	high	0.993	high
Cancer	Breast cancer	BC	9	135649399	136649399	gwaslocus_741	ICAM5	8245_27_3	trans	9:136149399	rs507666	ABO	A	G	0.043	0.008	2.9e-08	A	G	-0.534	0.028	3.8e-77	9:136149399	A	G	-0.534	0.028	3.8e-77	9:136149399	A	G	0.043	0.008	2.9e-08	A	G	-0.534	0.028	3.8e-77	2.9e-08	3246	2.6e-75	6.1e-05	1.9e-73	0.004	0.996	high	0.993	high
Cancer	Breast cancer	BC	9	135649399	136649399	gwaslocus_741	ENG	4908_6_1	trans	9:136149399	rs507666	ABO	A	G	0.043	0.008	2.9e-08	A	G	-0.467	0.028	1e-61	9:136149399	A	G	-0.467	0.028	1e-61	9:136149399	A	G	0.043	0.008	2.9e-08	A	G	-0.467	0.028	1e-61	2.9e-08	3246	1.4e-59	6.1e-05	1.1e-57	0.004	0.996	high	0.993	high
Cancer	Breast cancer	BC	9	135649399	136649399	gwaslocus_741	KIN	14643_27_3	trans	9:136149399	rs507666	ABO	A	G	0.043	0.008	2.9e-08	A	G	-0.427	0.028	2.6e-53	9:136149399	A	G	-0.427	0.028	2.6e-53	9:136149399	A	G	0.043	0.008	2.9e-08	A	G	-0.427	0.028	2.6e-53	2.9e-08	3246	3.7e-51	6.1e-05	2.8e-49	0.004	0.996	high	0.993	high
Cancer	Breast cancer	BC	9	135649399	136649399	gwaslocus_741	ISLR2	8528_74_3	trans	9:136149399	rs507666	ABO	A	G	0.043	0.008	2.9e-08	A	G	-0.419	0.029	8e-48	9:136149830	A	G	-0.418	0.028	6.4e-48	9:136149399	A	G	0.043	0.008	2.9e-08	A	G	-0.419	0.029	8e-48	2.9e-08	3246	7.8e-46	6.1e-05	5.9e-44	0.004	0.996	high	0.993	high
Cancer	Breast cancer	BC	9	135649399	136649399	gwaslocus_741	GLCE	7808_5_3	trans	9:136149399	rs507666	ABO	A	G	0.043	0.008	2.9e-08	A	G	0.411	0.028	4.7e-47	9:136141870	T	C	0.413	0.028	2.6e-47	9:136149399	A	G	0.043	0.008	2.9e-08	A	G	0.411	0.028	4.7e-47	2.9e-08	3246	5.6e-45	8.1e-05	4.2e-43	0.005	0.995	high	0.99	high
Cancer	Breast cancer	BC	9	135649399	136649399	gwaslocus_741	C1GALT1C1	5735_54_3	trans	9:136149399	rs507666	ABO	A	G	0.043	0.008	2.9e-08	A	G	0.283	0.021	2.2e-42	9:136146597	T	C	0.25	0.017	3.9e-47	9:136149399	A	G	0.043	0.008	2.9e-08	A	G	0.283	0.021	2.2e-42	2.9e-08	3246	1.9e-43	0.0022	1.4e-41	0.163	0.835	high	0.716	medium
Cancer	Breast cancer	BC	9	135649399	136649399	gwaslocus_741	MET	2837_3_2	trans	9:136149399	rs507666	ABO	A	G	0.043	0.008	2.9e-08	A	G	-0.405	0.028	2.2e-45	9:136149830	A	G	-0.404	0.028	1.8e-45	9:136149399	A	G	0.043	0.008	2.9e-08	A	G	-0.405	0.028	2.2e-45	2.9e-08	3246	2.3e-43	6.1e-05	1.7e-41	0.004	0.996	high	0.993	high
Cancer	Breast cancer	BC	9	135649399	136649399	gwaslocus_741	LIFR	5837_49_3	trans	9:136149399	rs507666	ABO	A	G	0.043	0.008	2.9e-08	A	G	-0.386	0.028	3.4e-43	9:136149830	A	G	-0.385	0.028	2.7e-43	9:136149399	A	G	0.043	0.008	2.9e-08	A	G	-0.386	0.028	3.4e-43	2.9e-08	3246	3e-41	6.1e-05	2.3e-39	0.004	0.996	high	0.993	high
Cancer	Breast cancer	BC	9	135649399	136649399	gwaslocus_741	CHST15	4469_78_2	trans	9:136149399	rs507666	ABO	A	G	0.043	0.008	2.9e-08	A	G	-0.326	0.028	3.3e-30	9:136146597	T	C	-0.327	0.024	5.7e-43	9:136149399	A	G	0.043	0.008	2.9e-08	A	G	-0.326	0.028	3.3e-30	2.9e-08	3246	2.4e-39	0.0027	1.8e-37	0.202	0.796	medium	0.661	medium
Cancer	Breast cancer	BC	9	135649399	136649399	gwaslocus_741	CD200	5112_73_3	trans	9:136149399	rs507666	ABO	A	G	0.043	0.008	2.9e-08	A	G	-0.372	0.028	1.8e-39	9:136149830	A	G	-0.372	0.028	1.3e-39	9:136149399	A	G	0.043	0.008	2.9e-08	A	G	-0.372	0.028	1.8e-39	2.9e-08	3246	1.7e-37	6.1e-05	1.3e-35	0.004	0.996	high	0.993	high
Cancer	Breast cancer	BC	9	135649399	136649399	gwaslocus_741	CHST15	14097_86_3	trans	9:136149399	rs507666	ABO	A	G	0.043	0.008	2.9e-08	A	G	-0.306	0.028	5.4e-27	9:136145425	A	C	-0.311	0.024	4e-38	9:136149399	A	G	0.043	0.008	2.9e-08	A	G	-0.306	0.028	5.4e-27	2.9e-08	3246	2.8e-34	0.0038	2.1e-32	0.288	0.708	medium	0.548	medium
Cancer	Breast cancer	BC	9	135649399	136649399	gwaslocus_741	ACE	10714_7_3	trans	9:136149399	rs507666	ABO	A	G	0.043	0.008	2.9e-08	A	G	-0.368	0.029	3.3e-37	9:136149399	A	G	-0.368	0.029	3.3e-37	9:136149399	A	G	0.043	0.008	2.9e-08	A	G	-0.368	0.029	3.3e-37	2.9e-08	3246	5.6e-35	6.1e-05	4.2e-33	0.004	0.996	high	0.993	high
Cancer	Breast cancer	BC	9	135649399	136649399	gwaslocus_741	ICAM4	6550_4_3	trans	9:136149399	rs507666	ABO	A	G	0.043	0.008	2.9e-08	A	G	-0.359	0.029	3.8e-35	9:136141870	T	C	-0.36	0.029	2.8e-35	9:136149399	A	G	0.043	0.008	2.9e-08	A	G	-0.359	0.029	3.8e-35	2.9e-08	3246	3.4e-33	6.1e-05	2.5e-31	0.004	0.996	high	0.993	high
Cancer	Breast cancer	BC	9	135649399	136649399	gwaslocus_741	ICAM5	5124_62_3	trans	9:136149399	rs507666	ABO	A	G	0.043	0.008	2.9e-08	A	G	-0.336	0.029	2.2e-31	9:136149399	A	G	-0.336	0.029	2.2e-31	9:136149399	A	G	0.043	0.008	2.9e-08	A	G	-0.336	0.029	2.2e-31	2.9e-08	3246	1.7e-29	6.1e-05	1.3e-27	0.004	0.996	high	0.993	high
Cancer	Breast cancer	BC	9	135649399	136649399	gwaslocus_741	ICAM4	9461_2_3	trans	9:136149399	rs507666	ABO	A	G	0.043	0.008	2.9e-08	A	G	-0.321	0.029	2.3e-28	9:136141870	T	C	-0.323	0.029	1.1e-28	9:136149399	A	G	0.043	0.008	2.9e-08	A	G	-0.321	0.029	2.3e-28	2.9e-08	3246	1.3e-26	6.1e-05	9.6e-25	0.004	0.996	high	0.993	high
Cancer	Breast cancer	BC	9	135649399	136649399	gwaslocus_741	SELP	4154_57_2	trans	9:136149399	rs507666	ABO	A	G	0.043	0.008	2.9e-08	A	G	-0.317	0.029	8e-28	9:136149399	A	G	-0.317	0.029	8e-28	9:136149399	A	G	0.043	0.008	2.9e-08	A	G	-0.317	0.029	8e-28	2.9e-08	3246	6.7e-26	6.1e-05	5.1e-24	0.004	0.996	high	0.993	high
Cancer	Breast cancer	BC	9	135649399	136649399	gwaslocus_741	CASC4	10613_33_3	trans	9:136149399	rs507666	ABO	A	G	0.043	0.008	2.9e-08	A	G	0.225	0.028	2.3e-15	9:136146597	T	C	0.254	0.024	8.9e-27	9:136149399	A	G	0.043	0.008	2.9e-08	A	G	0.225	0.028	2.3e-15	2.9e-08	3246	3.8e-23	0.0023	2.9e-21	0.176	0.821	high	0.697	medium
Cancer	Breast cancer	BC	9	135649399	136649399	gwaslocus_741	IGF1R	4232_19_2	trans	9:136149399	rs507666	ABO	A	G	0.043	0.008	2.9e-08	A	G	-0.273	0.027	4e-23	9:136149399	A	G	-0.273	0.027	4e-23	9:136149399	A	G	0.043	0.008	2.9e-08	A	G	-0.273	0.027	4e-23	2.9e-08	3246	2.7e-21	6.1e-05	2e-19	0.004	0.996	high	0.993	high
Cancer	Breast cancer	BC	9	135649399	136649399	gwaslocus_741	L1CAM	4246_40_2	trans	9:136149399	rs507666	ABO	A	G	0.043	0.008	2.9e-08	A	G	-0.277	0.029	4.8e-22	9:136149399	A	G	-0.277	0.029	4.8e-22	9:136149399	A	G	0.043	0.008	2.9e-08	A	G	-0.277	0.029	4.8e-22	2.9e-08	3246	2.9e-20	6.1e-05	2.2e-18	0.004	0.996	high	0.993	high
Cancer	Breast cancer	BC	9	135649399	136649399	gwaslocus_741	ICAM2	5486_73_3	trans	9:136149399	rs507666	ABO	A	G	0.043	0.008	2.9e-08	A	G	-0.259	0.027	2.6e-21	9:136149399	A	G	-0.259	0.027	2.6e-21	9:136149399	A	G	0.043	0.008	2.9e-08	A	G	-0.259	0.027	2.6e-21	2.9e-08	3246	1.3e-19	6.1e-05	9.9e-18	0.004	0.996	high	0.993	high
Cancer	Breast cancer	BC	9	135649399	136649399	gwaslocus_741	SEMA6A	7945_10_3	trans	9:136149399	rs507666	ABO	A	G	0.043	0.008	2.9e-08	A	G	-0.265	0.028	7.7e-21	9:136149399	A	G	-0.265	0.028	7.7e-21	9:136149399	A	G	0.043	0.008	2.9e-08	A	G	-0.265	0.028	7.7e-21	2.9e-08	3246	4e-19	6.1e-05	3e-17	0.004	0.996	high	0.993	high
Cancer	Breast cancer	BC	9	135649399	136649399	gwaslocus_741	FAM3B	9177_6_3	trans	9:136149399	rs507666	ABO	A	G	0.043	0.008	2.9e-08	A	G	0.268	0.029	3.4e-20	9:136141870	T	C	0.268	0.029	2.8e-20	9:136149399	A	G	0.043	0.008	2.9e-08	A	G	0.268	0.029	3.4e-20	2.9e-08	3246	1.6e-18	6.6e-05	1.2e-16	0.004	0.996	high	0.992	high
Cancer	Breast cancer	BC	9	135649399	136649399	gwaslocus_741	FAM177A1	8039_41_3	trans	9:136149399	rs507666	ABO	A	G	0.043	0.008	2.9e-08	A	G	-0.23	0.029	3.5e-15	9:136146597	T	C	-0.223	0.024	5.8e-20	9:136149399	A	G	0.043	0.008	2.9e-08	A	G	-0.23	0.029	3.5e-15	2.9e-08	3246	1.7e-16	0.0025	1.3e-14	0.184	0.813	high	0.685	medium
Cancer	Breast cancer	BC	9	135649399	136649399	gwaslocus_741	CD109	3290_50_2	trans	9:136149399	rs507666	ABO	A	G	0.043	0.008	2.9e-08	A	G	-0.26	0.029	1.1e-19	9:136149830	A	G	-0.26	0.028	9.5e-20	9:136149399	A	G	0.043	0.008	2.9e-08	A	G	-0.26	0.029	1.1e-19	2.9e-08	3246	3.6e-18	6.1e-05	2.7e-16	0.004	0.996	high	0.993	high
Cancer	Breast cancer	BC	9	135649399	136649399	gwaslocus_741	B3GNT2	7980_72_3	trans	9:136149399	rs507666	ABO	A	G	0.043	0.008	2.9e-08	A	G	0.253	0.028	7.6e-19	9:136142203	C	A	0.193	0.021	1e-19	9:136149399	A	G	0.043	0.008	2.9e-08	A	G	0.253	0.028	7.6e-19	2.9e-08	3246	1.3e-17	0.0019	1e-15	0.143	0.855	high	0.747	medium
Cancer	Breast cancer	BC	9	135649399	136649399	gwaslocus_741	GNS	3616_3_5	trans	9:136149399	rs507666	ABO	A	G	0.043	0.008	2.9e-08	A	G	-0.217	0.028	1.9e-14	9:136145425	A	C	-0.214	0.024	5.3e-19	9:136149399	A	G	0.043	0.008	2.9e-08	A	G	-0.217	0.028	1.9e-14	2.9e-08	3246	1.6e-15	0.0034	1.2e-13	0.252	0.744	medium	0.593	medium
Cancer	Breast cancer	BC	9	135649399	136649399	gwaslocus_741	CCL28	2890_59_2	trans	9:136149399	rs507666	ABO	A	G	0.043	0.008	2.9e-08	A	G	-0.255	0.029	2.6e-18	9:136155000	T	C	-0.256	0.029	1.3e-18	9:136149399	A	G	0.043	0.008	2.9e-08	A	G	-0.255	0.029	2.6e-18	2.9e-08	3246	5.1e-17	6.3e-05	3.8e-15	0.004	0.996	high	0.992	high
Cancer	Breast cancer	BC	9	135649399	136649399	gwaslocus_741	MET	11814_29_3	trans	9:136149399	rs507666	ABO	A	G	0.043	0.008	2.9e-08	A	G	-0.247	0.029	1e-17	9:136149399	A	G	-0.247	0.029	1e-17	9:136149399	A	G	0.043	0.008	2.9e-08	A	G	-0.247	0.029	1e-17	2.9e-08	3246	3.4e-16	6.1e-05	2.6e-14	0.004	0.996	high	0.993	high
Cancer	Breast cancer	BC	9	135649399	136649399	gwaslocus_741	ICAM1	4342_10_3	trans	9:136149399	rs507666	ABO	A	G	0.043	0.008	2.9e-08	A	G	-0.249	0.029	1.4e-17	9:136149399	A	G	-0.249	0.029	1.4e-17	9:136149399	A	G	0.043	0.008	2.9e-08	A	G	-0.249	0.029	1.4e-17	2.9e-08	3246	5.2e-16	6.2e-05	3.9e-14	0.004	0.996	high	0.993	high
Cancer	Breast cancer	BC	9	135649399	136649399	gwaslocus_741	TPST2	8024_64_3	trans	9:136149399	rs507666	ABO	A	G	0.043	0.008	2.9e-08	A	G	0.224	0.028	9.9e-16	9:136141870	T	C	0.225	0.028	7.2e-16	9:136149399	A	G	0.043	0.008	2.9e-08	A	G	0.224	0.028	9.9e-16	2.9e-08	3246	2.4e-14	6.2e-05	1.8e-12	0.004	0.996	high	0.993	high
Cancer	Breast cancer	BC	9	135649399	136649399	gwaslocus_741	IL6ST	2620_4_2	trans	9:136149399	rs507666	ABO	A	G	0.043	0.008	2.9e-08	A	G	-0.226	0.028	1.1e-15	9:136149399	A	G	-0.226	0.028	1.1e-15	9:136149399	A	G	0.043	0.008	2.9e-08	A	G	-0.226	0.028	1.1e-15	2.9e-08	3246	3.3e-14	6.2e-05	2.5e-12	0.004	0.996	high	0.993	high
Cancer	Breast cancer	BC	9	135649399	136649399	gwaslocus_741	DPEP2	8327_26_3	trans	9:136149399	rs507666	ABO	A	G	0.043	0.008	2.9e-08	A	G	-0.223	0.028	2.2e-15	9:136149830	A	G	-0.224	0.028	1.2e-15	9:136149399	A	G	0.043	0.008	2.9e-08	A	G	-0.223	0.028	2.2e-15	2.9e-08	3246	3.6e-14	9.3e-05	2.7e-12	0.006	0.994	high	0.988	high
Cancer	Breast cancer	BC	9	135649399	136649399	gwaslocus_741	CHST12	6626_81_3	trans	9:136149399	rs507666	ABO	A	G	0.043	0.008	2.9e-08	A	G	0.218	0.028	1.1e-14	9:136141870	T	C	0.219	0.028	9.9e-15	9:136149399	A	G	0.043	0.008	2.9e-08	A	G	0.218	0.028	1.1e-14	2.9e-08	3246	2.3e-13	6.2e-05	1.7e-11	0.004	0.996	high	0.993	high
Cancer	Breast cancer	BC	9	135649399	136649399	gwaslocus_741	JAG1	5092_51_3	trans	9:136149399	rs507666	ABO	A	G	0.043	0.008	2.9e-08	A	G	-0.198	0.028	7.4e-13	9:136149830	A	G	-0.199	0.027	5.4e-13	9:136149399	A	G	0.043	0.008	2.9e-08	A	G	-0.198	0.028	7.4e-13	2.9e-08	3246	1.3e-11	6.2e-05	9.8e-10	0.004	0.996	high	0.993	high
Cancer	Breast cancer	BC	9	135649399	136649399	gwaslocus_741	AMY2B	10439_57_3	trans	9:136149399	rs507666	ABO	A	G	0.043	0.008	2.9e-08	A	G	-0.207	0.029	1.1e-12	9:136149830	A	G	-0.208	0.029	8.8e-13	9:136149399	A	G	0.043	0.008	2.9e-08	A	G	-0.207	0.029	1.1e-12	2.9e-08	3246	1.9e-11	8.3e-05	1.4e-09	0.005	0.995	high	0.989	high
Cancer	Breast cancer	BC	9	135649399	136649399	gwaslocus_741	ISLR2	13124_20_3	trans	9:136149399	rs507666	ABO	A	G	0.043	0.008	2.9e-08	A	G	-0.192	0.028	8.5e-12	9:136146597	T	C	-0.167	0.023	1.1e-12	9:136149399	A	G	0.043	0.008	2.9e-08	A	G	-0.192	0.028	8.5e-12	2.9e-08	3246	7.9e-11	0.00017	5.9e-09	0.012	0.988	high	0.976	high
Cancer	Breast cancer	BC	9	135649399	136649399	gwaslocus_741	CCL25	2705_5_2	trans	9:136149399	rs507666	ABO	A	G	0.043	0.008	2.9e-08	A	G	-0.201	0.029	8.8e-12	9:136149830	A	G	-0.201	0.029	7.3e-12	9:136149399	A	G	0.043	0.008	2.9e-08	A	G	-0.201	0.029	8.8e-12	2.9e-08	3246	1.4e-10	7.6e-05	1e-08	0.005	0.995	high	0.99	high
Cancer	Endometrial cancer	EC	12	111384608	112384608	gwaslocus_969	CXCL11	3038_9_2	trans	12:111884608	rs3184504	SH2B3	C	T	0.098	0.015	1.1e-10	T	C	0.169	0.019	5.6e-18	12:111884608	T	C	0.169	0.019	5.6e-18	12:111884608	C	T	0.098	0.015	1.1e-10	T	C	0.169	0.019	5.6e-18	1.1e-10	1030	6.2e-19	1.8e-07	1.2e-14	0.003	0.997	high	0.995	high
Cancer	Endometrial cancer	EC	12	111384608	112384608	gwaslocus_969	THPO	5947_90_3	trans	12:111884608	rs3184504	SH2B3	C	T	0.098	0.015	1.1e-10	T	C	-0.16	0.02	3.2e-16	12:111865049	C	G	-0.165	0.02	6.4e-17	12:111884608	C	T	0.098	0.015	1.1e-10	T	C	-0.16	0.02	3.2e-16	1.1e-10	1030	8.7e-18	1.9e-07	1.7e-13	0.003	0.997	high	0.995	high
Cancer	Endometrial cancer	EC	12	111384608	112384608	gwaslocus_969	ICAM2	14756_29_3	trans	12:111884608	rs3184504	SH2B3	C	T	0.098	0.015	1.1e-10	T	C	0.132	0.019	6.9e-12	12:111865049	C	G	0.133	0.019	5.6e-12	12:111884608	C	T	0.098	0.015	1.1e-10	T	C	0.132	0.019	6.9e-12	1.2e-10	1030	3.7e-13	2.8e-07	7.1e-09	0.004	0.996	high	0.991	high
Cancer	Epithelial ovarian cancer	EOC	5	785974	1785974	gwaslocus_427	THPO	5947_90_3	trans	5:1285974	rs7705526	TERT	A	C	NA	0.03	1.6e-20	A	C	-0.137	0.02	6e-12	5:1285974	A	C	-0.137	0.02	6e-12	5:1285974	A	C	NA	0.03	1.6e-20	A	C	-0.137	0.02	6e-12	6e-12	3265	2e-22	3.8e-17	5.5e-09	0	1	high	1	high
Cancer	Prostate cancer	PC	10	45053729	46604943	gwaslocus_762	MSMB	10620_21_3	trans	10:46104943	rs7075427	ZFAND4	A	C	0.117	0.015	1e-14	C	A	0.302	0.031	2.3e-22	10:46135971	T	C	0.26	0.023	6.8e-30	10:46104943	A	C	0.117	0.015	1e-14	C	A	0.302	0.031	2.3e-22	1e-14	3195	3.3e-33	4.4e-10	3.3e-25	0.043	0.957	high	0.917	high
Cancer	Prostate cancer	PC	10	51049496	52049496	gwaslocus_766	MSMB	10620_21_3	cis	10:51549496	rs10993994	MSMB	T	C	0.208	0.008	2.3e-147	T	C	-0.893	0.014	1e-300	10:51491927	T	G	-0.651	0.016	9.9e-307	10:51549496	T	C	0.208	0.008	2.3e-147	T	C	-0.893	0.014	1e-300	2.3e-147	509	0	3.5e-144	0	0	1	high	1	high
Cancer	Prostate cancer	PC	11	107643456	108643456	gwaslocus_880	KDELC2	8296_117_3	cis	11:108143456	rs1800057	ATM	C	G	-0.15	0.026	8.1e-09	G	C	-1.825	0.066	5.7e-157	11:108143456	G	C	-1.825	0.066	5.7e-157	11:108143456	C	G	-0.15	0.026	8.1e-09	G	C	-1.825	0.066	5.7e-157	8.1e-09	2156	4.7e-139	6.1e-06	2.5e-136	0.002	0.998	high	0.995	high
Cardiometabolic	Atrial fibrillation	AF	10	64821147	65821147	gwaslocus_772	SMPD1	10818_36_3	trans	10:65321147	rs12245149	REEP3	C	A	0.047	0.007	1.7e-12	A	C	-0.141	0.019	4.3e-14	10:65308750	A	T	-0.141	0.018	2.2e-14	10:65321147	C	A	0.047	0.007	1.7e-12	A	C	-0.141	0.019	4.3e-14	1.7e-12	2701	9.2e-18	1.7e-08	5.3e-11	0.096	0.904	high	0.824	high
Cardiometabolic	Atrial fibrillation	AF	10	76351503	77351503	gwaslocus_781	DUSP13	6525_17_3	cis	10:76851503	rs6480769	DUSP13	T	A	-0.039	0.007	1.1e-08	T	A	-0.41	0.018	3.8e-111	10:76847993	C	G	-0.41	0.018	1.5e-111	10:76851503	T	A	-0.039	0.007	1.1e-08	T	A	-0.41	0.018	3.8e-111	1.1e-08	1664	1.6e-113	4.6e-05	1e-110	0.03	0.97	high	0.942	high
Cardiometabolic	Atrial fibrillation	AF	17	6952977	7952977	gwaslocus_1143	TNFSF12	5939_42_3	cis	17:7452977	rs9899183	TNFSF12-TNFSF13	C	T	-0.045	0.008	2e-09	C	T	0.81	0.018	1e-300	17:7438050	A	G	0.725	0.018	6.22478345726249e-314	17:7452977	C	T	-0.045	0.008	2e-09	C	T	0.81	0.018	1e-300	2e-09	2477	0	6.5e-05	0	0.119	0.881	high	0.787	medium
Cardiometabolic	Any ischemic stroke = AIS	AIS	9	135655000	136655000	gwaslocus_741	SELE	3470_1_2	trans	9:136155000	rs635634	ABO	T	C	0.077	0.013	9.2e-09	T	C	-1.148	0.024	1e-300	9:136151806	C	T	-0.968	0.024	1.53160350210786e-322	9:136155000	T	C	0.077	0.013	9.2e-09	T	C	-1.148	0.024	1e-300	9.2e-09	3161	0	0.0012	0	0.163	0.836	high	0.718	medium
Cardiometabolic	Any ischemic stroke = AIS	AIS	9	135655000	136655000	gwaslocus_741	ADGRF5	6409_57_3	trans	9:136155000	rs635634	ABO	T	C	0.077	0.013	9.2e-09	T	C	-0.953	0.025	3.3e-281	9:136149399	A	G	-0.964	0.025	1.6e-285	9:136155000	T	C	0.077	0.013	9.2e-09	T	C	-0.953	0.025	3.3e-281	9.2e-09	3161	2.4582816008118e-310	0.00055	3.3e-308	0.073	0.926	high	0.862	high
Cardiometabolic	Any ischemic stroke = AIS	AIS	9	135655000	136655000	gwaslocus_741	ROBO4	9232_1_3	trans	9:136155000	rs635634	ABO	T	C	0.077	0.013	9.2e-09	T	C	-0.853	0.025	2.1e-229	9:136149399	A	G	-0.863	0.025	1.7e-233	9:136155000	T	C	0.077	0.013	9.2e-09	T	C	-0.853	0.025	2.1e-229	9.2e-09	3161	4.4e-247	0.00057	5.9e-245	0.076	0.924	high	0.858	high
Cardiometabolic	Any ischemic stroke = AIS	AIS	9	135655000	136655000	gwaslocus_741	FAM3D	13102_1_3	trans	9:136155000	rs635634	ABO	T	C	0.077	0.013	9.2e-09	T	C	0.75	0.027	1.2e-155	9:136146597	T	C	0.747	0.022	3.2e-225	9:136155000	T	C	0.077	0.013	9.2e-09	T	C	0.75	0.027	1.2e-155	9.2e-09	3161	1.5e-239	0.00039	2e-237	0.051	0.948	high	0.902	high
Cardiometabolic	Any ischemic stroke = AIS	AIS	9	135655000	136655000	gwaslocus_741	QSOX2	8397_147_3	trans	9:136155000	rs635634	ABO	T	C	0.077	0.013	9.2e-09	T	C	0.702	0.026	1.9e-151	9:136146597	T	C	0.658	0.021	9e-192	9:136155000	T	C	0.077	0.013	9.2e-09	T	C	0.702	0.026	1.9e-151	9.2e-09	3161	1.8e-200	0.00039	2.5e-198	0.051	0.948	high	0.902	high
Cardiometabolic	Any ischemic stroke = AIS	AIS	9	135655000	136655000	gwaslocus_741	IL3RA	13744_37_3	trans	9:136155000	rs635634	ABO	T	C	0.077	0.013	9.2e-09	T	C	-0.748	0.026	4.5e-174	9:136149399	A	G	-0.757	0.026	3.9e-177	9:136155000	T	C	0.077	0.013	9.2e-09	T	C	-0.748	0.026	4.5e-174	9.2e-09	3161	7.7e-182	0.00057	1e-179	0.076	0.923	high	0.857	high
Cardiometabolic	Any ischemic stroke = AIS	AIS	9	135655000	136655000	gwaslocus_741	INSR	3448_13_2	trans	9:136155000	rs635634	ABO	T	C	0.077	0.013	9.2e-09	T	C	-0.71	0.026	1.2e-151	9:136149399	A	G	-0.718	0.026	1.6e-154	9:136155000	T	C	0.077	0.013	9.2e-09	T	C	-0.71	0.026	1.2e-151	9.2e-09	3161	1.1e-156	0.00044	1.5e-154	0.059	0.941	high	0.888	high
Cardiometabolic	Any ischemic stroke = AIS	AIS	9	135655000	136655000	gwaslocus_741	ICAM2	14756_29_3	trans	9:136155000	rs635634	ABO	T	C	0.077	0.013	9.2e-09	T	C	-0.715	0.027	1.6e-148	9:136155000	T	C	-0.715	0.027	1.6e-148	9:136155000	T	C	0.077	0.013	9.2e-09	T	C	-0.715	0.027	1.6e-148	9.2e-09	3161	9e-152	1.3e-05	1.2e-149	0.001	0.999	high	0.998	high
Cardiometabolic	Any ischemic stroke = AIS	AIS	9	135655000	136655000	gwaslocus_741	KDR	3651_50_5	trans	9:136155000	rs635634	ABO	T	C	0.077	0.013	9.2e-09	T	C	-0.605	0.027	5.2e-104	9:136149399	A	G	-0.611	0.027	1.8e-105	9:136155000	T	C	0.077	0.013	9.2e-09	T	C	-0.605	0.027	5.2e-104	9.2e-09	3161	2.1e-104	0.00014	2.9e-102	0.018	0.981	high	0.963	high
Cardiometabolic	Any ischemic stroke = AIS	AIS	9	135655000	136655000	gwaslocus_741	EPHA4	7190_50_3	trans	9:136155000	rs635634	ABO	T	C	0.077	0.013	9.2e-09	T	C	-0.555	0.027	7.7e-91	9:136149399	A	G	-0.56	0.027	8.5e-92	9:136155000	T	C	0.077	0.013	9.2e-09	T	C	-0.555	0.027	7.7e-91	9.2e-09	3161	1.9e-90	6.5e-05	2.6e-88	0.008	0.992	high	0.984	high
Cardiometabolic	Any ischemic stroke = AIS	AIS	9	135655000	136655000	gwaslocus_741	GOLM1	8983_7_3	trans	9:136155000	rs635634	ABO	T	C	0.077	0.013	9.2e-09	T	C	0.446	0.028	2.5e-57	9:136146597	T	C	0.471	0.023	6.7e-91	9:136155000	T	C	0.077	0.013	9.2e-09	T	C	0.446	0.028	2.5e-57	9.2e-09	3161	2.7e-89	0.00039	3.6e-87	0.051	0.948	high	0.902	high
Cardiometabolic	Any ischemic stroke = AIS	AIS	9	135655000	136655000	gwaslocus_741	FLT4	2358_19_2	trans	9:136155000	rs635634	ABO	T	C	0.077	0.013	9.2e-09	T	C	-0.559	0.028	2.9e-85	9:136149399	A	G	-0.567	0.028	7.7e-87	9:136155000	T	C	0.077	0.013	9.2e-09	T	C	-0.559	0.028	2.9e-85	9.2e-09	3161	1.1e-84	0.00022	1.4e-82	0.029	0.97	high	0.943	high
Cardiometabolic	Any ischemic stroke = AIS	AIS	9	135655000	136655000	gwaslocus_741	ICAM5	8245_27_3	trans	9:136155000	rs635634	ABO	T	C	0.077	0.013	9.2e-09	T	C	-0.53	0.028	1.3e-76	9:136149399	A	G	-0.534	0.028	3.8e-77	9:136155000	T	C	0.077	0.013	9.2e-09	T	C	-0.53	0.028	1.3e-76	9.2e-09	3161	2e-75	4.8e-05	2.7e-73	0.005	0.994	high	0.989	high
Cardiometabolic	Any ischemic stroke = AIS	AIS	9	135655000	136655000	gwaslocus_741	ENG	4908_6_1	trans	9:136155000	rs635634	ABO	T	C	0.077	0.013	9.2e-09	T	C	-0.462	0.028	7.1e-61	9:136149399	A	G	-0.467	0.028	1e-61	9:136155000	T	C	0.077	0.013	9.2e-09	T	C	-0.462	0.028	7.1e-61	9.2e-09	3161	1.4e-59	6e-05	1.9e-57	0.007	0.993	high	0.986	high
Cardiometabolic	Any ischemic stroke = AIS	AIS	9	135655000	136655000	gwaslocus_741	KIN	14643_27_3	trans	9:136155000	rs635634	ABO	T	C	0.077	0.013	9.2e-09	T	C	-0.424	0.027	7.1e-53	9:136149399	A	G	-0.427	0.028	2.6e-53	9:136155000	T	C	0.077	0.013	9.2e-09	T	C	-0.424	0.027	7.1e-53	9.2e-09	3161	2.4e-51	3.9e-05	3.2e-49	0.004	0.996	high	0.991	high
Cardiometabolic	Any ischemic stroke = AIS	AIS	9	135655000	136655000	gwaslocus_741	ISLR2	8528_74_3	trans	9:136155000	rs635634	ABO	T	C	0.077	0.013	9.2e-09	T	C	-0.417	0.028	7.3e-48	9:136149830	A	G	-0.418	0.028	6.4e-48	9:136155000	T	C	0.077	0.013	9.2e-09	T	C	-0.417	0.028	7.3e-48	9.2e-09	3161	3.1e-46	2.4e-05	4.2e-44	0.002	0.998	high	0.995	high
Cardiometabolic	Any ischemic stroke = AIS	AIS	9	135655000	136655000	gwaslocus_741	GLCE	7808_5_3	trans	9:136155000	rs635634	ABO	T	C	0.077	0.013	9.2e-09	T	C	0.403	0.028	1.2e-45	9:136141870	T	C	0.413	0.028	2.6e-47	9:136155000	T	C	0.077	0.013	9.2e-09	T	C	0.403	0.028	1.2e-45	9.2e-09	3161	2.4e-44	0.00035	3.2e-42	0.046	0.954	high	0.912	high
Cardiometabolic	Any ischemic stroke = AIS	AIS	9	135655000	136655000	gwaslocus_741	C1GALT1C1	5735_54_3	trans	9:136155000	rs635634	ABO	T	C	0.077	0.013	9.2e-09	T	C	0.279	0.02	1.5e-41	9:136146597	T	C	0.25	0.017	3.9e-47	9:136155000	T	C	0.077	0.013	9.2e-09	T	C	0.279	0.02	1.5e-41	9.2e-09	3161	3.4e-44	0.00039	4.5e-42	0.052	0.947	high	0.9	high
Cardiometabolic	Any ischemic stroke = AIS	AIS	9	135655000	136655000	gwaslocus_741	MET	2837_3_2	trans	9:136155000	rs635634	ABO	T	C	0.077	0.013	9.2e-09	T	C	-0.403	0.028	3.2e-45	9:136149830	A	G	-0.404	0.028	1.8e-45	9:136155000	T	C	0.077	0.013	9.2e-09	T	C	-0.403	0.028	3.2e-45	9.2e-09	3161	1.2e-43	3.1e-05	1.6e-41	0.003	0.997	high	0.994	high
Cardiometabolic	Any ischemic stroke = AIS	AIS	9	135655000	136655000	gwaslocus_741	LIFR	5837_49_3	trans	9:136155000	rs635634	ABO	T	C	0.077	0.013	9.2e-09	T	C	-0.385	0.028	2.9e-43	9:136149830	A	G	-0.385	0.028	2.7e-43	9:136155000	T	C	0.077	0.013	9.2e-09	T	C	-0.385	0.028	2.9e-43	9.2e-09	3161	1.2e-41	2.4e-05	1.6e-39	0.002	0.998	high	0.995	high
Cardiometabolic	Any ischemic stroke = AIS	AIS	9	135655000	136655000	gwaslocus_741	CHST15	4469_78_2	trans	9:136155000	rs635634	ABO	T	C	0.077	0.013	9.2e-09	T	C	-0.323	0.028	6.7e-30	9:136146597	T	C	-0.327	0.024	5.7e-43	9:136155000	T	C	0.077	0.013	9.2e-09	T	C	-0.323	0.028	6.7e-30	9.2e-09	3161	5e-40	0.00056	6.8e-38	0.075	0.925	high	0.86	high
Cardiometabolic	Any ischemic stroke = AIS	AIS	9	135655000	136655000	gwaslocus_741	CD200	5112_73_3	trans	9:136155000	rs635634	ABO	T	C	0.077	0.013	9.2e-09	T	C	-0.37	0.028	2.6e-39	9:136149830	A	G	-0.372	0.028	1.3e-39	9:136155000	T	C	0.077	0.013	9.2e-09	T	C	-0.37	0.028	2.6e-39	9.2e-09	3161	8.5e-38	3.1e-05	1.1e-35	0.003	0.997	high	0.994	high
Cardiometabolic	Any ischemic stroke = AIS	AIS	9	135655000	136655000	gwaslocus_741	CHST15	14097_86_3	trans	9:136155000	rs635634	ABO	T	C	0.077	0.013	9.2e-09	T	C	-0.303	0.028	1.2e-26	9:136145425	A	C	-0.311	0.024	4e-38	9:136155000	T	C	0.077	0.013	9.2e-09	T	C	-0.303	0.028	1.2e-26	9.2e-09	3161	8.9e-35	0.0012	1.2e-32	0.163	0.836	high	0.718	medium
Cardiometabolic	Any ischemic stroke = AIS	AIS	9	135655000	136655000	gwaslocus_741	ACE	10714_7_3	trans	9:136155000	rs635634	ABO	T	C	0.077	0.013	9.2e-09	T	C	-0.363	0.029	1.3e-36	9:136149399	A	G	-0.368	0.029	3.3e-37	9:136155000	T	C	0.077	0.013	9.2e-09	T	C	-0.363	0.029	1.3e-36	9.2e-09	3161	4.8e-35	5.3e-05	6.5e-33	0.006	0.994	high	0.988	high
Cardiometabolic	Any ischemic stroke = AIS	AIS	9	135655000	136655000	gwaslocus_741	ICAM4	6550_4_3	trans	9:136155000	rs635634	ABO	T	C	0.077	0.013	9.2e-09	T	C	-0.355	0.029	1.1e-34	9:136141870	T	C	-0.36	0.029	2.8e-35	9:136155000	T	C	0.077	0.013	9.2e-09	T	C	-0.355	0.029	1.1e-34	9.2e-09	3161	3.4e-33	6.2e-05	4.6e-31	0.007	0.993	high	0.985	high
Cardiometabolic	Any ischemic stroke = AIS	AIS	9	135655000	136655000	gwaslocus_741	ICAM5	5124_62_3	trans	9:136155000	rs635634	ABO	T	C	0.077	0.013	9.2e-09	T	C	-0.334	0.029	2.9e-31	9:136149399	A	G	-0.336	0.029	2.2e-31	9:136155000	T	C	0.077	0.013	9.2e-09	T	C	-0.334	0.029	2.9e-31	9.2e-09	3161	9e-30	3.2e-05	1.2e-27	0.003	0.997	high	0.993	high
Cardiometabolic	Any ischemic stroke = AIS	AIS	9	135655000	136655000	gwaslocus_741	ICAM4	9461_2_3	trans	9:136155000	rs635634	ABO	T	C	0.077	0.013	9.2e-09	T	C	-0.317	0.029	6.7e-28	9:136141870	T	C	-0.323	0.029	1.1e-28	9:136155000	T	C	0.077	0.013	9.2e-09	T	C	-0.317	0.029	6.7e-28	9.2e-09	3161	1.5e-26	7.5e-05	2.1e-24	0.009	0.991	high	0.982	high
Cardiometabolic	Any ischemic stroke = AIS	AIS	9	135655000	136655000	gwaslocus_741	SELP	4154_57_2	trans	9:136155000	rs635634	ABO	T	C	0.077	0.013	9.2e-09	T	C	-0.314	0.029	1.4e-27	9:136149399	A	G	-0.317	0.029	8e-28	9:136155000	T	C	0.077	0.013	9.2e-09	T	C	-0.314	0.029	1.4e-27	9.2e-09	3161	3.6e-26	3.3e-05	4.9e-24	0.004	0.996	high	0.993	high
Cardiometabolic	Any ischemic stroke = AIS	AIS	9	135655000	136655000	gwaslocus_741	CASC4	10613_33_3	trans	9:136155000	rs635634	ABO	T	C	0.077	0.013	9.2e-09	T	C	0.221	0.028	5.6e-15	9:136146597	T	C	0.254	0.024	8.9e-27	9:136155000	T	C	0.077	0.013	9.2e-09	T	C	0.221	0.028	5.6e-15	9.2e-09	3161	7e-24	0.00043	9.4e-22	0.057	0.943	high	0.892	high
Cardiometabolic	Any ischemic stroke = AIS	AIS	9	135655000	136655000	gwaslocus_741	IGF1R	4232_19_2	trans	9:136155000	rs635634	ABO	T	C	0.077	0.013	9.2e-09	T	C	-0.269	0.027	1.3e-22	9:136149399	A	G	-0.273	0.027	4e-23	9:136155000	T	C	0.077	0.013	9.2e-09	T	C	-0.269	0.027	1.3e-22	9.2e-09	3161	2e-21	4.5e-05	2.7e-19	0.005	0.995	high	0.99	high
Cardiometabolic	Any ischemic stroke = AIS	AIS	9	135655000	136655000	gwaslocus_741	L1CAM	4246_40_2	trans	9:136155000	rs635634	ABO	T	C	0.077	0.013	9.2e-09	T	C	-0.273	0.028	1.2e-21	9:136149399	A	G	-0.277	0.029	4.8e-22	9:136155000	T	C	0.077	0.013	9.2e-09	T	C	-0.273	0.028	1.2e-21	9.2e-09	3161	1.8e-20	3.9e-05	2.5e-18	0.004	0.996	high	0.991	high
Cardiometabolic	Any ischemic stroke = AIS	AIS	9	135655000	136655000	gwaslocus_741	ICAM2	5486_73_3	trans	9:136155000	rs635634	ABO	T	C	0.077	0.013	9.2e-09	T	C	-0.256	0.027	4.7e-21	9:136149399	A	G	-0.259	0.027	2.6e-21	9:136155000	T	C	0.077	0.013	9.2e-09	T	C	-0.256	0.027	4.7e-21	9.2e-09	3161	8.3e-20	3.9e-05	1.1e-17	0.004	0.996	high	0.992	high
Cardiometabolic	Any ischemic stroke = AIS	AIS	9	135655000	136655000	gwaslocus_741	SEMA6A	7945_10_3	trans	9:136155000	rs635634	ABO	T	C	0.077	0.013	9.2e-09	T	C	-0.261	0.028	2.1e-20	9:136149399	A	G	-0.265	0.028	7.7e-21	9:136155000	T	C	0.077	0.013	9.2e-09	T	C	-0.261	0.028	2.1e-20	9.2e-09	3161	3e-19	4.6e-05	4.1e-17	0.005	0.995	high	0.99	high
Cardiometabolic	Any ischemic stroke = AIS	AIS	9	135655000	136655000	gwaslocus_741	FAM3B	9177_6_3	trans	9:136155000	rs635634	ABO	T	C	0.077	0.013	9.2e-09	T	C	0.262	0.029	1.4e-19	9:136141870	T	C	0.268	0.029	2.8e-20	9:136155000	T	C	0.077	0.013	9.2e-09	T	C	0.262	0.029	1.4e-19	9.2e-09	3161	2e-18	8.3e-05	2.8e-16	0.01	0.99	high	0.98	high
Cardiometabolic	Any ischemic stroke = AIS	AIS	9	135655000	136655000	gwaslocus_741	FAM177A1	8039_41_3	trans	9:136155000	rs635634	ABO	T	C	0.077	0.013	9.2e-09	T	C	-0.227	0.029	6.2e-15	9:136146597	T	C	-0.223	0.024	5.8e-20	9:136155000	T	C	0.077	0.013	9.2e-09	T	C	-0.227	0.029	6.2e-15	9.2e-09	3161	3.4e-17	0.00048	4.6e-15	0.064	0.936	high	0.879	high
Cardiometabolic	Any ischemic stroke = AIS	AIS	9	135655000	136655000	gwaslocus_741	CD109	3290_50_2	trans	9:136155000	rs635634	ABO	T	C	0.077	0.013	9.2e-09	T	C	-0.258	0.028	1.6e-19	9:136149830	A	G	-0.26	0.028	9.5e-20	9:136155000	T	C	0.077	0.013	9.2e-09	T	C	-0.258	0.028	1.6e-19	9.2e-09	3161	2.2e-18	3.8e-05	2.9e-16	0.004	0.996	high	0.992	high
Cardiometabolic	Any ischemic stroke = AIS	AIS	9	135655000	136655000	gwaslocus_741	B3GNT2	7980_72_3	trans	9:136155000	rs635634	ABO	T	C	0.077	0.013	9.2e-09	T	C	0.253	0.028	5.2e-19	9:136142203	C	A	0.193	0.021	1e-19	9:136155000	T	C	0.077	0.013	9.2e-09	T	C	0.253	0.028	5.2e-19	9.2e-09	3161	6.9e-18	0.00099	9.3e-16	0.132	0.867	high	0.765	medium
Cardiometabolic	Any ischemic stroke = AIS	AIS	9	135655000	136655000	gwaslocus_741	GNS	3616_3_5	trans	9:136155000	rs635634	ABO	T	C	0.077	0.013	9.2e-09	T	C	-0.215	0.028	2.5e-14	9:136145425	A	C	-0.214	0.024	5.3e-19	9:136155000	T	C	0.077	0.013	9.2e-09	T	C	-0.215	0.028	2.5e-14	9.2e-09	3161	4.1e-16	0.00087	5.5e-14	0.117	0.882	high	0.789	medium
Cardiometabolic	Any ischemic stroke = AIS	AIS	9	135655000	136655000	gwaslocus_741	CCL28	2890_59_2	trans	9:136155000	rs635634	ABO	T	C	0.077	0.013	9.2e-09	T	C	-0.256	0.029	1.3e-18	9:136155000	T	C	-0.256	0.029	1.3e-18	9:136155000	T	C	0.077	0.013	9.2e-09	T	C	-0.256	0.029	1.3e-18	9.2e-09	3161	1.9e-17	2.4e-05	2.6e-15	0.002	0.998	high	0.996	high
Cardiometabolic	Any ischemic stroke = AIS	AIS	9	135655000	136655000	gwaslocus_741	MET	11814_29_3	trans	9:136155000	rs635634	ABO	T	C	0.077	0.013	9.2e-09	T	C	-0.245	0.029	1.5e-17	9:136149399	A	G	-0.247	0.029	1e-17	9:136155000	T	C	0.077	0.013	9.2e-09	T	C	-0.245	0.029	1.5e-17	9.2e-09	3161	1.9e-16	3.4e-05	2.6e-14	0.004	0.996	high	0.993	high
Cardiometabolic	Any ischemic stroke = AIS	AIS	9	135655000	136655000	gwaslocus_741	ICAM1	4342_10_3	trans	9:136155000	rs635634	ABO	T	C	0.077	0.013	9.2e-09	T	C	-0.246	0.029	2.6e-17	9:136149399	A	G	-0.249	0.029	1.4e-17	9:136155000	T	C	0.077	0.013	9.2e-09	T	C	-0.246	0.029	2.6e-17	9.2e-09	3161	3.2e-16	3.8e-05	4.3e-14	0.004	0.996	high	0.992	high
Cardiometabolic	Any ischemic stroke = AIS	AIS	9	135655000	136655000	gwaslocus_741	TPST2	8024_64_3	trans	9:136155000	rs635634	ABO	T	C	0.077	0.013	9.2e-09	T	C	0.222	0.028	1.3e-15	9:136141870	T	C	0.225	0.028	7.2e-16	9:136155000	T	C	0.077	0.013	9.2e-09	T	C	0.222	0.028	1.3e-15	9.2e-09	3161	1.5e-14	3.9e-05	2.1e-12	0.004	0.996	high	0.991	high
Cardiometabolic	Any ischemic stroke = AIS	AIS	9	135655000	136655000	gwaslocus_741	IL6ST	2620_4_2	trans	9:136155000	rs635634	ABO	T	C	0.077	0.013	9.2e-09	T	C	-0.223	0.028	1.9e-15	9:136149399	A	G	-0.226	0.028	1.1e-15	9:136155000	T	C	0.077	0.013	9.2e-09	T	C	-0.223	0.028	1.9e-15	9.2e-09	3161	1.9e-14	3.5e-05	2.5e-12	0.004	0.996	high	0.992	high
Cardiometabolic	Any ischemic stroke = AIS	AIS	9	135655000	136655000	gwaslocus_741	DPEP2	8327_26_3	trans	9:136155000	rs635634	ABO	T	C	0.077	0.013	9.2e-09	T	C	-0.224	0.028	1.3e-15	9:136149830	A	G	-0.224	0.028	1.2e-15	9:136155000	T	C	0.077	0.013	9.2e-09	T	C	-0.224	0.028	1.3e-15	9.2e-09	3161	1.5e-14	3.7e-05	2e-12	0.004	0.996	high	0.992	high
Cardiometabolic	Any ischemic stroke = AIS	AIS	9	135655000	136655000	gwaslocus_741	CHST12	6626_81_3	trans	9:136155000	rs635634	ABO	T	C	0.077	0.013	9.2e-09	T	C	0.216	0.028	1.6e-14	9:136141870	T	C	0.219	0.028	9.9e-15	9:136155000	T	C	0.077	0.013	9.2e-09	T	C	0.216	0.028	1.6e-14	9.2e-09	3161	1.4e-13	3.9e-05	2e-11	0.004	0.996	high	0.991	high
Cardiometabolic	Any ischemic stroke = AIS	AIS	9	135655000	136655000	gwaslocus_741	JAG1	5092_51_3	trans	9:136155000	rs635634	ABO	T	C	0.077	0.013	9.2e-09	T	C	-0.197	0.027	8.7e-13	9:136149830	A	G	-0.199	0.027	5.4e-13	9:136155000	T	C	0.077	0.013	9.2e-09	T	C	-0.197	0.027	8.7e-13	9.2e-09	3161	6.6e-12	3.1e-05	8.9e-10	0.003	0.997	high	0.994	high
Cardiometabolic	Any ischemic stroke = AIS	AIS	9	135655000	136655000	gwaslocus_741	AMY2B	10439_57_3	trans	9:136155000	rs635634	ABO	T	C	0.077	0.013	9.2e-09	T	C	-0.206	0.029	1.3e-12	9:136149830	A	G	-0.208	0.029	8.8e-13	9:136155000	T	C	0.077	0.013	9.2e-09	T	C	-0.206	0.029	1.3e-12	9.2e-09	3161	9.6e-12	4.3e-05	1.3e-09	0.005	0.995	high	0.99	high
Cardiometabolic	Any ischemic stroke = AIS	AIS	9	135655000	136655000	gwaslocus_741	ISLR2	13124_20_3	trans	9:136155000	rs635634	ABO	T	C	0.077	0.013	9.2e-09	T	C	-0.195	0.028	3.2e-12	9:136146597	T	C	-0.167	0.023	1.1e-12	9:136155000	T	C	0.077	0.013	9.2e-09	T	C	-0.195	0.028	3.2e-12	9.2e-09	3161	2.6e-11	5.6e-05	3.5e-09	0.007	0.993	high	0.987	high
Cardiometabolic	Any ischemic stroke = AIS	AIS	9	135655000	136655000	gwaslocus_741	CCL25	2705_5_2	trans	9:136155000	rs635634	ABO	T	C	0.077	0.013	9.2e-09	T	C	-0.2	0.029	9.4e-12	9:136149830	A	G	-0.201	0.029	7.3e-12	9:136155000	T	C	0.077	0.013	9.2e-09	T	C	-0.2	0.029	9.4e-12	9.2e-09	3161	6.7e-11	3.7e-05	9e-09	0.004	0.996	high	0.992	high
Cardiometabolic	Any ischemic stroke = AIS	AIS	11	102200360	103200360	gwaslocus_876	MMP12	4496_60_2	cis	11:102700360	rs473238	MMP3	T	C	0.083	0.015	1.7e-08	T	C	-0.578	0.029	5.3e-85	11:102745791	C	T	-0.672	0.028	2.3e-121	11:102700360	T	C	0.083	0.015	1.7e-08	T	C	-0.578	0.029	5.3e-85	1.7e-08	3138	2.5e-121	0.00022	1.5e-118	0.129	0.871	high	0.771	medium
Cardiometabolic	Any ischemic stroke = AIS	AIS	12	111384608	113110714	gwaslocus_969	CXCL11	3038_9_2	trans	12:111884608	rs3184504	SH2B3	T	C	0.078	0.01	1.2e-14	T	C	0.169	0.019	5.6e-18	12:111884608	T	C	0.169	0.019	5.6e-18	12:111884608	T	C	0.078	0.01	1.2e-14	T	C	0.169	0.019	5.6e-18	1.2e-14	1805	1.7e-22	4.9e-11	1.6e-14	0.004	0.996	high	0.993	high
Cardiometabolic	Any ischemic stroke = AIS	AIS	12	111384608	113110714	gwaslocus_969	THPO	5947_90_3	trans	12:111884608	rs3184504	SH2B3	T	C	0.078	0.01	1.2e-14	T	C	-0.16	0.02	3.2e-16	12:111865049	C	G	-0.165	0.02	6.4e-17	12:111884608	T	C	0.078	0.01	1.2e-14	T	C	-0.16	0.02	3.2e-16	1.3e-14	1805	8.4e-21	1.8e-10	7.7e-13	0.016	0.984	high	0.969	high
Cardiometabolic	Any ischemic stroke = AIS	AIS	12	111384608	113110714	gwaslocus_969	ICAM2	14756_29_3	trans	12:111884608	rs3184504	SH2B3	T	C	0.078	0.01	1.2e-14	T	C	0.132	0.019	6.9e-12	12:112486818	G	A	0.135	0.019	3.5e-12	12:112591686	A	G	0.075	0.01	2.8e-13	A	G	0.135	0.02	5.3e-12	5.6e-12	1805	1.2e-16	1.9e-10	1.1e-08	0.017	0.983	high	0.967	high
Cardiometabolic	Coronary Artery Disease	CAD	1	54996039	55996039	gwaslocus_51	PCSK9	5231_79_3	cis	1:55496039	rs11206510	PCSK9	T	C	0.075	0.013	2.3e-08	C	T	-0.102	0.023	7e-06	1:55505647	T	G	-1.1	0.082	8.4e-41	1:55489542	C	T	0.06	0.011	1.5e-07	T	C	-0.104	0.021	7.8e-07	9.2e-07	3314	3.7e-28	0.0028	2.3e-26	0.171	0.827	high	0.704	medium
Cardiometabolic	Coronary Artery Disease	CAD	1	54996039	55996039	gwaslocus_51	PCSK9	8246_9_3	cis	1:55496039	rs11206510	PCSK9	T	C	0.075	0.013	2.3e-08	C	T	-0.092	0.025	0.00019	1:55505647	T	G	-1.04	0.088	1.4e-31	1:55505647	G	T	0.257	0.057	7.5e-06	T	G	-1.04	0.088	1.4e-31	7.5e-06	3314	3.8e-21	0.0028	2.3e-19	0.171	0.826	high	0.704	medium
Cardiometabolic	Coronary Artery Disease	CAD	1	109317192	110317192	gwaslocus_75	GRN	4992_49_1	trans	1:109817192	rs7528419	CELSR2	A	G	0.115	0.011	2e-23	G	A	-0.602	0.02	3e-178	1:109821511	T	G	-0.607	0.02	1.4e-179	1:109817192	A	G	0.115	0.011	2e-23	G	A	-0.602	0.02	3e-178	2e-23	2349	1.7e-201	2.6e-18	4.8e-185	0.071	0.929	high	0.867	high
Cardiometabolic	Coronary Artery Disease	CAD	1	109317192	110317192	gwaslocus_75	PLA2G12B	9380_2_3	trans	1:109817192	rs7528419	CELSR2	A	G	0.115	0.011	2e-23	G	A	-0.343	0.022	6.2e-53	1:109817192	G	A	-0.343	0.022	6.2e-53	1:109817192	A	G	0.115	0.011	2e-23	G	A	-0.343	0.022	6.2e-53	2e-23	2349	3.1e-66	1.9e-19	8.7e-50	0.004	0.996	high	0.992	high
Cardiometabolic	Coronary Artery Disease	CAD	1	109317192	110317192	gwaslocus_75	CA10	13666_222_3	trans	1:109817192	rs7528419	CELSR2	A	G	0.115	0.011	2e-23	G	A	-0.328	0.023	2.8e-46	1:109821511	T	G	-0.332	0.023	6.9e-47	1:109817192	A	G	0.115	0.011	2e-23	G	A	-0.328	0.023	2.8e-46	2e-23	2349	1.8e-59	6.5e-19	4.9e-43	0.017	0.983	high	0.966	high
Cardiometabolic	Coronary Artery Disease	CAD	1	109317192	110317192	gwaslocus_75	FJX1	7921_65_3	trans	1:109817192	rs7528419	CELSR2	A	G	0.115	0.011	2e-23	G	A	-0.276	0.022	1.3e-35	1:109821511	T	G	-0.283	0.022	4.4e-37	1:109817192	A	G	0.115	0.011	2e-23	G	A	-0.276	0.022	1.3e-35	2e-23	2349	8.4e-49	3.7e-18	2.3e-32	0.102	0.898	high	0.815	high
Cardiometabolic	Coronary Artery Disease	CAD	1	109317192	110317192	gwaslocus_75	C1QTNF1	6304_8_3	trans	1:109817192	rs7528419	CELSR2	A	G	0.115	0.011	2e-23	G	A	-0.238	0.021	8.5e-29	1:109821511	T	G	-0.241	0.021	3.6e-29	1:109817192	A	G	0.115	0.011	2e-23	G	A	-0.238	0.021	8.5e-29	2e-23	2349	5.7e-42	4.6e-19	1.6e-25	0.012	0.988	high	0.976	high
Cardiometabolic	Coronary Artery Disease	CAD	1	109317192	110317192	gwaslocus_75	HFE2	3332_57_1	trans	1:109817192	rs7528419	CELSR2	A	G	0.115	0.011	2e-23	G	A	-0.225	0.022	7.4e-24	1:109821511	T	G	-0.23	0.022	1.2e-24	1:109817192	A	G	0.115	0.011	2e-23	G	A	-0.225	0.022	7.4e-24	2.7e-23	2349	4.3e-37	6.4e-19	1.2e-20	0.017	0.983	high	0.966	high
Cardiometabolic	Coronary Artery Disease	CAD	1	109317192	110317192	gwaslocus_75	CAT	3488_64_2	trans	1:109817192	rs7528419	CELSR2	A	G	0.115	0.011	2e-23	G	A	-0.181	0.023	1.4e-15	1:109818530	C	T	-0.181	0.023	1.3e-15	1:109818530	T	C	0.101	0.011	9e-19	C	T	-0.181	0.023	1.3e-15	1.3e-15	2349	5.6e-29	2.8e-19	1.6e-12	0.007	0.993	high	0.986	high
Cardiometabolic	Coronary Artery Disease	CAD	1	109317192	110317192	gwaslocus_75	IGFBP1	2771_35_2	trans	1:109817192	rs7528419	CELSR2	A	G	0.115	0.011	2e-23	G	A	-0.16	0.022	7.2e-13	1:109821511	T	G	-0.164	0.022	2.3e-13	1:109821511	G	T	0.096	0.012	7e-17	T	G	-0.164	0.022	2.3e-13	2.3e-13	2349	2.5e-26	5.9e-19	6.9e-10	0.016	0.984	high	0.969	high
Cardiometabolic	Coronary Artery Disease	CAD	1	153895946	154895946	gwaslocus_90	IL6R	4139_71_2	cis	1:154395946	rs6689306	IL6R	G	A	-0.056	0.009	2.6e-09	A	G	-0.8	0.017	1e-300	1:154395125	G	A	-0.755	0.018	1e-300	1:154395946	G	A	-0.056	0.009	2.6e-09	A	G	-0.8	0.017	1e-300	2.6e-09	1949	0	0.00018	0	0.375	0.625	medium	0.454	low
Cardiometabolic	Coronary Artery Disease	CAD	1	153895946	154895946	gwaslocus_90	IL6R	8092_29_3	cis	1:154395946	rs6689306	IL6R	G	A	-0.056	0.009	2.6e-09	A	G	-0.788	0.017	1e-300	1:154395125	G	A	-0.745	0.017	1e-300	1:154395946	G	A	-0.056	0.009	2.6e-09	A	G	-0.788	0.017	1e-300	2.6e-09	1949	0	0.00018	0	0.368	0.632	medium	0.462	low
Cardiometabolic	Coronary Artery Disease	CAD	9	135641870	136641870	gwaslocus_741	SELE	3470_1_2	trans	9:136141870	rs2519093	ABO	C	T	-0.08	0.012	1.2e-11	T	C	-1.158	0.024	1e-300	9:136151806	C	T	-0.968	0.024	1.53160350210786e-322	9:136141870	C	T	-0.08	0.012	1.2e-11	T	C	-1.158	0.024	1e-300	1.2e-11	3130	0	2e-08	0	0.002	0.998	high	0.995	high
Cardiometabolic	Coronary Artery Disease	CAD	9	135641870	136641870	gwaslocus_741	ADGRF5	6409_57_3	trans	9:136141870	rs2519093	ABO	C	T	-0.08	0.012	1.2e-11	T	C	-0.963	0.025	1.7e-284	9:136149399	A	G	-0.964	0.025	1.6e-285	9:136141870	C	T	-0.08	0.012	1.2e-11	T	C	-0.963	0.025	1.7e-284	1.2e-11	3130	1.14553259220867e-314	2.6e-08	0	0.003	0.997	high	0.993	high
Cardiometabolic	Coronary Artery Disease	CAD	9	135641870	136641870	gwaslocus_741	ROBO4	9232_1_3	trans	9:136141870	rs2519093	ABO	C	T	-0.08	0.012	1.2e-11	T	C	-0.863	0.025	8.6e-233	9:136149399	A	G	-0.863	0.025	1.7e-233	9:136141870	C	T	-0.08	0.012	1.2e-11	T	C	-0.863	0.025	8.6e-233	1.2e-11	3130	1.9e-251	2.5e-08	3.4e-246	0.003	0.997	high	0.993	high
Cardiometabolic	Coronary Artery Disease	CAD	9	135641870	136641870	gwaslocus_741	IL3RA	13744_37_3	trans	9:136141870	rs2519093	ABO	C	T	-0.08	0.012	1.2e-11	T	C	-0.756	0.026	1.7e-176	9:136149399	A	G	-0.757	0.026	3.9e-177	9:136141870	C	T	-0.08	0.012	1.2e-11	T	C	-0.756	0.026	1.7e-176	1.2e-11	3130	3.3e-186	2.5e-08	5.8e-181	0.003	0.997	high	0.993	high
Cardiometabolic	Coronary Artery Disease	CAD	9	135641870	136641870	gwaslocus_741	INSR	3448_13_2	trans	9:136141870	rs2519093	ABO	C	T	-0.08	0.012	1.2e-11	T	C	-0.717	0.026	1.6e-153	9:136149399	A	G	-0.718	0.026	1.6e-154	9:136141870	C	T	-0.08	0.012	1.2e-11	T	C	-0.717	0.026	1.6e-153	1.2e-11	3130	6.2e-161	2.5e-08	1.1e-155	0.003	0.997	high	0.993	high
Cardiometabolic	Coronary Artery Disease	CAD	9	135641870	136641870	gwaslocus_741	ICAM2	14756_29_3	trans	9:136141870	rs2519093	ABO	C	T	-0.08	0.012	1.2e-11	T	C	-0.715	0.027	5.4e-147	9:136155000	T	C	-0.715	0.027	1.6e-148	9:136141870	C	T	-0.08	0.012	1.2e-11	T	C	-0.715	0.027	5.4e-147	1.2e-11	3130	3.2e-154	4.5e-08	5.5e-149	0.007	0.993	high	0.986	high
Cardiometabolic	Coronary Artery Disease	CAD	9	135641870	136641870	gwaslocus_741	KDR	3651_50_5	trans	9:136141870	rs2519093	ABO	C	T	-0.08	0.012	1.2e-11	T	C	-0.611	0.027	3.8e-105	9:136149399	A	G	-0.611	0.027	1.8e-105	9:136141870	C	T	-0.08	0.012	1.2e-11	T	C	-0.611	0.027	3.8e-105	1.2e-11	3130	3.6e-108	2.4e-08	6.2e-103	0.003	0.997	high	0.994	high
Cardiometabolic	Coronary Artery Disease	CAD	9	135641870	136641870	gwaslocus_741	EPHA4	7190_50_3	trans	9:136141870	rs2519093	ABO	C	T	-0.08	0.012	1.2e-11	T	C	-0.559	0.027	4.3e-91	9:136149399	A	G	-0.56	0.027	8.5e-92	9:136141870	C	T	-0.08	0.012	1.2e-11	T	C	-0.559	0.027	4.3e-91	1.2e-11	3130	7.6e-94	2.6e-08	1.3e-88	0.004	0.996	high	0.993	high
Cardiometabolic	Coronary Artery Disease	CAD	9	135641870	136641870	gwaslocus_741	FLT4	2358_19_2	trans	9:136141870	rs2519093	ABO	C	T	-0.08	0.012	1.2e-11	T	C	-0.567	0.028	1.2e-86	9:136149399	A	G	-0.567	0.028	7.7e-87	9:136141870	C	T	-0.08	0.012	1.2e-11	T	C	-0.567	0.028	1.2e-86	1.2e-11	3130	1.1e-88	2.3e-08	1.9e-83	0.003	0.997	high	0.994	high
Cardiometabolic	Coronary Artery Disease	CAD	9	135641870	136641870	gwaslocus_741	ICAM5	8245_27_3	trans	9:136141870	rs2519093	ABO	C	T	-0.08	0.012	1.2e-11	T	C	-0.533	0.028	1.1e-76	9:136149399	A	G	-0.534	0.028	3.8e-77	9:136141870	C	T	-0.08	0.012	1.2e-11	T	C	-0.533	0.028	1.1e-76	1.2e-11	3130	1.1e-78	2.7e-08	2e-73	0.004	0.996	high	0.993	high
Cardiometabolic	Coronary Artery Disease	CAD	9	135641870	136641870	gwaslocus_741	ENG	4908_6_1	trans	9:136141870	rs2519093	ABO	C	T	-0.08	0.012	1.2e-11	T	C	-0.465	0.028	4.1e-61	9:136149399	A	G	-0.467	0.028	1e-61	9:136141870	C	T	-0.08	0.012	1.2e-11	T	C	-0.465	0.028	4.1e-61	1.2e-11	3130	6e-63	2.6e-08	1e-57	0.004	0.996	high	0.993	high
Cardiometabolic	Coronary Artery Disease	CAD	9	135641870	136641870	gwaslocus_741	KIN	14643_27_3	trans	9:136141870	rs2519093	ABO	C	T	-0.08	0.012	1.2e-11	T	C	-0.425	0.028	1.3e-52	9:136149399	A	G	-0.427	0.028	2.6e-53	9:136141870	C	T	-0.08	0.012	1.2e-11	T	C	-0.425	0.028	1.3e-52	1.2e-11	3130	1.7e-54	2.8e-08	3e-49	0.004	0.996	high	0.992	high
Cardiometabolic	Coronary Artery Disease	CAD	9	135641870	136641870	gwaslocus_741	ISLR2	8528_74_3	trans	9:136141870	rs2519093	ABO	C	T	-0.08	0.012	1.2e-11	T	C	-0.416	0.029	4.2e-47	9:136149830	A	G	-0.418	0.028	6.4e-48	9:136141870	C	T	-0.08	0.012	1.2e-11	T	C	-0.416	0.029	4.2e-47	1.2e-11	3130	4e-49	3.1e-08	7e-44	0.004	0.996	high	0.991	high
Cardiometabolic	Coronary Artery Disease	CAD	9	135641870	136641870	gwaslocus_741	GLCE	7808_5_3	trans	9:136141870	rs2519093	ABO	C	T	-0.08	0.012	1.2e-11	T	C	0.413	0.028	2.6e-47	9:136141870	T	C	0.413	0.028	2.6e-47	9:136141870	C	T	-0.08	0.012	1.2e-11	T	C	0.413	0.028	2.6e-47	1.2e-11	3130	1.9e-48	2.8e-08	3.4e-43	0.004	0.996	high	0.992	high
Cardiometabolic	Coronary Artery Disease	CAD	9	135641870	136641870	gwaslocus_741	MET	2837_3_2	trans	9:136141870	rs2519093	ABO	C	T	-0.08	0.012	1.2e-11	T	C	-0.404	0.028	6.2e-45	9:136149830	A	G	-0.404	0.028	1.8e-45	9:136141870	C	T	-0.08	0.012	1.2e-11	T	C	-0.404	0.028	6.2e-45	1.2e-11	3130	1.1e-46	2.8e-08	1.9e-41	0.004	0.996	high	0.992	high
Cardiometabolic	Coronary Artery Disease	CAD	9	135641870	136641870	gwaslocus_741	LIFR	5837_49_3	trans	9:136141870	rs2519093	ABO	C	T	-0.08	0.012	1.2e-11	T	C	-0.385	0.028	1e-42	9:136149830	A	G	-0.385	0.028	2.7e-43	9:136141870	C	T	-0.08	0.012	1.2e-11	T	C	-0.385	0.028	1e-42	1.2e-11	3130	1.5e-44	3.1e-08	2.7e-39	0.004	0.996	high	0.991	high
Cardiometabolic	Coronary Artery Disease	CAD	9	135641870	136641870	gwaslocus_741	CD200	5112_73_3	trans	9:136141870	rs2519093	ABO	C	T	-0.08	0.012	1.2e-11	T	C	-0.37	0.028	6e-39	9:136149830	A	G	-0.372	0.028	1.3e-39	9:136141870	C	T	-0.08	0.012	1.2e-11	T	C	-0.37	0.028	6e-39	1.2e-11	3130	7.8e-41	2.9e-08	1.4e-35	0.004	0.996	high	0.992	high
Cardiometabolic	Coronary Artery Disease	CAD	9	135641870	136641870	gwaslocus_741	ACE	10714_7_3	trans	9:136141870	rs2519093	ABO	C	T	-0.08	0.012	1.2e-11	T	C	-0.365	0.029	1.2e-36	9:136149399	A	G	-0.368	0.029	3.3e-37	9:136141870	C	T	-0.08	0.012	1.2e-11	T	C	-0.365	0.029	1.2e-36	1.2e-11	3130	2.4e-38	2.7e-08	4.3e-33	0.004	0.996	high	0.993	high
Cardiometabolic	Coronary Artery Disease	CAD	9	135641870	136641870	gwaslocus_741	ICAM4	6550_4_3	trans	9:136141870	rs2519093	ABO	C	T	-0.08	0.012	1.2e-11	T	C	-0.36	0.029	2.8e-35	9:136141870	T	C	-0.36	0.029	2.8e-35	9:136141870	C	T	-0.08	0.012	1.2e-11	T	C	-0.36	0.029	2.8e-35	1.2e-11	3130	1.3e-36	2.4e-08	2.3e-31	0.003	0.997	high	0.994	high
Cardiometabolic	Coronary Artery Disease	CAD	9	135641870	136641870	gwaslocus_741	ICAM5	5124_62_3	trans	9:136141870	rs2519093	ABO	C	T	-0.08	0.012	1.2e-11	T	C	-0.335	0.029	3.5e-31	9:136149399	A	G	-0.336	0.029	2.2e-31	9:136141870	C	T	-0.08	0.012	1.2e-11	T	C	-0.335	0.029	3.5e-31	1.2e-11	3130	7.9e-33	2.8e-08	1.4e-27	0.004	0.996	high	0.992	high
Cardiometabolic	Coronary Artery Disease	CAD	9	135641870	136641870	gwaslocus_741	ICAM4	9461_2_3	trans	9:136141870	rs2519093	ABO	C	T	-0.08	0.012	1.2e-11	T	C	-0.323	0.029	1.1e-28	9:136141870	T	C	-0.323	0.029	1.1e-28	9:136141870	C	T	-0.08	0.012	1.2e-11	T	C	-0.323	0.029	1.1e-28	1.2e-11	3130	4.7e-30	2.3e-08	8.2e-25	0.003	0.997	high	0.994	high
Cardiometabolic	Coronary Artery Disease	CAD	9	135641870	136641870	gwaslocus_741	SELP	4154_57_2	trans	9:136141870	rs2519093	ABO	C	T	-0.08	0.012	1.2e-11	T	C	-0.314	0.029	2.2e-27	9:136149399	A	G	-0.317	0.029	8e-28	9:136141870	C	T	-0.08	0.012	1.2e-11	T	C	-0.314	0.029	2.2e-27	1.2e-11	3130	3.1e-29	2.8e-08	5.4e-24	0.004	0.996	high	0.992	high
Cardiometabolic	Coronary Artery Disease	CAD	9	135641870	136641870	gwaslocus_741	IGF1R	4232_19_2	trans	9:136141870	rs2519093	ABO	C	T	-0.08	0.012	1.2e-11	T	C	-0.27	0.027	1.3e-22	9:136149399	A	G	-0.273	0.027	4e-23	9:136141870	C	T	-0.08	0.012	1.2e-11	T	C	-0.27	0.027	1.3e-22	1.2e-11	3130	1.2e-24	2.7e-08	2.1e-19	0.004	0.996	high	0.993	high
Cardiometabolic	Coronary Artery Disease	CAD	9	135641870	136641870	gwaslocus_741	L1CAM	4246_40_2	trans	9:136141870	rs2519093	ABO	C	T	-0.08	0.012	1.2e-11	T	C	-0.273	0.029	1.6e-21	9:136149399	A	G	-0.277	0.029	4.8e-22	9:136141870	C	T	-0.08	0.012	1.2e-11	T	C	-0.273	0.029	1.6e-21	1.2e-11	3130	1.3e-23	2.7e-08	2.2e-18	0.004	0.996	high	0.992	high
Cardiometabolic	Coronary Artery Disease	CAD	9	135641870	136641870	gwaslocus_741	ICAM2	5486_73_3	trans	9:136141870	rs2519093	ABO	C	T	-0.08	0.012	1.2e-11	T	C	-0.258	0.027	3.8e-21	9:136149399	A	G	-0.259	0.027	2.6e-21	9:136141870	C	T	-0.08	0.012	1.2e-11	T	C	-0.258	0.027	3.8e-21	1.2e-11	3130	5.8e-23	2.7e-08	1e-17	0.004	0.996	high	0.993	high
Cardiometabolic	Coronary Artery Disease	CAD	9	135641870	136641870	gwaslocus_741	SEMA6A	7945_10_3	trans	9:136141870	rs2519093	ABO	C	T	-0.08	0.012	1.2e-11	T	C	-0.264	0.028	1.3e-20	9:136149399	A	G	-0.265	0.028	7.7e-21	9:136141870	C	T	-0.08	0.012	1.2e-11	T	C	-0.264	0.028	1.3e-20	1.2e-11	3130	1.7e-22	2.6e-08	3e-17	0.004	0.996	high	0.993	high
Cardiometabolic	Coronary Artery Disease	CAD	9	135641870	136641870	gwaslocus_741	FAM3B	9177_6_3	trans	9:136141870	rs2519093	ABO	C	T	-0.08	0.012	1.2e-11	T	C	0.268	0.029	2.8e-20	9:136141870	T	C	0.268	0.029	2.8e-20	9:136141870	C	T	-0.08	0.012	1.2e-11	T	C	0.268	0.029	2.8e-20	1.2e-11	3130	6.2e-22	2.5e-08	1.1e-16	0.003	0.997	high	0.993	high
Cardiometabolic	Coronary Artery Disease	CAD	9	135641870	136641870	gwaslocus_741	CD109	3290_50_2	trans	9:136141870	rs2519093	ABO	C	T	-0.08	0.012	1.2e-11	T	C	-0.261	0.029	1.1e-19	9:136149830	A	G	-0.26	0.028	9.5e-20	9:136141870	C	T	-0.08	0.012	1.2e-11	T	C	-0.261	0.029	1.1e-19	1.2e-11	3130	1.5e-21	2.6e-08	2.7e-16	0.004	0.996	high	0.993	high
Cardiometabolic	Coronary Artery Disease	CAD	9	135641870	136641870	gwaslocus_741	B3GNT2	7980_72_3	trans	9:136141870	rs2519093	ABO	C	T	-0.08	0.012	1.2e-11	T	C	0.256	0.028	3.1e-19	9:136142203	C	A	0.193	0.021	1e-19	9:136141870	C	T	-0.08	0.012	1.2e-11	T	C	0.256	0.028	3.1e-19	1.2e-11	3130	5.7e-21	8.1e-07	9.9e-16	0.141	0.859	high	0.753	medium
Cardiometabolic	Coronary Artery Disease	CAD	9	135641870	136641870	gwaslocus_741	CCL28	2890_59_2	trans	9:136141870	rs2519093	ABO	C	T	-0.08	0.012	1.2e-11	T	C	-0.255	0.029	2.9e-18	9:136155000	T	C	-0.256	0.029	1.3e-18	9:136141870	C	T	-0.08	0.012	1.2e-11	T	C	-0.255	0.029	2.9e-18	1.2e-11	3130	2.5e-20	3.1e-08	4.4e-15	0.004	0.996	high	0.991	high
Cardiometabolic	Coronary Artery Disease	CAD	9	135641870	136641870	gwaslocus_741	MET	11814_29_3	trans	9:136141870	rs2519093	ABO	C	T	-0.08	0.012	1.2e-11	T	C	-0.245	0.029	1.8e-17	9:136149399	A	G	-0.247	0.029	1e-17	9:136141870	C	T	-0.08	0.012	1.2e-11	T	C	-0.245	0.029	1.8e-17	1.2e-11	3130	1.5e-19	2.8e-08	2.7e-14	0.004	0.996	high	0.992	high
Cardiometabolic	Coronary Artery Disease	CAD	9	135641870	136641870	gwaslocus_741	ICAM1	4342_10_3	trans	9:136141870	rs2519093	ABO	C	T	-0.08	0.012	1.2e-11	T	C	-0.248	0.029	2.3e-17	9:136149399	A	G	-0.249	0.029	1.4e-17	9:136141870	C	T	-0.08	0.012	1.2e-11	T	C	-0.248	0.029	2.3e-17	1.2e-11	3130	2.3e-19	2.7e-08	4e-14	0.004	0.996	high	0.993	high
Cardiometabolic	Coronary Artery Disease	CAD	9	135641870	136641870	gwaslocus_741	TPST2	8024_64_3	trans	9:136141870	rs2519093	ABO	C	T	-0.08	0.012	1.2e-11	T	C	0.225	0.028	7.2e-16	9:136141870	T	C	0.225	0.028	7.2e-16	9:136141870	C	T	-0.08	0.012	1.2e-11	T	C	0.225	0.028	7.2e-16	1.2e-11	3130	1e-17	2.6e-08	1.8e-12	0.004	0.996	high	0.993	high
Cardiometabolic	Coronary Artery Disease	CAD	9	135641870	136641870	gwaslocus_741	IL6ST	2620_4_2	trans	9:136141870	rs2519093	ABO	C	T	-0.08	0.012	1.2e-11	T	C	-0.223	0.028	2.6e-15	9:136149399	A	G	-0.226	0.028	1.1e-15	9:136141870	C	T	-0.08	0.012	1.2e-11	T	C	-0.223	0.028	2.6e-15	1.2e-11	3130	1.5e-17	2.8e-08	2.6e-12	0.004	0.996	high	0.992	high
Cardiometabolic	Coronary Artery Disease	CAD	9	135641870	136641870	gwaslocus_741	DPEP2	8327_26_3	trans	9:136141870	rs2519093	ABO	C	T	-0.08	0.012	1.2e-11	T	C	-0.222	0.028	2.9e-15	9:136149830	A	G	-0.224	0.028	1.2e-15	9:136141870	C	T	-0.08	0.012	1.2e-11	T	C	-0.222	0.028	2.9e-15	1.2e-11	3130	1.7e-17	4.5e-08	3e-12	0.007	0.993	high	0.986	high
Cardiometabolic	Coronary Artery Disease	CAD	9	135641870	136641870	gwaslocus_741	CHST12	6626_81_3	trans	9:136141870	rs2519093	ABO	C	T	-0.08	0.012	1.2e-11	T	C	0.219	0.028	9.9e-15	9:136141870	T	C	0.219	0.028	9.9e-15	9:136141870	C	T	-0.08	0.012	1.2e-11	T	C	0.219	0.028	9.9e-15	1.2e-11	3130	9.8e-17	2.6e-08	1.7e-11	0.004	0.996	high	0.993	high
Cardiometabolic	Coronary Artery Disease	CAD	9	135641870	136641870	gwaslocus_741	JAG1	5092_51_3	trans	9:136141870	rs2519093	ABO	C	T	-0.08	0.012	1.2e-11	T	C	-0.196	0.028	1.2e-12	9:136149830	A	G	-0.199	0.027	5.4e-13	9:136141870	C	T	-0.08	0.012	1.2e-11	T	C	-0.196	0.028	1.2e-12	1.3e-11	3130	5.9e-15	2.8e-08	1e-09	0.004	0.996	high	0.992	high
Cardiometabolic	Coronary Artery Disease	CAD	9	135641870	136641870	gwaslocus_741	AMY2B	10439_57_3	trans	9:136141870	rs2519093	ABO	C	T	-0.08	0.012	1.2e-11	T	C	-0.206	0.029	1.6e-12	9:136149830	A	G	-0.208	0.029	8.8e-13	9:136141870	C	T	-0.08	0.012	1.2e-11	T	C	-0.206	0.029	1.6e-12	1.4e-11	3130	8.2e-15	3.7e-08	1.4e-09	0.005	0.995	high	0.989	high
Cardiometabolic	Coronary Artery Disease	CAD	9	135641870	136641870	gwaslocus_741	ISLR2	13124_20_3	trans	9:136141870	rs2519093	ABO	C	T	-0.08	0.012	1.2e-11	T	C	-0.192	0.028	9.7e-12	9:136146597	T	C	-0.167	0.023	1.1e-12	9:136149830	G	A	-0.079	0.012	1.6e-11	A	G	-0.194	0.028	4.6e-12	2.1e-11	3130	4.2e-14	9.2e-08	7.4e-09	0.015	0.985	high	0.97	high
Cardiometabolic	Coronary Artery Disease	CAD	9	135641870	136641870	gwaslocus_741	CCL25	2705_5_2	trans	9:136141870	rs2519093	ABO	C	T	-0.08	0.012	1.2e-11	T	C	-0.2	0.029	1.3e-11	9:136149830	A	G	-0.201	0.029	7.3e-12	9:136149830	G	A	-0.079	0.012	1.6e-11	A	G	-0.201	0.029	7.3e-12	2.3e-11	3130	6.3e-14	3.5e-08	1.1e-08	0.005	0.995	high	0.99	high
Cardiometabolic	Coronary Artery Disease	CAD	10	90502927	91502927	gwaslocus_786	CAPN2	14684_17_3	trans	10:91002927	rs1412444	LIPA	C	T	-0.067	0.01	5.2e-12	T	C	0.148	0.019	2.2e-14	10:91007360	G	T	0.158	0.02	4.7e-15	10:91002927	C	T	-0.067	0.01	5.2e-12	T	C	0.148	0.019	2.2e-14	5.2e-12	2950	2.7e-17	2.4e-08	2e-11	0.017	0.983	high	0.967	high
Cardiometabolic	Coronary Artery Disease	CAD	11	9251196	10251196	gwaslocus_824	SWAP70	13552_7_3	cis	11:9751196	rs10840293	SWAP70	A	G	0.055	0.01	1.3e-08	G	A	0.279	0.019	2.3e-49	11:9762274	T	C	0.289	0.019	1.7e-52	11:9751196	A	G	0.055	0.01	1.3e-08	G	A	0.279	0.019	2.3e-49	1.3e-08	2622	3.6e-51	7.3e-05	1.3e-48	0.026	0.974	high	0.948	high
Cardiometabolic	Coronary Artery Disease	CAD	12	111559557	113110714	gwaslocus_969	CXCL11	3038_9_2	trans	12:112059557	rs11065979	BRAP	C	T	-0.069	0.011	1.9e-10	T	C	0.163	0.02	1.7e-16	12:111884608	T	C	0.169	0.019	5.6e-18	12:112059557	C	T	-0.069	0.011	1.9e-10	T	C	0.163	0.02	1.7e-16	1.9e-10	1720	5e-18	1.5e-06	5.7e-14	0.015	0.985	high	0.97	high
Cardiometabolic	Coronary Artery Disease	CAD	12	111559557	113110714	gwaslocus_969	THPO	5947_90_3	trans	12:112059557	rs11065979	BRAP	C	T	-0.069	0.011	1.9e-10	T	C	-0.141	0.02	1.3e-12	12:111865049	C	G	-0.165	0.02	6.4e-17	12:112059557	C	T	-0.069	0.011	1.9e-10	T	C	-0.141	0.02	1.3e-12	1.9e-10	1720	9e-17	2e-06	1e-12	0.021	0.979	high	0.958	high
Cardiometabolic	Coronary Artery Disease	CAD	12	111559557	113110714	gwaslocus_969	ICAM2	14756_29_3	trans	12:112059557	rs11065979	BRAP	C	T	-0.069	0.011	1.9e-10	T	C	0.12	0.019	6.6e-10	12:112486818	G	A	0.135	0.019	3.5e-12	12:111910219	G	A	-0.067	0.011	2.7e-10	A	G	0.131	0.019	8.1e-12	2.8e-10	1720	1.1e-12	1.7e-06	1.2e-08	0.018	0.982	high	0.964	high
Cardiometabolic	Coronary Artery Disease	CAD	19	44922946	45922946	gwaslocus_1250	BIRC2	10046_55_3	trans	19:45422946	rs4420638	APOC1	A	G	-0.092	0.014	7.1e-11	G	A	-0.516	0.024	4.1e-97	19:45412079	T	C	1.791	0.031	1e-300	19:45422946	A	G	-0.092	0.014	7.1e-11	G	A	-0.516	0.024	4.1e-97	7.1e-11	2757	0	8.2e-08	0	0.003	0.997	high	0.994	high
Cardiometabolic	Coronary Artery Disease	CAD	19	44922946	45922946	gwaslocus_1250	UBA2	12500_88_3	trans	19:45422946	rs4420638	APOC1	A	G	-0.092	0.014	7.1e-11	G	A	-0.103	0.023	5.8e-06	19:45412079	T	C	1.348	0.031	1e-300	19:45412079	C	T	0.137	0.021	8.2e-11	T	C	1.348	0.031	1e-300	8.2e-11	2757	0	8.2e-08	0	0.003	0.997	high	0.994	high
Cardiometabolic	Coronary Artery Disease	CAD	19	44922946	45922946	gwaslocus_1250	LRRN1	11293_14_3	trans	19:45422946	rs4420638	APOC1	A	G	-0.092	0.014	7.1e-11	G	A	0.862	0.022	8.7e-287	19:45411941	C	T	1.049	0.023	1e-300	19:45422946	A	G	-0.092	0.014	7.1e-11	G	A	0.862	0.022	8.7e-287	7.1e-11	2757	0	2.2e-06	0	0.106	0.894	high	0.809	high
Cardiometabolic	Coronary Artery Disease	CAD	19	44922946	45922946	gwaslocus_1250	VPS29	14318_1_3	trans	19:45422946	rs4420638	APOC1	A	G	-0.092	0.014	7.1e-11	G	A	-0.137	0.022	1e-09	19:45412079	T	C	1.316	0.033	4.8e-302	19:45412079	C	T	0.137	0.021	8.2e-11	T	C	1.316	0.033	4.8e-302	8.2e-11	2757	0	8.2e-08	1.84879364673794e-320	0.003	0.997	high	0.994	high
Cardiometabolic	Coronary Artery Disease	CAD	19	44922946	45922946	gwaslocus_1250	IRF6	9999_1_3	trans	19:45422946	rs4420638	APOC1	A	G	-0.092	0.014	7.1e-11	G	A	-0.592	0.023	3.8e-134	19:45411941	C	T	-0.716	0.025	3.6e-173	19:45422946	A	G	-0.092	0.014	7.1e-11	G	A	-0.592	0.023	3.8e-134	7.1e-11	2757	1.3e-180	2.2e-06	6.4e-176	0.106	0.894	high	0.809	high
Cardiometabolic	Coronary Artery Disease	CAD	19	44922946	45922946	gwaslocus_1250	C5orf38	6378_2_3	trans	19:45422946	rs4420638	APOC1	A	G	-0.092	0.014	7.1e-11	G	A	0.365	0.024	1.8e-49	19:45412079	T	C	-1.026	0.037	3e-160	19:45422946	A	G	-0.092	0.014	7.1e-11	G	A	0.365	0.024	1.8e-49	7.1e-11	2757	1.8e-162	8.2e-08	8.6e-158	0.003	0.997	high	0.994	high
Cardiometabolic	Coronary Artery Disease	CAD	19	44922946	45922946	gwaslocus_1250	CTF1	13732_79_3	trans	19:45422946	rs4420638	APOC1	A	G	-0.092	0.014	7.1e-11	G	A	0.499	0.02	9.1e-133	19:45411941	C	T	0.567	0.021	2.2e-149	19:45422946	A	G	-0.092	0.014	7.1e-11	G	A	0.499	0.02	9.1e-133	7.1e-11	2757	4.8e-154	2.2e-06	2.3e-149	0.106	0.894	high	0.809	high
Cardiometabolic	Coronary Artery Disease	CAD	19	44922946	45922946	gwaslocus_1250	CEP57	11276_1_3	trans	19:45422946	rs4420638	APOC1	A	G	-0.092	0.014	7.1e-11	G	A	-0.054	0.024	0.024	19:45412079	T	C	0.913	0.036	4e-135	19:45412079	C	T	0.137	0.021	8.2e-11	T	C	0.913	0.036	4e-135	8.2e-11	2757	1.3e-135	8.2e-08	6.1e-131	0.003	0.997	high	0.994	high
Cardiometabolic	Coronary Artery Disease	CAD	19	44922946	45922946	gwaslocus_1250	MSN	5009_11_1	trans	19:45422946	rs4420638	APOC1	A	G	-0.092	0.014	7.1e-11	G	A	0.512	0.024	1.1e-100	19:45411941	C	T	0.6	0.025	4.6e-121	19:45422946	A	G	-0.092	0.014	7.1e-11	G	A	0.512	0.024	1.1e-100	7.1e-11	2757	3.6e-123	2.2e-06	1.8e-118	0.106	0.894	high	0.809	high
Cardiometabolic	Coronary Artery Disease	CAD	19	44922946	45922946	gwaslocus_1250	APOE	2418_55_9	cis	19:45422946	rs4420638	APOC1	A	G	-0.092	0.014	7.1e-11	G	A	-0.052	0.025	0.039	19:45412079	T	C	-0.775	0.038	2.5e-88	19:45412079	C	T	0.137	0.021	8.2e-11	T	C	-0.775	0.038	2.5e-88	8.2e-11	2757	3.8e-87	8.2e-08	1.9e-82	0.003	0.997	high	0.994	high
Cardiometabolic	Coronary Artery Disease	CAD	19	44922946	45922946	gwaslocus_1250	NDE1	9765_4_3	trans	19:45422946	rs4420638	APOC1	A	G	-0.092	0.014	7.1e-11	G	A	-0.41	0.024	3e-64	19:45411941	C	T	-0.514	0.025	4.3e-88	19:45422946	A	G	-0.092	0.014	7.1e-11	G	A	-0.41	0.024	3e-64	7.1e-11	2757	3.4e-88	2.2e-06	1.6e-83	0.106	0.894	high	0.809	high
Cardiometabolic	Coronary Artery Disease	CAD	19	44922946	45922946	gwaslocus_1250	PSME1	5918_5_3	trans	19:45422946	rs4420638	APOC1	A	G	-0.092	0.014	7.1e-11	G	A	-0.255	0.024	3.8e-26	19:45412079	T	C	0.692	0.037	6.6e-76	19:45422946	A	G	-0.092	0.014	7.1e-11	G	A	-0.255	0.024	3.8e-26	7.1e-11	2757	1.2e-74	8.2e-08	5.8e-70	0.003	0.997	high	0.994	high
Cardiometabolic	Coronary Artery Disease	CAD	19	44922946	45922946	gwaslocus_1250	SNRPF	5494_52_3	trans	19:45422946	rs4420638	APOC1	A	G	-0.092	0.014	7.1e-11	G	A	-0.359	0.023	2.9e-53	19:45411941	C	T	-0.454	0.025	3.8e-74	19:45422946	A	G	-0.092	0.014	7.1e-11	G	A	-0.359	0.023	2.9e-53	7.1e-11	2757	9.8e-74	2.2e-06	4.8e-69	0.106	0.894	high	0.809	high
Cardiometabolic	Coronary Artery Disease	CAD	19	44922946	45922946	gwaslocus_1250	APOE	2937_10_2	cis	19:45422946	rs4420638	APOC1	A	G	-0.092	0.014	7.1e-11	G	A	-0.066	0.024	0.0068	19:45412079	T	C	-0.649	0.037	1.1e-66	19:45412079	C	T	0.137	0.021	8.2e-11	T	C	-0.649	0.037	1.1e-66	8.2e-11	2757	1.8e-65	8.2e-08	8.7e-61	0.003	0.997	high	0.994	high
Cardiometabolic	Coronary Artery Disease	CAD	19	44922946	45922946	gwaslocus_1250	VIMP	11286_78_3	trans	19:45422946	rs4420638	APOC1	A	G	-0.092	0.014	7.1e-11	G	A	-0.053	0.024	0.025	19:45412079	T	C	-0.639	0.037	1.8e-66	19:45412079	C	T	0.137	0.021	8.2e-11	T	C	-0.639	0.037	1.8e-66	8.2e-11	2757	2.8e-65	8.2e-08	1.4e-60	0.003	0.997	high	0.994	high
Cardiometabolic	Coronary Artery Disease	CAD	19	44922946	45922946	gwaslocus_1250	YWHAE	8387_33_3	trans	19:45422946	rs4420638	APOC1	A	G	-0.092	0.014	7.1e-11	G	A	0.348	0.025	2.5e-44	19:45411941	C	T	0.419	0.026	8.6e-56	19:45422946	A	G	-0.092	0.014	7.1e-11	G	A	0.348	0.025	2.5e-44	7.1e-11	2757	5.5e-55	2.2e-06	2.7e-50	0.106	0.894	high	0.809	high
Cardiometabolic	Coronary Artery Disease	CAD	19	44922946	45922946	gwaslocus_1250	KIN	14643_27_3	trans	19:45422946	rs4420638	APOC1	A	G	-0.092	0.014	7.1e-11	G	A	0.002	0.024	0.95	19:45412079	T	C	0.579	0.037	7e-54	19:45412079	C	T	0.137	0.021	8.2e-11	T	C	0.579	0.037	7e-54	8.2e-11	2757	7e-53	8.2e-08	3.4e-48	0.003	0.997	high	0.994	high
Cardiometabolic	Coronary Artery Disease	CAD	19	44922946	45922946	gwaslocus_1250	AIMP1	2714_78_2	trans	19:45422946	rs4420638	APOC1	A	G	-0.092	0.014	7.1e-11	G	A	-0.304	0.023	3.9e-40	19:45411941	C	T	-0.373	0.024	3.7e-52	19:45422946	A	G	-0.092	0.014	7.1e-11	G	A	-0.304	0.023	3.9e-40	7.1e-11	2757	2.6e-51	2.2e-06	1.3e-46	0.106	0.894	high	0.809	high
Cardiometabolic	Coronary Artery Disease	CAD	19	44922946	45922946	gwaslocus_1250	PSD	13055_53_3	trans	19:45422946	rs4420638	APOC1	A	G	-0.092	0.014	7.1e-11	G	A	0.328	0.023	9.2e-46	19:45411941	C	T	0.372	0.024	5e-51	19:45422946	A	G	-0.092	0.014	7.1e-11	G	A	0.328	0.023	9.2e-46	7.1e-11	2757	3.6e-50	2.2e-06	1.8e-45	0.106	0.894	high	0.809	high
Cardiometabolic	Coronary Artery Disease	CAD	19	44922946	45922946	gwaslocus_1250	APOB	2797_56_2	trans	19:45422946	rs4420638	APOC1	A	G	-0.092	0.014	7.1e-11	G	A	0.239	0.025	1.4e-21	19:45412079	T	C	-0.565	0.039	4.9e-47	19:45422946	A	G	-0.092	0.014	7.1e-11	G	A	0.239	0.025	1.4e-21	7.1e-11	2757	3.2e-46	8.2e-08	1.6e-41	0.003	0.997	high	0.994	high
Cardiometabolic	Coronary Artery Disease	CAD	19	44922946	45922946	gwaslocus_1250	CKAP2	5345_51_3	trans	19:45422946	rs4420638	APOC1	A	G	-0.092	0.014	7.1e-11	G	A	-0.21	0.023	5.1e-19	19:45412079	T	C	0.463	0.037	6.1e-36	19:45422946	A	G	-0.092	0.014	7.1e-11	G	A	-0.21	0.023	5.1e-19	7.1e-11	2757	1.7e-35	8.2e-08	8e-31	0.003	0.997	high	0.994	high
Cardiometabolic	Coronary Artery Disease	CAD	19	44922946	45922946	gwaslocus_1250	APOE	5312_49_3	cis	19:45422946	rs4420638	APOC1	A	G	-0.092	0.014	7.1e-11	G	A	0.103	0.023	6e-06	19:45412079	T	C	-0.437	0.035	1.5e-34	19:45412079	C	T	0.137	0.021	8.2e-11	T	C	-0.437	0.035	1.5e-34	8.2e-11	2757	3.7e-34	8.2e-08	1.8e-29	0.003	0.997	high	0.994	high
Cardiometabolic	Coronary Artery Disease	CAD	19	44922946	45922946	gwaslocus_1250	IFI16	12893_159_3	trans	19:45422946	rs4420638	APOC1	A	G	-0.092	0.014	7.1e-11	G	A	-0.079	0.025	0.0016	19:45412079	T	C	-0.466	0.039	3.4e-32	19:45412079	C	T	0.137	0.021	8.2e-11	T	C	-0.466	0.039	3.4e-32	8.2e-11	2757	6.3e-32	9.4e-08	3.1e-27	0.004	0.996	high	0.993	high
Cardiometabolic	Coronary Artery Disease	CAD	19	44922946	45922946	gwaslocus_1250	KLRC3	11571_75_3	trans	19:45422946	rs4420638	APOC1	A	G	-0.092	0.014	7.1e-11	G	A	-0.097	0.023	3.1e-05	19:45412079	T	C	-0.407	0.036	6e-29	19:45412079	C	T	0.137	0.021	8.2e-11	T	C	-0.407	0.036	6e-29	8.2e-11	2757	7.9e-29	1e-07	3.8e-24	0.004	0.996	high	0.992	high
Cardiometabolic	Coronary Artery Disease	CAD	19	44922946	45922946	gwaslocus_1250	KMT2C	11402_17_3	trans	19:45422946	rs4420638	APOC1	A	G	-0.092	0.014	7.1e-11	G	A	-0.011	0.025	0.67	19:45412079	T	C	0.407	0.038	3.9e-26	19:45412079	C	T	0.137	0.021	8.2e-11	T	C	0.407	0.038	3.9e-26	8.2e-11	2757	3.7e-26	8.2e-08	1.8e-21	0.003	0.997	high	0.994	high
Cardiometabolic	Coronary Artery Disease	CAD	19	44922946	45922946	gwaslocus_1250	CRP	4337_49_2	trans	19:45422946	rs4420638	APOC1	A	G	-0.092	0.014	7.1e-11	G	A	-0.216	0.025	1.5e-17	19:45411941	C	T	-0.269	0.027	3.6e-23	19:45422946	A	G	-0.092	0.014	7.1e-11	G	A	-0.216	0.025	1.5e-17	7.1e-11	2757	1.7e-22	2.2e-06	8.2e-18	0.106	0.894	high	0.809	high
Cardiometabolic	Coronary Artery Disease	CAD	19	44922946	45922946	gwaslocus_1250	LRP1B	7640_29_3	trans	19:45422946	rs4420638	APOC1	A	G	-0.092	0.014	7.1e-11	G	A	0.121	0.025	1.3e-06	19:45412079	T	C	-0.383	0.039	1.7e-22	19:45412079	C	T	0.137	0.021	8.2e-11	T	C	-0.383	0.039	1.7e-22	8.2e-11	2757	1e-22	8.2e-08	4.9e-18	0.003	0.997	high	0.994	high
Cardiometabolic	Coronary Artery Disease	CAD	19	44922946	45922946	gwaslocus_1250	APBB2	12753_6_3	trans	19:45422946	rs4420638	APOC1	A	G	-0.092	0.014	7.1e-11	G	A	-0.038	0.025	0.13	19:45412079	T	C	0.383	0.039	2.2e-22	19:45412079	C	T	0.137	0.021	8.2e-11	T	C	0.383	0.039	2.2e-22	8.2e-11	2757	1.3e-22	8.2e-08	6.2e-18	0.003	0.997	high	0.994	high
Cardiometabolic	Coronary Artery Disease	CAD	19	44922946	45922946	gwaslocus_1250	APOE	2938_55_2	cis	19:45422946	rs4420638	APOC1	A	G	-0.092	0.014	7.1e-11	G	A	-0.019	0.023	0.42	19:45412079	T	C	-0.351	0.036	6.5e-22	19:45412079	C	T	0.137	0.021	8.2e-11	T	C	-0.351	0.036	6.5e-22	8.2e-11	2757	3.6e-22	8.3e-08	1.8e-17	0.003	0.997	high	0.994	high
Cardiometabolic	Coronary Artery Disease	CAD	19	44922946	45922946	gwaslocus_1250	CPE	5343_74_3	trans	19:45422946	rs4420638	APOC1	A	G	-0.092	0.014	7.1e-11	G	A	0.193	0.022	2.1e-18	19:45411941	C	T	0.212	0.024	3.2e-19	19:45422946	A	G	-0.092	0.014	7.1e-11	G	A	0.193	0.022	2.1e-18	7.1e-11	2757	1.1e-19	3.2e-07	5.6e-15	0.015	0.985	high	0.971	high
Cardiometabolic	Coronary Artery Disease	CAD	19	44922946	45922946	gwaslocus_1250	CD200R1L	8980_19_3	trans	19:45422946	rs4420638	APOC1	A	G	-0.092	0.014	7.1e-11	G	A	-0.031	0.025	0.21	19:45412079	T	C	0.342	0.039	1.1e-18	19:45412079	C	T	0.137	0.021	8.2e-11	T	C	0.342	0.039	1.1e-18	8.2e-11	2757	3.9e-19	8.2e-08	1.9e-14	0.003	0.997	high	0.994	high
Cardiometabolic	Coronary Artery Disease	CAD	19	44922946	45922946	gwaslocus_1250	SUMF1	6941_11_3	trans	19:45422946	rs4420638	APOC1	A	G	-0.092	0.014	7.1e-11	G	A	0.005	0.025	0.85	19:45412079	T	C	0.326	0.039	9.4e-17	19:45412079	C	T	0.137	0.021	8.2e-11	T	C	0.326	0.039	9.4e-17	8.2e-11	2757	2.5e-17	8.2e-08	1.2e-12	0.003	0.997	high	0.994	high
Cardiometabolic	Coronary Artery Disease	CAD	19	44922946	45922946	gwaslocus_1250	POLR1C	12939_1_3	trans	19:45422946	rs4420638	APOC1	A	G	-0.092	0.014	7.1e-11	G	A	0.159	0.024	1.5e-11	19:45415713	A	G	0.216	0.027	3.2e-15	19:45422946	A	G	-0.092	0.014	7.1e-11	G	A	0.159	0.024	1.5e-11	8.6e-11	2757	1.7e-14	8.5e-06	8.3e-10	0.414	0.586	medium	0.414	low
Cardiometabolic	Coronary Artery Disease	CAD	19	44922946	45922946	gwaslocus_1250	PLA2G7	5015_15_1	trans	19:45422946	rs4420638	APOC1	A	G	-0.092	0.014	7.1e-11	G	A	0.163	0.024	3e-11	19:45411941	C	T	0.192	0.026	2.3e-13	19:45422946	A	G	-0.092	0.014	7.1e-11	G	A	0.163	0.024	3e-11	1e-10	2757	3.5e-13	1.8e-06	1.7e-08	0.084	0.916	high	0.844	high
Cardiometabolic	Coronary Artery Disease	CAD	19	44922946	45922946	gwaslocus_1250	GAL3ST2	10734_339_3	trans	19:45422946	rs4420638	APOC1	A	G	-0.092	0.014	7.1e-11	G	A	0.159	0.024	1.6e-11	19:45418790	C	T	0.159	0.022	3.4e-13	19:45422946	A	G	-0.092	0.014	7.1e-11	G	A	0.159	0.024	1.6e-11	8.7e-11	2757	3.4e-13	4.1e-06	1.7e-08	0.201	0.799	medium	0.665	medium
Cardiometabolic	Coronary Artery Disease	CAD	19	44922946	45922946	gwaslocus_1250	MAPK8	3825_18_2	trans	19:45422946	rs4420638	APOC1	A	G	-0.092	0.014	7.1e-11	G	A	0.051	0.025	0.042	19:45412079	T	C	-0.286	0.039	4.3e-13	19:45412079	C	T	0.137	0.021	8.2e-11	T	C	-0.286	0.039	4.3e-13	8.2e-11	2757	6.2e-14	8.2e-08	3e-09	0.003	0.997	high	0.994	high
Cardiometabolic	Coronary Artery Disease	CAD	19	44922946	45922946	gwaslocus_1250	RALA	14332_3_3	trans	19:45422946	rs4420638	APOC1	A	G	-0.092	0.014	7.1e-11	G	A	-0.145	0.025	4e-09	19:45411941	C	T	-0.189	0.026	9.4e-13	19:45411941	T	C	-0.091	0.015	2.2e-09	C	T	-0.189	0.026	9.4e-13	2.2e-09	2757	2.1e-12	2.2e-06	1e-07	0.104	0.896	high	0.812	high
Cardiometabolic	Coronary Artery Disease	CAD	19	44922946	45922946	gwaslocus_1250	CLK2	11327_56_3	trans	19:45422946	rs4420638	APOC1	A	G	-0.092	0.014	7.1e-11	G	A	0.134	0.024	2.7e-08	19:45415713	A	G	0.195	0.028	2.7e-12	19:45421254	G	A	-0.092	0.015	1.7e-09	A	G	0.165	0.026	1.7e-10	1.9e-09	2757	1.2e-11	9.5e-06	5.9e-07	0.462	0.538	medium	0.368	low
Cardiometabolic	Coronary Artery Disease	CAD	19	44922946	45922946	gwaslocus_1250	DEFB119	8370_102_3	trans	19:45422946	rs4420638	APOC1	A	G	-0.092	0.014	7.1e-11	G	A	-0.018	0.025	0.46	19:45412079	T	C	-0.266	0.039	6.1e-12	19:45412079	C	T	0.137	0.021	8.2e-11	T	C	-0.266	0.039	6.1e-12	8.8e-11	2757	7.3e-13	8.2e-08	3.6e-08	0.003	0.997	high	0.994	high
Cardiometabolic	Diastolic blood pressure	DBP	1	1224366	2224366	gwaslocus_2	NADK	13624_17_3	cis	1:1724366	rs34645159	GNB1	A	G	-0.133	0.017	2.1e-14	A	G	0.151	0.018	4.3e-16	1:1776269	A	C	-0.159	0.019	1.5e-17	1:1724366	A	G	-0.133	0.017	2.1e-14	A	G	0.151	0.018	4.3e-16	2.1e-14	1122	6.4e-21	1.4e-09	3.7e-13	0.081	0.919	high	0.85	high
Cardiometabolic	Diastolic blood pressure	DBP	1	155556968	156556968	gwaslocus_93	NOG	8778_3_3	trans	1:156056968	rs11578696	LMNA	A	G	0.146	0.026	1.7e-08	G	A	-0.009	0.027	0.73	1:156434703	G	T	0.157	0.02	2.3e-15	1:156461707	A	T	0.099	0.018	6.4e-08	A	T	0.153	0.02	1e-14	6.4e-08	1381	3.2e-13	0.0012	1.7e-11	0.061	0.938	high	0.884	high
Cardiometabolic	Diastolic blood pressure	DBP	1	155556968	156556968	gwaslocus_93	MMP1	4924_32_1	trans	1:156056968	rs11578696	LMNA	A	G	0.146	0.026	1.7e-08	G	A	-0.023	0.027	0.39	1:156452870	G	A	-0.152	0.02	1.2e-14	1:156461707	A	T	0.099	0.018	6.4e-08	A	T	-0.151	0.02	2.3e-14	6.4e-08	1381	5.6e-13	0.0008	2.9e-11	0.041	0.958	high	0.92	high
Cardiometabolic	Diastolic blood pressure	DBP	1	155556968	156556968	gwaslocus_93	NOG	5846_24_3	trans	1:156056968	rs11578696	LMNA	A	G	0.146	0.026	1.7e-08	G	A	-0.013	0.027	0.63	1:156406381	G	C	0.134	0.019	3.2e-12	1:156461707	A	T	0.099	0.018	6.4e-08	A	T	0.131	0.02	2.9e-11	6.4e-08	1381	9e-10	0.0013	4.7e-08	0.069	0.929	high	0.868	high
Cardiometabolic	Diastolic blood pressure	DBP	1	230345794	231345794	gwaslocus_143	PRG2	7258_5_3	trans	1:230845794	rs699	AGT	A	G	-0.236	0.018	1.3e-40	G	A	-0.246	0.019	1e-38	1:230844772	T	G	-0.246	0.019	1e-38	1:230845794	A	G	-0.236	0.018	1.3e-40	G	A	-0.246	0.019	1e-38	1.1e-38	3446	1.3e-68	5e-36	1.5e-35	0.005	0.995	high	0.99	high
Cardiometabolic	Diastolic blood pressure	DBP	2	112269721	113269721	gwaslocus_207	IAPP	5647_51_3	trans	2:112769721	rs28377357	MERTK	A	G	-0.124	0.019	6e-11	A	G	-0.067	0.021	0.0011	2:112888106	G	A	0.145	0.019	3.7e-14	2:112872960	T	G	-0.102	0.018	6.5e-09	G	T	0.127	0.019	3e-11	6.5e-09	1572	6.5e-13	4.4e-05	5.8e-09	0.397	0.603	medium	0.432	low
Cardiometabolic	Diastolic blood pressure	DBP	2	211040507	212040507	gwaslocus_244	SHMT2	12691_44_3	trans	2:211540507	rs1047891	CPS1	A	C	-0.141	0.019	8.2e-14	A	C	0.18	0.022	1.4e-16	2:211540507	A	C	0.18	0.022	1.4e-16	2:211540507	A	C	-0.141	0.019	8.2e-14	A	C	0.18	0.022	1.4e-16	8.2e-14	2504	1.1e-19	6.8e-10	1.8e-13	0	1	high	1	high
Cardiometabolic	Diastolic blood pressure	DBP	3	10786220	11786220	gwaslocus_266	GABARAPL1	12661_44_3	trans	3:11286220	rs347585	HRH1	T	C	0.151	0.019	1.6e-15	C	T	-0.116	0.02	7.3e-09	3:11252095	T	C	-0.132	0.019	1e-11	3:11252095	T	C	-0.136	0.018	7.3e-14	T	C	-0.132	0.019	1e-11	1e-11	2571	9.3e-16	6.3e-10	6.6e-07	0.448	0.552	medium	0.382	low
Cardiometabolic	Diastolic blood pressure	DBP	4	94824968	95824968	gwaslocus_404	HPGDS	12549_33_3	cis	4:95324968	rs7694000	PDLIM5	A	T	-0.097	0.018	3.5e-08	T	A	0.223	0.019	1.5e-32	4:95267347	G	A	-1.124	0.05	2.2e-108	4:95324968	A	T	-0.097	0.018	3.5e-08	T	A	0.223	0.019	1.5e-32	3.5e-08	2313	9.4e-99	0.016	2e-97	0.341	0.642	medium	0.473	low
Cardiometabolic	Diastolic blood pressure	DBP	5	95720087	96720087	gwaslocus_452	ERAP2	8960_3_3	cis	5:96220087	rs55770741	ERAP2	T	C	-0.128	0.018	2.2e-13	C	T	1.061	0.012	1e-300	5:96367875	G	A	-1.345	0.034	4.1e-305	5:96220087	T	C	-0.128	0.018	2.2e-13	C	T	1.061	0.012	1e-300	2.2e-13	3104	0	1.3e-08	0	0.091	0.909	high	0.833	high
Cardiometabolic	Diastolic blood pressure	DBP	6	134902339	135902339	gwaslocus_558	EPO	5813_58_3	trans	6:135402339	rs9399136	HBS1L	T	C	0.117	0.02	3.8e-09	C	T	0.194	0.021	2e-20	6:135419631	G	A	0.201	0.021	8.3e-22	6:135402339	T	C	0.117	0.02	3.8e-09	C	T	0.194	0.021	2e-20	3.8e-09	1928	1.1e-20	4.4e-05	3.4e-18	0.012	0.988	high	0.976	high
Cardiometabolic	Diastolic blood pressure	DBP	7	44536785	46460645	gwaslocus_593	IGFALS	6605_17_3	trans	7:45960645	rs2854746	IGFBP3	C	G	0.113	0.018	3.3e-10	C	G	0.534	0.018	9.4e-176	7:45960645	C	G	0.534	0.018	9.4e-176	7:45960645	C	G	0.113	0.018	3.3e-10	C	G	0.534	0.018	9.4e-176	3.3e-10	5318	1.4e-185	2.5e-06	2.1e-182	0.003	0.997	high	0.995	high
Cardiometabolic	Diastolic blood pressure	DBP	8	119942287	120942287	gwaslocus_691	NOV	2737_22_2	cis	8:120442287	rs722783	CCN3	A	G	-0.209	0.021	9e-24	A	G	0.207	0.02	5.2e-26	8:120466959	C	T	0.208	0.02	2.7e-26	8:120442287	A	G	-0.209	0.021	9e-24	A	G	0.207	0.02	5.2e-26	9.1e-24	3008	2.6e-40	2e-19	1.1e-22	0.086	0.914	high	0.842	high
Cardiometabolic	Diastolic blood pressure	DBP	9	135649399	136649399	gwaslocus_741	SELE	3470_1_2	trans	9:136149399	rs507666	ABO	A	G	-0.285	0.022	2.3e-37	A	G	-1.157	0.024	1e-300	9:136151806	C	T	-0.968	0.024	1.53160350210786e-322	9:136149399	A	G	-0.285	0.022	2.3e-37	A	G	-1.157	0.024	1e-300	2.3e-37	3025	0	1.3e-32	0	0.006	0.994	high	0.988	high
Cardiometabolic	Diastolic blood pressure	DBP	9	135649399	136649399	gwaslocus_741	ADGRF5	6409_57_3	trans	9:136149399	rs507666	ABO	A	G	-0.285	0.022	2.3e-37	A	G	-0.964	0.025	1.6e-285	9:136149399	A	G	-0.964	0.025	1.6e-285	9:136149399	A	G	-0.285	0.022	2.3e-37	A	G	-0.964	0.025	1.6e-285	2.3e-37	3025	0	2.1e-33	5.1737040635877e-310	0	1	high	1	high
Cardiometabolic	Diastolic blood pressure	DBP	9	135649399	136649399	gwaslocus_741	ROBO4	9232_1_3	trans	9:136149399	rs507666	ABO	A	G	-0.285	0.022	2.3e-37	A	G	-0.863	0.025	1.7e-233	9:136149399	A	G	-0.863	0.025	1.7e-233	9:136149399	A	G	-0.285	0.022	2.3e-37	A	G	-0.863	0.025	1.7e-233	2.3e-37	3025	1.8e-276	2.3e-33	9.7e-247	0	1	high	1	high
Cardiometabolic	Diastolic blood pressure	DBP	9	135649399	136649399	gwaslocus_741	IL3RA	13744_37_3	trans	9:136149399	rs507666	ABO	A	G	-0.285	0.022	2.3e-37	A	G	-0.757	0.026	3.9e-177	9:136149399	A	G	-0.757	0.026	3.9e-177	9:136149399	A	G	-0.285	0.022	2.3e-37	A	G	-0.757	0.026	3.9e-177	2.3e-37	3025	3.2e-211	2.4e-33	1.7e-181	0	1	high	0.999	high
Cardiometabolic	Diastolic blood pressure	DBP	9	135649399	136649399	gwaslocus_741	INSR	3448_13_2	trans	9:136149399	rs507666	ABO	A	G	-0.285	0.022	2.3e-37	A	G	-0.718	0.026	1.6e-154	9:136149399	A	G	-0.718	0.026	1.6e-154	9:136149399	A	G	-0.285	0.022	2.3e-37	A	G	-0.718	0.026	1.6e-154	2.3e-37	3025	5.4e-186	2.2e-33	2.9e-156	0	1	high	1	high
Cardiometabolic	Diastolic blood pressure	DBP	9	135649399	136649399	gwaslocus_741	ICAM2	14756_29_3	trans	9:136149399	rs507666	ABO	A	G	-0.285	0.022	2.3e-37	A	G	-0.715	0.027	3.3e-147	9:136155000	T	C	-0.715	0.027	1.6e-148	9:136149399	A	G	-0.285	0.022	2.3e-37	A	G	-0.715	0.027	3.3e-147	2.3e-37	3025	2.8e-178	4e-32	1.5e-148	0.021	0.979	high	0.959	high
Cardiometabolic	Diastolic blood pressure	DBP	9	135649399	136649399	gwaslocus_741	KDR	3651_50_5	trans	9:136149399	rs507666	ABO	A	G	-0.285	0.022	2.3e-37	A	G	-0.611	0.027	1.8e-105	9:136149399	A	G	-0.611	0.027	1.8e-105	9:136149399	A	G	-0.285	0.022	2.3e-37	A	G	-0.611	0.027	1.8e-105	2.3e-37	3025	5e-133	3.4e-33	2.7e-103	0.001	0.999	high	0.998	high
Cardiometabolic	Diastolic blood pressure	DBP	9	135649399	136649399	gwaslocus_741	EPHA4	7190_50_3	trans	9:136149399	rs507666	ABO	A	G	-0.285	0.022	2.3e-37	A	G	-0.56	0.027	8.5e-92	9:136149399	A	G	-0.56	0.027	8.5e-92	9:136149399	A	G	-0.285	0.022	2.3e-37	A	G	-0.56	0.027	8.5e-92	2.3e-37	3025	1.1e-118	3.7e-33	6e-89	0.001	0.999	high	0.998	high
Cardiometabolic	Diastolic blood pressure	DBP	9	135649399	136649399	gwaslocus_741	FLT4	2358_19_2	trans	9:136149399	rs507666	ABO	A	G	-0.285	0.022	2.3e-37	A	G	-0.567	0.028	7.7e-87	9:136149399	A	G	-0.567	0.028	7.7e-87	9:136149399	A	G	-0.285	0.022	2.3e-37	A	G	-0.567	0.028	7.7e-87	2.3e-37	3025	1.6e-113	3.5e-33	9e-84	0.001	0.999	high	0.998	high
Cardiometabolic	Diastolic blood pressure	DBP	9	135649399	136649399	gwaslocus_741	ICAM5	8245_27_3	trans	9:136149399	rs507666	ABO	A	G	-0.285	0.022	2.3e-37	A	G	-0.534	0.028	3.8e-77	9:136149399	A	G	-0.534	0.028	3.8e-77	9:136149399	A	G	-0.285	0.022	2.3e-37	A	G	-0.534	0.028	3.8e-77	2.3e-37	3025	1.6e-103	3.9e-33	9e-74	0.001	0.999	high	0.998	high
Cardiometabolic	Diastolic blood pressure	DBP	9	135649399	136649399	gwaslocus_741	ENG	4908_6_1	trans	9:136149399	rs507666	ABO	A	G	-0.285	0.022	2.3e-37	A	G	-0.467	0.028	1e-61	9:136149399	A	G	-0.467	0.028	1e-61	9:136149399	A	G	-0.285	0.022	2.3e-37	A	G	-0.467	0.028	1e-61	2.3e-37	3025	9.1e-88	3.9e-33	5e-58	0.001	0.999	high	0.998	high
Cardiometabolic	Diastolic blood pressure	DBP	9	135649399	136649399	gwaslocus_741	KIN	14643_27_3	trans	9:136149399	rs507666	ABO	A	G	-0.285	0.022	2.3e-37	A	G	-0.427	0.028	2.6e-53	9:136149399	A	G	-0.427	0.028	2.6e-53	9:136149399	A	G	-0.285	0.022	2.3e-37	A	G	-0.427	0.028	2.6e-53	2.3e-37	3025	2.7e-79	4.4e-33	1.5e-49	0.001	0.999	high	0.997	high
Cardiometabolic	Diastolic blood pressure	DBP	9	135649399	136649399	gwaslocus_741	ISLR2	8528_74_3	trans	9:136149399	rs507666	ABO	A	G	-0.285	0.022	2.3e-37	A	G	-0.419	0.029	8e-48	9:136149830	A	G	-0.418	0.028	6.4e-48	9:136149399	A	G	-0.285	0.022	2.3e-37	A	G	-0.419	0.029	8e-48	2.3e-37	3025	8.2e-74	6.5e-33	4.5e-44	0.003	0.997	high	0.995	high
Cardiometabolic	Diastolic blood pressure	DBP	9	135649399	136649399	gwaslocus_741	GLCE	7808_5_3	trans	9:136149399	rs507666	ABO	A	G	-0.285	0.022	2.3e-37	A	G	0.411	0.028	4.7e-47	9:136141870	T	C	0.413	0.028	2.6e-47	9:136149399	A	G	-0.285	0.022	2.3e-37	A	G	0.411	0.028	4.7e-47	2.3e-37	3025	5.2e-73	7.6e-33	2.8e-43	0.003	0.997	high	0.994	high
Cardiometabolic	Diastolic blood pressure	DBP	9	135649399	136649399	gwaslocus_741	MET	2837_3_2	trans	9:136149399	rs507666	ABO	A	G	-0.285	0.022	2.3e-37	A	G	-0.405	0.028	2.2e-45	9:136149830	A	G	-0.404	0.028	1.8e-45	9:136149399	A	G	-0.285	0.022	2.3e-37	A	G	-0.405	0.028	2.2e-45	2.3e-37	3025	2.3e-71	6.1e-33	1.3e-41	0.002	0.998	high	0.995	high
Cardiometabolic	Diastolic blood pressure	DBP	9	135649399	136649399	gwaslocus_741	LIFR	5837_49_3	trans	9:136149399	rs507666	ABO	A	G	-0.285	0.022	2.3e-37	A	G	-0.386	0.028	3.4e-43	9:136149830	A	G	-0.385	0.028	2.7e-43	9:136149399	A	G	-0.285	0.022	2.3e-37	A	G	-0.386	0.028	3.4e-43	2.3e-37	3025	3.3e-69	6.8e-33	1.8e-39	0.003	0.997	high	0.995	high
Cardiometabolic	Diastolic blood pressure	DBP	9	135649399	136649399	gwaslocus_741	CD200	5112_73_3	trans	9:136149399	rs507666	ABO	A	G	-0.285	0.022	2.3e-37	A	G	-0.372	0.028	1.8e-39	9:136149830	A	G	-0.372	0.028	1.3e-39	9:136149399	A	G	-0.285	0.022	2.3e-37	A	G	-0.372	0.028	1.8e-39	2.3e-37	3025	1.7e-65	6.1e-33	9.1e-36	0.002	0.998	high	0.995	high
Cardiometabolic	Diastolic blood pressure	DBP	9	135649399	136649399	gwaslocus_741	ACE	10714_7_3	trans	9:136149399	rs507666	ABO	A	G	-0.285	0.022	2.3e-37	A	G	-0.368	0.029	3.3e-37	9:136149399	A	G	-0.368	0.029	3.3e-37	9:136149399	A	G	-0.285	0.022	2.3e-37	A	G	-0.368	0.029	3.3e-37	5.5e-37	3025	3.1e-63	3.4e-33	1.7e-33	0.001	0.999	high	0.998	high
Cardiometabolic	Diastolic blood pressure	DBP	9	135649399	136649399	gwaslocus_741	ICAM4	6550_4_3	trans	9:136149399	rs507666	ABO	A	G	-0.285	0.022	2.3e-37	A	G	-0.359	0.029	3.8e-35	9:136141870	T	C	-0.36	0.029	2.8e-35	9:136149399	A	G	-0.285	0.022	2.3e-37	A	G	-0.359	0.029	3.8e-35	3.8e-35	3025	3.3e-61	6e-33	1.8e-31	0.002	0.998	high	0.995	high
Cardiometabolic	Diastolic blood pressure	DBP	9	135649399	136649399	gwaslocus_741	ICAM5	5124_62_3	trans	9:136149399	rs507666	ABO	A	G	-0.285	0.022	2.3e-37	A	G	-0.336	0.029	2.2e-31	9:136149399	A	G	-0.336	0.029	2.2e-31	9:136149399	A	G	-0.285	0.022	2.3e-37	A	G	-0.336	0.029	2.2e-31	2.2e-31	3025	1.6e-57	5.8e-33	8.9e-28	0.002	0.998	high	0.996	high
Cardiometabolic	Diastolic blood pressure	DBP	9	135649399	136649399	gwaslocus_741	ICAM4	9461_2_3	trans	9:136149399	rs507666	ABO	A	G	-0.285	0.022	2.3e-37	A	G	-0.321	0.029	2.3e-28	9:136141870	T	C	-0.323	0.029	1.1e-28	9:136141870	T	C	-0.277	0.022	1.4e-35	T	C	-0.323	0.029	1.1e-28	1.1e-28	3025	1.5e-54	7.3e-33	8.3e-25	0.003	0.997	high	0.994	high
Cardiometabolic	Diastolic blood pressure	DBP	9	135649399	136649399	gwaslocus_741	SELP	4154_57_2	trans	9:136149399	rs507666	ABO	A	G	-0.285	0.022	2.3e-37	A	G	-0.317	0.029	8e-28	9:136149399	A	G	-0.317	0.029	8e-28	9:136149399	A	G	-0.285	0.022	2.3e-37	A	G	-0.317	0.029	8e-28	8e-28	3025	5.2e-54	4.8e-33	2.8e-24	0.002	0.998	high	0.997	high
Cardiometabolic	Diastolic blood pressure	DBP	9	135649399	136649399	gwaslocus_741	IGF1R	4232_19_2	trans	9:136149399	rs507666	ABO	A	G	-0.285	0.022	2.3e-37	A	G	-0.273	0.027	4e-23	9:136149399	A	G	-0.273	0.027	4e-23	9:136149399	A	G	-0.285	0.022	2.3e-37	A	G	-0.273	0.027	4e-23	4e-23	3025	2e-49	4.4e-33	1.1e-19	0.001	0.999	high	0.997	high
Cardiometabolic	Diastolic blood pressure	DBP	9	135649399	136649399	gwaslocus_741	L1CAM	4246_40_2	trans	9:136149399	rs507666	ABO	A	G	-0.285	0.022	2.3e-37	A	G	-0.277	0.029	4.8e-22	9:136149399	A	G	-0.277	0.029	4.8e-22	9:136149399	A	G	-0.285	0.022	2.3e-37	A	G	-0.277	0.029	4.8e-22	4.8e-22	3025	2.2e-48	4.6e-33	1.2e-18	0.002	0.998	high	0.997	high
Cardiometabolic	Diastolic blood pressure	DBP	9	135649399	136649399	gwaslocus_741	ICAM2	5486_73_3	trans	9:136149399	rs507666	ABO	A	G	-0.285	0.022	2.3e-37	A	G	-0.259	0.027	2.6e-21	9:136149399	A	G	-0.259	0.027	2.6e-21	9:136149399	A	G	-0.285	0.022	2.3e-37	A	G	-0.259	0.027	2.6e-21	2.6e-21	3025	1.1e-47	5.2e-33	6.1e-18	0.002	0.998	high	0.996	high
Cardiometabolic	Diastolic blood pressure	DBP	9	135649399	136649399	gwaslocus_741	SEMA6A	7945_10_3	trans	9:136149399	rs507666	ABO	A	G	-0.285	0.022	2.3e-37	A	G	-0.265	0.028	7.7e-21	9:136149399	A	G	-0.265	0.028	7.7e-21	9:136149399	A	G	-0.285	0.022	2.3e-37	A	G	-0.265	0.028	7.7e-21	7.7e-21	3025	3.2e-47	4.9e-33	1.7e-17	0.002	0.998	high	0.997	high
Cardiometabolic	Diastolic blood pressure	DBP	9	135649399	136649399	gwaslocus_741	FAM3B	9177_6_3	trans	9:136149399	rs507666	ABO	A	G	-0.285	0.022	2.3e-37	A	G	0.268	0.029	3.4e-20	9:136141870	T	C	0.268	0.029	2.8e-20	9:136141870	T	C	-0.277	0.022	1.4e-35	T	C	0.268	0.029	2.8e-20	2.8e-20	3025	1.4e-46	5.5e-33	7.5e-17	0.002	0.998	high	0.996	high
Cardiometabolic	Diastolic blood pressure	DBP	9	135649399	136649399	gwaslocus_741	CD109	3290_50_2	trans	9:136149399	rs507666	ABO	A	G	-0.285	0.022	2.3e-37	A	G	-0.26	0.029	1.1e-19	9:136149830	A	G	-0.26	0.028	9.5e-20	9:136149830	A	G	-0.282	0.022	1.7e-36	A	G	-0.26	0.028	9.5e-20	9.5e-20	3025	4e-46	7e-33	2.2e-16	0.003	0.997	high	0.994	high
Cardiometabolic	Diastolic blood pressure	DBP	9	135649399	136649399	gwaslocus_741	B3GNT2	7980_72_3	trans	9:136149399	rs507666	ABO	A	G	-0.285	0.022	2.3e-37	A	G	0.253	0.028	7.6e-19	9:136142203	C	A	0.193	0.021	1e-19	9:136147160	T	C	-0.183	0.018	3.5e-23	T	C	0.193	0.021	1e-19	1e-19	3025	2.2e-45	3.1e-31	1.2e-15	0.169	0.831	high	0.711	medium
Cardiometabolic	Diastolic blood pressure	DBP	9	135649399	136649399	gwaslocus_741	CCL28	2890_59_2	trans	9:136149399	rs507666	ABO	A	G	-0.285	0.022	2.3e-37	A	G	-0.255	0.029	2.6e-18	9:136155000	T	C	-0.256	0.029	1.3e-18	9:136155000	T	C	-0.277	0.022	1.7e-35	T	C	-0.256	0.029	1.3e-18	1.3e-18	3025	8.1e-45	1e-32	4.4e-15	0.005	0.995	high	0.991	high
Cardiometabolic	Diastolic blood pressure	DBP	9	135649399	136649399	gwaslocus_741	MET	11814_29_3	trans	9:136149399	rs507666	ABO	A	G	-0.285	0.022	2.3e-37	A	G	-0.247	0.029	1e-17	9:136149399	A	G	-0.247	0.029	1e-17	9:136149399	A	G	-0.285	0.022	2.3e-37	A	G	-0.247	0.029	1e-17	1e-17	3025	3.3e-44	5.8e-33	1.8e-14	0.002	0.998	high	0.996	high
Cardiometabolic	Diastolic blood pressure	DBP	9	135649399	136649399	gwaslocus_741	ICAM1	4342_10_3	trans	9:136149399	rs507666	ABO	A	G	-0.285	0.022	2.3e-37	A	G	-0.249	0.029	1.4e-17	9:136149399	A	G	-0.249	0.029	1.4e-17	9:136149399	A	G	-0.285	0.022	2.3e-37	A	G	-0.249	0.029	1.4e-17	1.4e-17	3025	4.6e-44	5.5e-33	2.5e-14	0.002	0.998	high	0.996	high
Cardiometabolic	Diastolic blood pressure	DBP	9	135649399	136649399	gwaslocus_741	TPST2	8024_64_3	trans	9:136149399	rs507666	ABO	A	G	-0.285	0.022	2.3e-37	A	G	0.224	0.028	9.9e-16	9:136141870	T	C	0.225	0.028	7.2e-16	9:136141870	T	C	-0.277	0.022	1.4e-35	T	C	0.225	0.028	7.2e-16	7.2e-16	3025	2.7e-42	6.9e-33	1.5e-12	0.003	0.997	high	0.995	high
Cardiometabolic	Diastolic blood pressure	DBP	9	135649399	136649399	gwaslocus_741	IL6ST	2620_4_2	trans	9:136149399	rs507666	ABO	A	G	-0.285	0.022	2.3e-37	A	G	-0.226	0.028	1.1e-15	9:136149399	A	G	-0.226	0.028	1.1e-15	9:136149399	A	G	-0.285	0.022	2.3e-37	A	G	-0.226	0.028	1.1e-15	1.1e-15	3025	2.9e-42	5.5e-33	1.6e-12	0.002	0.998	high	0.996	high
Cardiometabolic	Diastolic blood pressure	DBP	9	135649399	136649399	gwaslocus_741	DPEP2	8327_26_3	trans	9:136149399	rs507666	ABO	A	G	-0.285	0.022	2.3e-37	A	G	-0.223	0.028	2.2e-15	9:136149830	A	G	-0.224	0.028	1.2e-15	9:136149830	A	G	-0.282	0.022	1.7e-36	A	G	-0.224	0.028	1.2e-15	1.2e-15	3025	5.4e-42	1.4e-32	2.9e-12	0.007	0.993	high	0.987	high
Cardiometabolic	Diastolic blood pressure	DBP	9	135649399	136649399	gwaslocus_741	CHST12	6626_81_3	trans	9:136149399	rs507666	ABO	A	G	-0.285	0.022	2.3e-37	A	G	0.218	0.028	1.1e-14	9:136141870	T	C	0.219	0.028	9.9e-15	9:136141870	T	C	-0.277	0.022	1.4e-35	T	C	0.219	0.028	9.9e-15	9.9e-15	3025	2.6e-41	7e-33	1.4e-11	0.003	0.997	high	0.994	high
Cardiometabolic	Diastolic blood pressure	DBP	9	135649399	136649399	gwaslocus_741	JAG1	5092_51_3	trans	9:136149399	rs507666	ABO	A	G	-0.285	0.022	2.3e-37	A	G	-0.198	0.028	7.4e-13	9:136149830	A	G	-0.199	0.027	5.4e-13	9:136149830	A	G	-0.282	0.022	1.7e-36	A	G	-0.199	0.027	5.4e-13	5.4e-13	3025	1.5e-39	7e-33	8e-10	0.003	0.997	high	0.994	high
Cardiometabolic	Diastolic blood pressure	DBP	9	135649399	136649399	gwaslocus_741	AMY2B	10439_57_3	trans	9:136149399	rs507666	ABO	A	G	-0.285	0.022	2.3e-37	A	G	-0.207	0.029	1.1e-12	9:136149830	A	G	-0.208	0.029	8.8e-13	9:136149830	A	G	-0.282	0.022	1.7e-36	A	G	-0.208	0.029	8.8e-13	8.8e-13	3025	2.2e-39	9.7e-33	1.2e-09	0.004	0.996	high	0.991	high
Cardiometabolic	Diastolic blood pressure	DBP	9	135649399	136649399	gwaslocus_741	ISLR2	13124_20_3	trans	9:136149399	rs507666	ABO	A	G	-0.285	0.022	2.3e-37	A	G	-0.192	0.028	8.5e-12	9:136146597	T	C	-0.167	0.023	1.1e-12	9:136146597	T	C	-0.213	0.02	4.3e-27	T	C	-0.167	0.023	1.1e-12	1.1e-12	3025	1.4e-38	3e-32	7.7e-09	0.016	0.984	high	0.969	high
Cardiometabolic	Diastolic blood pressure	DBP	9	135649399	136649399	gwaslocus_741	CCL25	2705_5_2	trans	9:136149399	rs507666	ABO	A	G	-0.285	0.022	2.3e-37	A	G	-0.201	0.029	8.8e-12	9:136149830	A	G	-0.201	0.029	7.3e-12	9:136149830	A	G	-0.282	0.022	1.7e-36	A	G	-0.201	0.029	7.3e-12	7.3e-12	3025	1.6e-38	8.6e-33	8.5e-09	0.004	0.996	high	0.993	high
Cardiometabolic	Diastolic blood pressure	DBP	10	90653699	91653699	gwaslocus_786	C1QC	14100_63_3	trans	10:91153699	rs303217	IFIT1	T	C	-0.096	0.018	4.1e-08	T	C	-0.109	0.019	1.9e-08	10:91066769	C	A	-0.183	0.022	1e-16	10:91116790	A	C	-0.096	0.018	4.4e-08	A	C	-0.114	0.019	4.4e-09	4.9e-08	2958	3.8e-13	0.0063	1.2e-11	0.199	0.795	medium	0.659	medium
Cardiometabolic	Diastolic blood pressure	DBP	11	7747020	10773128	gwaslocus_824	SWAP70	13552_7_3	cis	11:10273128	rs10840378	SBF2	T	C	0.278	0.022	3.3e-36	T	C	-0.071	0.025	0.0047	11:9762274	T	C	0.289	0.019	1.7e-52	11:9762274	T	C	-0.22	0.018	4.4e-36	T	C	0.289	0.019	1.7e-52	4.4e-36	8675	6.5e-78	1.3e-31	1.1e-48	0.022	0.978	high	0.956	high
Cardiometabolic	Diastolic blood pressure	DBP	11	50792160	51792160	gwaslocus_853	SERPING1	13710_6_3	trans	11:51292160	rs11246486	OR4A5	T	C	-0.225	0.027	1.4e-16	T	C	0.203	0.032	1.6e-10	11:51457277	A	G	0.237	0.032	2.8e-13	11:51457277	A	G	-0.208	0.029	3e-13	A	G	0.237	0.032	2.8e-13	5.8e-13	1506	8.6e-18	5e-11	8e-08	0.47	0.53	medium	0.361	low
Cardiometabolic	Diastolic blood pressure	DBP	11	72568571	73568571	gwaslocus_869	RELT	5115_31_3	cis	11:73068571	rs2298807	ARHGEF17	T	C	0.123	0.021	4.9e-09	C	T	0.274	0.019	6e-46	11:73123512	T	C	0.37	0.023	1.1e-58	11:73068571	T	C	0.123	0.021	4.9e-09	C	T	0.274	0.019	6e-46	4.9e-09	1479	5.7e-57	0.00028	8.3e-54	0.402	0.597	medium	0.426	low
Cardiometabolic	Diastolic blood pressure	DBP	11	115597136	117207338	gwaslocus_889	TPST2	8024_64_3	trans	11:116707338	rs7116797	APOA1	A	G	0.184	0.028	5.2e-11	A	G	0.128	0.026	5.8e-07	11:116999059	A	G	0.188	0.025	2.3e-14	11:117039797	A	G	-0.152	0.023	8.7e-11	G	A	0.166	0.023	2.2e-13	8.8e-11	4621	1.5e-14	6.6e-06	3.3e-10	0.144	0.856	high	0.748	medium
Cardiometabolic	Diastolic blood pressure	DBP	12	109629415	113685462	gwaslocus_969	CXCL11	3038_9_2	trans	12:111932800	rs7137828	ATXN2	T	C	-0.503	0.018	4.8e-180	C	T	0.164	0.019	3.7e-17	12:111884608	T	C	0.169	0.019	5.6e-18	12:111884608	T	C	0.5	0.018	8e-180	T	C	0.169	0.019	5.6e-18	5.6e-18	7144	4.7e-187	1.4e-175	1.6e-14	0.004	0.996	high	0.993	high
Cardiometabolic	Diastolic blood pressure	DBP	12	109629415	113685462	gwaslocus_969	THPO	5947_90_3	trans	12:111932800	rs7137828	ATXN2	T	C	-0.503	0.018	4.8e-180	C	T	-0.158	0.02	7.6e-16	12:111865049	C	G	-0.165	0.02	6.4e-17	12:111865049	C	G	0.504	0.018	6.6e-180	C	G	-0.165	0.02	6.4e-17	6.4e-17	7144	3e-186	6.5e-176	1e-13	0.001	0.999	high	0.998	high
Cardiometabolic	Diastolic blood pressure	DBP	12	109629415	113685462	gwaslocus_969	ICAM2	14756_29_3	trans	12:111932800	rs7137828	ATXN2	T	C	-0.503	0.018	4.8e-180	C	T	0.129	0.019	1.9e-11	12:112486818	G	A	0.135	0.019	3.5e-12	12:112486818	A	G	-0.394	0.018	1.5e-110	G	A	0.135	0.019	3.5e-12	3.5e-12	7144	1.9e-181	3e-175	6.4e-09	0.009	0.991	high	0.982	high
Cardiometabolic	Diastolic blood pressure	DBP	16	19892332	21588130	gwaslocus_1110	MMP7	2789_26_2	trans	16:20392332	rs77924615	PDILT	A	G	-0.316	0.022	3.7e-45	A	G	-0.188	0.023	4e-16	16:20392332	A	G	-0.188	0.023	4e-16	16:20392332	A	G	-0.316	0.022	3.7e-45	A	G	-0.188	0.023	4e-16	4e-16	3191	1.8e-50	4.4e-41	4.9e-13	0	1	high	1	high
Cardiometabolic	Diastolic blood pressure	DBP	16	19892332	21588130	gwaslocus_1110	NBL1	2944_66_2	trans	16:20392332	rs77924615	PDILT	A	G	-0.316	0.022	3.7e-45	A	G	-0.153	0.022	1.7e-12	16:20392332	A	G	-0.153	0.022	1.7e-12	16:20392332	A	G	-0.316	0.022	3.7e-45	A	G	-0.153	0.022	1.7e-12	1.7e-12	3191	6.1e-47	3.7e-41	1.6e-09	0	1	high	1	high
Cardiometabolic	Diastolic blood pressure	DBP	16	19892332	21588130	gwaslocus_1110	IGFBP6	14088_38_3	trans	16:20392332	rs77924615	PDILT	A	G	-0.316	0.022	3.7e-45	A	G	-0.138	0.02	6.2e-12	16:20392332	A	G	-0.138	0.02	6.2e-12	16:20392332	A	G	-0.316	0.022	3.7e-45	A	G	-0.138	0.02	6.2e-12	6.2e-12	3191	2.1e-46	3.8e-41	5.6e-09	0	1	high	1	high
Cardiometabolic	Diastolic blood pressure	DBP	16	81102264	82102264	gwaslocus_1131	POMC	9204_33_3	trans	16:81602264	rs12929303	CMIP	A	G	0.157	0.017	1.6e-19	A	G	-0.164	0.018	6.9e-20	16:81602212	G	A	-0.17	0.018	3.5e-21	16:81603235	T	C	-0.157	0.017	2e-19	T	C	0.167	0.018	1.7e-20	2.2e-19	3936	4.8e-30	4.6e-15	2.2e-17	0.021	0.979	high	0.959	high
Cardiometabolic	Diastolic blood pressure	DBP	18	55232115	56232115	gwaslocus_1209	SMURF1	11557_3_3	trans	18:55732115	rs7235890	NEDD4L	T	G	-0.169	0.029	4.1e-09	G	T	0.201	0.031	7.2e-11	18:55722996	T	G	0.168	0.022	3.4e-14	18:55732115	T	G	-0.169	0.029	4.1e-09	G	T	0.201	0.031	7.2e-11	4.2e-09	3185	3.2e-12	0.0012	1.3e-09	0.473	0.526	medium	0.357	low
Cardiometabolic	Diastolic blood pressure	DBP	19	18866632	19866632	gwaslocus_1236	PCYOX1	6431_68_3	trans	19:19366632	rs72999033	HAPLN4	T	C	0.279	0.036	5.9e-15	T	C	-0.261	0.036	3.2e-13	19:19477877	C	A	-0.244	0.032	3e-14	19:19388500	A	T	-0.249	0.033	4.4e-14	T	A	-0.244	0.032	5.4e-14	9.7e-14	1816	7.3e-18	7.5e-10	8.2e-10	0.083	0.917	high	0.847	high
Cardiometabolic	Diastolic blood pressure	DBP	19	48707718	49707718	gwaslocus_1253	BPIFA2	5695_5_3	trans	19:49207718	rs569970	FUT2	T	C	-0.137	0.018	2.7e-14	T	C	-0.46	0.019	9.5e-124	19:49206674	G	A	-0.474	0.019	1.2e-135	19:49207718	T	C	-0.137	0.018	2.7e-14	T	C	-0.46	0.019	9.5e-124	2.7e-14	2488	6.1e-145	4.7e-10	1.9e-137	0.014	0.986	high	0.973	high
Cardiometabolic	Diastolic blood pressure	DBP	19	48707718	49707718	gwaslocus_1253	FAM3D	13102_1_3	trans	19:49207718	rs569970	FUT2	T	C	-0.137	0.018	2.7e-14	T	C	0.409	0.019	1.8e-99	19:49206674	G	A	0.416	0.019	7.4e-106	19:49207718	T	C	-0.137	0.018	2.7e-14	T	C	0.409	0.019	1.8e-99	2.7e-14	2488	3e-112	4.2e-10	9.5e-105	0.012	0.988	high	0.976	high
Cardiometabolic	Diastolic blood pressure	DBP	19	48707718	49707718	gwaslocus_1253	FAM177A1	8039_41_3	trans	19:49207718	rs569970	FUT2	T	C	-0.137	0.018	2.7e-14	T	C	0.249	0.019	7.5e-37	19:49206108	C	G	0.249	0.019	4.4e-38	19:49207718	T	C	-0.137	0.018	2.7e-14	T	C	0.249	0.019	7.5e-37	2.7e-14	2488	5.1e-42	5.4e-10	1.6e-34	0.016	0.984	high	0.968	high
Cardiometabolic	Diastolic blood pressure	DBP	19	48707718	49707718	gwaslocus_1253	TCN1	11232_46_3	trans	19:49207718	rs569970	FUT2	T	C	-0.137	0.018	2.7e-14	T	C	-0.234	0.019	2.8e-34	19:49206108	C	G	-0.234	0.019	2.7e-35	19:49207718	T	C	-0.137	0.018	2.7e-14	T	C	-0.234	0.019	2.8e-34	2.7e-14	2488	2.7e-39	6.1e-10	8.6e-32	0.018	0.982	high	0.964	high
Cardiometabolic	Diastolic blood pressure	DBP	19	48707718	49707718	gwaslocus_1253	SECTM1	13093_6_3	trans	19:49207718	rs569970	FUT2	T	C	-0.137	0.018	2.7e-14	T	C	0.206	0.019	2.2e-26	19:49206108	C	G	0.213	0.019	4.4e-29	19:49207718	T	C	-0.137	0.018	2.7e-14	T	C	0.206	0.019	2.2e-26	2.7e-14	2488	5.8e-33	5e-10	1.8e-25	0.015	0.985	high	0.971	high
Cardiometabolic	Diastolic blood pressure	DBP	19	48707718	49707718	gwaslocus_1253	BTNL8	9026_40_3	trans	19:49207718	rs569970	FUT2	T	C	-0.137	0.018	2.7e-14	T	C	0.209	0.02	5.2e-26	19:49207206	A	G	0.21	0.02	3.6e-26	19:49207718	T	C	-0.137	0.018	2.7e-14	T	C	0.209	0.02	5.2e-26	2.7e-14	2488	4.6e-30	8.9e-10	1.5e-22	0.027	0.973	high	0.947	high
Cardiometabolic	Diastolic blood pressure	DBP	19	48707718	49707718	gwaslocus_1253	GOLM1	8983_7_3	trans	19:49207718	rs569970	FUT2	T	C	-0.137	0.018	2.7e-14	T	C	0.2	0.019	1.1e-25	19:49206985	G	A	0.201	0.019	6.3e-26	19:49207718	T	C	-0.137	0.018	2.7e-14	T	C	0.2	0.019	1.1e-25	2.7e-14	2488	8e-30	8.1e-10	2.5e-22	0.025	0.975	high	0.952	high
Cardiometabolic	Diastolic blood pressure	DBP	19	48707718	49707718	gwaslocus_1253	LPO	4801_13_3	trans	19:49207718	rs569970	FUT2	T	C	-0.137	0.018	2.7e-14	T	C	-0.197	0.02	8.5e-24	19:49206674	G	A	-0.199	0.019	6.2e-25	19:49207718	T	C	-0.137	0.018	2.7e-14	T	C	-0.197	0.02	8.5e-24	2.7e-14	2488	6.7e-29	5.4e-10	2.1e-21	0.016	0.984	high	0.968	high
Cardiometabolic	Diastolic blood pressure	DBP	19	48707718	49707718	gwaslocus_1253	LCT	9017_58_3	trans	19:49207718	rs569970	FUT2	T	C	-0.137	0.018	2.7e-14	T	C	0.19	0.02	4.1e-22	19:49206674	G	A	0.192	0.019	4.7e-23	19:49207718	T	C	-0.137	0.018	2.7e-14	T	C	0.19	0.02	4.1e-22	2.7e-14	2488	7.4e-27	5.6e-10	2.3e-19	0.017	0.983	high	0.967	high
Cardiometabolic	Diastolic blood pressure	DBP	19	48707718	49707718	gwaslocus_1253	C6orf58	7154_92_3	trans	19:49207718	rs569970	FUT2	T	C	-0.137	0.018	2.7e-14	T	C	-0.179	0.02	9.1e-20	19:49206108	C	G	-0.186	0.019	5.5e-22	19:49207718	T	C	-0.137	0.018	2.7e-14	T	C	-0.179	0.02	9.1e-20	2.7e-14	2488	6.3e-26	5e-10	2e-18	0.015	0.985	high	0.971	high
Cardiometabolic	Diastolic blood pressure	DBP	19	48707718	49707718	gwaslocus_1253	FGF19	13724_27_3	trans	19:49207718	rs569970	FUT2	T	C	-0.137	0.018	2.7e-14	T	C	0.173	0.02	2e-18	19:49206674	G	A	0.177	0.019	7.8e-20	19:49207718	T	C	-0.137	0.018	2.7e-14	T	C	0.173	0.02	2e-18	2.7e-14	2488	8.2e-24	5.2e-10	2.6e-16	0.015	0.985	high	0.969	high
Cardiometabolic	Diastolic blood pressure	DBP	19	48707718	49707718	gwaslocus_1253	REG1A	13095_51_3	trans	19:49207718	rs569970	FUT2	T	C	-0.137	0.018	2.7e-14	T	C	0.155	0.018	1.1e-17	19:49206603	T	C	0.165	0.018	2.4e-19	19:49207718	T	C	-0.137	0.018	2.7e-14	T	C	0.155	0.018	1.1e-17	2.7e-14	2488	4.4e-23	6.8e-10	1.4e-15	0.021	0.979	high	0.96	high
Cardiometabolic	Diastolic blood pressure	DBP	19	48707718	49707718	gwaslocus_1253	PNLIPRP2	6957_14_3	trans	19:49207718	rs569970	FUT2	T	C	-0.137	0.018	2.7e-14	T	C	-0.172	0.02	3.9e-18	19:49206674	G	A	-0.175	0.02	3.7e-19	19:49207718	T	C	-0.137	0.018	2.7e-14	T	C	-0.172	0.02	3.9e-18	2.7e-14	2488	4.2e-23	5.7e-10	1.3e-15	0.017	0.983	high	0.966	high
Cardiometabolic	Diastolic blood pressure	DBP	19	48707718	49707718	gwaslocus_1253	GKN2	6416_8_3	trans	19:49207718	rs569970	FUT2	T	C	-0.137	0.018	2.7e-14	T	C	0.167	0.02	4.3e-17	19:49206108	C	G	0.174	0.02	5.7e-19	19:49207718	T	C	-0.137	0.018	2.7e-14	T	C	0.167	0.02	4.3e-17	2.7e-14	2488	5.9e-23	5e-10	1.9e-15	0.015	0.985	high	0.97	high
Cardiometabolic	Diastolic blood pressure	DBP	19	48707718	49707718	gwaslocus_1253	FGF19	2762_30_2	trans	19:49207718	rs569970	FUT2	T	C	-0.137	0.018	2.7e-14	T	C	0.159	0.02	9.4e-16	19:49206674	G	A	0.161	0.019	1.7e-16	19:49207718	T	C	-0.137	0.018	2.7e-14	T	C	0.159	0.02	9.4e-16	2.8e-14	2488	1.4e-20	6.3e-10	4.3e-13	0.019	0.981	high	0.963	high
Cardiometabolic	Diastolic blood pressure	DBP	19	48707718	49707718	gwaslocus_1253	FUT3	4548_4_2	trans	19:49207718	rs569970	FUT2	T	C	-0.137	0.018	2.7e-14	T	C	0.157	0.019	3.4e-16	19:49214274	G	A	0.157	0.019	3.2e-16	19:49207718	T	C	-0.137	0.018	2.7e-14	T	C	0.157	0.019	3.4e-16	2.7e-14	2488	2.3e-20	1.1e-09	7.4e-13	0.034	0.966	high	0.934	high
Cardiometabolic	Diastolic blood pressure	DBP	19	48707718	49707718	gwaslocus_1253	CCL15	14109_15_3	trans	19:49207718	rs569970	FUT2	T	C	-0.137	0.018	2.7e-14	T	C	0.132	0.019	1.4e-12	19:49206108	C	G	0.136	0.018	1.3e-13	19:49206108	C	G	-0.133	0.018	3.4e-14	C	G	0.136	0.018	1.3e-13	1.7e-13	2488	9.5e-18	6.2e-10	3e-10	0.019	0.981	high	0.963	high
Cardiometabolic	Diastolic blood pressure	DBP	19	48707718	49707718	gwaslocus_1253	PIP	6060_2_3	trans	19:49207718	rs569970	FUT2	T	C	-0.137	0.018	2.7e-14	T	C	-0.133	0.019	6.9e-12	19:49206108	C	G	-0.141	0.019	1.8e-13	19:49206108	C	G	-0.133	0.018	3.4e-14	C	G	-0.141	0.019	1.8e-13	2.1e-13	2488	1.4e-17	5.4e-10	4.4e-10	0.016	0.984	high	0.968	high
Cardiometabolic	Diastolic blood pressure	DBP	19	48707718	49707718	gwaslocus_1253	CCL25	2705_5_2	trans	19:49207718	rs569970	FUT2	T	C	-0.137	0.018	2.7e-14	T	C	0.125	0.02	3.9e-10	19:49206674	G	A	0.143	0.02	2.8e-13	19:49206674	A	G	0.133	0.018	3.6e-14	G	A	0.143	0.02	2.8e-13	3.2e-13	2488	2.3e-17	4.9e-10	7.3e-10	0.015	0.985	high	0.971	high
Cardiometabolic	Diastolic blood pressure	DBP	19	48707718	49707718	gwaslocus_1253	FAM3B	9177_6_3	trans	19:49207718	rs569970	FUT2	T	C	-0.137	0.018	2.7e-14	T	C	0.134	0.02	1.1e-11	19:49206674	G	A	0.134	0.019	4.2e-12	19:49206674	A	G	0.133	0.018	3.6e-14	G	A	0.134	0.019	4.2e-12	4.2e-12	2488	2.5e-16	6.6e-10	7.9e-09	0.02	0.98	high	0.961	high
Cardiometabolic	Diastolic blood pressure	DBP	19	48707718	49707718	gwaslocus_1253	CCL15	3509_1_1	trans	19:49207718	rs569970	FUT2	T	C	-0.137	0.018	2.7e-14	T	C	0.127	0.019	3.3e-11	19:49201217	T	C	0.134	0.019	4.6e-12	19:49203829	T	C	0.131	0.019	1.7e-12	C	T	0.128	0.019	5.8e-12	7.5e-12	2488	7.2e-16	1.1e-09	2.3e-08	0.034	0.966	high	0.934	high
Cardiometabolic	Fasting glucose	FG	2	26652874	28755302	gwaslocus_156	NRP1	5542_22_2	trans	2:27742603	rs780093	GCKR	C	T	0.031	0.002	4.9e-50	T	C	-0.124	0.018	1.8e-12	2:27598097	T	C	-0.133	0.018	4.7e-14	2:27598097	C	T	0.048	0.004	8.3e-28	T	C	-0.133	0.018	4.7e-14	4.7e-14	3042	3.8e-52	1.1e-44	1.2e-09	0.037	0.963	high	0.929	high
Cardiometabolic	Fasting glucose	FG	6	6750270	7750270	gwaslocus_493	SYT11	7089_42_3	trans	6:7250270	rs3778321	RREB1	G	A	0.016	0.003	1e-09	A	G	-0.037	0.024	0.12	6:7240577	T	A	0.175	0.021	2.2e-17	6:7240577	A	T	-0.012	0.002	3.7e-09	T	A	0.175	0.021	2.2e-17	3.7e-09	2549	4.1e-16	1.7e-05	2.2e-13	0.008	0.992	high	0.984	high
Cardiometabolic	Fasting glucose	FG	6	20185486	21185486	gwaslocus_495	MLN	5631_83_3	trans	6:20685486	rs9356744	CDKAL1	T	C	-0.013	0.002	2.1e-09	C	T	0.169	0.021	2.7e-15	6:20682622	C	T	0.246	0.027	7e-20	6:20685486	T	C	-0.013	0.002	2.1e-09	C	T	0.169	0.021	2.7e-15	2.1e-09	2303	1.9e-18	7.2e-05	3.8e-15	0.14	0.86	high	0.754	medium
Cardiometabolic	Fasting glucose	FG	19	45696634	46696634	gwaslocus_1251	QPCTL	8866_53_3	cis	19:46196634	rs2302593	QPCTL	C	G	0.013	0.002	1.9e-08	G	C	0.108	0.018	2.5e-09	19:46206262	A	G	-0.245	0.02	1e-34	19:46196634	C	G	0.013	0.002	1.9e-08	G	C	0.108	0.018	2.5e-09	2.2e-08	1880	1.8e-31	0.0013	7.2e-30	0.05	0.949	high	0.903	high
Cardiometabolic	Fasting proinsulin	FP	5	95228898	96228898	gwaslocus_451	PCSK1	13388_57_3	cis	5:95728898	rs6235	PCSK1	C	G	-0.058	0.008	7.7e-14	G	C	-1.01	0.015	1e-300	5:95539536	C	T	-0.718	0.017	1.48219693752374e-323	5:95728898	C	G	-0.058	0.008	7.7e-14	G	C	-1.01	0.015	1e-300	7.7e-14	941	0	1.3e-10	0	0.008	0.992	high	0.985	high
Cardiometabolic	HbA1C	HbA1c	4	144159795	145159795	gwaslocus_415	POMGNT2	6359_50_3	trans	4:144659795	rs13134327	FREM3	A	G	0.013	0.002	2.6e-15	A	G	-0.24	0.021	1.3e-30	4:144842092	G	A	-0.243	0.021	4.1e-31	4:144659795	A	G	0.013	0.002	2.6e-15	A	G	-0.24	0.021	1.3e-30	2.6e-15	558	3.8e-35	1.9e-09	1.4e-27	0.07	0.93	high	0.87	high
Cardiometabolic	HbA1C	HbA1c	6	25090311	28086230	gwaslocus_497	TF	4162_54_2	trans	6:26093141	rs1800562	HFE	A	G	-0.04	0.004	4.7e-28	A	G	-0.356	0.034	1.2e-25	6:26093141	A	G	-0.356	0.034	1.2e-25	6:26093141	A	G	-0.04	0.004	4.7e-28	A	G	-0.356	0.034	1.2e-25	1.2e-25	2851	3.4e-43	3.4e-25	1e-21	0	1	high	1	high
Cardiometabolic	HbA1C	HbA1c	6	25090311	28086230	gwaslocus_497	NAALAD2	7986_98_3	trans	6:26093141	rs1800562	HFE	A	G	-0.04	0.004	4.7e-28	A	G	-0.369	0.037	8.1e-24	6:26093141	A	G	-0.369	0.037	8.1e-24	6:26093141	A	G	-0.04	0.004	4.7e-28	A	G	-0.369	0.037	8.1e-24	8.1e-24	2851	1.8e-41	3.5e-25	5.3e-20	0	1	high	1	high
Cardiometabolic	HbA1C	HbA1c	6	134890836	135890836	gwaslocus_558	EPO	5813_58_3	trans	6:135390836	rs1547247	HBS1L	A	G	-0.014	0.002	1.7e-17	A	G	0.137	0.02	1.4e-11	6:135452152	A	G	0.174	0.024	2.4e-13	6:135465474	C	T	-0.016	0.002	3.4e-14	C	T	0.166	0.024	2.6e-12	2.6e-12	842	7.6e-18	1e-10	1e-08	0.134	0.866	high	0.763	medium
Cardiometabolic	HbA1C	HbA1c	9	135654168	136654168	gwaslocus_741	SELE	3470_1_2	trans	9:136154168	rs579459	ABO	C	T	0.011	0.002	9.4e-09	C	T	-0.966	0.024	2.95451256213065e-321	9:136154867	T	G	-0.965	0.023	4.64421707090772e-322	9:136154168	C	T	0.011	0.002	9.4e-09	C	T	-0.966	0.024	2.95451256213065e-321	9.4e-09	870	0	0.0003	0	0.015	0.985	high	0.971	high
Cardiometabolic	HbA1C	HbA1c	9	135654168	136654168	gwaslocus_741	ADGRF5	6409_57_3	trans	9:136154168	rs579459	ABO	C	T	0.011	0.002	9.4e-09	C	T	-0.793	0.024	1.8e-218	9:136154168	C	T	-0.793	0.024	1.8e-218	9:136154168	C	T	0.011	0.002	9.4e-09	C	T	-0.793	0.024	1.8e-218	9.4e-09	870	9.6e-232	2.2e-05	5e-230	0	1	high	1	high
Cardiometabolic	HbA1C	HbA1c	9	135654168	136654168	gwaslocus_741	ROBO4	9232_1_3	trans	9:136154168	rs579459	ABO	C	T	0.011	0.002	9.4e-09	C	T	-0.736	0.024	9.2e-194	9:136154168	C	T	-0.736	0.024	9.2e-194	9:136154168	C	T	0.011	0.002	9.4e-09	C	T	-0.736	0.024	9.2e-194	9.4e-09	870	5.3e-203	2e-05	2.7e-201	0	1	high	1	high
Cardiometabolic	HbA1C	HbA1c	9	135654168	136654168	gwaslocus_741	IL3RA	13744_37_3	trans	9:136154168	rs579459	ABO	C	T	0.011	0.002	9.4e-09	C	T	-0.621	0.024	2.2e-136	9:136154168	C	T	-0.621	0.024	2.2e-136	9:136154168	C	T	0.011	0.002	9.4e-09	C	T	-0.621	0.024	2.2e-136	9.4e-09	870	1e-138	2.7e-05	5.2e-137	0	1	high	0.999	high
Cardiometabolic	HbA1C	HbA1c	9	135654168	136654168	gwaslocus_741	INSR	3448_13_2	trans	9:136154168	rs579459	ABO	C	T	0.011	0.002	9.4e-09	C	T	-0.587	0.025	3.4e-118	9:136154168	C	T	-0.587	0.025	3.4e-118	9:136154168	C	T	0.011	0.002	9.4e-09	C	T	-0.587	0.025	3.4e-118	9.4e-09	870	4.7e-119	5e-05	2.4e-117	0.002	0.998	high	0.997	high
Cardiometabolic	HbA1C	HbA1c	9	135654168	136654168	gwaslocus_741	ICAM2	14756_29_3	trans	9:136154168	rs579459	ABO	C	T	0.011	0.002	9.4e-09	C	T	-0.6	0.025	2.9e-119	9:136154168	C	T	-0.6	0.025	2.9e-119	9:136154168	C	T	0.011	0.002	9.4e-09	C	T	-0.6	0.025	2.9e-119	9.4e-09	870	3.3e-120	3.6e-05	1.7e-118	0.001	0.999	high	0.998	high
Cardiometabolic	HbA1C	HbA1c	9	135654168	136654168	gwaslocus_741	KDR	3651_50_5	trans	9:136154168	rs579459	ABO	C	T	0.011	0.002	9.4e-09	C	T	-0.506	0.026	2.4e-83	9:136154867	T	G	-0.507	0.026	6.9e-84	9:136154168	C	T	0.011	0.002	9.4e-09	C	T	-0.506	0.026	2.4e-83	9.4e-09	870	2.8e-82	0.00011	1.5e-80	0.005	0.995	high	0.991	high
Cardiometabolic	HbA1C	HbA1c	9	135654168	136654168	gwaslocus_741	EPHA4	7190_50_3	trans	9:136154168	rs579459	ABO	C	T	0.011	0.002	9.4e-09	C	T	-0.477	0.025	9.1e-77	9:136154168	C	T	-0.477	0.025	9.1e-77	9:136154168	C	T	0.011	0.002	9.4e-09	C	T	-0.477	0.025	9.1e-77	9.4e-09	870	1.9e-75	2.4e-05	1e-73	0	1	high	1	high
Cardiometabolic	HbA1C	HbA1c	9	135654168	136654168	gwaslocus_741	FLT4	2358_19_2	trans	9:136154168	rs579459	ABO	C	T	0.011	0.002	9.4e-09	C	T	-0.473	0.026	6.4e-70	9:136154168	C	T	-0.473	0.026	6.4e-70	9:136154168	C	T	0.011	0.002	9.4e-09	C	T	-0.473	0.026	6.4e-70	9.4e-09	870	2.1e-68	3.9e-05	1.1e-66	0.001	0.999	high	0.998	high
Cardiometabolic	HbA1C	HbA1c	9	135654168	136654168	gwaslocus_741	ICAM5	8245_27_3	trans	9:136154168	rs579459	ABO	C	T	0.011	0.002	9.4e-09	C	T	-0.451	0.026	8.2e-64	9:136154168	C	T	-0.451	0.026	8.2e-64	9:136154168	C	T	0.011	0.002	9.4e-09	C	T	-0.451	0.026	8.2e-64	9.4e-09	870	3.8e-62	5.4e-05	1.9e-60	0.002	0.998	high	0.996	high
Cardiometabolic	HbA1C	HbA1c	9	135654168	136654168	gwaslocus_741	ENG	4908_6_1	trans	9:136154168	rs579459	ABO	C	T	0.011	0.002	9.4e-09	C	T	-0.396	0.026	1.2e-51	9:136154168	C	T	-0.396	0.026	1.2e-51	9:136154168	C	T	0.011	0.002	9.4e-09	C	T	-0.396	0.026	1.2e-51	9.4e-09	870	8.1e-50	3.4e-05	4.2e-48	0.001	0.999	high	0.998	high
Cardiometabolic	HbA1C	HbA1c	9	135654168	136654168	gwaslocus_741	KIN	14643_27_3	trans	9:136154168	rs579459	ABO	C	T	0.011	0.002	9.4e-09	C	T	-0.366	0.026	2.5e-45	9:136154867	T	G	-0.366	0.026	1.5e-45	9:136154168	C	T	0.011	0.002	9.4e-09	C	T	-0.366	0.026	2.5e-45	9.4e-09	870	1.8e-43	8.4e-05	9.5e-42	0.003	0.997	high	0.993	high
Cardiometabolic	HbA1C	HbA1c	9	135654168	136654168	gwaslocus_741	ISLR2	8528_74_3	trans	9:136154168	rs579459	ABO	C	T	0.011	0.002	9.4e-09	C	T	-0.362	0.027	1.6e-41	9:136154168	C	T	-0.362	0.027	1.6e-41	9:136154168	C	T	0.011	0.002	9.4e-09	C	T	-0.362	0.027	1.6e-41	9.4e-09	870	1.2e-39	4.2e-05	6.1e-38	0.001	0.999	high	0.998	high
Cardiometabolic	HbA1C	HbA1c	9	135654168	136654168	gwaslocus_741	GLCE	7808_5_3	trans	9:136154168	rs579459	ABO	C	T	0.011	0.002	9.4e-09	C	T	0.34	0.026	1.8e-37	9:136154304	T	C	0.342	0.026	6.8e-38	9:136154168	C	T	0.011	0.002	9.4e-09	C	T	0.34	0.026	1.8e-37	9.4e-09	870	1.3e-35	0.00012	6.5e-34	0.005	0.995	high	0.989	high
Cardiometabolic	HbA1C	HbA1c	9	135654168	136654168	gwaslocus_741	C1GALT1C1	5735_54_3	trans	9:136154168	rs579459	ABO	C	T	0.011	0.002	9.4e-09	C	T	0.221	0.019	2.4e-30	9:136154304	T	C	0.221	0.019	2.2e-30	9:136154168	C	T	0.011	0.002	9.4e-09	C	T	0.221	0.019	2.4e-30	9.4e-09	870	1.4e-28	7.9e-05	7.2e-27	0.003	0.997	high	0.994	high
Cardiometabolic	HbA1C	HbA1c	9	135654168	136654168	gwaslocus_741	MET	2837_3_2	trans	9:136154168	rs579459	ABO	C	T	0.011	0.002	9.4e-09	C	T	-0.34	0.026	3.1e-37	9:136154867	T	G	-0.341	0.026	1.3e-37	9:136154168	C	T	0.011	0.002	9.4e-09	C	T	-0.34	0.026	3.1e-37	9.4e-09	870	2.1e-35	9.9e-05	1.1e-33	0.004	0.996	high	0.992	high
Cardiometabolic	HbA1C	HbA1c	9	135654168	136654168	gwaslocus_741	LIFR	5837_49_3	trans	9:136154168	rs579459	ABO	C	T	0.011	0.002	9.4e-09	C	T	-0.328	0.026	3.1e-36	9:136154168	C	T	-0.328	0.026	3.1e-36	9:136154168	C	T	0.011	0.002	9.4e-09	C	T	-0.328	0.026	3.1e-36	9.4e-09	870	2.1e-34	4.9e-05	1.1e-32	0.002	0.998	high	0.997	high
Cardiometabolic	HbA1C	HbA1c	9	135654168	136654168	gwaslocus_741	CD200	5112_73_3	trans	9:136154168	rs579459	ABO	C	T	0.011	0.002	9.4e-09	C	T	-0.31	0.026	4.5e-32	9:136154168	C	T	-0.31	0.026	4.5e-32	9:136154168	C	T	0.011	0.002	9.4e-09	C	T	-0.31	0.026	4.5e-32	9.4e-09	870	2.8e-30	5.7e-05	1.4e-28	0.002	0.998	high	0.996	high
Cardiometabolic	HbA1C	HbA1c	9	135654168	136654168	gwaslocus_741	CHST15	14097_86_3	trans	9:136154168	rs579459	ABO	C	T	0.011	0.002	9.4e-09	C	T	-0.271	0.026	1.4e-24	9:136149500	C	T	-0.226	0.021	1.5e-26	9:136154168	C	T	0.011	0.002	9.4e-09	C	T	-0.271	0.026	1.4e-24	9.4e-09	870	4e-23	0.0068	2.1e-21	0.354	0.639	medium	0.469	low
Cardiometabolic	HbA1C	HbA1c	9	135654168	136654168	gwaslocus_741	ACE	10714_7_3	trans	9:136154168	rs579459	ABO	C	T	0.011	0.002	9.4e-09	C	T	-0.301	0.027	3.3e-29	9:136154867	T	G	-0.301	0.027	3.3e-29	9:136154168	C	T	0.011	0.002	9.4e-09	C	T	-0.301	0.027	3.3e-29	9.4e-09	870	1.9e-27	6.5e-05	9.7e-26	0.002	0.998	high	0.995	high
Cardiometabolic	HbA1C	HbA1c	9	135654168	136654168	gwaslocus_741	ICAM4	6550_4_3	trans	9:136154168	rs579459	ABO	C	T	0.011	0.002	9.4e-09	C	T	-0.306	0.027	7.5e-30	9:136154304	T	C	-0.306	0.027	6.7e-30	9:136154168	C	T	0.011	0.002	9.4e-09	C	T	-0.306	0.027	7.5e-30	9.4e-09	870	4.3e-28	7.7e-05	2.2e-26	0.003	0.997	high	0.994	high
Cardiometabolic	HbA1C	HbA1c	9	135654168	136654168	gwaslocus_741	ICAM5	5124_62_3	trans	9:136154168	rs579459	ABO	C	T	0.011	0.002	9.4e-09	C	T	-0.287	0.027	1.1e-26	9:136154168	C	T	-0.287	0.027	1.1e-26	9:136154168	C	T	0.011	0.002	9.4e-09	C	T	-0.287	0.027	1.1e-26	9.4e-09	870	5.6e-25	6.2e-05	2.9e-23	0.002	0.998	high	0.995	high
Cardiometabolic	HbA1C	HbA1c	9	135654168	136654168	gwaslocus_741	ICAM4	9461_2_3	trans	9:136154168	rs579459	ABO	C	T	0.011	0.002	9.4e-09	C	T	-0.273	0.027	5.1e-24	9:136154304	T	C	-0.273	0.027	5.1e-24	9:136154168	C	T	0.011	0.002	9.4e-09	C	T	-0.273	0.027	5.1e-24	9.4e-09	870	2.2e-22	7.5e-05	1.2e-20	0.003	0.997	high	0.994	high
Cardiometabolic	HbA1C	HbA1c	9	135654168	136654168	gwaslocus_741	SELP	4154_57_2	trans	9:136154168	rs579459	ABO	C	T	0.011	0.002	9.4e-09	C	T	-0.263	0.027	1.7e-22	9:136154168	C	T	-0.263	0.027	1.7e-22	9:136154168	C	T	0.011	0.002	9.4e-09	C	T	-0.263	0.027	1.7e-22	9.4e-09	870	7.1e-21	5.2e-05	3.7e-19	0.002	0.998	high	0.997	high
Cardiometabolic	HbA1C	HbA1c	9	135654168	136654168	gwaslocus_741	IGF1R	4232_19_2	trans	9:136154168	rs579459	ABO	C	T	0.011	0.002	9.4e-09	C	T	-0.222	0.026	5e-18	9:136154168	C	T	-0.222	0.026	5e-18	9:136154168	C	T	0.011	0.002	9.4e-09	C	T	-0.222	0.026	5e-18	9.4e-09	870	1.5e-16	5.8e-05	8e-15	0.002	0.998	high	0.996	high
Cardiometabolic	HbA1C	HbA1c	9	135654168	136654168	gwaslocus_741	L1CAM	4246_40_2	trans	9:136154168	rs579459	ABO	C	T	0.011	0.002	9.4e-09	C	T	-0.219	0.027	1.9e-16	9:136154168	C	T	-0.219	0.027	1.9e-16	9:136154168	C	T	0.011	0.002	9.4e-09	C	T	-0.219	0.027	1.9e-16	9.4e-09	870	5.2e-15	6.4e-05	2.7e-13	0.002	0.998	high	0.995	high
Cardiometabolic	HbA1C	HbA1c	9	135654168	136654168	gwaslocus_741	ICAM2	5486_73_3	trans	9:136154168	rs579459	ABO	C	T	0.011	0.002	9.4e-09	C	T	-0.205	0.025	6.1e-16	9:136154867	T	G	-0.209	0.025	1.8e-16	9:136154168	C	T	0.011	0.002	9.4e-09	C	T	-0.205	0.025	6.1e-16	9.4e-09	870	1.6e-14	0.00011	8.2e-13	0.005	0.995	high	0.99	high
Cardiometabolic	HbA1C	HbA1c	9	135654168	136654168	gwaslocus_741	SEMA6A	7945_10_3	trans	9:136154168	rs579459	ABO	C	T	0.011	0.002	9.4e-09	C	T	-0.218	0.026	1.2e-16	9:136154168	C	T	-0.218	0.026	1.2e-16	9:136154168	C	T	0.011	0.002	9.4e-09	C	T	-0.218	0.026	1.2e-16	9.4e-09	870	3.2e-15	5.2e-05	1.7e-13	0.002	0.998	high	0.997	high
Cardiometabolic	HbA1C	HbA1c	9	135654168	136654168	gwaslocus_741	FAM3B	9177_6_3	trans	9:136154168	rs579459	ABO	C	T	0.011	0.002	9.4e-09	C	T	0.202	0.027	8.5e-14	9:136137065	G	A	0.17	0.022	4.5e-15	9:136154168	C	T	0.011	0.002	9.4e-09	C	T	0.202	0.027	8.5e-14	9.4e-09	870	1.7e-12	0.0018	8.7e-11	0.094	0.904	high	0.826	high
Cardiometabolic	HbA1C	HbA1c	9	135654168	136654168	gwaslocus_741	FAM177A1	8039_41_3	trans	9:136154168	rs579459	ABO	C	T	0.011	0.002	9.4e-09	C	T	-0.185	0.027	8.2e-12	9:136154168	C	T	-0.185	0.027	8.2e-12	9:136154168	C	T	0.011	0.002	9.4e-09	C	T	-0.185	0.027	8.2e-12	9.4e-09	870	1.5e-10	0.00012	7.7e-09	0.005	0.994	high	0.989	high
Cardiometabolic	HbA1C	HbA1c	9	135654168	136654168	gwaslocus_741	CD109	3290_50_2	trans	9:136154168	rs579459	ABO	C	T	0.011	0.002	9.4e-09	C	T	-0.217	0.027	4.1e-16	9:136154168	C	T	-0.217	0.027	4.1e-16	9:136154168	C	T	0.011	0.002	9.4e-09	C	T	-0.217	0.027	4.1e-16	9.4e-09	870	1.1e-14	5.4e-05	5.6e-13	0.002	0.998	high	0.996	high
Cardiometabolic	HbA1C	HbA1c	9	135654168	136654168	gwaslocus_741	CCL28	2890_59_2	trans	9:136154168	rs579459	ABO	C	T	0.011	0.002	9.4e-09	C	T	-0.224	0.027	1.7e-16	9:136153875	T	C	-0.226	0.027	7e-17	9:136154168	C	T	0.011	0.002	9.4e-09	C	T	-0.224	0.027	1.7e-16	9.4e-09	870	4.6e-15	0.00013	2.4e-13	0.006	0.994	high	0.988	high
Cardiometabolic	HbA1C	HbA1c	9	135654168	136654168	gwaslocus_741	MET	11814_29_3	trans	9:136154168	rs579459	ABO	C	T	0.011	0.002	9.4e-09	C	T	-0.202	0.027	4.3e-14	9:136154168	C	T	-0.202	0.027	4.3e-14	9:136154168	C	T	0.011	0.002	9.4e-09	C	T	-0.202	0.027	4.3e-14	9.4e-09	870	9.6e-13	7.1e-05	5e-11	0.003	0.997	high	0.994	high
Cardiometabolic	HbA1C	HbA1c	9	135654168	136654168	gwaslocus_741	ICAM1	4342_10_3	trans	9:136154168	rs579459	ABO	C	T	0.011	0.002	9.4e-09	C	T	-0.207	0.027	2.2e-14	9:136154304	T	C	-0.207	0.027	1.9e-14	9:136154168	C	T	0.011	0.002	9.4e-09	C	T	-0.207	0.027	2.2e-14	9.4e-09	870	5e-13	0.00015	2.6e-11	0.007	0.993	high	0.986	high
Cardiometabolic	HbA1C	HbA1c	9	135654168	136654168	gwaslocus_741	IL6ST	2620_4_2	trans	9:136154168	rs579459	ABO	C	T	0.011	0.002	9.4e-09	C	T	-0.192	0.026	2.3e-13	9:136154867	T	G	-0.192	0.026	2e-13	9:136154168	C	T	0.011	0.002	9.4e-09	C	T	-0.192	0.026	2.3e-13	9.4e-09	870	4.9e-12	6.6e-05	2.5e-10	0.002	0.998	high	0.995	high
Cardiometabolic	HbA1C	HbA1c	9	135654168	136654168	gwaslocus_741	DPEP2	8327_26_3	trans	9:136154168	rs579459	ABO	C	T	0.011	0.002	9.4e-09	C	T	-0.199	0.026	2.4e-14	9:136154867	T	G	-0.201	0.026	1.2e-14	9:136154168	C	T	0.011	0.002	9.4e-09	C	T	-0.199	0.026	2.4e-14	9.4e-09	870	5.4e-13	0.00021	2.8e-11	0.01	0.99	high	0.98	high
Cardiometabolic	HbA1C	HbA1c	9	135654168	136654168	gwaslocus_741	CHST12	6626_81_3	trans	9:136154168	rs579459	ABO	C	T	0.011	0.002	9.4e-09	C	T	0.183	0.026	3.3e-12	9:136154867	T	G	0.184	0.026	2.3e-12	9:136154168	C	T	0.011	0.002	9.4e-09	C	T	0.183	0.026	3.3e-12	9.4e-09	870	6.2e-11	7.5e-05	3.2e-09	0.003	0.997	high	0.994	high
Cardiometabolic	HbA1C	HbA1c	9	135654168	136654168	gwaslocus_741	AMY2B	10439_57_3	trans	9:136154168	rs579459	ABO	C	T	0.011	0.002	9.4e-09	C	T	-0.188	0.027	3.9e-12	9:136154867	T	G	-0.188	0.027	3.6e-12	9:136154168	C	T	0.011	0.002	9.4e-09	C	T	-0.188	0.027	3.9e-12	9.4e-09	870	7.3e-11	7.6e-05	3.8e-09	0.003	0.997	high	0.994	high
Cardiometabolic	HbA1C	HbA1c	12	111410219	113091686	gwaslocus_969	CXCL11	3038_9_2	trans	12:111910219	rs10774625	ATXN2	A	G	-0.009	0.002	1.5e-08	A	G	0.161	0.019	1.3e-16	12:111884608	T	C	0.169	0.019	5.6e-18	12:111910219	A	G	-0.009	0.002	1.5e-08	A	G	0.161	0.019	1.3e-16	1.5e-08	473	4.9e-15	0.00085	1.2e-13	0.021	0.978	high	0.958	high
Cardiometabolic	HbA1C	HbA1c	12	111410219	113091686	gwaslocus_969	THPO	5947_90_3	trans	12:111910219	rs10774625	ATXN2	A	G	-0.009	0.002	1.5e-08	A	G	-0.149	0.02	2.6e-14	12:111884608	T	C	-0.16	0.02	3.2e-16	12:111910219	A	G	-0.009	0.002	1.5e-08	A	G	-0.149	0.02	2.6e-14	1.5e-08	473	1e-13	0.00054	2.6e-12	0.013	0.987	high	0.974	high
Cardiometabolic	HbA1C	HbA1c	12	111410219	113091686	gwaslocus_969	ICAM2	14756_29_3	trans	12:111910219	rs10774625	ATXN2	A	G	-0.009	0.002	1.5e-08	A	G	0.131	0.019	8.1e-12	12:112486818	G	A	0.135	0.019	3.5e-12	12:111910219	A	G	-0.009	0.002	1.5e-08	A	G	0.131	0.019	8.1e-12	1.5e-08	473	3.2e-10	0.00038	8.1e-09	0.009	0.991	high	0.982	high
Cardiometabolic	HDL cholesterol	HDL	1	109317590	110970764	gwaslocus_75	GRN	4992_49_1	trans	1:109817590	rs12740374	CELSR2	T	G	0.034	0.004	1.7e-15	T	G	-0.602	0.02	3e-178	1:109821511	T	G	-0.607	0.02	1.4e-179	1:109817590	T	G	0.034	0.004	1.7e-15	T	G	-0.602	0.02	3e-178	1.7e-15	1273	3.2e-195	4.7e-12	1.9e-185	0.026	0.974	high	0.949	high
Cardiometabolic	HDL cholesterol	HDL	1	109317590	110970764	gwaslocus_75	PLA2G12B	9380_2_3	trans	1:109817590	rs12740374	CELSR2	T	G	0.034	0.004	1.7e-15	T	G	-0.343	0.022	6.2e-53	1:109817192	G	A	-0.343	0.022	6.2e-53	1:109817590	T	G	0.034	0.004	1.7e-15	T	G	-0.343	0.022	6.2e-53	1.7e-15	1273	1.7e-59	9.3e-13	9.7e-50	0.004	0.996	high	0.991	high
Cardiometabolic	HDL cholesterol	HDL	1	109317590	110970764	gwaslocus_75	CA10	13666_222_3	trans	1:109817590	rs12740374	CELSR2	T	G	0.034	0.004	1.7e-15	T	G	-0.328	0.023	2.8e-46	1:109821511	T	G	-0.332	0.023	6.9e-47	1:109817590	T	G	0.034	0.004	1.7e-15	T	G	-0.328	0.023	2.8e-46	1.7e-15	1273	7e-53	2.5e-12	4e-43	0.013	0.987	high	0.974	high
Cardiometabolic	HDL cholesterol	HDL	1	109317590	110970764	gwaslocus_75	FJX1	7921_65_3	trans	1:109817590	rs12740374	CELSR2	T	G	0.034	0.004	1.7e-15	T	G	-0.276	0.022	1.3e-35	1:109821511	T	G	-0.283	0.022	4.4e-37	1:109817590	T	G	0.034	0.004	1.7e-15	T	G	-0.276	0.022	1.3e-35	1.7e-15	1273	2.1e-42	7.6e-12	1.2e-32	0.043	0.957	high	0.918	high
Cardiometabolic	HDL cholesterol	HDL	1	109317590	110970764	gwaslocus_75	C1QTNF1	6304_8_3	trans	1:109817590	rs12740374	CELSR2	T	G	0.034	0.004	1.7e-15	T	G	-0.238	0.021	8.5e-29	1:109821511	T	G	-0.241	0.021	3.6e-29	1:109817590	T	G	0.034	0.004	1.7e-15	T	G	-0.238	0.021	8.5e-29	1.7e-15	1273	2.6e-35	1.9e-12	1.5e-25	0.01	0.99	high	0.98	high
Cardiometabolic	HDL cholesterol	HDL	1	109317590	110970764	gwaslocus_75	HFE2	3332_57_1	trans	1:109817590	rs12740374	CELSR2	T	G	0.034	0.004	1.7e-15	T	G	-0.225	0.022	7.4e-24	1:109821511	T	G	-0.23	0.022	1.2e-24	1:109817590	T	G	0.034	0.004	1.7e-15	T	G	-0.225	0.022	7.4e-24	1.7e-15	1273	1.5e-30	2.2e-12	8.9e-21	0.012	0.988	high	0.977	high
Cardiometabolic	HDL cholesterol	HDL	1	109317590	110970764	gwaslocus_75	CAT	3488_64_2	trans	1:109817590	rs12740374	CELSR2	T	G	0.034	0.004	1.7e-15	T	G	-0.181	0.023	1.4e-15	1:109818530	C	T	-0.181	0.023	1.3e-15	1:109817590	T	G	0.034	0.004	1.7e-15	T	G	-0.181	0.023	1.4e-15	3.1e-15	1273	2.8e-22	1.3e-12	1.6e-12	0.006	0.994	high	0.987	high
Cardiometabolic	HDL cholesterol	HDL	1	109317590	110970764	gwaslocus_75	IGFBP1	2771_35_2	trans	1:109817590	rs12740374	CELSR2	T	G	0.034	0.004	1.7e-15	T	G	-0.16	0.022	7.2e-13	1:109821511	T	G	-0.164	0.022	2.3e-13	1:109821511	T	G	0.033	0.004	3.5e-14	T	G	-0.164	0.022	2.3e-13	2.7e-13	1273	1e-19	2.1e-12	6e-10	0.011	0.989	high	0.978	high
Cardiometabolic	HDL cholesterol	HDL	1	156200651	157200651	gwaslocus_93	HDGF	8953_47_3	cis	1:156700651	rs12145743	RRNAD1	G	T	0.02	0.004	1.8e-08	G	T	-0.278	0.02	1e-41	1:156700651	G	T	-0.278	0.02	1e-41	1:156700651	G	T	0.02	0.004	1.8e-08	G	T	-0.278	0.02	1e-41	1.8e-08	669	1.1e-39	9.9e-05	1.5e-38	0	1	high	0.999	high
Cardiometabolic	HDL cholesterol	HDL	1	178015312	179015312	gwaslocus_116	ANGPTL1	11142_11_3	cis	1:178515312	rs4650994	TEX35	G	A	0.021	0.003	6.7e-09	G	A	0.249	0.018	1.1e-42	1:178523126	A	C	0.249	0.018	7.6e-43	1:178515312	G	A	0.021	0.003	6.7e-09	G	A	0.249	0.018	1.1e-42	6.7e-09	518	4.2e-42	3.3e-05	1.3e-39	0.009	0.991	high	0.982	high
Cardiometabolic	HDL cholesterol	HDL	1	229795691	230795691	gwaslocus_142	MAP2K4	5242_37_3	trans	1:230295691	rs4846914	GALNT2	A	G	0.048	0.003	3.5e-41	G	A	0.305	0.019	8.4e-58	1:230294715	C	A	0.305	0.019	7e-58	1:230295691	A	G	0.048	0.003	3.5e-41	G	A	0.305	0.019	8.4e-58	3.5e-41	1077	2.2e-92	3.4e-40	4.8e-55	0.006	0.994	high	0.987	high
Cardiometabolic	HDL cholesterol	HDL	1	229795691	230795691	gwaslocus_142	MRPL58	6380_23_3	trans	1:230295691	rs4846914	GALNT2	A	G	0.048	0.003	3.5e-41	G	A	0.166	0.019	4.3e-19	1:230299949	T	C	0.175	0.019	1.4e-20	1:230299949	C	T	0.047	0.003	1.2e-39	T	C	0.175	0.019	1.4e-20	1.4e-20	1077	1.9e-53	4.4e-39	4.1e-16	0.095	0.905	high	0.826	high
Cardiometabolic	HDL cholesterol	HDL	1	229795691	230795691	gwaslocus_142	NRP1	5542_22_2	trans	1:230295691	rs4846914	GALNT2	A	G	0.048	0.003	3.5e-41	G	A	-0.151	0.017	2.4e-18	1:230294916	C	T	-0.151	0.017	2.4e-18	1:230294916	T	C	0.047	0.004	4e-40	C	T	-0.151	0.017	2.4e-18	2.4e-18	1077	1.3e-52	3.1e-40	2.9e-15	0.006	0.994	high	0.989	high
Cardiometabolic	HDL cholesterol	HDL	2	20731524	21731524	gwaslocus_154	SLC5A8	13691_10_3	trans	2:21231524	rs676210	APOB	A	G	0.066	0.004	2.3e-54	A	G	0.3	0.021	1.2e-43	2:21226560	A	G	0.3	0.021	1.1e-43	2:21226560	A	G	0.066	0.004	1.4e-53	A	G	0.3	0.021	1.1e-43	1.1e-43	1222	5e-94	8.7e-57	2.5e-40	0.003	0.997	high	0.993	high
Cardiometabolic	HDL cholesterol	HDL	2	211040507	212040507	gwaslocus_244	SHMT2	12691_44_3	trans	2:211540507	rs1047891	CPS1	C	A	0.027	0.004	8.7e-10	A	C	0.18	0.022	1.4e-16	2:211540507	A	C	0.18	0.022	1.4e-16	2:211540507	C	A	0.027	0.004	8.7e-10	A	C	0.18	0.022	1.4e-16	8.7e-10	827	4.3e-18	2.6e-08	1.7e-13	0	1	high	1	high
Cardiometabolic	HDL cholesterol	HDL	4	99514805	100514805	gwaslocus_406	ADH4	8325_37_3	cis	4:100014805	rs2602836	ADH5	A	G	0.019	0.003	5e-08	A	G	-0.149	0.019	7.1e-15	4:100014805	A	G	-0.149	0.019	7.1e-15	4:100014805	A	G	0.019	0.003	5e-08	A	G	-0.149	0.019	7.1e-15	5e-08	825	5.5e-13	7.9e-05	7.6e-12	0	1	high	1	high
Cardiometabolic	HDL cholesterol	HDL	6	126936064	127936064	gwaslocus_552	RSPO3	8427_118_3	cis	6:127436064	rs1936800	RSPO3	C	T	0.02	0.003	3.1e-10	C	T	-0.308	0.017	6.7e-69	6:127463645	G	A	-0.328	0.017	2.3e-81	6:127436064	C	T	0.02	0.003	3.1e-10	C	T	-0.308	0.017	6.7e-69	3.1e-10	816	6.8e-81	0.00014	5e-78	0.1	0.899	high	0.817	high
Cardiometabolic	HDL cholesterol	HDL	6	126936064	127936064	gwaslocus_552	RSPO3	13094_75_3	cis	6:127436064	rs1936800	RSPO3	C	T	0.02	0.003	3.1e-10	C	T	-0.215	0.018	3e-33	6:127461152	T	C	-0.238	0.018	5.8e-40	6:127436064	C	T	0.02	0.003	3.1e-10	C	T	-0.215	0.018	3e-33	3.1e-10	816	3.2e-38	0.00027	2.3e-35	0.195	0.804	high	0.673	medium
Cardiometabolic	HDL cholesterol	HDL	10	64730164	65730164	gwaslocus_772	CXCL5	2979_8_2	trans	10:65230164	rs10761771	JMJD1C	C	T	0.02	0.003	4.1e-09	T	C	-0.194	0.018	1.2e-25	10:65027610	T	A	0.227	0.019	4.9e-34	10:65230164	C	T	0.02	0.003	4.1e-09	T	C	-0.194	0.018	1.2e-25	4.1e-09	775	3.7e-32	0.00017	7e-30	0.032	0.968	high	0.954	high
Cardiometabolic	HDL cholesterol	HDL	10	64730164	65730164	gwaslocus_772	HBEGF	14094_29_3	trans	10:65230164	rs10761771	JMJD1C	C	T	0.02	0.003	4.1e-09	T	C	-0.124	0.019	2.6e-11	10:65104500	G	A	0.145	0.019	1.1e-14	10:65230164	C	T	0.02	0.003	4.1e-09	T	C	-0.124	0.019	2.6e-11	4.1e-09	775	8.8e-13	0.00013	1.7e-10	0.023	0.977	high	0.959	high
Cardiometabolic	HDL cholesterol	HDL	10	64730164	65730164	gwaslocus_772	SMPD1	10818_36_3	trans	10:65230164	rs10761771	JMJD1C	C	T	0.02	0.003	4.1e-09	T	C	-0.14	0.018	5e-14	10:65308750	A	T	-0.141	0.018	2.2e-14	10:65230164	C	T	0.02	0.003	4.1e-09	T	C	-0.14	0.018	5e-14	4.1e-09	775	3.3e-13	0.00029	6.3e-11	0.055	0.945	high	0.909	high
Cardiometabolic	HDL cholesterol	HDL	10	64730164	65730164	gwaslocus_772	VEGFA	4867_15_2	trans	10:65230164	rs10761771	JMJD1C	C	T	0.02	0.003	4.1e-09	T	C	-0.113	0.019	4.8e-09	10:65066186	T	G	0.136	0.019	2.8e-12	10:65230164	C	T	0.02	0.003	4.1e-09	T	C	-0.113	0.019	4.8e-09	8.9e-09	775	9.7e-11	0.00015	1.8e-08	0.027	0.973	high	0.958	high
Cardiometabolic	HDL cholesterol	HDL	11	51012090	52012090	gwaslocus_853	SERPING1	13710_6_3	trans	11:51512090	rs11246602	OR4C46	C	T	0.034	0.005	1.7e-10	C	T	0.211	0.032	3.9e-11	11:51457277	A	G	0.237	0.032	2.8e-13	11:51512090	C	T	0.034	0.005	1.7e-10	C	T	0.211	0.032	3.9e-11	2.1e-10	148	6.1e-12	2.1e-05	3.1e-08	0.106	0.894	high	0.808	high
Cardiometabolic	HDL cholesterol	HDL	11	125718541	126718541	gwaslocus_897	LYVE1	3206_4_2	trans	11:126218541	rs17135399	DCPS	A	G	0.048	0.008	4.3e-09	G	A	0.311	0.036	1.5e-17	11:126226775	C	G	0.312	0.035	5.5e-19	11:126218541	A	G	0.048	0.008	4.3e-09	G	A	0.311	0.036	1.5e-17	4.3e-09	1131	6.4e-17	1.8e-05	8.4e-14	0.023	0.977	high	0.955	high
Cardiometabolic	HDL cholesterol	HDL	11	125718541	126718541	gwaslocus_897	MMP19	6425_87_3	trans	11:126218541	rs17135399	DCPS	A	G	0.048	0.008	4.3e-09	G	A	0.328	0.042	3.7e-15	11:126226775	C	G	0.356	0.04	6.8e-19	11:126218541	A	G	0.048	0.008	4.3e-09	G	A	0.328	0.042	3.7e-15	4.3e-09	1131	4.1e-16	0.00016	5.4e-13	0.209	0.791	medium	0.654	medium
Cardiometabolic	HDL cholesterol	HDL	12	57344049	58344049	gwaslocus_948	SULF2	8305_18_3	trans	12:57844049	rs3741414	INHBC	T	C	0.03	0.004	6.1e-14	T	C	-0.318	0.02	1.6e-56	12:57843711	A	G	-0.318	0.02	1.6e-56	12:57844049	T	C	0.03	0.004	6.1e-14	T	C	-0.318	0.02	1.6e-56	6.1e-14	364	7.4e-60	2.7e-09	1.2e-53	0.004	0.996	high	0.993	high
Cardiometabolic	HDL cholesterol	HDL	12	57344049	58344049	gwaslocus_948	INHBB	13676_46_3	trans	12:57844049	rs3741414	INHBC	T	C	0.03	0.004	6.1e-14	T	C	0.176	0.019	8.2e-20	12:57843711	A	G	0.176	0.019	8.2e-20	12:57844049	T	C	0.03	0.004	6.1e-14	T	C	0.176	0.019	8.2e-20	6.1e-14	364	6.6e-23	3.4e-09	1.1e-16	0.005	0.995	high	0.991	high
Cardiometabolic	HDL cholesterol	HDL	12	111507756	113091686	gwaslocus_969	CXCL11	3038_9_2	trans	12:112007756	rs653178	ATXN2	T	C	0.026	0.004	1.1e-12	C	T	0.163	0.019	5.8e-17	12:111884608	T	C	0.169	0.019	5.6e-18	12:112007756	T	C	0.026	0.004	1.1e-12	C	T	0.163	0.019	5.8e-17	1.1e-12	897	1e-20	1.9e-09	4.1e-14	0.006	0.994	high	0.987	high
Cardiometabolic	HDL cholesterol	HDL	12	111507756	113091686	gwaslocus_969	THPO	5947_90_3	trans	12:112007756	rs653178	ATXN2	T	C	0.026	0.004	1.1e-12	C	T	-0.16	0.02	3.6e-16	12:111884608	T	C	-0.16	0.02	3.2e-16	12:112007756	T	C	0.026	0.004	1.1e-12	C	T	-0.16	0.02	3.6e-16	1.1e-12	897	1e-19	5.4e-10	4.1e-13	0.001	0.999	high	0.998	high
Cardiometabolic	HDL cholesterol	HDL	12	111507756	113091686	gwaslocus_969	ICAM2	14756_29_3	trans	12:112007756	rs653178	ATXN2	T	C	0.026	0.004	1.1e-12	C	T	0.127	0.019	4.1e-11	12:112486818	G	A	0.135	0.019	3.5e-12	12:111884608	C	T	0.026	0.004	4.1e-12	T	C	0.132	0.019	6.9e-12	1.1e-11	897	6.4e-15	7.6e-09	2.5e-08	0.029	0.971	high	0.944	high
Cardiometabolic	HDL cholesterol	HDL	15	58178512	59178512	gwaslocus_1064	SLC5A8	13691_10_3	trans	15:58678512	rs10468017	LIPC	T	C	0.118	0.004	1.2e-188	T	C	0.142	0.021	5.9e-12	15:58680954	T	C	0.147	0.019	4.3e-14	15:58680954	T	C	0.106	0.004	1.7e-182	T	C	0.147	0.019	4.3e-14	4.3e-14	1084	2.4e-212	1.3e-204	4.1e-09	0.226	0.774	medium	0.631	medium
Cardiometabolic	HDL cholesterol	HDL	16	55863528	57506378	gwaslocus_1117	VOPP1	14618_26_3	trans	16:57006378	rs11076175	CETP	A	G	0.254	0.005	1e-300	G	A	-0.179	0.024	1e-13	16:56996158	T	C	-0.172	0.019	3.1e-19	16:56996158	C	T	0.206	0.005	1e-300	T	C	-0.172	0.019	3.1e-19	3.1e-19	1344	0	0	1.8e-14	0.104	0.896	high	0.812	high
Cardiometabolic	HDL cholesterol	HDL	16	55863528	57506378	gwaslocus_1117	ANTXR1	10464_6_3	trans	16:57006378	rs11076175	CETP	A	G	0.254	0.005	1e-300	G	A	-0.167	0.024	2.3e-12	16:56993324	A	C	0.168	0.02	6.5e-17	16:56993324	A	C	0.241	0.004	1e-300	A	C	0.168	0.02	6.5e-17	6.5e-17	1344	0	0	9.3e-14	0.005	0.995	high	0.99	high
Cardiometabolic	HDL cholesterol	HDL	16	55863528	57506378	gwaslocus_1117	APOA5	11318_20_3	trans	16:57006378	rs11076175	CETP	A	G	0.254	0.005	1e-300	G	A	-0.15	0.024	3.8e-10	16:56993324	A	C	0.15	0.02	9.2e-14	16:56993324	A	C	0.241	0.004	1e-300	A	C	0.15	0.02	9.2e-14	9.2e-14	1344	0	0	9.8e-11	0.005	0.995	high	0.99	high
Cardiometabolic	HDL cholesterol	HDL	17	66382466	67382466	gwaslocus_1183	CAMP	9384_17_3	trans	17:66882466	rs4148005	ABCA8	T	G	0.028	0.004	5.7e-14	G	T	0.461	0.02	1.4e-115	17:66875294	G	C	0.463	0.02	3.9e-118	17:66882466	T	G	0.028	0.004	5.7e-14	G	T	0.461	0.02	1.4e-115	5.7e-14	899	7.8e-125	7.7e-10	4.1e-117	0.04	0.96	high	0.924	high
Cardiometabolic	HDL cholesterol	HDL	19	51824216	52824216	gwaslocus_1255	MAN1C1	13427_66_3	trans	19:52324216	rs17695224	FPR3	G	A	0.029	0.004	2.4e-13	A	G	-0.179	0.02	1.6e-18	19:52320115	C	G	-0.186	0.02	4.1e-20	19:52324216	G	A	0.029	0.004	2.4e-13	A	G	-0.179	0.02	1.6e-18	2.4e-13	936	1.1e-21	1.9e-08	1.9e-15	0.034	0.966	high	1	high
Cardiometabolic	HDL cholesterol	HDL	19	51824216	52824216	gwaslocus_1255	B4GALT1	13381_49_3	trans	19:52324216	rs17695224	FPR3	G	A	0.029	0.004	2.4e-13	A	G	-0.162	0.019	5.9e-17	19:52320115	C	G	-0.162	0.019	3.7e-17	19:52324216	G	A	0.029	0.004	2.4e-13	A	G	-0.162	0.019	5.9e-17	2.4e-13	936	3.9e-20	1.4e-09	7.1e-14	0.002	0.998	high	1	high
Cardiometabolic	HDL cholesterol	HDL	19	54297848	55297848	gwaslocus_1257	DEFB119	13455_10_3	trans	19:54797848	rs103294	LILRB2	T	C	0.052	0.004	4e-30	T	C	-0.217	0.023	1.3e-21	19:54800500	G	A	-0.222	0.023	8.2e-23	19:54797848	T	C	0.052	0.004	4e-30	T	C	-0.217	0.023	1.3e-21	1.3e-21	500	2.1e-43	1.9e-27	2e-18	0.017	0.983	high	0.967	high
Cardiometabolic	HDL cholesterol	HDL	20	44085420	45085420	gwaslocus_1284	PSAPL1	8814_33_3	trans	20:44585420	rs4465830	ZNF335	A	G	0.06	0.004	5.2e-40	G	A	0.128	0.021	8.5e-10	20:44545048	C	T	0.134	0.019	4.1e-12	20:44545048	T	C	0.047	0.004	1.2e-33	C	T	0.134	0.019	4.1e-12	4.1e-12	876	1.1e-41	3.1e-36	5.1e-07	0.151	0.849	high	0.738	medium
Cardiometabolic	HDL cholesterol	HDL	20	44085420	45085420	gwaslocus_1284	CCDC126	6388_21_3	trans	20:44585420	rs4465830	ZNF335	A	G	0.06	0.004	5.2e-40	G	A	0.153	0.023	4.5e-11	20:44534651	A	G	0.158	0.023	2.5e-12	20:44534651	G	A	0.052	0.006	1.9e-18	A	G	0.158	0.023	2.5e-12	2.5e-12	876	6.7e-43	7.9e-37	3.3e-08	0.038	0.962	high	0.927	high
Cardiometabolic	Heart failure	HF	1	109317838	110317838	gwaslocus_75	GRN	4992_49_1	trans	1:109817838	rs660240	CELSR2	T	C	-0.061	0.01	3.3e-10	T	C	-0.607	0.02	3.1e-179	1:109821511	T	G	-0.607	0.02	1.4e-179	1:109817838	T	C	-0.061	0.01	3.3e-10	T	C	-0.607	0.02	3.1e-179	3.3e-10	2319	1e-189	1.6e-06	5e-186	0.007	0.993	high	0.987	high
Cardiometabolic	Heart failure	HF	1	109317838	110317838	gwaslocus_75	PLA2G12B	9380_2_3	trans	1:109817838	rs660240	CELSR2	T	C	-0.061	0.01	3.3e-10	T	C	-0.342	0.022	3.1e-52	1:109817192	G	A	-0.343	0.022	6.2e-53	1:109817838	T	C	-0.061	0.01	3.3e-10	T	C	-0.342	0.022	3.1e-52	3.3e-10	2319	4.5e-53	2.7e-06	2.2e-49	0.012	0.988	high	0.976	high
Cardiometabolic	Heart failure	HF	1	109317838	110317838	gwaslocus_75	CA10	13666_222_3	trans	1:109817838	rs660240	CELSR2	T	C	-0.061	0.01	3.3e-10	T	C	-0.332	0.023	8.2e-47	1:109821511	T	G	-0.332	0.023	6.9e-47	1:109817838	T	C	-0.061	0.01	3.3e-10	T	C	-0.332	0.023	8.2e-47	3.3e-10	2319	4.3e-47	1.6e-06	2.1e-43	0.007	0.993	high	0.986	high
Cardiometabolic	Heart failure	HF	1	109317838	110317838	gwaslocus_75	FJX1	7921_65_3	trans	1:109817838	rs660240	CELSR2	T	C	-0.061	0.01	3.3e-10	T	C	-0.278	0.022	1e-35	1:109821511	T	G	-0.283	0.022	4.4e-37	1:109817838	T	C	-0.061	0.01	3.3e-10	T	C	-0.278	0.022	1e-35	3.3e-10	2319	8e-37	3.5e-06	3.9e-33	0.016	0.984	high	0.969	high
Cardiometabolic	Heart failure	HF	1	109317838	110317838	gwaslocus_75	C1QTNF1	6304_8_3	trans	1:109817838	rs660240	CELSR2	T	C	-0.061	0.01	3.3e-10	T	C	-0.241	0.021	4.3e-29	1:109821511	T	G	-0.241	0.021	3.6e-29	1:109817838	T	C	-0.061	0.01	3.3e-10	T	C	-0.241	0.021	4.3e-29	3.3e-10	2319	2.2e-29	1.8e-06	1.1e-25	0.008	0.992	high	0.984	high
Cardiometabolic	Heart failure	HF	1	109317838	110317838	gwaslocus_75	HFE2	3332_57_1	trans	1:109817838	rs660240	CELSR2	T	C	-0.061	0.01	3.3e-10	T	C	-0.23	0.022	1.4e-24	1:109821511	T	G	-0.23	0.022	1.2e-24	1:109817838	T	C	-0.061	0.01	3.3e-10	T	C	-0.23	0.022	1.4e-24	3.3e-10	2319	7.9e-25	1.2e-06	3.9e-21	0.005	0.995	high	0.991	high
Cardiometabolic	Heart failure	HF	1	109317838	110317838	gwaslocus_75	CAT	3488_64_2	trans	1:109817838	rs660240	CELSR2	T	C	-0.061	0.01	3.3e-10	T	C	-0.18	0.023	2.9e-15	1:109818530	C	T	-0.181	0.023	1.3e-15	1:109817838	T	C	-0.061	0.01	3.3e-10	T	C	-0.18	0.023	2.9e-15	3.3e-10	2319	5.4e-16	2.7e-06	2.6e-12	0.012	0.988	high	0.976	high
Cardiometabolic	Heart failure	HF	1	109317838	110317838	gwaslocus_75	IGFBP1	2771_35_2	trans	1:109817838	rs660240	CELSR2	T	C	-0.061	0.01	3.3e-10	T	C	-0.162	0.022	4.7e-13	1:109821511	T	G	-0.164	0.022	2.3e-13	1:109817838	T	C	-0.061	0.01	3.3e-10	T	C	-0.162	0.022	4.7e-13	3.3e-10	2319	9.5e-14	2.3e-06	4.6e-10	0.01	0.99	high	0.98	high
Cardiometabolic	Heart failure	HF	9	135651806	136651806	gwaslocus_741	SELE	3470_1_2	trans	9:136151806	rs600038	ABO	T	C	-0.057	0.01	3.7e-09	C	T	-0.968	0.024	1.53160350210786e-322	9:136151806	C	T	-0.968	0.024	1.53160350210786e-322	9:136151806	T	C	-0.057	0.01	3.7e-09	C	T	-0.968	0.024	1.53160350210786e-322	3.7e-09	3135	0	4.2e-05	0	0.029	0.971	high	0.943	high
Cardiometabolic	Heart failure	HF	9	135651806	136651806	gwaslocus_741	CD209	3029_52_2	trans	9:136151806	rs600038	ABO	T	C	-0.057	0.01	3.7e-09	C	T	0.699	0.026	1.1e-152	9:136149098	A	T	0.814	0.02	1e-300	9:136151806	T	C	-0.057	0.01	3.7e-09	C	T	0.699	0.026	1.1e-152	3.7e-09	3135	0	0.00039	0	0.281	0.719	medium	0.561	medium
Cardiometabolic	Heart failure	HF	9	135651806	136651806	gwaslocus_741	ADGRF5	6409_57_3	trans	9:136151806	rs600038	ABO	T	C	-0.057	0.01	3.7e-09	C	T	-0.795	0.024	7.6e-219	9:136149399	A	G	-0.964	0.025	1.6e-285	9:136151806	T	C	-0.057	0.01	3.7e-09	C	T	-0.795	0.024	7.6e-219	3.7e-09	3135	2.05573825812823e-311	4.6e-05	0	0.032	0.967	high	0.937	high
Cardiometabolic	Heart failure	HF	9	135651806	136651806	gwaslocus_741	ROBO4	9232_1_3	trans	9:136151806	rs600038	ABO	T	C	-0.057	0.01	3.7e-09	C	T	-0.737	0.024	4e-194	9:136149399	A	G	-0.863	0.025	1.7e-233	9:136151806	T	C	-0.057	0.01	3.7e-09	C	T	-0.737	0.024	4e-194	3.7e-09	3135	3.5e-248	4.6e-05	2.6e-245	0.032	0.968	high	0.938	high
Cardiometabolic	Heart failure	HF	9	135651806	136651806	gwaslocus_741	FAM3D	13102_1_3	trans	9:136151806	rs600038	ABO	T	C	-0.057	0.01	3.7e-09	C	T	0.612	0.026	9.2e-118	9:136146597	T	C	0.747	0.022	3.2e-225	9:136151806	T	C	-0.057	0.01	3.7e-09	C	T	0.612	0.026	9.2e-118	3.7e-09	3135	2.2e-240	5.9e-05	1.6e-237	0.042	0.958	high	0.919	high
Cardiometabolic	Heart failure	HF	9	135651806	136651806	gwaslocus_741	QSOX2	8397_147_3	trans	9:136151806	rs600038	ABO	T	C	-0.057	0.01	3.7e-09	C	T	0.578	0.025	1.1e-116	9:136146597	T	C	0.658	0.021	9e-192	9:136151806	T	C	-0.057	0.01	3.7e-09	C	T	0.578	0.025	1.1e-116	3.7e-09	3135	2.8e-201	5.9e-05	2e-198	0.042	0.958	high	0.919	high
Cardiometabolic	Heart failure	HF	9	135651806	136651806	gwaslocus_741	IL3RA	13744_37_3	trans	9:136151806	rs600038	ABO	T	C	-0.057	0.01	3.7e-09	C	T	-0.622	0.024	1.1e-136	9:136149399	A	G	-0.757	0.026	3.9e-177	9:136151806	T	C	-0.057	0.01	3.7e-09	C	T	-0.622	0.024	1.1e-136	3.7e-09	3135	6.1e-183	4.5e-05	4.5e-180	0.032	0.968	high	0.938	high
Cardiometabolic	Heart failure	HF	9	135651806	136651806	gwaslocus_741	INSR	3448_13_2	trans	9:136151806	rs600038	ABO	T	C	-0.057	0.01	3.7e-09	C	T	-0.587	0.025	6.3e-118	9:136149399	A	G	-0.718	0.026	1.6e-154	9:136151806	T	C	-0.057	0.01	3.7e-09	C	T	-0.587	0.025	6.3e-118	3.7e-09	3135	1.1e-157	4.6e-05	8.2e-155	0.032	0.968	high	0.937	high
Cardiometabolic	Heart failure	HF	9	135651806	136651806	gwaslocus_741	ICAM2	14756_29_3	trans	9:136151806	rs600038	ABO	T	C	-0.057	0.01	3.7e-09	C	T	-0.602	0.025	5.2e-120	9:136155000	T	C	-0.715	0.027	1.6e-148	9:136151806	T	C	-0.057	0.01	3.7e-09	C	T	-0.602	0.025	5.2e-120	3.7e-09	3135	5.5e-151	7.8e-05	4e-148	0.056	0.944	high	0.894	high
Cardiometabolic	Heart failure	HF	9	135651806	136651806	gwaslocus_741	KDR	3651_50_5	trans	9:136151806	rs600038	ABO	T	C	-0.057	0.01	3.7e-09	C	T	-0.507	0.026	1.8e-83	9:136149399	A	G	-0.611	0.027	1.8e-105	9:136151806	T	C	-0.057	0.01	3.7e-09	C	T	-0.507	0.026	1.8e-83	3.7e-09	3135	6.7e-105	4.5e-05	4.9e-102	0.032	0.968	high	0.939	high
Cardiometabolic	Heart failure	HF	9	135651806	136651806	gwaslocus_741	EPHA4	7190_50_3	trans	9:136151806	rs600038	ABO	T	C	-0.057	0.01	3.7e-09	C	T	-0.478	0.025	3.3e-77	9:136149399	A	G	-0.56	0.027	8.5e-92	9:136151806	T	C	-0.057	0.01	3.7e-09	C	T	-0.478	0.025	3.3e-77	3.7e-09	3135	1.4e-90	4.6e-05	9.9e-88	0.033	0.967	high	0.937	high
Cardiometabolic	Heart failure	HF	9	135651806	136651806	gwaslocus_741	GOLM1	8983_7_3	trans	9:136151806	rs600038	ABO	T	C	-0.057	0.01	3.7e-09	C	T	0.358	0.026	1.6e-42	9:136146597	T	C	0.471	0.023	6.7e-91	9:136151806	T	C	-0.057	0.01	3.7e-09	C	T	0.358	0.026	1.6e-42	3.7e-09	3135	4.1e-90	5.9e-05	3e-87	0.042	0.958	high	0.919	high
Cardiometabolic	Heart failure	HF	9	135651806	136651806	gwaslocus_741	FLT4	2358_19_2	trans	9:136151806	rs600038	ABO	T	C	-0.057	0.01	3.7e-09	C	T	-0.475	0.026	1.2e-70	9:136149399	A	G	-0.567	0.028	7.7e-87	9:136151806	T	C	-0.057	0.01	3.7e-09	C	T	-0.475	0.026	1.2e-70	3.7e-09	3135	2.1e-85	4.4e-05	1.5e-82	0.031	0.969	high	0.939	high
Cardiometabolic	Heart failure	HF	9	135651806	136651806	gwaslocus_741	ICAM5	8245_27_3	trans	9:136151806	rs600038	ABO	T	C	-0.057	0.01	3.7e-09	C	T	-0.451	0.026	8.7e-64	9:136149399	A	G	-0.534	0.028	3.8e-77	9:136151806	T	C	-0.057	0.01	3.7e-09	C	T	-0.451	0.026	8.7e-64	3.7e-09	3135	2e-75	4.9e-05	1.5e-72	0.035	0.965	high	0.933	high
Cardiometabolic	Heart failure	HF	9	135651806	136651806	gwaslocus_741	F8	13499_30_3	trans	9:136151806	rs600038	ABO	T	C	-0.057	0.01	3.7e-09	C	T	0.395	0.026	2.6e-52	9:136137065	G	A	0.383	0.02	2.7e-76	9:136151806	T	C	-0.057	0.01	3.7e-09	C	T	0.395	0.026	2.6e-52	3.7e-09	3135	3e-75	0.00044	2.2e-72	0.319	0.681	medium	0.516	medium
Cardiometabolic	Heart failure	HF	9	135651806	136651806	gwaslocus_741	ENG	4908_6_1	trans	9:136151806	rs600038	ABO	T	C	-0.057	0.01	3.7e-09	C	T	-0.395	0.026	3e-51	9:136149399	A	G	-0.467	0.028	1e-61	9:136151806	T	C	-0.057	0.01	3.7e-09	C	T	-0.395	0.026	3e-51	3.7e-09	3135	1.1e-59	4.6e-05	7.8e-57	0.033	0.967	high	0.936	high
Cardiometabolic	Heart failure	HF	9	135651806	136651806	gwaslocus_741	SHANK3	13242_134_3	trans	9:136151806	rs600038	ABO	T	C	-0.057	0.01	3.7e-09	C	T	0.333	0.026	2.3e-36	9:136145974	G	A	0.342	0.021	2.6e-59	9:136151806	T	C	-0.057	0.01	3.7e-09	C	T	0.333	0.026	2.3e-36	3.7e-09	3135	5.5e-58	0.00041	4e-55	0.296	0.703	medium	0.542	medium
Cardiometabolic	Heart failure	HF	9	135651806	136651806	gwaslocus_741	KIN	14643_27_3	trans	9:136151806	rs600038	ABO	T	C	-0.057	0.01	3.7e-09	C	T	-0.365	0.026	4e-45	9:136149399	A	G	-0.427	0.028	2.6e-53	9:136151806	T	C	-0.057	0.01	3.7e-09	C	T	-0.365	0.026	4e-45	3.7e-09	3135	3e-51	4.9e-05	2.2e-48	0.035	0.965	high	0.932	high
Cardiometabolic	Heart failure	HF	9	135651806	136651806	gwaslocus_741	VWF	3050_7_2	trans	9:136151806	rs600038	ABO	T	C	-0.057	0.01	3.7e-09	C	T	0.254	0.026	1.3e-22	9:136142203	C	A	0.307	0.02	6.9e-50	9:136151806	T	C	-0.057	0.01	3.7e-09	C	T	0.254	0.026	1.3e-22	3.7e-09	3135	2e-48	0.0004	1.4e-45	0.288	0.712	medium	0.552	medium
Cardiometabolic	Heart failure	HF	9	135651806	136651806	gwaslocus_741	ISLR2	8528_74_3	trans	9:136151806	rs600038	ABO	T	C	-0.057	0.01	3.7e-09	C	T	-0.363	0.027	1.3e-41	9:136149830	A	G	-0.418	0.028	6.4e-48	9:136151806	T	C	-0.057	0.01	3.7e-09	C	T	-0.363	0.027	1.3e-41	3.7e-09	3135	7e-46	5.5e-05	5.1e-43	0.039	0.961	high	0.925	high
Cardiometabolic	Heart failure	HF	9	135651806	136651806	gwaslocus_741	GLCE	7808_5_3	trans	9:136151806	rs600038	ABO	T	C	-0.057	0.01	3.7e-09	C	T	0.337	0.026	6.8e-37	9:136141870	T	C	0.413	0.028	2.6e-47	9:136151806	T	C	-0.057	0.01	3.7e-09	C	T	0.337	0.026	6.8e-37	3.7e-09	3135	3.1e-45	4.6e-05	2.3e-42	0.032	0.968	high	0.937	high
Cardiometabolic	Heart failure	HF	9	135651806	136651806	gwaslocus_741	C1GALT1C1	5735_54_3	trans	9:136151806	rs600038	ABO	T	C	-0.057	0.01	3.7e-09	C	T	0.219	0.019	1.1e-29	9:136146597	T	C	0.25	0.017	3.9e-47	9:136151806	T	C	-0.057	0.01	3.7e-09	C	T	0.219	0.019	1.1e-29	3.7e-09	3135	4.6e-45	5.4e-05	3.3e-42	0.038	0.962	high	0.927	high
Cardiometabolic	Heart failure	HF	9	135651806	136651806	gwaslocus_741	MET	2837_3_2	trans	9:136151806	rs600038	ABO	T	C	-0.057	0.01	3.7e-09	C	T	-0.341	0.026	1.9e-37	9:136149830	A	G	-0.404	0.028	1.8e-45	9:136151806	T	C	-0.057	0.01	3.7e-09	C	T	-0.341	0.026	1.9e-37	3.7e-09	3135	1.9e-43	5.1e-05	1.4e-40	0.036	0.964	high	0.93	high
Cardiometabolic	Heart failure	HF	9	135651806	136651806	gwaslocus_741	LIFR	5837_49_3	trans	9:136151806	rs600038	ABO	T	C	-0.057	0.01	3.7e-09	C	T	-0.328	0.026	3.1e-36	9:136149830	A	G	-0.385	0.028	2.7e-43	9:136151806	T	C	-0.057	0.01	3.7e-09	C	T	-0.328	0.026	3.1e-36	3.7e-09	3135	2.7e-41	5.5e-05	2e-38	0.039	0.961	high	0.925	high
Cardiometabolic	Heart failure	HF	9	135651806	136651806	gwaslocus_741	CHST15	4469_78_2	trans	9:136151806	rs600038	ABO	T	C	-0.057	0.01	3.7e-09	C	T	-0.29	0.026	7.5e-28	9:136146597	T	C	-0.327	0.024	5.7e-43	9:136151806	T	C	-0.057	0.01	3.7e-09	C	T	-0.29	0.026	7.5e-28	3.7e-09	3135	1.6e-41	1.8e-05	1.2e-38	0.012	0.988	high	0.976	high
Cardiometabolic	Heart failure	HF	9	135651806	136651806	gwaslocus_741	CD200	5112_73_3	trans	9:136151806	rs600038	ABO	T	C	-0.057	0.01	3.7e-09	C	T	-0.312	0.026	2.6e-32	9:136149830	A	G	-0.372	0.028	1.3e-39	9:136151806	T	C	-0.057	0.01	3.7e-09	C	T	-0.312	0.026	2.6e-32	3.7e-09	3135	1.4e-37	5.1e-05	1e-34	0.036	0.964	high	0.93	high
Cardiometabolic	Heart failure	HF	9	135651806	136651806	gwaslocus_741	CHST15	14097_86_3	trans	9:136151806	rs600038	ABO	T	C	-0.057	0.01	3.7e-09	C	T	-0.272	0.026	8.4e-25	9:136145425	A	C	-0.311	0.024	4e-38	9:136151806	T	C	-0.057	0.01	3.7e-09	C	T	-0.272	0.026	8.4e-25	3.7e-09	3135	7.2e-37	9.9e-06	5.3e-34	0.006	0.994	high	0.988	high
Cardiometabolic	Heart failure	HF	9	135651806	136651806	gwaslocus_741	ACE	10714_7_3	trans	9:136151806	rs600038	ABO	T	C	-0.057	0.01	3.7e-09	C	T	-0.303	0.027	2.2e-29	9:136149399	A	G	-0.368	0.029	3.3e-37	9:136151806	T	C	-0.057	0.01	3.7e-09	C	T	-0.303	0.027	2.2e-29	3.7e-09	3135	4.5e-35	4.9e-05	3.3e-32	0.035	0.965	high	0.933	high
Cardiometabolic	Heart failure	HF	9	135651806	136651806	gwaslocus_741	CASC4	8838_10_3	trans	9:136151806	rs600038	ABO	T	C	-0.057	0.01	3.7e-09	C	T	0.17	0.027	3e-10	9:136137065	G	A	0.271	0.021	3.8e-36	9:136151806	T	C	-0.057	0.01	3.7e-09	C	T	0.17	0.027	3e-10	4e-09	3135	1.5e-34	0.0004	1.1e-31	0.293	0.706	medium	0.546	medium
Cardiometabolic	Heart failure	HF	9	135651806	136651806	gwaslocus_741	ICAM4	6550_4_3	trans	9:136151806	rs600038	ABO	T	C	-0.057	0.01	3.7e-09	C	T	-0.308	0.027	4e-30	9:136141870	T	C	-0.36	0.029	2.8e-35	9:136151806	T	C	-0.057	0.01	3.7e-09	C	T	-0.308	0.027	4e-30	3.7e-09	3135	2.5e-33	4.6e-05	1.8e-30	0.033	0.967	high	0.936	high
Cardiometabolic	Heart failure	HF	9	135651806	136651806	gwaslocus_741	LRRC32	7551_33_4	trans	9:136151806	rs600038	ABO	T	C	-0.057	0.01	3.7e-09	C	T	0.184	0.026	1.7e-12	9:136137065	G	A	0.254	0.021	3.1e-34	9:136151806	T	C	-0.057	0.01	3.7e-09	C	T	0.184	0.026	1.7e-12	3.7e-09	3135	1.6e-32	0.00041	1.1e-29	0.301	0.698	medium	0.536	medium
Cardiometabolic	Heart failure	HF	9	135651806	136651806	gwaslocus_741	ICAM5	5124_62_3	trans	9:136151806	rs600038	ABO	T	C	-0.057	0.01	3.7e-09	C	T	-0.287	0.027	8.9e-27	9:136149399	A	G	-0.336	0.029	2.2e-31	9:136151806	T	C	-0.057	0.01	3.7e-09	C	T	-0.287	0.027	8.9e-27	3.7e-09	3135	1.5e-29	5.2e-05	1.1e-26	0.037	0.963	high	0.929	high
Cardiometabolic	Heart failure	HF	9	135651806	136651806	gwaslocus_741	ICAM4	9461_2_3	trans	9:136151806	rs600038	ABO	T	C	-0.057	0.01	3.7e-09	C	T	-0.275	0.027	2.9e-24	9:136141870	T	C	-0.323	0.029	1.1e-28	9:136151806	T	C	-0.057	0.01	3.7e-09	C	T	-0.275	0.027	2.9e-24	3.7e-09	3135	9.3e-27	4.5e-05	6.8e-24	0.032	0.968	high	0.938	high
Cardiometabolic	Heart failure	HF	9	135651806	136651806	gwaslocus_741	SELP	4154_57_2	trans	9:136151806	rs600038	ABO	T	C	-0.057	0.01	3.7e-09	C	T	-0.264	0.027	1.2e-22	9:136149399	A	G	-0.317	0.029	8e-28	9:136151806	T	C	-0.057	0.01	3.7e-09	C	T	-0.264	0.027	1.2e-22	3.7e-09	3135	5.7e-26	5.2e-05	4.1e-23	0.037	0.963	high	0.929	high
Cardiometabolic	Heart failure	HF	9	135651806	136651806	gwaslocus_741	MBL2	3000_66_1	trans	9:136151806	rs600038	ABO	T	C	-0.057	0.01	3.7e-09	C	T	0.179	0.027	3.5e-11	9:136149229	C	T	0.235	0.021	1.3e-27	9:136151806	T	C	-0.057	0.01	3.7e-09	C	T	0.179	0.027	3.5e-11	3.7e-09	3135	7.3e-26	0.00042	5.3e-23	0.306	0.694	medium	0.531	medium
Cardiometabolic	Heart failure	HF	9	135651806	136651806	gwaslocus_741	CASC4	10613_33_3	trans	9:136151806	rs600038	ABO	T	C	-0.057	0.01	3.7e-09	C	T	0.184	0.026	2.8e-12	9:136146597	T	C	0.254	0.024	8.9e-27	9:136151806	T	C	-0.057	0.01	3.7e-09	C	T	0.184	0.026	2.8e-12	3.7e-09	3135	9.9e-25	6.1e-05	7.2e-22	0.043	0.957	high	0.917	high
Cardiometabolic	Heart failure	HF	9	135651806	136651806	gwaslocus_741	IGF1R	4232_19_2	trans	9:136151806	rs600038	ABO	T	C	-0.057	0.01	3.7e-09	C	T	-0.223	0.026	3.6e-18	9:136149399	A	G	-0.273	0.027	4e-23	9:136151806	T	C	-0.057	0.01	3.7e-09	C	T	-0.223	0.026	3.6e-18	3.7e-09	3135	2.1e-21	4.8e-05	1.6e-18	0.034	0.966	high	0.934	high
Cardiometabolic	Heart failure	HF	9	135651806	136651806	gwaslocus_741	L1CAM	4246_40_2	trans	9:136151806	rs600038	ABO	T	C	-0.057	0.01	3.7e-09	C	T	-0.219	0.027	2e-16	9:136149399	A	G	-0.277	0.029	4.8e-22	9:136151806	T	C	-0.057	0.01	3.7e-09	C	T	-0.219	0.027	2e-16	3.7e-09	3135	2.3e-20	5e-05	1.7e-17	0.035	0.965	high	0.932	high
Cardiometabolic	Heart failure	HF	9	135651806	136651806	gwaslocus_741	ICAM2	5486_73_3	trans	9:136151806	rs600038	ABO	T	C	-0.057	0.01	3.7e-09	C	T	-0.208	0.025	2.9e-16	9:136149399	A	G	-0.259	0.027	2.6e-21	9:136151806	T	C	-0.057	0.01	3.7e-09	C	T	-0.208	0.025	2.9e-16	3.7e-09	3135	1.1e-19	5e-05	7.8e-17	0.036	0.964	high	0.931	high
Cardiometabolic	Heart failure	HF	9	135651806	136651806	gwaslocus_741	SEMA6A	7945_10_3	trans	9:136151806	rs600038	ABO	T	C	-0.057	0.01	3.7e-09	C	T	-0.22	0.026	7e-17	9:136149399	A	G	-0.265	0.028	7.7e-21	9:136151806	T	C	-0.057	0.01	3.7e-09	C	T	-0.22	0.026	7e-17	3.7e-09	3135	3.1e-19	4.8e-05	2.3e-16	0.034	0.966	high	0.934	high
Cardiometabolic	Heart failure	HF	9	135651806	136651806	gwaslocus_741	FAM3B	9177_6_3	trans	9:136151806	rs600038	ABO	T	C	-0.057	0.01	3.7e-09	C	T	0.203	0.027	7.2e-14	9:136141870	T	C	0.268	0.029	2.8e-20	9:136151806	T	C	-0.057	0.01	3.7e-09	C	T	0.203	0.027	7.2e-14	3.7e-09	3135	1.1e-18	4.3e-05	7.9e-16	0.031	0.969	high	0.94	high
Cardiometabolic	Heart failure	HF	9	135651806	136651806	gwaslocus_741	FAM177A1	8039_41_3	trans	9:136151806	rs600038	ABO	T	C	-0.057	0.01	3.7e-09	C	T	-0.185	0.027	8.8e-12	9:136146597	T	C	-0.223	0.024	5.8e-20	9:136151806	T	C	-0.057	0.01	3.7e-09	C	T	-0.185	0.027	8.8e-12	3.7e-09	3135	1.7e-18	2.5e-05	1.3e-15	0.017	0.983	high	0.967	high
Cardiometabolic	Heart failure	HF	9	135651806	136651806	gwaslocus_741	CD109	3290_50_2	trans	9:136151806	rs600038	ABO	T	C	-0.057	0.01	3.7e-09	C	T	-0.216	0.027	5.3e-16	9:136149830	A	G	-0.26	0.028	9.5e-20	9:136151806	T	C	-0.057	0.01	3.7e-09	C	T	-0.216	0.027	5.3e-16	3.7e-09	3135	2.8e-18	4.9e-05	2.1e-15	0.034	0.965	high	0.933	high
Cardiometabolic	Heart failure	HF	9	135651806	136651806	gwaslocus_741	B3GNT2	7980_72_3	trans	9:136151806	rs600038	ABO	T	C	-0.057	0.01	3.7e-09	C	T	0.202	0.026	2.3e-14	9:136142203	C	A	0.193	0.021	1e-19	9:136151806	T	C	-0.057	0.01	3.7e-09	C	T	0.202	0.026	2.3e-14	3.7e-09	3135	2.4e-18	0.00034	1.7e-15	0.246	0.753	medium	0.604	medium
Cardiometabolic	Heart failure	HF	9	135651806	136651806	gwaslocus_741	GNS	3616_3_5	trans	9:136151806	rs600038	ABO	T	C	-0.057	0.01	3.7e-09	C	T	-0.18	0.026	8.5e-12	9:136145425	A	C	-0.214	0.024	5.3e-19	9:136151806	T	C	-0.057	0.01	3.7e-09	C	T	-0.18	0.026	8.5e-12	3.7e-09	3135	5.4e-18	1.2e-05	4e-15	0.008	0.992	high	0.985	high
Cardiometabolic	Heart failure	HF	9	135651806	136651806	gwaslocus_741	CCL28	2890_59_2	trans	9:136151806	rs600038	ABO	T	C	-0.057	0.01	3.7e-09	C	T	-0.224	0.027	1.8e-16	9:136155000	T	C	-0.256	0.029	1.3e-18	9:136151806	T	C	-0.057	0.01	3.7e-09	C	T	-0.224	0.027	1.8e-16	3.7e-09	3135	4.2e-17	5.2e-05	3e-14	0.037	0.963	high	0.929	high
Cardiometabolic	Heart failure	HF	9	135651806	136651806	gwaslocus_741	PNPLA2	9802_27_3	trans	9:136151806	rs600038	ABO	T	C	-0.057	0.01	3.7e-09	C	T	-0.168	0.027	3.9e-10	9:136149229	C	T	-0.186	0.021	4.4e-18	9:136151806	T	C	-0.057	0.01	3.7e-09	C	T	-0.168	0.027	3.9e-10	4.1e-09	3135	1.3e-16	0.00041	9.6e-14	0.301	0.699	medium	0.537	medium
Cardiometabolic	Heart failure	HF	9	135651806	136651806	gwaslocus_741	MET	11814_29_3	trans	9:136151806	rs600038	ABO	T	C	-0.057	0.01	3.7e-09	C	T	-0.203	0.027	3.3e-14	9:136149399	A	G	-0.247	0.029	1e-17	9:136151806	T	C	-0.057	0.01	3.7e-09	C	T	-0.203	0.027	3.3e-14	3.7e-09	3135	2.8e-16	5e-05	2e-13	0.036	0.964	high	0.931	high
Cardiometabolic	Heart failure	HF	9	135651806	136651806	gwaslocus_741	ICAM1	4342_10_3	trans	9:136151806	rs600038	ABO	T	C	-0.057	0.01	3.7e-09	C	T	-0.21	0.027	1e-14	9:136149399	A	G	-0.249	0.029	1.4e-17	9:136151806	T	C	-0.057	0.01	3.7e-09	C	T	-0.21	0.027	1e-14	3.7e-09	3135	4.2e-16	5e-05	3e-13	0.035	0.965	high	0.932	high
Cardiometabolic	Heart failure	HF	9	135651806	136651806	gwaslocus_741	DSG2	9484_75_3	trans	9:136151806	rs600038	ABO	T	C	-0.057	0.01	3.7e-09	C	T	0.065	0.026	0.013	9:136146310	C	T	0.302	0.037	2.7e-16	9:136143121	T	C	-0.052	0.009	2.5e-08	C	T	0.152	0.021	1.4e-13	2.5e-08	3135	1.5e-14	0.00056	1.1e-11	0.411	0.589	medium	0.417	low
Cardiometabolic	Heart failure	HF	9	135651806	136651806	gwaslocus_741	TPST2	8024_64_3	trans	9:136151806	rs600038	ABO	T	C	-0.057	0.01	3.7e-09	C	T	0.172	0.026	3.2e-11	9:136141870	T	C	0.225	0.028	7.2e-16	9:136151806	T	C	-0.057	0.01	3.7e-09	C	T	0.172	0.026	3.2e-11	3.7e-09	3135	2e-14	5e-05	1.4e-11	0.035	0.965	high	0.932	high
Cardiometabolic	Heart failure	HF	9	135651806	136651806	gwaslocus_741	IL6ST	2620_4_2	trans	9:136151806	rs600038	ABO	T	C	-0.057	0.01	3.7e-09	C	T	-0.194	0.026	1.3e-13	9:136149399	A	G	-0.226	0.028	1.1e-15	9:136151806	T	C	-0.057	0.01	3.7e-09	C	T	-0.194	0.026	1.3e-13	3.7e-09	3135	2.5e-14	4.8e-05	1.8e-11	0.034	0.966	high	0.934	high
Cardiometabolic	Heart failure	HF	9	135651806	136651806	gwaslocus_741	DPEP2	8327_26_3	trans	9:136151806	rs600038	ABO	T	C	-0.057	0.01	3.7e-09	C	T	-0.199	0.026	2.5e-14	9:136149830	A	G	-0.224	0.028	1.2e-15	9:136151806	T	C	-0.057	0.01	3.7e-09	C	T	-0.199	0.026	2.5e-14	3.7e-09	3135	2e-14	5.2e-05	1.5e-11	0.037	0.963	high	0.929	high
Cardiometabolic	Heart failure	HF	9	135651806	136651806	gwaslocus_741	CHST12	6626_81_3	trans	9:136151806	rs600038	ABO	T	C	-0.057	0.01	3.7e-09	C	T	0.184	0.026	2.8e-12	9:136141870	T	C	0.219	0.028	9.9e-15	9:136151806	T	C	-0.057	0.01	3.7e-09	C	T	0.184	0.026	2.8e-12	3.7e-09	3135	1.8e-13	4.7e-05	1.3e-10	0.034	0.966	high	0.935	high
Cardiometabolic	Heart failure	HF	9	135651806	136651806	gwaslocus_741	JAG1	5092_51_3	trans	9:136151806	rs600038	ABO	T	C	-0.057	0.01	3.7e-09	C	T	-0.164	0.026	1.6e-10	9:136149830	A	G	-0.199	0.027	5.4e-13	9:136151806	T	C	-0.057	0.01	3.7e-09	C	T	-0.164	0.026	1.6e-10	3.8e-09	3135	1e-11	4.9e-05	7.5e-09	0.035	0.965	high	0.932	high
Cardiometabolic	Heart failure	HF	9	135651806	136651806	gwaslocus_741	AMY2B	10439_57_3	trans	9:136151806	rs600038	ABO	T	C	-0.057	0.01	3.7e-09	C	T	-0.187	0.027	5e-12	9:136149830	A	G	-0.208	0.029	8.8e-13	9:136151806	T	C	-0.057	0.01	3.7e-09	C	T	-0.187	0.027	5e-12	3.7e-09	3135	6.4e-12	2.8e-05	4.6e-09	0.02	0.98	high	0.961	high
Cardiometabolic	Heart failure	HF	9	135651806	136651806	gwaslocus_741	ISLR2	13124_20_3	trans	9:136151806	rs600038	ABO	T	C	-0.057	0.01	3.7e-09	C	T	-0.159	0.026	1.3e-09	9:136146597	T	C	-0.167	0.023	1.1e-12	9:136145425	A	C	0.056	0.01	4.1e-09	A	C	-0.167	0.024	2.5e-12	4.1e-09	3135	1.1e-11	2.5e-05	8.4e-09	0.017	0.983	high	0.966	high
Cardiometabolic	Heart failure	HF	9	135651806	136651806	gwaslocus_741	CCL25	2705_5_2	trans	9:136151806	rs600038	ABO	T	C	-0.057	0.01	3.7e-09	C	T	-0.178	0.027	8.6e-11	9:136149830	A	G	-0.201	0.029	7.3e-12	9:136151806	T	C	-0.057	0.01	3.7e-09	C	T	-0.178	0.027	8.6e-11	3.8e-09	3135	5.9e-11	3.2e-05	4.3e-08	0.023	0.977	high	0.956	high
Cardiometabolic	Heart failure	HF	12	111404371	112404371	gwaslocus_969	CXCL11	3038_9_2	trans	12:111904371	rs4766578	ATXN2	A	T	-0.043	0.008	4.9e-08	T	A	0.161	0.019	1.4e-16	12:111884608	T	C	0.169	0.019	5.6e-18	12:111904371	A	T	-0.043	0.008	4.9e-08	T	A	0.161	0.019	1.4e-16	4.9e-08	997	1.4e-15	0.00041	8.6e-14	0.024	0.976	high	0.953	high
Cardiometabolic	Heart failure	HF	12	111404371	112404371	gwaslocus_969	THPO	5947_90_3	trans	12:111904371	rs4766578	ATXN2	A	T	-0.043	0.008	4.9e-08	T	A	-0.15	0.02	2.3e-14	12:111865049	C	G	-0.165	0.02	6.4e-17	12:111904371	A	T	-0.043	0.008	4.9e-08	T	A	-0.15	0.02	2.3e-14	4.9e-08	997	1.9e-14	0.00041	1.1e-12	0.024	0.975	high	0.952	high
Cardiometabolic	Heart failure	HF	12	111404371	112404371	gwaslocus_969	ICAM2	14756_29_3	trans	12:111904371	rs4766578	ATXN2	A	T	-0.043	0.008	4.9e-08	T	A	0.131	0.019	9.2e-12	12:111865049	C	G	0.133	0.019	5.6e-12	12:111904371	A	T	-0.043	0.008	4.9e-08	T	A	0.131	0.019	9.2e-12	4.9e-08	997	2.9e-10	0.00022	1.7e-08	0.012	0.987	high	0.975	high
Cardiometabolic	Heart rate	HR	14	85309911	86309911	gwaslocus_1034	FLRT2	13122_19_3	cis	14:85809911	rs17796783	FLRT2	T	C	0.344	0.057	1.7e-09	C	T	-0.198	0.02	2.9e-23	14:85808512	A	T	-0.198	0.02	2.4e-23	14:85809911	T	C	0.344	0.057	1.7e-09	C	T	-0.198	0.02	2.9e-23	1.7e-09	1154	3.4e-23	1.1e-05	5.3e-20	0.017	0.983	high	0.966	high
Cardiometabolic	LDL cholesterol	LDL	1	25268937	26268937	gwaslocus_22	TIMP3	2480_58_3	trans	1:25768937	rs10903129	MACO1	G	A	0.033	0.004	3e-17	A	G	-0.124	0.019	6.8e-11	1:25668714	C	T	-0.13	0.019	7.1e-12	1:25674785	T	C	0.031	0.004	2e-15	C	T	-0.128	0.019	1.6e-11	1.6e-11	543	5.8e-20	6.9e-14	5.3e-08	0.062	0.938	high	0.883	high
Cardiometabolic	LDL cholesterol	LDL	1	55005647	56740278	gwaslocus_51	PCSK9	5231_79_3	cis	1:55505647	rs11591147	PCSK9	G	T	0.497	0.018	8.6e-143	T	G	-1.1	0.082	8.4e-41	1:55505647	T	G	-1.1	0.082	8.4e-41	1:55505647	G	T	0.497	0.018	8.6e-143	T	G	-1.1	0.082	8.4e-41	8.4e-41	1584	5.4e-188	4e-163	1.3e-28	0	1	high	1	high
Cardiometabolic	LDL cholesterol	LDL	1	55005647	56740278	gwaslocus_51	PCSK9	8246_9_3	cis	1:55505647	rs11591147	PCSK9	G	T	0.497	0.018	8.6e-143	T	G	-1.04	0.088	1.4e-31	1:55505647	T	G	-1.04	0.088	1.4e-31	1:55505647	G	T	0.497	0.018	8.6e-143	T	G	-1.04	0.088	1.4e-31	1.4e-31	1584	5.4e-181	4e-163	1.4e-21	0	1	high	1	high
Cardiometabolic	LDL cholesterol	LDL	1	62594207	63594207	gwaslocus_56	ANGPTL3	10382_1_3	cis	1:63094207	rs11485618	DOCK7	A	G	0.05	0.004	3.7e-33	G	A	-0.202	0.019	4.6e-26	1:63061906	T	C	-0.205	0.019	8.7e-27	1:63061906	C	T	0.05	0.004	2.5e-32	T	C	-0.205	0.019	8.7e-27	8.7e-27	1064	9e-54	2.4e-32	4.7e-23	0.123	0.877	high	0.787	medium
Cardiometabolic	LDL cholesterol	LDL	1	62594207	63594207	gwaslocus_56	ANGPTL3	10391_1_3	cis	1:63094207	rs11485618	DOCK7	A	G	0.05	0.004	3.7e-33	G	A	-0.199	0.019	2.1e-24	1:62905893	T	C	-0.202	0.019	5.4e-25	1:62905893	C	T	0.049	0.004	8.6e-32	T	C	-0.202	0.019	5.4e-25	5.4e-25	1064	5.5e-52	2.3e-32	2.9e-21	0.118	0.882	high	0.793	medium
Cardiometabolic	LDL cholesterol	LDL	1	109318530	110318530	gwaslocus_75	GRN	4992_49_1	trans	1:109818530	rs646776	CELSR2	T	C	0.16	0.004	1.6e-272	C	T	-0.602	0.02	3.4e-178	1:109821511	T	G	-0.607	0.02	1.4e-179	1:109821511	G	T	0.159	0.004	1.5e-261	T	G	-0.607	0.02	1.4e-179	1.4e-179	833	0	4.1e-287	2.7e-185	0.038	0.962	high	0.927	high
Cardiometabolic	LDL cholesterol	LDL	1	109318530	110318530	gwaslocus_75	PLA2G12B	9380_2_3	trans	1:109818530	rs646776	CELSR2	T	C	0.16	0.004	1.6e-272	C	T	-0.343	0.022	6.7e-53	1:109817192	G	A	-0.343	0.022	6.2e-53	1:109817192	A	G	0.155	0.005	1.6e-165	G	A	-0.343	0.022	6.2e-53	6.2e-53	833	0	5.4e-288	9.3e-50	0.004	0.996	high	0.992	high
Cardiometabolic	LDL cholesterol	LDL	1	109318530	110318530	gwaslocus_75	CA10	13666_222_3	trans	1:109818530	rs646776	CELSR2	T	C	0.16	0.004	1.6e-272	C	T	-0.328	0.023	3.3e-46	1:109821511	T	G	-0.332	0.023	6.9e-47	1:109821511	G	T	0.159	0.004	1.5e-261	T	G	-0.332	0.023	6.9e-47	6.9e-47	833	0	1.5e-287	4.2e-43	0.014	0.986	high	0.973	high
Cardiometabolic	LDL cholesterol	LDL	1	109318530	110318530	gwaslocus_75	FJX1	7921_65_3	trans	1:109818530	rs646776	CELSR2	T	C	0.16	0.004	1.6e-272	C	T	-0.276	0.022	1.4e-35	1:109821511	T	G	-0.283	0.022	4.4e-37	1:109821511	G	T	0.159	0.004	1.5e-261	T	G	-0.283	0.022	4.4e-37	4.4e-37	833	2.4608401925435e-317	8.7e-287	2.3e-32	0.082	0.918	high	0.849	high
Cardiometabolic	LDL cholesterol	LDL	1	109318530	110318530	gwaslocus_75	C1QTNF1	6304_8_3	trans	1:109818530	rs646776	CELSR2	T	C	0.16	0.004	1.6e-272	C	T	-0.238	0.021	9.4e-29	1:109821511	T	G	-0.241	0.021	3.6e-29	1:109821511	G	T	0.159	0.004	1.5e-261	T	G	-0.241	0.021	3.6e-29	3.6e-29	833	1.58242311382697e-310	1.2e-287	1.5e-25	0.01	0.99	high	0.98	high
Cardiometabolic	LDL cholesterol	LDL	1	109318530	110318530	gwaslocus_75	HFE2	3332_57_1	trans	1:109818530	rs646776	CELSR2	T	C	0.16	0.004	1.6e-272	C	T	-0.225	0.022	8.4e-24	1:109821511	T	G	-0.23	0.022	1.2e-24	1:109821511	G	T	0.159	0.004	1.5e-261	T	G	-0.23	0.022	1.2e-24	1.2e-24	833	9.7e-306	1.4e-287	9.2e-21	0.012	0.988	high	0.976	high
Cardiometabolic	LDL cholesterol	LDL	1	109318530	110318530	gwaslocus_75	CAT	3488_64_2	trans	1:109818530	rs646776	CELSR2	T	C	0.16	0.004	1.6e-272	C	T	-0.181	0.023	1.3e-15	1:109818530	C	T	-0.181	0.023	1.3e-15	1:109818530	T	C	0.16	0.004	1.6e-272	C	T	-0.181	0.023	1.3e-15	1.3e-15	833	1.7e-297	8e-288	1.6e-12	0.007	0.993	high	0.987	high
Cardiometabolic	LDL cholesterol	LDL	1	109318530	110318530	gwaslocus_75	IGFBP1	2771_35_2	trans	1:109818530	rs646776	CELSR2	T	C	0.16	0.004	1.6e-272	C	T	-0.16	0.022	6.1e-13	1:109821511	T	G	-0.164	0.022	2.3e-13	1:109821511	G	T	0.159	0.004	1.5e-261	T	G	-0.164	0.022	2.3e-13	2.3e-13	833	7e-295	1.4e-287	6.6e-10	0.013	0.987	high	0.975	high
Cardiometabolic	LDL cholesterol	LDL	2	27242603	28242603	gwaslocus_156	NRP1	5542_22_2	trans	2:27742603	rs780093	GCKR	T	C	0.022	0.004	2.4e-08	T	C	-0.124	0.018	1.8e-12	2:27730940	T	C	-0.131	0.018	1.3e-13	2:27742603	T	C	0.022	0.004	2.4e-08	T	C	-0.124	0.018	1.8e-12	2.4e-08	653	4.9e-12	4.7e-05	1e-09	0.008	0.991	high	0.983	high
Cardiometabolic	LDL cholesterol	LDL	2	135262344	137108646	gwaslocus_214	LCT	9017_58_3	cis	2:135762344	rs16831243	MAP3K19	T	C	0.038	0.006	9.1e-12	T	C	-0.915	0.034	1.5e-152	2:136638216	C	T	-0.99	0.024	9.38987470714761e-315	2:135762344	T	C	0.038	0.006	9.1e-12	T	C	-0.915	0.034	1.5e-152	9.1e-12	788	0	1.7e-07	0	0.009	0.991	high	0.982	high
Cardiometabolic	LDL cholesterol	LDL	2	215804384	216804384	gwaslocus_245	FN1	4131_72_2	cis	2:216304384	rs1250229	FN1	C	T	0.024	0.004	3.1e-08	T	C	-0.497	0.019	3.4e-142	2:216304384	T	C	-0.497	0.019	3.4e-142	2:216304384	C	T	0.024	0.004	3.1e-08	T	C	-0.497	0.019	3.4e-142	3.1e-08	796	1.2e-146	2.9e-05	4.2e-145	0	1	high	1	high
Cardiometabolic	LDL cholesterol	LDL	2	215804384	216804384	gwaslocus_245	FN1	3435_53_2	cis	2:216304384	rs1250229	FN1	C	T	0.024	0.004	3.1e-08	T	C	-0.415	0.018	3.5e-110	2:216304384	T	C	-0.415	0.018	3.5e-110	2:216304384	C	T	0.024	0.004	3.1e-08	T	C	-0.415	0.018	3.5e-110	3.1e-08	796	1.2e-111	2.9e-05	4.1e-110	0	1	high	1	high
Cardiometabolic	LDL cholesterol	LDL	2	215804384	216804384	gwaslocus_245	NPNT	6342_10_3	trans	2:216304384	rs1250229	FN1	C	T	0.024	0.004	3.1e-08	T	C	-0.395	0.019	2.6e-88	2:216304384	T	C	-0.395	0.019	2.6e-88	2:216304384	C	T	0.024	0.004	3.1e-08	T	C	-0.395	0.019	2.6e-88	3.1e-08	796	2.7e-88	2.9e-05	9.7e-87	0	1	high	1	high
Cardiometabolic	LDL cholesterol	LDL	2	215804384	216804384	gwaslocus_245	FN1	3434_34_1	cis	2:216304384	rs1250229	FN1	C	T	0.024	0.004	3.1e-08	T	C	-0.348	0.02	1.8e-68	2:216304384	T	C	-0.348	0.02	1.8e-68	2:216304384	C	T	0.024	0.004	3.1e-08	T	C	-0.348	0.02	1.8e-68	3.1e-08	796	1.6e-67	2.9e-05	5.7e-66	0	1	high	1	high
Cardiometabolic	LDL cholesterol	LDL	2	215804384	216804384	gwaslocus_245	SSR1	8106_15_3	trans	2:216304384	rs1250229	FN1	C	T	0.024	0.004	3.1e-08	T	C	-0.184	0.02	5.7e-20	2:216304384	T	C	-0.184	0.02	5.7e-20	2:216304384	C	T	0.024	0.004	3.1e-08	T	C	-0.184	0.02	5.7e-20	3.1e-08	796	2.2e-18	5.3e-05	7.9e-17	0.001	0.999	high	0.999	high
Cardiometabolic	LDL cholesterol	LDL	2	215804384	216804384	gwaslocus_245	NDUFS4	10584_7_3	trans	2:216304384	rs1250229	FN1	C	T	0.024	0.004	3.1e-08	T	C	-0.182	0.02	2.5e-19	2:216304384	T	C	-0.182	0.02	2.5e-19	2:216304384	C	T	0.024	0.004	3.1e-08	T	C	-0.182	0.02	2.5e-19	3.1e-08	796	9.4e-18	2.9e-05	3.4e-16	0	1	high	1	high
Cardiometabolic	LDL cholesterol	LDL	2	215804384	216804384	gwaslocus_245	P4HB	11450_110_3	trans	2:216304384	rs1250229	FN1	C	T	0.024	0.004	3.1e-08	T	C	-0.163	0.019	8.7e-18	2:216299629	C	G	-0.161	0.019	5.7e-18	2:216304384	C	T	0.024	0.004	3.1e-08	T	C	-0.163	0.019	8.7e-18	3.1e-08	796	3e-16	0.00014	1.1e-14	0.004	0.996	high	0.995	high
Cardiometabolic	LDL cholesterol	LDL	2	215804384	216804384	gwaslocus_245	MUSK	11547_84_3	trans	2:216304384	rs1250229	FN1	C	T	0.024	0.004	3.1e-08	T	C	-0.169	0.02	1.6e-16	2:216304384	T	C	-0.169	0.02	1.6e-16	2:216304384	C	T	0.024	0.004	3.1e-08	T	C	-0.169	0.02	1.6e-16	3.1e-08	796	5.4e-15	3.3e-05	1.9e-13	0	1	high	1	high
Cardiometabolic	LDL cholesterol	LDL	2	234179384	235179384	gwaslocus_260	UGT1A6	7891_45_3	cis	2:234679384	rs11563251	UGT1A10	T	C	0.035	0.006	4.5e-08	T	C	0.321	0.032	3.2e-23	2:234672639	T	G	-0.257	0.02	6.3e-36	2:234679384	T	C	0.035	0.006	4.5e-08	T	C	0.321	0.032	3.2e-23	4.5e-08	1348	5e-32	0.015	8.2e-31	0.235	0.75	medium	0.601	medium
Cardiometabolic	LDL cholesterol	LDL	2	234179384	235179384	gwaslocus_260	F3	4931_59_1	trans	2:234679384	rs11563251	UGT1A10	T	C	0.035	0.006	4.5e-08	T	C	-0.114	0.032	0.00035	2:234673309	T	C	0.199	0.02	4.6e-23	2:234668570	C	T	0.019	0.004	1.6e-06	T	C	0.199	0.02	5.9e-23	1.6e-06	1348	3.2e-19	0.016	5.3e-18	0.262	0.722	medium	0.565	medium
Cardiometabolic	LDL cholesterol	LDL	2	234179384	235179384	gwaslocus_260	PAXIP1	12894_3_3	trans	2:234679384	rs11563251	UGT1A10	T	C	0.035	0.006	4.5e-08	T	C	-0.142	0.032	1.2e-05	2:234668570	T	C	0.195	0.02	3e-21	2:234668570	C	T	0.019	0.004	1.6e-06	T	C	0.195	0.02	3e-21	1.6e-06	1348	1.7e-17	0.013	2.7e-16	0.21	0.777	medium	0.636	medium
Cardiometabolic	LDL cholesterol	LDL	2	234179384	235179384	gwaslocus_260	CKAP4	7221_56_3	trans	2:234679384	rs11563251	UGT1A10	T	C	0.035	0.006	4.5e-08	T	C	-0.095	0.032	0.0032	2:234672639	T	G	0.185	0.02	1.6e-19	2:234668570	C	T	0.019	0.004	1.6e-06	T	C	0.185	0.02	2e-19	1.6e-06	1348	9.9e-16	0.016	1.6e-14	0.263	0.72	medium	0.563	medium
Cardiometabolic	LDL cholesterol	LDL	3	131663200	132663200	gwaslocus_329	CCL21	2516_57_3	trans	3:132163200	rs17404153	DNAJC13	G	T	0.034	0.005	1.8e-09	T	G	-0.426	0.027	2.2e-53	3:132250027	C	G	-0.482	0.028	2.3e-65	3:132163200	G	T	0.034	0.005	1.8e-09	T	G	-0.426	0.027	2.2e-53	1.8e-09	883	1.2e-64	8.1e-06	2.7e-61	0.017	0.983	high	0.972	high
Cardiometabolic	LDL cholesterol	LDL	6	25593141	26593141	gwaslocus_497	TF	4162_54_2	trans	6:26093141	rs1800562	HFE	G	A	0.062	0.008	8.3e-14	A	G	-0.356	0.034	1.2e-25	6:26123502	C	T	-0.362	0.034	5.5e-26	6:26093141	G	A	0.062	0.008	8.3e-14	A	G	-0.356	0.034	1.2e-25	8.3e-14	1486	3.7e-29	1.6e-10	1e-21	0.003	0.997	high	0.993	high
Cardiometabolic	LDL cholesterol	LDL	6	25593141	26593141	gwaslocus_497	NAALAD2	7986_98_3	trans	6:26093141	rs1800562	HFE	G	A	0.062	0.008	8.3e-14	A	G	-0.369	0.037	8.1e-24	6:26123502	C	T	-0.373	0.037	6.6e-24	6:26093141	G	A	0.062	0.008	8.3e-14	A	G	-0.369	0.037	8.1e-24	8.3e-14	1486	1.9e-27	1.2e-10	5.3e-20	0.002	0.998	high	0.995	high
Cardiometabolic	LDL cholesterol	LDL	9	135654168	136654168	gwaslocus_741	CCL28	2890_59_2	trans	9:136154168	rs579459	ABO	C	T	0.067	0.005	2.4e-44	C	T	-0.224	0.027	1.7e-16	9:136155000	T	C	-0.256	0.029	1.3e-18	9:136155000	T	C	0.077	0.006	1.8e-41	T	C	-0.256	0.029	1.3e-18	1.3e-18	1206	3.5e-55	4.3e-43	1.8e-13	0.228	0.772	medium	0.628	medium
Cardiometabolic	LDL cholesterol	LDL	9	135654168	136654168	gwaslocus_741	IL6ST	2620_4_2	trans	9:136154168	rs579459	ABO	C	T	0.067	0.005	2.4e-44	C	T	-0.192	0.026	2.3e-13	9:136149399	A	G	-0.226	0.028	1.1e-15	9:136149399	A	G	0.079	0.007	1.4e-30	A	G	-0.226	0.028	1.1e-15	1.1e-15	1206	3.2e-52	6e-43	1.7e-10	0.319	0.681	medium	0.517	medium
Cardiometabolic	LDL cholesterol	LDL	9	135654168	136654168	gwaslocus_741	DPEP2	8327_26_3	trans	9:136154168	rs579459	ABO	C	T	0.067	0.005	2.4e-44	C	T	-0.199	0.026	2.4e-14	9:136149830	A	G	-0.224	0.028	1.2e-15	9:136149830	A	G	0.079	0.007	4e-30	A	G	-0.224	0.028	1.2e-15	1.2e-15	1206	5e-53	1.1e-43	2.6e-11	0.058	0.942	high	0.891	high
Cardiometabolic	LDL cholesterol	LDL	9	135654168	136654168	gwaslocus_741	CHST12	6626_81_3	trans	9:136154168	rs579459	ABO	C	T	0.067	0.005	2.4e-44	C	T	0.183	0.026	3.3e-12	9:136141870	T	C	0.219	0.028	9.9e-15	9:136141870	T	C	0.079	0.007	1.2e-30	T	C	0.219	0.028	9.9e-15	9.9e-15	1206	3.2e-51	8.6e-43	1.7e-09	0.461	0.539	medium	0.369	low
Cardiometabolic	LDL cholesterol	LDL	9	135654168	136654168	gwaslocus_741	JAG1	5092_51_3	trans	9:136154168	rs579459	ABO	C	T	0.067	0.005	2.4e-44	C	T	-0.164	0.026	1.5e-10	9:136149830	A	G	-0.199	0.027	5.4e-13	9:136149830	A	G	0.079	0.007	4e-30	A	G	-0.199	0.027	5.4e-13	5.4e-13	1206	1.4e-49	6.8e-43	7.7e-08	0.363	0.637	medium	0.468	low
Cardiometabolic	LDL cholesterol	LDL	9	135654168	136654168	gwaslocus_741	AMY2B	10439_57_3	trans	9:136154168	rs579459	ABO	C	T	0.067	0.005	2.4e-44	C	T	-0.188	0.027	3.9e-12	9:136149830	A	G	-0.208	0.029	8.8e-13	9:136149830	A	G	0.079	0.007	4e-30	A	G	-0.208	0.029	8.8e-13	8.8e-13	1206	6.9e-51	2.9e-44	3.7e-09	0.015	0.985	high	0.971	high
Cardiometabolic	LDL cholesterol	LDL	9	135654168	136654168	gwaslocus_741	ISLR2	13124_20_3	trans	9:136154168	rs579459	ABO	C	T	0.067	0.005	2.4e-44	C	T	-0.159	0.026	1.1e-09	9:136155000	T	C	-0.195	0.028	3.2e-12	9:136155000	T	C	0.077	0.006	1.8e-41	T	C	-0.195	0.028	3.2e-12	3.2e-12	1206	9.7e-49	7.3e-43	5.2e-07	0.388	0.612	medium	0.441	low
Cardiometabolic	LDL cholesterol	LDL	9	135654168	136654168	gwaslocus_741	CCL25	2705_5_2	trans	9:136154168	rs579459	ABO	C	T	0.067	0.005	2.4e-44	C	T	-0.176	0.027	1.2e-10	9:136149830	A	G	-0.201	0.029	7.3e-12	9:136149830	A	G	0.079	0.007	4e-30	A	G	-0.201	0.029	7.3e-12	7.3e-12	1206	1.8e-49	8.6e-44	9.4e-08	0.045	0.955	high	0.914	high
Cardiometabolic	LDL cholesterol	LDL	11	116148917	117148917	gwaslocus_889	APOA5	11318_20_3	cis	11:116648917	rs964184	ZPR1	G	C	0.086	0.008	2e-26	G	C	-0.379	0.028	1.7e-40	11:116648917	G	C	-0.379	0.028	1.7e-40	11:116648917	G	C	0.086	0.008	2e-26	G	C	-0.379	0.028	1.7e-40	2e-26	1113	2e-57	2.3e-24	1e-36	0	1	high	NA	low
Cardiometabolic	LDL cholesterol	LDL	11	116148917	117148917	gwaslocus_889	NXPH2	9511_61_3	trans	11:116648917	rs964184	ZPR1	G	C	0.086	0.008	2e-26	G	C	-0.284	0.028	1.7e-23	11:116624153	C	G	-0.408	0.036	5.6e-29	11:116653296	C	T	0.077	0.007	2.3e-24	C	T	-0.404	0.036	1.2e-28	2.3e-24	1113	1.2e-44	1.5e-22	6.4e-24	0.075	0.925	high	NA	low
Cardiometabolic	LDL cholesterol	LDL	11	116148917	117148917	gwaslocus_889	ANGPTL3	10391_1_3	trans	11:116648917	rs964184	ZPR1	G	C	0.086	0.008	2e-26	G	C	0.234	0.028	2.2e-16	11:116648917	G	C	0.234	0.028	2.2e-16	11:116648917	G	C	0.086	0.008	2e-26	G	C	0.234	0.028	2.2e-16	2.2e-16	1113	7.8e-34	2.3e-24	4e-13	0	1	high	NA	low
Cardiometabolic	LDL cholesterol	LDL	12	111384608	113091686	gwaslocus_969	CXCL11	3038_9_2	trans	12:111884608	rs3184504	SH2B3	C	T	0.027	0.004	4.2e-12	T	C	0.169	0.019	5.6e-18	12:111884608	T	C	0.169	0.019	5.6e-18	12:111884608	C	T	0.027	0.004	4.2e-12	T	C	0.169	0.019	5.6e-18	4.2e-12	952	5.3e-20	9.5e-09	1.9e-14	0.002	0.998	high	0.995	high
Cardiometabolic	LDL cholesterol	LDL	12	111384608	113091686	gwaslocus_969	THPO	5947_90_3	trans	12:111884608	rs3184504	SH2B3	C	T	0.027	0.004	4.2e-12	T	C	-0.16	0.02	3.2e-16	12:111884608	T	C	-0.16	0.02	3.2e-16	12:111884608	C	T	0.027	0.004	4.2e-12	T	C	-0.16	0.02	3.2e-16	4.2e-12	952	2.8e-18	1.5e-08	1e-12	0.004	0.996	high	0.992	high
Cardiometabolic	LDL cholesterol	LDL	12	111384608	113091686	gwaslocus_969	ICAM2	14756_29_3	trans	12:111884608	rs3184504	SH2B3	C	T	0.027	0.004	4.2e-12	T	C	0.132	0.019	6.9e-12	12:112486818	G	A	0.135	0.019	3.5e-12	12:111884608	C	T	0.027	0.004	4.2e-12	T	C	0.132	0.019	6.9e-12	1.1e-11	952	3.1e-14	3.7e-08	1.1e-08	0.012	0.988	high	0.977	high
Cardiometabolic	LDL cholesterol	LDL	16	56489590	57489590	gwaslocus_1117	VOPP1	14618_26_3	trans	16:56989590	rs247616	CETP	C	T	0.055	0.004	2.6e-37	T	C	0.172	0.02	1.6e-17	16:56996158	T	C	-0.172	0.019	3.1e-19	16:56995236	C	A	0.041	0.004	8.5e-24	C	A	-0.171	0.019	3.6e-19	3.6e-19	773	2.1e-47	1.3e-34	1.8e-14	0.104	0.896	high	0.811	high
Cardiometabolic	LDL cholesterol	LDL	16	56489590	57489590	gwaslocus_1117	ANTXR1	10464_6_3	trans	16:56989590	rs247616	CETP	C	T	0.055	0.004	2.6e-37	T	C	0.167	0.02	7.9e-17	16:56993324	A	C	0.168	0.02	6.5e-17	16:56993324	C	A	0.053	0.004	2.2e-34	A	C	0.168	0.02	6.5e-17	6.5e-17	773	1.1e-46	7e-36	9.4e-14	0.005	0.995	high	0.99	high
Cardiometabolic	LDL cholesterol	LDL	16	56489590	57489590	gwaslocus_1117	APOA5	11318_20_3	trans	16:56989590	rs247616	CETP	C	T	0.055	0.004	2.6e-37	T	C	0.15	0.02	9.8e-14	16:56993324	A	C	0.15	0.02	9.2e-14	16:56993324	C	A	0.053	0.004	2.2e-34	A	C	0.15	0.02	9.2e-14	9.2e-14	773	1.2e-43	7.3e-36	9.9e-11	0.005	0.995	high	0.99	high
Cardiometabolic	LDL cholesterol	LDL	17	6591650	7591650	gwaslocus_1143	CD163	5028_59_1	trans	17:7091650	rs314253	DLG4	T	C	0.024	0.004	3.4e-10	C	T	0.151	0.02	3e-14	17:7091650	C	T	0.151	0.02	3e-14	17:7091650	T	C	0.024	0.004	3.4e-10	C	T	0.151	0.02	3e-14	3.4e-10	509	3e-14	9.7e-07	3.1e-11	0	1	high	1	high
Cardiometabolic	LDL cholesterol	LDL	19	18907718	19907718	gwaslocus_1236	PCYOX1	6431_68_3	trans	19:19407718	rs10401969	SUGP1	T	C	0.118	0.007	2.7e-54	C	T	-0.238	0.032	2.8e-13	19:19477877	C	A	-0.244	0.032	3e-14	19:19477877	A	C	0.118	0.01	1.2e-32	C	A	-0.244	0.032	3e-14	3e-14	711	2.6e-63	1.9e-55	4.2e-10	0.029	0.971	high	0.943	high
Cardiometabolic	LDL cholesterol	LDL	19	44380360	46518119	gwaslocus_1250	BIRC2	10046_55_3	trans	19:45412079	rs7412	APOE	C	T	0.59	0.01	1e-300	T	C	1.791	0.031	1e-300	19:45412079	T	C	1.791	0.031	1e-300	19:45412079	C	T	0.59	0.01	1e-300	T	C	1.791	0.031	1e-300	2e-300	1348	0	0	0	0	1	high	1	high
Cardiometabolic	LDL cholesterol	LDL	19	44380360	46518119	gwaslocus_1250	UBA2	12500_88_3	trans	19:45412079	rs7412	APOE	C	T	0.59	0.01	1e-300	T	C	1.348	0.031	1e-300	19:45412079	T	C	1.348	0.031	1e-300	19:45412079	C	T	0.59	0.01	1e-300	T	C	1.348	0.031	1e-300	2e-300	1348	0	0	0	0	1	high	1	high
Cardiometabolic	LDL cholesterol	LDL	19	44380360	46518119	gwaslocus_1250	VPS29	14318_1_3	trans	19:45412079	rs7412	APOE	C	T	0.59	0.01	1e-300	T	C	1.316	0.033	4.8e-302	19:45412079	T	C	1.316	0.033	4.8e-302	19:45412079	C	T	0.59	0.01	1e-300	T	C	1.316	0.033	4.8e-302	1e-300	1348	0	0	4.10568551694076e-321	0	1	high	1	high
Cardiometabolic	LDL cholesterol	LDL	19	44380360	46518119	gwaslocus_1250	C5orf38	6378_2_3	trans	19:45412079	rs7412	APOE	C	T	0.59	0.01	1e-300	T	C	-1.026	0.037	3e-160	19:45412079	T	C	-1.026	0.037	3e-160	19:45412079	C	T	0.59	0.01	1e-300	T	C	-1.026	0.037	3e-160	3e-160	1348	0	0	2e-158	0	1	high	1	high
Cardiometabolic	LDL cholesterol	LDL	19	44380360	46518119	gwaslocus_1250	CEP57	11276_1_3	trans	19:45412079	rs7412	APOE	C	T	0.59	0.01	1e-300	T	C	0.913	0.036	4e-135	19:45412079	T	C	0.913	0.036	4e-135	19:45412079	C	T	0.59	0.01	1e-300	T	C	0.913	0.036	4e-135	4e-135	1348	0	0	1.5e-131	0	1	high	1	high
Cardiometabolic	LDL cholesterol	LDL	19	44380360	46518119	gwaslocus_1250	APOE	2418_55_9	cis	19:45412079	rs7412	APOE	C	T	0.59	0.01	1e-300	T	C	-0.775	0.038	2.5e-88	19:45412079	T	C	-0.775	0.038	2.5e-88	19:45412079	C	T	0.59	0.01	1e-300	T	C	-0.775	0.038	2.5e-88	2.5e-88	1348	0	0	4.5e-83	0	1	high	1	high
Cardiometabolic	LDL cholesterol	LDL	19	44380360	46518119	gwaslocus_1250	PSME1	5918_5_3	trans	19:45412079	rs7412	APOE	C	T	0.59	0.01	1e-300	T	C	0.692	0.037	6.6e-76	19:45412079	T	C	0.692	0.037	6.6e-76	19:45412079	C	T	0.59	0.01	1e-300	T	C	0.692	0.037	6.6e-76	6.6e-76	1348	0	0	1.4e-70	0	1	high	1	high
Cardiometabolic	LDL cholesterol	LDL	19	44380360	46518119	gwaslocus_1250	APOE	2937_10_2	cis	19:45412079	rs7412	APOE	C	T	0.59	0.01	1e-300	T	C	-0.649	0.037	1.1e-66	19:45412079	T	C	-0.649	0.037	1.1e-66	19:45412079	C	T	0.59	0.01	1e-300	T	C	-0.649	0.037	1.1e-66	1.1e-66	1348	0	0	2.1e-61	0	1	high	1	high
Cardiometabolic	LDL cholesterol	LDL	19	44380360	46518119	gwaslocus_1250	VIMP	11286_78_3	trans	19:45412079	rs7412	APOE	C	T	0.59	0.01	1e-300	T	C	-0.639	0.037	1.8e-66	19:45412079	T	C	-0.639	0.037	1.8e-66	19:45412079	C	T	0.59	0.01	1e-300	T	C	-0.639	0.037	1.8e-66	1.8e-66	1348	0	0	3.4e-61	0	1	high	1	high
Cardiometabolic	LDL cholesterol	LDL	19	44380360	46518119	gwaslocus_1250	KIN	14643_27_3	trans	19:45412079	rs7412	APOE	C	T	0.59	0.01	1e-300	T	C	0.579	0.037	7e-54	19:45412079	T	C	0.579	0.037	7e-54	19:45412079	C	T	0.59	0.01	1e-300	T	C	0.579	0.037	7e-54	7e-54	1348	0	0	8.4e-49	0	1	high	1	high
Cardiometabolic	LDL cholesterol	LDL	19	44380360	46518119	gwaslocus_1250	APOB	2797_56_2	trans	19:45412079	rs7412	APOE	C	T	0.59	0.01	1e-300	T	C	-0.565	0.039	4.9e-47	19:45412079	T	C	-0.565	0.039	4.9e-47	19:45412079	C	T	0.59	0.01	1e-300	T	C	-0.565	0.039	4.9e-47	4.9e-47	1348	0	0	3.9e-42	0	1	high	1	high
Cardiometabolic	LDL cholesterol	LDL	19	44380360	46518119	gwaslocus_1250	CKAP2	5345_51_3	trans	19:45412079	rs7412	APOE	C	T	0.59	0.01	1e-300	T	C	0.463	0.037	6.1e-36	19:45412079	T	C	0.463	0.037	6.1e-36	19:45412079	C	T	0.59	0.01	1e-300	T	C	0.463	0.037	6.1e-36	6.1e-36	1348	0	0	2e-31	0	1	high	1	high
Cardiometabolic	LDL cholesterol	LDL	19	44380360	46518119	gwaslocus_1250	APOE	5312_49_3	cis	19:45412079	rs7412	APOE	C	T	0.59	0.01	1e-300	T	C	-0.437	0.035	1.5e-34	19:45412079	T	C	-0.437	0.035	1.5e-34	19:45412079	C	T	0.59	0.01	1e-300	T	C	-0.437	0.035	1.5e-34	1.5e-34	1348	0	0	4.5e-30	0	1	high	1	high
Cardiometabolic	LDL cholesterol	LDL	19	44380360	46518119	gwaslocus_1250	IFI16	12893_159_3	trans	19:45412079	rs7412	APOE	C	T	0.59	0.01	1e-300	T	C	-0.466	0.039	3.4e-32	19:45412079	T	C	-0.466	0.039	3.4e-32	19:45412079	C	T	0.59	0.01	1e-300	T	C	-0.466	0.039	3.4e-32	3.4e-32	1348	0	0	7.7e-28	0	1	high	1	high
Cardiometabolic	LDL cholesterol	LDL	19	44380360	46518119	gwaslocus_1250	KLRC3	11571_75_3	trans	19:45412079	rs7412	APOE	C	T	0.59	0.01	1e-300	T	C	-0.407	0.036	6e-29	19:45412079	T	C	-0.407	0.036	6e-29	19:45412079	C	T	0.59	0.01	1e-300	T	C	-0.407	0.036	6e-29	6e-29	1348	0	0	9.5e-25	0	1	high	1	high
Cardiometabolic	LDL cholesterol	LDL	19	44380360	46518119	gwaslocus_1250	KMT2C	11402_17_3	trans	19:45412079	rs7412	APOE	C	T	0.59	0.01	1e-300	T	C	0.407	0.038	3.9e-26	19:45412079	T	C	0.407	0.038	3.9e-26	19:45412079	C	T	0.59	0.01	1e-300	T	C	0.407	0.038	3.9e-26	3.9e-26	1348	0	0	4.5e-22	0	1	high	1	high
Cardiometabolic	LDL cholesterol	LDL	19	44380360	46518119	gwaslocus_1250	LRP1B	7640_29_3	trans	19:45412079	rs7412	APOE	C	T	0.59	0.01	1e-300	T	C	-0.383	0.039	1.7e-22	19:45412079	T	C	-0.383	0.039	1.7e-22	19:45412079	C	T	0.59	0.01	1e-300	T	C	-0.383	0.039	1.7e-22	1.7e-22	1348	0	0	1.2e-18	0	1	high	1	high
Cardiometabolic	LDL cholesterol	LDL	19	44380360	46518119	gwaslocus_1250	APBB2	12753_6_3	trans	19:45412079	rs7412	APOE	C	T	0.59	0.01	1e-300	T	C	0.383	0.039	2.2e-22	19:45412079	T	C	0.383	0.039	2.2e-22	19:45412079	C	T	0.59	0.01	1e-300	T	C	0.383	0.039	2.2e-22	2.2e-22	1348	0	0	1.5e-18	0	1	high	1	high
Cardiometabolic	LDL cholesterol	LDL	19	44380360	46518119	gwaslocus_1250	APOE	2938_55_2	cis	19:45412079	rs7412	APOE	C	T	0.59	0.01	1e-300	T	C	-0.351	0.036	6.5e-22	19:45412079	T	C	-0.351	0.036	6.5e-22	19:45412079	C	T	0.59	0.01	1e-300	T	C	-0.351	0.036	6.5e-22	6.5e-22	1348	0	0	4.4e-18	0	1	high	1	high
Cardiometabolic	LDL cholesterol	LDL	19	44380360	46518119	gwaslocus_1250	CD200R1L	8980_19_3	trans	19:45412079	rs7412	APOE	C	T	0.59	0.01	1e-300	T	C	0.342	0.039	1.1e-18	19:45412079	T	C	0.342	0.039	1.1e-18	19:45412079	C	T	0.59	0.01	1e-300	T	C	0.342	0.039	1.1e-18	1.1e-18	1348	0	0	4.8e-15	0	1	high	1	high
Cardiometabolic	LDL cholesterol	LDL	19	44380360	46518119	gwaslocus_1250	SUMF1	6941_11_3	trans	19:45412079	rs7412	APOE	C	T	0.59	0.01	1e-300	T	C	0.326	0.039	9.4e-17	19:45412079	T	C	0.326	0.039	9.4e-17	19:45412079	C	T	0.59	0.01	1e-300	T	C	0.326	0.039	9.4e-17	9.4e-17	1348	0	0	3e-13	0	1	high	1	high
Cardiometabolic	LDL cholesterol	LDL	19	44380360	46518119	gwaslocus_1250	MAPK8	3825_18_2	trans	19:45412079	rs7412	APOE	C	T	0.59	0.01	1e-300	T	C	-0.286	0.039	4.3e-13	19:45412079	T	C	-0.286	0.039	4.3e-13	19:45412079	C	T	0.59	0.01	1e-300	T	C	-0.286	0.039	4.3e-13	4.3e-13	1348	0	0	7.6e-10	0	1	high	1	high
Cardiometabolic	LDL cholesterol	LDL	19	44380360	46518119	gwaslocus_1250	DEFB119	8370_102_3	trans	19:45412079	rs7412	APOE	C	T	0.59	0.01	1e-300	T	C	-0.266	0.039	6.1e-12	19:45412079	T	C	-0.266	0.039	6.1e-12	19:45412079	C	T	0.59	0.01	1e-300	T	C	-0.266	0.039	6.1e-12	6.1e-12	1348	0	0	9e-09	0	1	high	1	high
Cardiometabolic	LDL cholesterol	LDL	19	48706417	49706417	gwaslocus_1253	BPIFA2	5695_5_3	trans	19:49206417	rs492602	FUT2	G	A	0.029	0.004	9.4e-14	A	G	-0.474	0.019	2.1e-135	19:49206674	G	A	-0.474	0.019	1.2e-135	19:49206417	G	A	0.029	0.004	9.4e-14	A	G	-0.474	0.019	2.1e-135	9.4e-14	487	1.8e-144	1.4e-09	9.1e-138	0.006	0.994	high	0.99	high
Cardiometabolic	LDL cholesterol	LDL	19	48706417	49706417	gwaslocus_1253	FAM3D	13102_1_3	trans	19:49206417	rs492602	FUT2	G	A	0.029	0.004	9.4e-14	A	G	0.415	0.019	3.4e-105	19:49206674	G	A	0.416	0.019	7.4e-106	19:49206417	G	A	0.029	0.004	9.4e-14	A	G	0.415	0.019	3.4e-105	9.4e-14	487	1.5e-111	2.1e-09	7.3e-105	0.009	0.991	high	0.984	high
Cardiometabolic	LDL cholesterol	LDL	19	48706417	49706417	gwaslocus_1253	FAM177A1	8039_41_3	trans	19:49206417	rs492602	FUT2	G	A	0.029	0.004	9.4e-14	A	G	0.249	0.019	4.4e-38	19:49206108	C	G	0.249	0.019	4.4e-38	19:49206417	G	A	0.029	0.004	9.4e-14	A	G	0.249	0.019	4.4e-38	9.4e-14	487	1.2e-41	1.2e-09	6.1e-35	0.005	0.995	high	0.992	high
Cardiometabolic	LDL cholesterol	LDL	19	48706417	49706417	gwaslocus_1253	TCN1	11232_46_3	trans	19:49206417	rs492602	FUT2	G	A	0.029	0.004	9.4e-14	A	G	-0.234	0.019	2.7e-35	19:49206108	C	G	-0.234	0.019	2.7e-35	19:49206417	G	A	0.029	0.004	9.4e-14	A	G	-0.234	0.019	2.7e-35	9.4e-14	487	8e-39	1.4e-09	4e-32	0.006	0.994	high	0.99	high
Cardiometabolic	LDL cholesterol	LDL	19	48706417	49706417	gwaslocus_1253	SECTM1	13093_6_3	trans	19:49206417	rs492602	FUT2	G	A	0.029	0.004	9.4e-14	A	G	0.213	0.019	4.4e-29	19:49206108	C	G	0.213	0.019	4.4e-29	19:49206417	G	A	0.029	0.004	9.4e-14	A	G	0.213	0.019	4.4e-29	9.4e-14	487	1.4e-32	1.2e-09	6.7e-26	0.005	0.995	high	0.993	high
Cardiometabolic	LDL cholesterol	LDL	19	48706417	49706417	gwaslocus_1253	BTNL8	9026_40_3	trans	19:49206417	rs492602	FUT2	G	A	0.029	0.004	9.4e-14	A	G	0.204	0.019	1.6e-25	19:49207206	A	G	0.21	0.02	3.6e-26	19:49206417	G	A	0.029	0.004	9.4e-14	A	G	0.204	0.019	1.6e-25	9.4e-14	487	4.8e-29	3.8e-09	2.4e-22	0.018	0.982	high	0.967	high
Cardiometabolic	LDL cholesterol	LDL	19	48706417	49706417	gwaslocus_1253	GOLM1	8983_7_3	trans	19:49206417	rs492602	FUT2	G	A	0.029	0.004	9.4e-14	A	G	0.196	0.019	1.4e-25	19:49206985	G	A	0.201	0.019	6.3e-26	19:49206417	G	A	0.029	0.004	9.4e-14	A	G	0.196	0.019	1.4e-25	9.4e-14	487	4.1e-29	2.2e-09	2e-22	0.01	0.99	high	0.982	high
Cardiometabolic	LDL cholesterol	LDL	19	48706417	49706417	gwaslocus_1253	LPO	4801_13_3	trans	19:49206417	rs492602	FUT2	G	A	0.029	0.004	9.4e-14	A	G	-0.2	0.019	6.3e-25	19:49206674	G	A	-0.199	0.019	6.2e-25	19:49206417	G	A	0.029	0.004	9.4e-14	A	G	-0.2	0.019	6.3e-25	9.4e-14	487	1.8e-28	1.3e-09	9.1e-22	0.005	0.995	high	0.991	high
Cardiometabolic	LDL cholesterol	LDL	19	48706417	49706417	gwaslocus_1253	LCT	9017_58_3	trans	19:49206417	rs492602	FUT2	G	A	0.029	0.004	9.4e-14	A	G	0.19	0.019	9.9e-23	19:49206674	G	A	0.192	0.019	4.7e-23	19:49206417	G	A	0.029	0.004	9.4e-14	A	G	0.19	0.019	9.9e-23	9.4e-14	487	2.8e-26	1.6e-09	1.4e-19	0.007	0.993	high	0.988	high
Cardiometabolic	LDL cholesterol	LDL	19	48706417	49706417	gwaslocus_1253	C6orf58	7154_92_3	trans	19:49206417	rs492602	FUT2	G	A	0.029	0.004	9.4e-14	A	G	-0.186	0.019	5.5e-22	19:49206108	C	G	-0.186	0.019	5.5e-22	19:49206417	G	A	0.029	0.004	9.4e-14	A	G	-0.186	0.019	5.5e-22	9.4e-14	487	1.5e-25	1.2e-09	7.6e-19	0.005	0.995	high	0.992	high
Cardiometabolic	LDL cholesterol	LDL	19	48706417	49706417	gwaslocus_1253	FGF19	13724_27_3	trans	19:49206417	rs492602	FUT2	G	A	0.029	0.004	9.4e-14	A	G	0.177	0.019	8.3e-20	19:49206674	G	A	0.177	0.019	7.8e-20	19:49206417	G	A	0.029	0.004	9.4e-14	A	G	0.177	0.019	8.3e-20	9.4e-14	487	2.2e-23	1.3e-09	1.1e-16	0.005	0.995	high	0.991	high
Cardiometabolic	LDL cholesterol	LDL	19	48706417	49706417	gwaslocus_1253	REG1A	13095_51_3	trans	19:49206417	rs492602	FUT2	G	A	0.029	0.004	9.4e-14	A	G	0.159	0.018	4.7e-19	19:49206603	T	C	0.165	0.018	2.4e-19	19:49206417	G	A	0.029	0.004	9.4e-14	A	G	0.159	0.018	4.7e-19	9.4e-14	487	1.2e-22	1.7e-09	5.9e-16	0.007	0.993	high	0.987	high
Cardiometabolic	LDL cholesterol	LDL	19	48706417	49706417	gwaslocus_1253	PNLIPRP2	6957_14_3	trans	19:49206417	rs492602	FUT2	G	A	0.029	0.004	9.4e-14	A	G	-0.174	0.02	5.2e-19	19:49206674	G	A	-0.175	0.02	3.7e-19	19:49206417	G	A	0.029	0.004	9.4e-14	A	G	-0.174	0.02	5.2e-19	9.4e-14	487	1.3e-22	1.5e-09	6.5e-16	0.006	0.994	high	0.99	high
Cardiometabolic	LDL cholesterol	LDL	19	48706417	49706417	gwaslocus_1253	GKN2	6416_8_3	trans	19:49206417	rs492602	FUT2	G	A	0.029	0.004	9.4e-14	A	G	0.174	0.02	5.7e-19	19:49206108	C	G	0.174	0.02	5.7e-19	19:49206417	G	A	0.029	0.004	9.4e-14	A	G	0.174	0.02	5.7e-19	9.4e-14	487	1.5e-22	1.2e-09	7.2e-16	0.005	0.995	high	0.992	high
Cardiometabolic	LDL cholesterol	LDL	19	48706417	49706417	gwaslocus_1253	FGF19	2762_30_2	trans	19:49206417	rs492602	FUT2	G	A	0.029	0.004	9.4e-14	A	G	0.161	0.019	1.9e-16	19:49206674	G	A	0.161	0.019	1.7e-16	19:49206417	G	A	0.029	0.004	9.4e-14	A	G	0.161	0.019	1.9e-16	9.4e-14	487	4.5e-20	1.5e-09	2.2e-13	0.007	0.993	high	0.989	high
Cardiometabolic	LDL cholesterol	LDL	19	48706417	49706417	gwaslocus_1253	FUT3	4548_4_2	trans	19:49206417	rs492602	FUT2	G	A	0.029	0.004	9.4e-14	A	G	0.149	0.019	4.2e-15	19:49214274	G	A	0.157	0.019	3.2e-16	19:49206417	G	A	0.029	0.004	9.4e-14	A	G	0.149	0.019	4.2e-15	9.8e-14	487	8.3e-19	1.5e-08	4.1e-12	0.072	0.928	high	0.868	high
Cardiometabolic	LDL cholesterol	LDL	19	48706417	49706417	gwaslocus_1253	CCL15	14109_15_3	trans	19:49206417	rs492602	FUT2	G	A	0.029	0.004	9.4e-14	A	G	0.136	0.018	1.3e-13	19:49206108	C	G	0.136	0.018	1.3e-13	19:49206417	G	A	0.029	0.004	9.4e-14	A	G	0.136	0.018	1.3e-13	2.3e-13	487	2.7e-17	1.4e-09	1.3e-10	0.006	0.994	high	0.991	high
Cardiometabolic	LDL cholesterol	LDL	19	48706417	49706417	gwaslocus_1253	PIP	6060_2_3	trans	19:49206417	rs492602	FUT2	G	A	0.029	0.004	9.4e-14	A	G	-0.141	0.019	1.8e-13	19:49206108	C	G	-0.141	0.019	1.8e-13	19:49206417	G	A	0.029	0.004	9.4e-14	A	G	-0.141	0.019	1.8e-13	2.7e-13	487	3.6e-17	1.3e-09	1.8e-10	0.005	0.995	high	0.991	high
Cardiometabolic	LDL cholesterol	LDL	19	48706417	49706417	gwaslocus_1253	CCL25	2705_5_2	trans	19:49206417	rs492602	FUT2	G	A	0.029	0.004	9.4e-14	A	G	0.143	0.02	2.9e-13	19:49206674	G	A	0.143	0.02	2.8e-13	19:49206417	G	A	0.029	0.004	9.4e-14	A	G	0.143	0.02	2.9e-13	3.8e-13	487	5.8e-17	1.2e-09	2.8e-10	0.005	0.995	high	0.992	high
Cardiometabolic	LDL cholesterol	LDL	19	48706417	49706417	gwaslocus_1253	FAM3B	9177_6_3	trans	19:49206417	rs492602	FUT2	G	A	0.029	0.004	9.4e-14	A	G	0.134	0.019	5.5e-12	19:49206674	G	A	0.134	0.019	4.2e-12	19:49206417	G	A	0.029	0.004	9.4e-14	A	G	0.134	0.019	5.5e-12	5.5e-12	487	1e-15	1.7e-09	4.9e-09	0.008	0.992	high	0.987	high
Cardiometabolic	Pulse pressure	PP	1	1184169	2184169	gwaslocus_2	NADK	13624_17_3	cis	1:1684169	rs7796	NADK	C	G	0.202	0.021	2.8e-21	G	C	0.145	0.018	4.9e-15	1:1776269	A	C	-0.159	0.019	1.5e-17	1:1778469	A	G	0.178	0.021	4e-18	G	A	0.153	0.019	1.6e-16	1.7e-16	943	1.6e-26	3.4e-15	2.2e-12	0.479	0.521	medium	0.352	low
Cardiometabolic	Pulse pressure	PP	1	179631640	181359368	gwaslocus_119	QSOX1	6217_23_3	cis	1:180859368	rs1043069	XPR1	T	G	0.124	0.021	4.8e-09	G	T	0.048	0.018	0.0093	1:180124872	C	T	0.197	0.018	5.2e-27	1:180131640	T	G	0.121	0.021	7.1e-09	G	T	0.158	0.018	1.4e-18	7.1e-09	4267	7.2e-25	0.00066	3.7e-22	0.342	0.657	medium	0.489	low
Cardiometabolic	Pulse pressure	PP	1	196765641	197765641	gwaslocus_129	F13B	5658_64_3	cis	1:197265641	rs1337005	CRB1	T	C	0.112	0.021	4.8e-08	T	C	-0.146	0.015	3.3e-22	1:196956561	C	T	-0.453	0.021	6.4e-102	1:197265641	T	C	0.112	0.021	4.8e-08	T	C	-0.146	0.015	3.3e-22	4.8e-08	1353	6.3e-100	0.0078	3.8e-98	0.469	0.523	medium	0.354	low
Cardiometabolic	Pulse pressure	PP	1	196765641	197765641	gwaslocus_129	FN1	3434_34_1	trans	1:197265641	rs1337005	CRB1	T	C	0.112	0.021	4.8e-08	T	C	-0.049	0.019	0.0091	1:197141253	C	A	-0.189	0.027	6.2e-12	1:197141253	A	C	-0.147	0.03	8.3e-07	C	A	-0.189	0.027	6.2e-12	8.3e-07	1353	4.5e-09	0.0071	2.7e-07	0.424	0.568	medium	0.397	low
Cardiometabolic	Pulse pressure	PP	1	230349359	231349359	gwaslocus_143	PRG2	7258_5_3	trans	1:230849359	rs2493134	AGT	T	C	-0.134	0.021	1.4e-10	C	T	-0.246	0.019	1.1e-38	1:230844772	T	G	-0.246	0.019	1e-38	1:230849359	T	C	-0.134	0.021	1.4e-10	C	T	-0.246	0.019	1.1e-38	1.4e-10	3427	6.1e-39	2.3e-06	1.7e-35	0.006	0.994	high	0.989	high
Cardiometabolic	Pulse pressure	PP	2	55602744	56602744	gwaslocus_168	EFEMP1	8480_29_3	cis	2:56102744	rs11899888	EFEMP1	A	G	0.234	0.028	2e-16	G	A	-0.178	0.021	1.2e-17	2:56032999	T	C	0.188	0.021	1.9e-18	2:56102744	A	G	0.234	0.028	2e-16	G	A	-0.178	0.021	1.2e-17	2.1e-16	3044	1.9e-23	2.2e-11	1.8e-14	0.02	0.98	high	0.961	high
Cardiometabolic	Pulse pressure	PP	2	215800482	216800482	gwaslocus_245	FN1	4131_72_2	cis	2:216300482	rs1250259	FN1	A	T	-0.278	0.023	8.6e-33	T	A	-0.5	0.019	3.3e-144	2:216300185	C	T	-0.5	0.019	2.4e-144	2:216300482	A	T	-0.278	0.023	8.6e-33	T	A	-0.5	0.019	3.3e-144	8.6e-33	2347	1.3e-172	1.4e-28	3.3e-147	0.003	0.997	high	0.995	high
Cardiometabolic	Pulse pressure	PP	2	215800482	216800482	gwaslocus_245	FN1	3435_53_2	cis	2:216300482	rs1250259	FN1	A	T	-0.278	0.023	8.6e-33	T	A	-0.416	0.018	1.4e-111	2:216300185	C	T	-0.417	0.018	1e-111	2:216300482	A	T	-0.278	0.023	8.6e-33	T	A	-0.416	0.018	1.4e-111	8.6e-33	2347	6.9e-137	1.5e-28	1.8e-111	0.003	0.997	high	0.995	high
Cardiometabolic	Pulse pressure	PP	2	215800482	216800482	gwaslocus_245	NPNT	6342_10_3	trans	2:216300482	rs1250259	FN1	A	T	-0.278	0.023	8.6e-33	T	A	-0.399	0.019	1.6e-90	2:216300482	T	A	-0.399	0.019	1.6e-90	2:216300482	A	T	-0.278	0.023	8.6e-33	T	A	-0.399	0.019	1.6e-90	8.6e-33	2347	2.9e-114	1.2e-28	7.3e-89	0.002	0.998	high	0.996	high
Cardiometabolic	Pulse pressure	PP	2	215800482	216800482	gwaslocus_245	FN1	3434_34_1	cis	2:216300482	rs1250259	FN1	A	T	-0.278	0.023	8.6e-33	T	A	-0.349	0.02	3.8e-69	2:216300185	C	T	-0.349	0.02	2.9e-69	2:216300482	A	T	-0.278	0.023	8.6e-33	T	A	-0.349	0.02	3.8e-69	8.6e-33	2347	5.7e-92	1.6e-28	1.5e-66	0.003	0.997	high	0.994	high
Cardiometabolic	Pulse pressure	PP	2	215800482	216800482	gwaslocus_245	SSR1	8106_15_3	trans	2:216300482	rs1250259	FN1	A	T	-0.278	0.023	8.6e-33	T	A	-0.182	0.02	8.6e-20	2:216306635	C	T	-0.185	0.02	4.1e-20	2:216306635	T	C	-0.274	0.023	1.1e-31	C	T	-0.185	0.02	4.1e-20	4.1e-20	2347	3.9e-42	3.9e-28	9.8e-17	0.009	0.991	high	0.982	high
Cardiometabolic	Pulse pressure	PP	2	215800482	216800482	gwaslocus_245	NDUFS4	10584_7_3	trans	2:216300482	rs1250259	FN1	A	T	-0.278	0.023	8.6e-33	T	A	-0.181	0.02	2.6e-19	2:216306635	C	T	-0.182	0.02	1.9e-19	2:216306635	T	C	-0.274	0.023	1.1e-31	C	T	-0.182	0.02	1.9e-19	1.9e-19	2347	1.3e-41	2.5e-28	3.4e-16	0.005	0.995	high	0.989	high
Cardiometabolic	Pulse pressure	PP	2	215800482	216800482	gwaslocus_245	P4HB	11450_110_3	trans	2:216300482	rs1250259	FN1	A	T	-0.278	0.023	8.6e-33	T	A	-0.165	0.019	2.8e-18	2:216300482	T	A	-0.165	0.019	2.8e-18	2:216300482	A	T	-0.278	0.023	8.6e-33	T	A	-0.165	0.019	2.8e-18	2.8e-18	2347	1.7e-40	3.4e-28	4.2e-15	0.008	0.992	high	0.985	high
Cardiometabolic	Pulse pressure	PP	2	215800482	216800482	gwaslocus_245	MUSK	11547_84_3	trans	2:216300482	rs1250259	FN1	A	T	-0.278	0.023	8.6e-33	T	A	-0.17	0.02	6.3e-17	2:216300185	C	T	-0.171	0.02	4.8e-17	2:216300185	T	C	-0.277	0.023	1.7e-32	C	T	-0.171	0.02	4.8e-17	4.8e-17	2347	3.6e-39	1.9e-28	9.2e-14	0.004	0.996	high	0.992	high
Cardiometabolic	Pulse pressure	PP	3	52138482	54058012	gwaslocus_290	SUN3	8852_10_3	trans	3:52638482	rs10433615	PBRM1	T	C	0.166	0.021	3.4e-15	T	C	0.131	0.019	1.7e-11	3:52546820	T	C	0.135	0.019	1.7e-12	3:52608949	T	C	0.16	0.021	1.6e-14	T	C	0.133	0.019	6.9e-12	7e-12	3586	2.7e-17	4.8e-10	1.1e-08	0.195	0.805	high	0.674	medium
Cardiometabolic	Pulse pressure	PP	3	52138482	54058012	gwaslocus_290	CDHR3	8222_49_3	trans	3:52638482	rs10433615	PBRM1	T	C	0.166	0.021	3.4e-15	T	C	-0.126	0.019	3e-11	3:52820981	T	A	-0.135	0.019	2e-12	3:52811172	C	G	-0.151	0.021	9.2e-13	G	C	-0.133	0.019	3.4e-12	4.3e-12	3586	3.8e-17	4.6e-10	1.6e-08	0.189	0.811	high	0.682	medium
Cardiometabolic	Pulse pressure	PP	3	142131909	143131909	gwaslocus_338	PCOLCE2	6081_52_3	cis	3:142631909	rs62278541	PCOLCE2	A	G	0.168	0.021	4.8e-15	G	A	0.316	0.02	1.7e-57	3:142605556	A	G	0.388	0.019	1.2e-90	3:142631909	A	G	0.168	0.021	4.8e-15	G	A	0.316	0.02	1.7e-57	4.8e-15	2430	2.4e-96	3e-10	2e-88	0.024	0.976	high	0.954	high
Cardiometabolic	Pulse pressure	PP	4	145222862	146222862	gwaslocus_415	HHIP	10833_64_3	cis	4:145722862	rs11933087	HHIP	A	T	-0.121	0.022	2.8e-08	T	A	0.059	0.019	0.0021	4:145659064	C	T	0.229	0.032	1.1e-12	4:145659064	T	C	-0.166	0.037	7.3e-06	C	T	0.229	0.032	1.1e-12	7.3e-06	1215	2.4e-08	0.021	1.7e-07	0.15	0.829	high	0.707	medium
Cardiometabolic	Pulse pressure	PP	6	6711818	8724648	gwaslocus_494	BMP7	2972_57_2	trans	6:7723962	rs9392172	BMP6	C	G	-0.185	0.021	2.6e-19	G	C	0.119	0.018	1.3e-10	6:7700988	T	C	-0.133	0.018	6.4e-13	6:7700988	T	C	-0.168	0.021	3.6e-16	T	C	-0.133	0.018	6.4e-13	6.4e-13	6566	3.5e-21	4.3e-14	1.6e-08	0.19	0.81	high	0.681	medium
Cardiometabolic	Pulse pressure	PP	6	42808363	43808363	gwaslocus_517	VEGFA	2597_8_3	trans	6:43308363	rs1563788	ZNF318	T	C	0.212	0.023	5.8e-21	T	C	-0.152	0.021	1.6e-12	6:43279721	A	G	-0.153	0.021	8.7e-13	6:43293630	T	C	-0.207	0.023	3.5e-20	C	T	-0.153	0.021	8.7e-13	8.7e-13	1968	4.2e-23	6.4e-16	2.7e-09	0.041	0.959	high	0.921	high
Cardiometabolic	Pulse pressure	PP	8	31913280	34650243	gwaslocus_661	FUT10	7156_2_3	cis	8:32413280	rs11991469	NRG1	C	G	-0.133	0.021	1.1e-10	G	C	-0.001	0.004	0.88	8:33304694	C	T	0.046	0.004	4.8e-25	8:33309993	A	G	-0.127	0.021	1.2e-09	G	A	0.046	0.004	1.4e-24	1.2e-09	6680	3.7e-25	9.3e-06	1.1e-20	0.286	0.714	medium	0.555	medium
Cardiometabolic	Pulse pressure	PP	8	119909477	120909477	gwaslocus_691	NOV	2737_22_2	cis	8:120409477	rs7341594	CCN3	A	G	0.507	0.025	5.6e-93	A	G	0.203	0.019	2.9e-25	8:120466959	C	T	0.208	0.02	2.7e-26	8:120466959	T	C	-0.509	0.025	1.4e-92	C	T	0.208	0.02	2.7e-26	2.7e-26	2860	3.1e-109	2.4e-88	1.1e-22	0.083	0.917	high	0.846	high
Cardiometabolic	Pulse pressure	PP	9	94701540	95701540	gwaslocus_713	ASPN	6451_64_3	cis	9:95201540	rs7045409	CENPP	A	T	-0.125	0.021	3.9e-09	A	T	-0.257	0.018	1.3e-45	9:95047607	T	A	-0.314	0.018	3.1e-64	9:95201540	A	T	-0.125	0.021	3.9e-09	A	T	-0.257	0.018	1.3e-45	3.9e-09	2498	2.6e-63	0.00024	2.6e-60	0.24	0.76	medium	0.613	medium
Cardiometabolic	Pulse pressure	PP	9	94701540	95701540	gwaslocus_713	CD34	9023_9_3	trans	9:95201540	rs7045409	CENPP	A	T	-0.125	0.021	3.9e-09	A	T	-0.133	0.019	1.4e-12	9:95055429	T	A	-0.168	0.019	2e-18	9:95201540	A	T	-0.125	0.021	3.9e-09	A	T	-0.133	0.019	1.4e-12	3.9e-09	2498	4e-17	0.00025	4.1e-14	0.259	0.741	medium	0.588	medium
Cardiometabolic	Pulse pressure	PP	9	101239709	102239709	gwaslocus_719	COL15A1	8974_172_3	cis	9:101739709	rs10988442	COL15A1	A	G	0.181	0.021	1.4e-17	G	A	0.161	0.019	2.7e-17	9:101767984	A	G	0.251	0.029	2.9e-18	9:101739709	A	G	0.181	0.021	1.4e-17	G	A	0.161	0.019	2.7e-17	4.1e-17	2629	7.6e-25	2.2e-12	2e-14	0.058	0.942	high	0.891	high
Cardiometabolic	Pulse pressure	PP	9	138599073	139599073	gwaslocus_745	QSOX2	8397_147_3	cis	9:139099073	rs3780190	QSOX2	A	G	-0.141	0.021	1.4e-11	A	G	0.227	0.018	3e-36	9:139094171	G	C	0.236	0.018	2.8e-39	9:139099073	A	G	-0.141	0.021	1.4e-11	A	G	0.227	0.018	3e-36	1.4e-11	2055	3.2e-38	9.8e-06	5.4e-34	0.166	0.834	high	0.715	medium
Cardiometabolic	Pulse pressure	PP	14	85285251	86285251	gwaslocus_1034	FLRT2	13122_19_3	cis	14:85785251	rs11627326	FLRT2	C	G	0.155	0.023	9.8e-12	C	G	-0.179	0.02	1.7e-19	14:85808118	G	A	-0.198	0.02	2.4e-23	14:85785251	C	G	0.155	0.023	9.8e-12	C	G	-0.179	0.02	1.7e-19	9.8e-12	2844	1.4e-24	1.2e-06	1e-19	0.087	0.913	high	0.84	high
Cardiometabolic	Pulse pressure	PP	19	38638608	39638608	gwaslocus_1242	LGALS4	2982_82_2	cis	19:39138608	rs2303040	ACTN4	T	C	-0.123	0.021	2.8e-09	C	T	-0.144	0.017	1.5e-16	19:39249306	T	C	0.151	0.017	4.8e-18	19:39138608	T	C	-0.123	0.021	2.8e-09	C	T	-0.144	0.017	1.5e-16	2.8e-09	2824	2.3e-16	0.00022	1.1e-13	0.097	0.902	high	0.822	high
Cardiometabolic	Pulse pressure	PP	19	44912079	46680414	gwaslocus_1250	BIRC2	10046_55_3	trans	19:45412079	rs7412	APOE	T	C	-0.377	0.039	5.7e-22	T	C	1.791	0.031	1e-300	19:45412079	T	C	1.791	0.031	1e-300	19:45412079	T	C	-0.377	0.039	5.7e-22	T	C	1.791	0.031	1e-300	5.7e-22	4658	0	3.3e-18	0	0	1	high	1	high
Cardiometabolic	Pulse pressure	PP	19	44912079	46680414	gwaslocus_1250	UBA2	12500_88_3	trans	19:45412079	rs7412	APOE	T	C	-0.377	0.039	5.7e-22	T	C	1.348	0.031	1e-300	19:45412079	T	C	1.348	0.031	1e-300	19:45412079	T	C	-0.377	0.039	5.7e-22	T	C	1.348	0.031	1e-300	5.7e-22	4658	0	3.3e-18	0	0	1	high	1	high
Cardiometabolic	Pulse pressure	PP	19	44912079	46680414	gwaslocus_1250	VPS29	14318_1_3	trans	19:45412079	rs7412	APOE	T	C	-0.377	0.039	5.7e-22	T	C	1.316	0.033	4.8e-302	19:45412079	T	C	1.316	0.033	4.8e-302	19:45412079	T	C	-0.377	0.039	5.7e-22	T	C	1.316	0.033	4.8e-302	5.7e-22	4658	0	3.3e-18	4.2786084929852e-321	0	1	high	1	high
Cardiometabolic	Pulse pressure	PP	19	44912079	46680414	gwaslocus_1250	C5orf38	6378_2_3	trans	19:45412079	rs7412	APOE	T	C	-0.377	0.039	5.7e-22	T	C	-1.026	0.037	3e-160	19:45412079	T	C	-1.026	0.037	3e-160	19:45412079	T	C	-0.377	0.039	5.7e-22	T	C	-1.026	0.037	3e-160	5.7e-22	4658	7e-173	3.3e-18	2.1e-158	0	1	high	1	high
Cardiometabolic	Pulse pressure	PP	19	44912079	46680414	gwaslocus_1250	CEP57	11276_1_3	trans	19:45412079	rs7412	APOE	T	C	-0.377	0.039	5.7e-22	T	C	0.913	0.036	4e-135	19:45412079	T	C	0.913	0.036	4e-135	19:45412079	T	C	-0.377	0.039	5.7e-22	T	C	0.913	0.036	4e-135	5.7e-22	4658	5e-146	3.3e-18	1.5e-131	0	1	high	1	high
Cardiometabolic	Pulse pressure	PP	19	44912079	46680414	gwaslocus_1250	APOE	2418_55_9	cis	19:45412079	rs7412	APOE	T	C	-0.377	0.039	5.7e-22	T	C	-0.775	0.038	2.5e-88	19:45412079	T	C	-0.775	0.038	2.5e-88	19:45412079	T	C	-0.377	0.039	5.7e-22	T	C	-0.775	0.038	2.5e-88	5.7e-22	4658	1.5e-97	3.3e-18	4.6e-83	0	1	high	1	high
Cardiometabolic	Pulse pressure	PP	19	44912079	46680414	gwaslocus_1250	PSME1	5918_5_3	trans	19:45412079	rs7412	APOE	T	C	-0.377	0.039	5.7e-22	T	C	0.692	0.037	6.6e-76	19:45412079	T	C	0.692	0.037	6.6e-76	19:45412079	T	C	-0.377	0.039	5.7e-22	T	C	0.692	0.037	6.6e-76	5.7e-22	4658	4.8e-85	3.3e-18	1.4e-70	0	1	high	1	high
Cardiometabolic	Pulse pressure	PP	19	44912079	46680414	gwaslocus_1250	APOE	2937_10_2	cis	19:45412079	rs7412	APOE	T	C	-0.377	0.039	5.7e-22	T	C	-0.649	0.037	1.1e-66	19:45412079	T	C	-0.649	0.037	1.1e-66	19:45412079	T	C	-0.377	0.039	5.7e-22	T	C	-0.649	0.037	1.1e-66	5.7e-22	4658	7.2e-76	3.3e-18	2.2e-61	0	1	high	1	high
Cardiometabolic	Pulse pressure	PP	19	44912079	46680414	gwaslocus_1250	VIMP	11286_78_3	trans	19:45412079	rs7412	APOE	T	C	-0.377	0.039	5.7e-22	T	C	-0.639	0.037	1.8e-66	19:45412079	T	C	-0.639	0.037	1.8e-66	19:45412079	T	C	-0.377	0.039	5.7e-22	T	C	-0.639	0.037	1.8e-66	5.7e-22	4658	1.1e-75	3.3e-18	3.4e-61	0	1	high	1	high
Cardiometabolic	Pulse pressure	PP	19	44912079	46680414	gwaslocus_1250	KIN	14643_27_3	trans	19:45412079	rs7412	APOE	T	C	-0.377	0.039	5.7e-22	T	C	0.579	0.037	7e-54	19:45412079	T	C	0.579	0.037	7e-54	19:45412079	T	C	-0.377	0.039	5.7e-22	T	C	0.579	0.037	7e-54	5.7e-22	4658	2.8e-63	3.3e-18	8.5e-49	0	1	high	1	high
Cardiometabolic	Pulse pressure	PP	19	44912079	46680414	gwaslocus_1250	APOB	2797_56_2	trans	19:45412079	rs7412	APOE	T	C	-0.377	0.039	5.7e-22	T	C	-0.565	0.039	4.9e-47	19:45412079	T	C	-0.565	0.039	4.9e-47	19:45412079	T	C	-0.377	0.039	5.7e-22	T	C	-0.565	0.039	4.9e-47	5.7e-22	4658	1.3e-56	3.3e-18	3.9e-42	0	1	high	1	high
Cardiometabolic	Pulse pressure	PP	19	44912079	46680414	gwaslocus_1250	CKAP2	5345_51_3	trans	19:45412079	rs7412	APOE	T	C	-0.377	0.039	5.7e-22	T	C	0.463	0.037	6.1e-36	19:45412079	T	C	0.463	0.037	6.1e-36	19:45412079	T	C	-0.377	0.039	5.7e-22	T	C	0.463	0.037	6.1e-36	5.7e-22	4658	6.7e-46	3.3e-18	2e-31	0	1	high	1	high
Cardiometabolic	Pulse pressure	PP	19	44912079	46680414	gwaslocus_1250	APOE	5312_49_3	cis	19:45412079	rs7412	APOE	T	C	-0.377	0.039	5.7e-22	T	C	-0.437	0.035	1.5e-34	19:45412079	T	C	-0.437	0.035	1.5e-34	19:45412079	T	C	-0.377	0.039	5.7e-22	T	C	-0.437	0.035	1.5e-34	5.7e-22	4658	1.5e-44	3.3e-18	4.5e-30	0	1	high	1	high
Cardiometabolic	Pulse pressure	PP	19	44912079	46680414	gwaslocus_1250	IFI16	12893_159_3	trans	19:45412079	rs7412	APOE	T	C	-0.377	0.039	5.7e-22	T	C	-0.466	0.039	3.4e-32	19:45412079	T	C	-0.466	0.039	3.4e-32	19:45412079	T	C	-0.377	0.039	5.7e-22	T	C	-0.466	0.039	3.4e-32	5.7e-22	4658	2.6e-42	3.8e-18	7.7e-28	0	1	high	1	high
Cardiometabolic	Pulse pressure	PP	19	44912079	46680414	gwaslocus_1250	KLRC3	11571_75_3	trans	19:45412079	rs7412	APOE	T	C	-0.377	0.039	5.7e-22	T	C	-0.407	0.036	6e-29	19:45412079	T	C	-0.407	0.036	6e-29	19:45412079	T	C	-0.377	0.039	5.7e-22	T	C	-0.407	0.036	6e-29	5.7e-22	4658	3.2e-39	4.3e-18	9.6e-25	0	1	high	0.999	high
Cardiometabolic	Pulse pressure	PP	19	44912079	46680414	gwaslocus_1250	KMT2C	11402_17_3	trans	19:45412079	rs7412	APOE	T	C	-0.377	0.039	5.7e-22	T	C	0.407	0.038	3.9e-26	19:45412079	T	C	0.407	0.038	3.9e-26	19:45412079	T	C	-0.377	0.039	5.7e-22	T	C	0.407	0.038	3.9e-26	5.7e-22	4658	1.5e-36	3.3e-18	4.5e-22	0	1	high	1	high
Cardiometabolic	Pulse pressure	PP	19	44912079	46680414	gwaslocus_1250	LRP1B	7640_29_3	trans	19:45412079	rs7412	APOE	T	C	-0.377	0.039	5.7e-22	T	C	-0.383	0.039	1.7e-22	19:45412079	T	C	-0.383	0.039	1.7e-22	19:45412079	T	C	-0.377	0.039	5.7e-22	T	C	-0.383	0.039	1.7e-22	7.4e-22	4658	4.1e-33	3.3e-18	1.2e-18	0	1	high	1	high
Cardiometabolic	Pulse pressure	PP	19	44912079	46680414	gwaslocus_1250	APBB2	12753_6_3	trans	19:45412079	rs7412	APOE	T	C	-0.377	0.039	5.7e-22	T	C	0.383	0.039	2.2e-22	19:45412079	T	C	0.383	0.039	2.2e-22	19:45412079	T	C	-0.377	0.039	5.7e-22	T	C	0.383	0.039	2.2e-22	7.9e-22	4658	5.2e-33	3.3e-18	1.5e-18	0	1	high	1	high
Cardiometabolic	Pulse pressure	PP	19	44912079	46680414	gwaslocus_1250	APOE	2938_55_2	cis	19:45412079	rs7412	APOE	T	C	-0.377	0.039	5.7e-22	T	C	-0.351	0.036	6.5e-22	19:45412079	T	C	-0.351	0.036	6.5e-22	19:45412079	T	C	-0.377	0.039	5.7e-22	T	C	-0.351	0.036	6.5e-22	1.2e-21	4658	1.5e-32	3.4e-18	4.4e-18	0	1	high	1	high
Cardiometabolic	Pulse pressure	PP	19	44912079	46680414	gwaslocus_1250	CD200R1L	8980_19_3	trans	19:45412079	rs7412	APOE	T	C	-0.377	0.039	5.7e-22	T	C	0.342	0.039	1.1e-18	19:45412079	T	C	0.342	0.039	1.1e-18	19:45412079	T	C	-0.377	0.039	5.7e-22	T	C	0.342	0.039	1.1e-18	1.1e-18	4658	1.6e-29	3.3e-18	4.8e-15	0	1	high	1	high
Cardiometabolic	Pulse pressure	PP	19	44912079	46680414	gwaslocus_1250	SUMF1	6941_11_3	trans	19:45412079	rs7412	APOE	T	C	-0.377	0.039	5.7e-22	T	C	0.326	0.039	9.4e-17	19:45412079	T	C	0.326	0.039	9.4e-17	19:45412079	T	C	-0.377	0.039	5.7e-22	T	C	0.326	0.039	9.4e-17	9.4e-17	4658	1e-27	3.4e-18	3e-13	0	1	high	1	high
Cardiometabolic	Pulse pressure	PP	19	44912079	46680414	gwaslocus_1250	MAPK8	3825_18_2	trans	19:45412079	rs7412	APOE	T	C	-0.377	0.039	5.7e-22	T	C	-0.286	0.039	4.3e-13	19:45412079	T	C	-0.286	0.039	4.3e-13	19:45412079	T	C	-0.377	0.039	5.7e-22	T	C	-0.286	0.039	4.3e-13	4.3e-13	4658	2.5e-24	3.4e-18	7.6e-10	0	1	high	1	high
Cardiometabolic	Pulse pressure	PP	19	44912079	46680414	gwaslocus_1250	DEFB119	8370_102_3	trans	19:45412079	rs7412	APOE	T	C	-0.377	0.039	5.7e-22	T	C	-0.266	0.039	6.1e-12	19:45412079	T	C	-0.266	0.039	6.1e-12	19:45412079	T	C	-0.377	0.039	5.7e-22	T	C	-0.266	0.039	6.1e-12	6.1e-12	4658	3e-23	3.3e-18	9e-09	0	1	high	1	high
Cardiometabolic	Pulse pressure	PP	20	2293063	3293063	gwaslocus_1263	CPXM1	6255_74_3	cis	20:2793063	rs2143635	C20orf141	T	C	-0.23	0.035	4.8e-11	C	T	-0.662	0.031	3e-96	20:2783771	G	A	-0.678	0.03	9.1e-111	20:2793063	T	C	-0.23	0.035	4.8e-11	C	T	-0.662	0.031	3e-96	4.8e-11	2606	2.4e-110	1.2e-05	3.5e-106	0.185	0.815	high	0.688	medium
Cardiometabolic	Pulse pressure	PP	20	2293063	3293063	gwaslocus_1263	CSF2RB	11137_43_3	trans	20:2793063	rs2143635	C20orf141	T	C	-0.23	0.035	4.8e-11	C	T	-0.416	0.032	5.5e-39	20:2783771	G	A	-0.425	0.03	2.2e-44	20:2793063	T	C	-0.23	0.035	4.8e-11	C	T	-0.416	0.032	5.5e-39	4.8e-11	2606	2.3e-42	1.2e-05	3.4e-38	0.184	0.816	high	0.69	medium
Cardiometabolic	Pulse pressure	PP	20	2293063	3293063	gwaslocus_1263	NR3C2	12931_16_3	trans	20:2793063	rs2143635	C20orf141	T	C	-0.23	0.035	4.8e-11	C	T	-0.245	0.032	1.2e-14	20:2783771	G	A	-0.259	0.03	1.3e-17	20:2793063	T	C	-0.23	0.035	4.8e-11	C	T	-0.245	0.032	1.2e-14	4.8e-11	2606	5.7e-17	2.5e-06	8.5e-13	0.036	0.964	high	0.93	high
Cardiometabolic	Pulse pressure	PP	22	49728044	51230320	gwaslocus_1335	PLXNB2	10855_55_3	cis	22:50228044	rs148140538	BRD1	T	C	-0.221	0.038	8.5e-09	T	C	0.057	0.033	0.078	22:50723474	A	G	0.683	0.017	1.77806997757866e-316	22:50730320	T	C	0.121	0.022	3.8e-08	C	T	-0.964	0.014	1e-300	3.8e-08	4562	0	0.00095	0	0.093	0.906	high	0.828	high
Cardiometabolic	Pulse pressure	PP	22	49728044	51230320	gwaslocus_1335	PLXNB2	9216_100_3	cis	22:50228044	rs148140538	BRD1	T	C	-0.221	0.038	8.5e-09	T	C	-0.11	0.032	0.00055	22:50728062	C	T	0.394	0.018	9.2e-98	22:50730320	T	C	0.121	0.022	3.8e-08	C	T	0.289	0.018	6.3e-55	3.8e-08	4562	4.6e-97	0.00081	4.6e-95	0.08	0.92	high	0.851	high
Cardiometabolic	Systolic blood pressure	SBP	1	1184169	2184169	gwaslocus_2	NADK	13624_17_3	cis	1:1684169	rs7796	NADK	C	G	0.339	0.031	5e-27	G	C	0.145	0.018	4.9e-15	1:1776269	A	C	-0.159	0.019	1.5e-17	1:1776269	A	C	0.297	0.031	2.6e-22	A	C	-0.159	0.019	1.5e-17	1.5e-17	939	1.1e-32	2.5e-21	1.2e-12	0.266	0.734	medium	0.579	medium
Cardiometabolic	Systolic blood pressure	SBP	1	43356410	44356410	gwaslocus_41	TIE1	2844_53_2	cis	1:43856410	rs839755	SZT2	A	C	-0.267	0.031	5.4e-18	C	A	-0.208	0.019	4.1e-28	1:43766426	A	G	-0.216	0.019	2.8e-30	1:43856410	A	C	-0.267	0.031	5.4e-18	C	A	-0.208	0.019	4.1e-28	5.4e-18	2020	2.9e-37	6.3e-13	5.3e-26	0.115	0.885	high	0.793	medium
Cardiometabolic	Systolic blood pressure	SBP	1	155629796	156629796	gwaslocus_93	NOG	8778_3_3	trans	1:156129796	rs76719272	SEMA4A	T	C	-0.274	0.046	3e-09	T	C	0.005	0.026	0.85	1:156434703	G	T	0.157	0.02	2.3e-15	1:156461707	A	T	0.17	0.032	1e-07	A	T	0.153	0.02	1e-14	1e-07	1477	4.7e-13	0.0017	4.8e-11	0.175	0.823	high	0.7	medium
Cardiometabolic	Systolic blood pressure	SBP	1	155629796	156629796	gwaslocus_93	MMP1	4924_32_1	trans	1:156129796	rs76719272	SEMA4A	T	C	-0.274	0.046	3e-09	T	C	-0.01	0.026	0.7	1:156452870	G	A	-0.152	0.02	1.2e-14	1:156461707	A	T	0.17	0.032	1e-07	A	T	-0.151	0.02	2.3e-14	1e-07	1477	8.8e-13	0.0013	9.1e-11	0.128	0.87	high	0.77	medium
Cardiometabolic	Systolic blood pressure	SBP	1	155629796	156629796	gwaslocus_93	NOG	5846_24_3	trans	1:156129796	rs76719272	SEMA4A	T	C	-0.274	0.046	3e-09	T	C	0.007	0.026	0.78	1:156406381	G	C	0.134	0.019	3.2e-12	1:156461707	A	T	0.17	0.032	1e-07	A	T	0.131	0.02	2.9e-11	1e-07	1477	1.3e-09	0.002	1.3e-07	0.199	0.799	medium	0.665	medium
Cardiometabolic	Systolic blood pressure	SBP	1	196797417	197797417	gwaslocus_129	FN1	3434_34_1	trans	1:197297417	rs12042924	CRB1	T	C	-0.181	0.03	2.6e-09	C	T	-0.052	0.019	0.0056	1:197141253	C	A	-0.189	0.027	6.2e-12	1:197141253	A	C	-0.251	0.044	9.2e-09	C	A	-0.189	0.027	6.2e-12	9.2e-09	1403	1.6e-10	0.00025	1.2e-07	0.184	0.816	high	0.689	medium
Cardiometabolic	Systolic blood pressure	SBP	1	230345794	231345794	gwaslocus_143	PRG2	7258_5_3	trans	1:230845794	rs699	AGT	A	G	-0.375	0.031	5.6e-34	G	A	-0.246	0.019	1e-38	1:230844772	T	G	-0.246	0.019	1e-38	1:230845794	A	G	-0.375	0.031	5.6e-34	G	A	-0.246	0.019	1e-38	5.6e-34	3430	6.2e-62	2.4e-29	1.4e-35	0.005	0.995	high	0.991	high
Cardiometabolic	Systolic blood pressure	SBP	2	180239450	181239450	gwaslocus_231	CFD	13678_169_3	trans	2:180739450	rs1486236	ZNF385B	A	C	-0.234	0.032	3e-13	A	C	-0.137	0.018	7e-15	2:180725310	C	T	-0.139	0.017	5e-16	2:180739450	A	C	-0.234	0.032	3e-13	A	C	-0.137	0.018	7e-15	3e-13	3130	8.6e-18	1.1e-07	2.7e-11	0.326	0.674	medium	0.508	medium
Cardiometabolic	Systolic blood pressure	SBP	2	180239450	181239450	gwaslocus_231	DNAJB2	11438_6_3	trans	2:180739450	rs1486236	ZNF385B	A	C	-0.234	0.032	3e-13	A	C	0.121	0.017	3.7e-12	2:180739450	A	C	0.121	0.017	3.7e-12	2:180739450	A	C	-0.234	0.032	3e-13	A	C	0.121	0.017	3.7e-12	4e-12	3130	8.4e-15	4e-09	2.6e-08	0.011	0.989	high	0.977	high
Cardiometabolic	Systolic blood pressure	SBP	2	211040507	212040507	gwaslocus_244	SHMT2	12691_44_3	trans	2:211540507	rs1047891	CPS1	A	C	-0.253	0.033	1.4e-14	A	C	0.18	0.022	1.4e-16	2:211540507	A	C	0.18	0.022	1.4e-16	2:211540507	A	C	-0.253	0.033	1.4e-14	A	C	0.18	0.022	1.4e-16	1.4e-14	2483	1.8e-20	1.1e-10	1.9e-13	0	1	high	1	high
Cardiometabolic	Systolic blood pressure	SBP	2	215800482	216800482	gwaslocus_245	FN1	4131_72_2	cis	2:216300482	rs1250259	FN1	A	T	-0.313	0.034	7.5e-20	T	A	-0.5	0.019	3.3e-144	2:216300185	C	T	-0.5	0.019	2.4e-144	2:216300482	A	T	-0.313	0.034	7.5e-20	T	A	-0.5	0.019	3.3e-144	7.5e-20	2348	7.9e-160	8.6e-16	3.5e-147	0.003	0.997	high	0.994	high
Cardiometabolic	Systolic blood pressure	SBP	2	215800482	216800482	gwaslocus_245	FN1	3435_53_2	cis	2:216300482	rs1250259	FN1	A	T	-0.313	0.034	7.5e-20	T	A	-0.416	0.018	1.4e-111	2:216300185	C	T	-0.417	0.018	1e-111	2:216300482	A	T	-0.313	0.034	7.5e-20	T	A	-0.416	0.018	1.4e-111	7.5e-20	2348	4.3e-124	9.2e-16	1.9e-111	0.003	0.997	high	0.994	high
Cardiometabolic	Systolic blood pressure	SBP	2	215800482	216800482	gwaslocus_245	NPNT	6342_10_3	trans	2:216300482	rs1250259	FN1	A	T	-0.313	0.034	7.5e-20	T	A	-0.399	0.019	1.6e-90	2:216300482	T	A	-0.399	0.019	1.6e-90	2:216300482	A	T	-0.313	0.034	7.5e-20	T	A	-0.399	0.019	1.6e-90	7.5e-20	2348	1.9e-101	8.4e-16	8.6e-89	0.003	0.997	high	0.995	high
Cardiometabolic	Systolic blood pressure	SBP	2	215800482	216800482	gwaslocus_245	FN1	3434_34_1	cis	2:216300482	rs1250259	FN1	A	T	-0.313	0.034	7.5e-20	T	A	-0.349	0.02	3.8e-69	2:216300185	C	T	-0.349	0.02	2.9e-69	2:216300482	A	T	-0.313	0.034	7.5e-20	T	A	-0.349	0.02	3.8e-69	7.5e-20	2348	3.8e-79	1.1e-15	1.7e-66	0.004	0.996	high	0.992	high
Cardiometabolic	Systolic blood pressure	SBP	2	215800482	216800482	gwaslocus_245	SSR1	8106_15_3	trans	2:216300482	rs1250259	FN1	A	T	-0.313	0.034	7.5e-20	T	A	-0.182	0.02	8.6e-20	2:216306635	C	T	-0.185	0.02	4.1e-20	2:216300482	A	T	-0.313	0.034	7.5e-20	T	A	-0.182	0.02	8.6e-20	1.6e-19	2348	2.9e-29	2.9e-15	1.3e-16	0.012	0.988	high	0.976	high
Cardiometabolic	Systolic blood pressure	SBP	2	215800482	216800482	gwaslocus_245	NDUFS4	10584_7_3	trans	2:216300482	rs1250259	FN1	A	T	-0.313	0.034	7.5e-20	T	A	-0.181	0.02	2.6e-19	2:216306635	C	T	-0.182	0.02	1.9e-19	2:216300482	A	T	-0.313	0.034	7.5e-20	T	A	-0.181	0.02	2.6e-19	3.4e-19	2348	1.2e-28	2.2e-15	5.2e-16	0.009	0.991	high	0.982	high
Cardiometabolic	Systolic blood pressure	SBP	2	215800482	216800482	gwaslocus_245	P4HB	11450_110_3	trans	2:216300482	rs1250259	FN1	A	T	-0.313	0.034	7.5e-20	T	A	-0.165	0.019	2.8e-18	2:216300482	T	A	-0.165	0.019	2.8e-18	2:216300482	A	T	-0.313	0.034	7.5e-20	T	A	-0.165	0.019	2.8e-18	2.9e-18	2348	1.1e-27	2.2e-15	4.9e-15	0.009	0.991	high	0.982	high
Cardiometabolic	Systolic blood pressure	SBP	2	215800482	216800482	gwaslocus_245	MUSK	11547_84_3	trans	2:216300482	rs1250259	FN1	A	T	-0.313	0.034	7.5e-20	T	A	-0.17	0.02	6.3e-17	2:216300185	C	T	-0.171	0.02	4.8e-17	2:216300185	T	C	-0.312	0.034	1e-19	C	T	-0.171	0.02	4.8e-17	4.8e-17	2348	2.5e-26	1.4e-15	1.1e-13	0.005	0.995	high	0.99	high
Cardiometabolic	Systolic blood pressure	SBP	3	48932404	49932404	gwaslocus_287	TXNDC12	4815_25_3	trans	3:49432404	rs73088122	RHOA	T	C	-0.256	0.044	4.8e-09	T	C	0.565	0.026	1.3e-99	3:49332815	C	G	-1.176	0.025	1e-300	3:49432404	T	C	-0.256	0.044	4.8e-09	T	C	0.565	0.026	1.3e-99	4.8e-09	1065	0	0.0006	0	0.216	0.783	medium	0.644	medium
Cardiometabolic	Systolic blood pressure	SBP	6	7215689	8215689	gwaslocus_494	BMP7	2972_57_2	trans	6:7715689	rs1575290	BMP6	T	C	0.197	0.03	5.6e-11	T	C	0.121	0.018	6.7e-11	6:7700988	T	C	-0.133	0.018	6.4e-13	6:7715689	T	C	0.197	0.03	5.6e-11	T	C	0.121	0.018	6.7e-11	1.2e-10	3090	6.2e-13	7.5e-06	1.5e-08	0.182	0.818	high	0.693	medium
Cardiometabolic	Systolic blood pressure	SBP	6	28652970	30198050	gwaslocus_500	C4A;C4B	4481_34_2	trans	6:29698050	rs2743925	HLA-F	A	G	-0.266	0.042	1.9e-10	G	A	0.16	0.026	1.4e-09	6:29628883	G	C	0.254	0.025	4.6e-24	6:29628883	C	G	-0.252	0.04	3.4e-10	G	C	0.254	0.025	4.6e-24	3.4e-10	8010	1.9e-23	2.1e-06	7.5e-20	0.007	0.993	high	0.986	high
Cardiometabolic	Systolic blood pressure	SBP	6	34888758	35888758	gwaslocus_505	TAPBP	12378_71_3	trans	6:35388758	rs2395622	PPARD	T	C	-0.227	0.039	7.2e-09	C	T	0.181	0.026	4e-12	6:35321978	T	C	0.264	0.036	1.5e-13	6:35388758	T	C	-0.227	0.039	7.2e-09	C	T	0.181	0.026	4e-12	7.2e-09	2242	1.9e-11	0.00025	1.4e-09	0.017	0.983	high	0.967	high
Cardiometabolic	Systolic blood pressure	SBP	6	42849215	43849215	gwaslocus_517	VEGFA	2597_8_3	trans	6:43349215	rs7763558	ZNF318	A	G	0.336	0.032	1.2e-25	A	G	-0.124	0.02	1.2e-09	6:43279721	A	G	-0.153	0.021	8.7e-13	6:43293630	T	C	-0.334	0.033	7.3e-24	C	T	-0.153	0.021	8.7e-13	8.7e-13	1982	7.8e-27	1.2e-19	2.9e-08	0.446	0.554	medium	0.383	low
Cardiometabolic	Systolic blood pressure	SBP	7	45508110	46508110	gwaslocus_593	IGFALS	6605_17_3	trans	7:46008110	rs11977526	IGFBP3	A	G	-0.321	0.031	6.6e-25	A	G	0.51	0.018	2.5e-161	7:45960645	C	G	0.534	0.018	9.4e-176	7:46008110	A	G	-0.321	0.031	6.6e-25	A	G	0.51	0.018	2.5e-161	6.6e-25	3034	2.1e-197	3.5e-18	2.7e-180	0.448	0.552	medium	0.381	low
Cardiometabolic	Systolic blood pressure	SBP	11	115597136	117272441	gwaslocus_889	TPST2	8024_64_3	trans	11:116772441	rs1076485	SIK3	T	C	0.339	0.046	1.2e-13	T	C	0.148	0.024	9.6e-10	11:116999059	A	G	0.188	0.025	2.3e-14	11:117039797	A	G	-0.291	0.041	9.4e-13	G	A	0.166	0.023	2.2e-13	1.2e-12	4727	1.5e-16	6.7e-08	5.1e-10	0.22	0.78	medium	0.639	medium
Cardiometabolic	Systolic blood pressure	SBP	12	8332203	9332203	gwaslocus_910	HPSE	5604_30_3	trans	12:8832203	rs7132012	RIMKLB	A	G	0.2	0.032	4.8e-10	G	A	-0.038	0.021	0.066	12:9082581	G	A	0.442	0.029	1.9e-52	12:9082581	A	G	-0.259	0.049	1.6e-07	G	A	0.442	0.029	1.9e-52	1.6e-07	1551	4.7e-49	0.00045	3e-46	0.284	0.715	medium	0.557	medium
Cardiometabolic	Systolic blood pressure	SBP	12	8332203	9332203	gwaslocus_910	CTSA	3179_51_2	trans	12:8832203	rs7132012	RIMKLB	A	G	0.2	0.032	4.8e-10	G	A	0.024	0.02	0.24	12:9082581	G	A	0.268	0.028	6.1e-21	12:9082581	A	G	-0.259	0.049	1.6e-07	G	A	0.268	0.028	6.1e-21	1.6e-07	1551	6e-18	0.00045	3.8e-15	0.284	0.715	medium	0.557	medium
Cardiometabolic	Systolic blood pressure	SBP	12	8332203	9332203	gwaslocus_910	PPT1	9244_27_3	trans	12:8832203	rs7132012	RIMKLB	A	G	0.2	0.032	4.8e-10	G	A	-0.014	0.02	0.49	12:9082581	G	A	0.227	0.028	9.3e-16	12:9082581	A	G	-0.259	0.049	1.6e-07	G	A	0.227	0.028	9.3e-16	1.6e-07	1551	6e-13	0.00045	3.8e-10	0.284	0.715	medium	0.557	medium
Cardiometabolic	Systolic blood pressure	SBP	12	8332203	9332203	gwaslocus_910	GCH1	11185_145_3	trans	12:8832203	rs7132012	RIMKLB	A	G	0.2	0.032	4.8e-10	G	A	-0.011	0.02	0.6	12:9082581	G	A	0.22	0.029	2.6e-14	12:9082581	A	G	-0.259	0.049	1.6e-07	G	A	0.22	0.029	2.6e-14	1.6e-07	1551	1.5e-11	0.00045	9.3e-09	0.286	0.713	medium	0.554	medium
Cardiometabolic	Systolic blood pressure	SBP	12	8332203	9332203	gwaslocus_910	CTSS	3181_50_2	trans	12:8832203	rs7132012	RIMKLB	A	G	0.2	0.032	4.8e-10	G	A	-0.006	0.02	0.76	12:9082581	G	A	0.212	0.029	1.9e-13	12:9082581	A	G	-0.259	0.049	1.6e-07	G	A	0.212	0.029	1.9e-13	1.6e-07	1551	9.9e-11	0.00047	6.3e-08	0.298	0.702	medium	0.54	medium
Cardiometabolic	Systolic blood pressure	SBP	12	109906386	113709185	gwaslocus_969	CXCL11	3038_9_2	trans	12:111865049	rs7310615	SH2B3	C	G	0.585	0.031	1.3e-81	C	G	0.167	0.019	1.1e-17	12:111884608	T	C	0.169	0.019	5.6e-18	12:111884608	T	C	0.578	0.03	6.5e-81	T	C	0.169	0.019	5.6e-18	5.6e-18	6299	2.8e-88	8.2e-77	1.3e-14	0.003	0.997	high	0.994	high
Cardiometabolic	Systolic blood pressure	SBP	12	109906386	113709185	gwaslocus_969	THPO	5947_90_3	trans	12:111865049	rs7310615	SH2B3	C	G	0.585	0.031	1.3e-81	C	G	-0.165	0.02	6.4e-17	12:111865049	C	G	-0.165	0.02	6.4e-17	12:111865049	C	G	0.585	0.031	1.3e-81	C	G	-0.165	0.02	6.4e-17	6.4e-17	6299	2.7e-87	6e-77	1.3e-13	0.002	0.998	high	0.996	high
Cardiometabolic	Systolic blood pressure	SBP	12	109906386	113709185	gwaslocus_969	ICAM2	14756_29_3	trans	12:111865049	rs7310615	SH2B3	C	G	0.585	0.031	1.3e-81	C	G	0.133	0.019	5.6e-12	12:112486818	G	A	0.135	0.019	3.5e-12	12:112486818	A	G	-0.462	0.031	1.3e-51	G	A	0.135	0.019	3.5e-12	3.5e-12	6299	1.3e-82	2e-76	6e-09	0.008	0.992	high	0.983	high
Cardiometabolic	Systolic blood pressure	SBP	16	19892332	21588031	gwaslocus_1110	MMP7	2789_26_2	trans	16:20392332	rs77924615	PDILT	A	G	-0.408	0.039	1.1e-25	A	G	-0.188	0.023	4e-16	16:20392332	A	G	-0.188	0.023	4e-16	16:20392332	A	G	-0.408	0.039	1.1e-25	A	G	-0.188	0.023	4e-16	4e-16	3184	5.9e-31	1.4e-21	5e-13	0	1	high	1	high
Cardiometabolic	Systolic blood pressure	SBP	16	19892332	21588031	gwaslocus_1110	NBL1	2944_66_2	trans	16:20392332	rs77924615	PDILT	A	G	-0.408	0.039	1.1e-25	A	G	-0.153	0.022	1.7e-12	16:20392332	A	G	-0.153	0.022	1.7e-12	16:20392332	A	G	-0.408	0.039	1.1e-25	A	G	-0.153	0.022	1.7e-12	1.7e-12	3184	2e-27	1.2e-21	1.7e-09	0	1	high	1	high
Cardiometabolic	Systolic blood pressure	SBP	16	19892332	21588031	gwaslocus_1110	IGFBP6	14088_38_3	trans	16:20392332	rs77924615	PDILT	A	G	-0.408	0.039	1.1e-25	A	G	-0.138	0.02	6.2e-12	16:20392332	A	G	-0.138	0.02	6.2e-12	16:20392332	A	G	-0.408	0.039	1.1e-25	A	G	-0.138	0.02	6.2e-12	6.2e-12	3184	6.8e-27	1.2e-21	5.7e-09	0	1	high	1	high
Cardiometabolic	Systolic blood pressure	SBP	16	69289516	70289516	gwaslocus_1121	HP	3054_3_2	trans	16:69789516	rs12149704	NOB1	A	G	0.588	0.068	8.6e-18	A	G	-0.305	0.035	7.3e-18	16:69873831	T	C	-0.327	0.035	1.6e-20	16:69789516	A	G	0.588	0.068	8.6e-18	A	G	-0.305	0.035	7.3e-18	1.6e-17	1456	1.8e-26	5.3e-13	8e-16	0.022	0.978	high	0.957	high
Cardiometabolic	Systolic blood pressure	SBP	16	69289516	70289516	gwaslocus_1121	HP	7905_30_3	trans	16:69789516	rs12149704	NOB1	A	G	0.588	0.068	8.6e-18	A	G	-0.303	0.035	1.2e-17	16:69873831	T	C	-0.321	0.035	6.4e-20	16:69789516	A	G	0.588	0.068	8.6e-18	A	G	-0.303	0.035	1.2e-17	2e-17	1456	6.8e-26	4.2e-13	2.9e-15	0.017	0.983	high	0.966	high
Cardiometabolic	Systolic blood pressure	SBP	17	26194861	27194861	gwaslocus_1151	MINOS1	7956_11_3	trans	17:26694861	rs704	VTN	A	G	-0.169	0.03	1.9e-08	G	A	-1.303	0.007	1e-300	17:26565881	C	T	-0.712	0.017	2.77072014187771e-320	17:26694861	A	G	-0.169	0.03	1.9e-08	G	A	-1.303	0.007	1e-300	1.9e-08	1073	0	0.00012	0	0	1	high	0.999	high
Cardiometabolic	Systolic blood pressure	SBP	17	26194861	27194861	gwaslocus_1151	FKBP6	12529_32_3	trans	17:26694861	rs704	VTN	A	G	-0.169	0.03	1.9e-08	G	A	-1.241	0.008	1e-300	17:26610668	A	C	0.72	0.018	5.46105580317705e-319	17:26694861	A	G	-0.169	0.03	1.9e-08	G	A	-1.241	0.008	1e-300	1.9e-08	1073	0	0.00012	0	0	1	high	0.999	high
Cardiometabolic	Systolic blood pressure	SBP	17	26194861	27194861	gwaslocus_1151	ASAP2	13518_5_3	trans	17:26694861	rs704	VTN	A	G	-0.169	0.03	1.9e-08	G	A	-1.181	0.01	1e-300	17:26600644	A	G	-0.713	0.017	9.88131291682493e-323	17:26694861	A	G	-0.169	0.03	1.9e-08	G	A	-1.181	0.01	1e-300	1.9e-08	1073	0	0.00012	0	0	1	high	0.999	high
Cardiometabolic	Systolic blood pressure	SBP	17	26194861	27194861	gwaslocus_1151	TMPRSS6	11239_49_3	trans	17:26694861	rs704	VTN	A	G	-0.169	0.03	1.9e-08	G	A	-1.175	0.01	1e-300	17:26579562	G	C	-0.708	0.017	2.96439387504748e-323	17:26694861	A	G	-0.169	0.03	1.9e-08	G	A	-1.175	0.01	1e-300	1.9e-08	1073	0	0.00012	0	0	1	high	0.999	high
Cardiometabolic	Systolic blood pressure	SBP	17	26194861	27194861	gwaslocus_1151	NPFF	5617_41_3	trans	17:26694861	rs704	VTN	A	G	-0.169	0.03	1.9e-08	G	A	-1.137	0.011	1e-300	17:26622115	A	G	-0.762	0.019	5.81501421337308e-310	17:26694861	A	G	-0.169	0.03	1.9e-08	G	A	-1.137	0.011	1e-300	1.9e-08	1073	0	0.00012	0	0	1	high	0.999	high
Cardiometabolic	Systolic blood pressure	SBP	17	26194861	27194861	gwaslocus_1151	VTN	13125_45_3	cis	17:26694861	rs704	VTN	A	G	-0.169	0.03	1.9e-08	G	A	-1.135	0.01	1e-300	17:26600644	A	G	-0.698	0.017	8.36947204055072e-321	17:26694861	A	G	-0.169	0.03	1.9e-08	G	A	-1.135	0.01	1e-300	1.9e-08	1073	0	0.00012	0	0	1	high	0.999	high
Cardiometabolic	Systolic blood pressure	SBP	17	26194861	27194861	gwaslocus_1151	GEM	12817_1_3	trans	17:26694861	rs704	VTN	A	G	-0.169	0.03	1.9e-08	G	A	-1.108	0.011	1e-300	17:26643989	C	A	-0.773	0.019	4.94065645841247e-324	17:26694861	A	G	-0.169	0.03	1.9e-08	G	A	-1.108	0.011	1e-300	1.9e-08	1073	0	0.00012	0	0	1	high	0.999	high
Cardiometabolic	Systolic blood pressure	SBP	17	26194861	27194861	gwaslocus_1151	MAPKAPK5	8382_47_3	trans	17:26694861	rs704	VTN	A	G	-0.169	0.03	1.9e-08	G	A	-1.064	0.012	1e-300	17:26739127	G	A	-0.83	0.016	1e-300	17:26694861	A	G	-0.169	0.03	1.9e-08	G	A	-1.064	0.012	1e-300	1.9e-08	1073	0	0.00012	0	0	1	high	0.999	high
Cardiometabolic	Systolic blood pressure	SBP	17	26194861	27194861	gwaslocus_1151	LRRK2	10990_21_3	trans	17:26694861	rs704	VTN	A	G	-0.169	0.03	1.9e-08	G	A	-1.05	0.012	1e-300	17:26691321	A	G	-0.745	0.019	4.8e-304	17:26694861	A	G	-0.169	0.03	1.9e-08	G	A	-1.05	0.012	1e-300	1.9e-08	1073	0	0.00012	0	0	1	high	0.999	high
Cardiometabolic	Systolic blood pressure	SBP	17	26194861	27194861	gwaslocus_1151	PCDHGC3	7859_21_3	trans	17:26694861	rs704	VTN	A	G	-0.169	0.03	1.9e-08	G	A	0.968	0.013	1e-300	17:26628747	A	G	0.75	0.016	1e-300	17:26694861	A	G	-0.169	0.03	1.9e-08	G	A	0.968	0.013	1e-300	1.9e-08	1073	0	0.00012	0	0	1	high	0.999	high
Cardiometabolic	Systolic blood pressure	SBP	17	26194861	27194861	gwaslocus_1151	GDF5	2752_62_2	trans	17:26694861	rs704	VTN	A	G	-0.169	0.03	1.9e-08	G	A	-0.909	0.014	1e-300	17:26592946	T	C	0.718	0.016	1e-300	17:26694861	A	G	-0.169	0.03	1.9e-08	G	A	-0.909	0.014	1e-300	1.9e-08	1073	0	0.00012	0	0	1	high	0.999	high
Cardiometabolic	Systolic blood pressure	SBP	17	26194861	27194861	gwaslocus_1151	CSMD1	9598_23_3	trans	17:26694861	rs704	VTN	A	G	-0.169	0.03	1.9e-08	G	A	0.901	0.013	1e-300	17:26628747	A	G	0.718	0.016	1e-300	17:26694861	A	G	-0.169	0.03	1.9e-08	G	A	0.901	0.013	1e-300	1.9e-08	1073	0	0.00012	0	0	1	high	0.999	high
Cardiometabolic	Systolic blood pressure	SBP	17	26194861	27194861	gwaslocus_1151	MBD1	14294_61_3	trans	17:26694861	rs704	VTN	A	G	-0.169	0.03	1.9e-08	G	A	0.899	0.014	1e-300	17:26628747	A	G	0.693	0.016	1e-300	17:26694861	A	G	-0.169	0.03	1.9e-08	G	A	0.899	0.014	1e-300	1.9e-08	1073	0	0.00012	0	0	1	high	0.999	high
Cardiometabolic	Systolic blood pressure	SBP	17	26194861	27194861	gwaslocus_1151	GPR142	12766_33_3	trans	17:26694861	rs704	VTN	A	G	-0.169	0.03	1.9e-08	G	A	-0.898	0.015	1e-300	17:26739127	G	A	-0.689	0.017	1.2e-307	17:26694861	A	G	-0.169	0.03	1.9e-08	G	A	-0.898	0.015	1e-300	1.9e-08	1073	0	0.00012	0	0	1	high	0.999	high
Cardiometabolic	Systolic blood pressure	SBP	17	26194861	27194861	gwaslocus_1151	JAK2	4998_50_2	trans	17:26694861	rs704	VTN	A	G	-0.169	0.03	1.9e-08	G	A	-0.894	0.013	1e-300	17:26628747	A	G	-0.692	0.015	1e-300	17:26694861	A	G	-0.169	0.03	1.9e-08	G	A	-0.894	0.013	1e-300	1.9e-08	1073	0	0.00012	0	0	1	high	0.999	high
Cardiometabolic	Systolic blood pressure	SBP	17	26194861	27194861	gwaslocus_1151	MVK	11391_69_3	trans	17:26694861	rs704	VTN	A	G	-0.169	0.03	1.9e-08	G	A	-0.877	0.013	1e-300	17:26739127	G	A	-0.688	0.016	1e-300	17:26694861	A	G	-0.169	0.03	1.9e-08	G	A	-0.877	0.013	1e-300	1.9e-08	1073	0	0.00012	0	0	1	high	0.999	high
Cardiometabolic	Systolic blood pressure	SBP	17	26194861	27194861	gwaslocus_1151	ADGRF1	11243_90_3	trans	17:26694861	rs704	VTN	A	G	-0.169	0.03	1.9e-08	G	A	-0.854	0.014	1e-300	17:26739127	G	A	-0.661	0.017	1.6e-301	17:26694861	A	G	-0.169	0.03	1.9e-08	G	A	-0.854	0.014	1e-300	1.9e-08	1073	0	0.00012	0	0	1	high	0.999	high
Cardiometabolic	Systolic blood pressure	SBP	17	26194861	27194861	gwaslocus_1151	ATP4B	9994_217_3	trans	17:26694861	rs704	VTN	A	G	-0.169	0.03	1.9e-08	G	A	0.843	0.014	1e-300	17:26739127	G	A	0.666	0.016	1.8769553885509e-320	17:26694861	A	G	-0.169	0.03	1.9e-08	G	A	0.843	0.014	1e-300	1.9e-08	1073	0	0.00012	0	0	1	high	0.999	high
Cardiometabolic	Systolic blood pressure	SBP	17	26194861	27194861	gwaslocus_1151	GSTP1	13576_15_3	trans	17:26694861	rs704	VTN	A	G	-0.169	0.03	1.9e-08	G	A	0.841	0.015	1e-300	17:26645991	G	A	0.677	0.017	2.3814512542415e-317	17:26694861	A	G	-0.169	0.03	1.9e-08	G	A	0.841	0.015	1e-300	1.9e-08	1073	0	0.00012	0	0	1	high	0.999	high
Cardiometabolic	Systolic blood pressure	SBP	17	26194861	27194861	gwaslocus_1151	TOR1AIP1	9039_47_3	trans	17:26694861	rs704	VTN	A	G	-0.169	0.03	1.9e-08	G	A	-0.827	0.015	1e-300	17:26693231	G	C	-0.677	0.017	1.5489797908721e-318	17:26694861	A	G	-0.169	0.03	1.9e-08	G	A	-0.827	0.015	1e-300	1.9e-08	1073	0	0.00012	0	0	1	high	0.999	high
Cardiometabolic	Systolic blood pressure	SBP	17	26194861	27194861	gwaslocus_1151	AMH	4923_79_1	trans	17:26694861	rs704	VTN	A	G	-0.169	0.03	1.9e-08	G	A	-0.825	0.015	1e-300	17:26665648	A	G	-0.669	0.016	1.75960620092136e-316	17:26694861	A	G	-0.169	0.03	1.9e-08	G	A	-0.825	0.015	1e-300	1.9e-08	1073	0	0.00012	0	0	1	high	0.999	high
Cardiometabolic	Systolic blood pressure	SBP	17	26194861	27194861	gwaslocus_1151	HS3ST5	10731_10_3	trans	17:26694861	rs704	VTN	A	G	-0.169	0.03	1.9e-08	G	A	-0.814	0.014	1e-300	17:26592946	T	C	0.645	0.016	6.46682523841608e-320	17:26694861	A	G	-0.169	0.03	1.9e-08	G	A	-0.814	0.014	1e-300	1.9e-08	1073	0	0.00012	0	0	1	high	0.999	high
Cardiometabolic	Systolic blood pressure	SBP	17	26194861	27194861	gwaslocus_1151	IL31	10455_196_3	trans	17:26694861	rs704	VTN	A	G	-0.169	0.03	1.9e-08	G	A	-0.755	0.015	1e-300	17:26644668	T	C	-0.668	0.016	6.44755667822827e-321	17:26694861	A	G	-0.169	0.03	1.9e-08	G	A	-0.755	0.015	1e-300	1.9e-08	1073	0	0.00012	0	0	1	high	0.999	high
Cardiometabolic	Systolic blood pressure	SBP	17	26194861	27194861	gwaslocus_1151	CPN2	6415_90_3	trans	17:26694861	rs704	VTN	A	G	-0.169	0.03	1.9e-08	G	A	0.749	0.016	1e-300	17:26644668	T	C	0.67	0.016	3.70549234380935e-322	17:26694861	A	G	-0.169	0.03	1.9e-08	G	A	0.749	0.016	1e-300	1.9e-08	1073	0	0.00012	0	0	1	high	0.999	high
Cardiometabolic	Systolic blood pressure	SBP	17	26194861	27194861	gwaslocus_1151	PPA1	5021_13_1	trans	17:26694861	rs704	VTN	A	G	-0.169	0.03	1.9e-08	G	A	0.747	0.015	1e-300	17:26720564	G	A	0.649	0.016	7.90505033345994e-323	17:26694861	A	G	-0.169	0.03	1.9e-08	G	A	0.747	0.015	1e-300	1.9e-08	1073	0	0.00012	0	0	1	high	0.999	high
Cardiometabolic	Systolic blood pressure	SBP	17	26194861	27194861	gwaslocus_1151	ELL2	11494_4_3	trans	17:26694861	rs704	VTN	A	G	-0.169	0.03	1.9e-08	G	A	-0.742	0.016	1e-300	17:26678960	G	C	-0.677	0.016	2.58396332774972e-321	17:26694861	A	G	-0.169	0.03	1.9e-08	G	A	-0.742	0.016	1e-300	1.9e-08	1073	0	0.00012	0	0	1	high	0.999	high
Cardiometabolic	Systolic blood pressure	SBP	17	26194861	27194861	gwaslocus_1151	RLBP1	12936_38_3	trans	17:26694861	rs704	VTN	A	G	-0.169	0.03	1.9e-08	G	A	-0.73	0.015	1e-300	17:26644668	T	C	-0.644	0.016	7.90505033345994e-323	17:26694861	A	G	-0.169	0.03	1.9e-08	G	A	-0.73	0.015	1e-300	1.9e-08	1073	0	0.00012	0	0	1	high	0.999	high
Cardiometabolic	Systolic blood pressure	SBP	17	26194861	27194861	gwaslocus_1151	TMEM87B	13485_20_3	trans	17:26694861	rs704	VTN	A	G	-0.169	0.03	1.9e-08	G	A	-0.729	0.016	1e-300	17:26649724	A	C	-0.668	0.016	9.88131291682493e-324	17:26694861	A	G	-0.169	0.03	1.9e-08	G	A	-0.729	0.016	1e-300	1.9e-08	1073	0	0.00012	0	0	1	high	0.999	high
Cardiometabolic	Systolic blood pressure	SBP	17	26194861	27194861	gwaslocus_1151	SLC35G2	13501_10_3	trans	17:26694861	rs704	VTN	A	G	-0.169	0.03	1.9e-08	G	A	-0.714	0.015	1e-300	17:26649724	A	C	-0.656	0.016	9.88131291682493e-324	17:26694861	A	G	-0.169	0.03	1.9e-08	G	A	-0.714	0.015	1e-300	1.9e-08	1073	0	0.00012	0	0	1	high	0.999	high
Cardiometabolic	Systolic blood pressure	SBP	17	26194861	27194861	gwaslocus_1151	FAM171A2	13479_8_3	trans	17:26694861	rs704	VTN	A	G	-0.169	0.03	1.9e-08	G	A	-0.698	0.015	1e-300	17:26676135	C	T	-0.649	0.016	7.8062372042917e-322	17:26694861	A	G	-0.169	0.03	1.9e-08	G	A	-0.698	0.015	1e-300	1.9e-08	1073	0	0.00012	0	0	1	high	0.999	high
Cardiometabolic	Systolic blood pressure	SBP	17	26194861	27194861	gwaslocus_1151	OLFML3	8660_33_3	trans	17:26694861	rs704	VTN	A	G	-0.169	0.03	1.9e-08	G	A	0.694	0.016	1e-300	17:26694861	G	A	0.694	0.016	1e-300	17:26694861	A	G	-0.169	0.03	1.9e-08	G	A	0.694	0.016	1e-300	1.9e-08	1073	0	0.00012	0	0	1	high	0.999	high
Cardiometabolic	Systolic blood pressure	SBP	17	26194861	27194861	gwaslocus_1151	EMC4	13516_46_3	trans	17:26694861	rs704	VTN	A	G	-0.169	0.03	1.9e-08	G	A	0.68	0.015	1e-300	17:26694861	G	A	0.68	0.015	1e-300	17:26694861	A	G	-0.169	0.03	1.9e-08	G	A	0.68	0.015	1e-300	1.9e-08	1073	0	0.00012	0	0	1	high	0.999	high
Cardiometabolic	Systolic blood pressure	SBP	17	26194861	27194861	gwaslocus_1151	MRM3	9584_105_3	trans	17:26694861	rs704	VTN	A	G	-0.169	0.03	1.9e-08	G	A	-0.673	0.015	1e-300	17:26688663	G	A	-0.63	0.016	2.7e-308	17:26694861	A	G	-0.169	0.03	1.9e-08	G	A	-0.673	0.015	1e-300	1.9e-08	1073	0	0.00012	0	0	1	high	0.999	high
Cardiometabolic	Systolic blood pressure	SBP	17	26194861	27194861	gwaslocus_1151	HTR6	13561_5_3	trans	17:26694861	rs704	VTN	A	G	-0.169	0.03	1.9e-08	G	A	0.67	0.016	1e-300	17:26694861	G	A	0.67	0.016	1e-300	17:26694861	A	G	-0.169	0.03	1.9e-08	G	A	0.67	0.016	1e-300	1.9e-08	1073	0	0.00012	0	0	1	high	0.999	high
Cardiometabolic	Systolic blood pressure	SBP	17	26194861	27194861	gwaslocus_1151	ARHGEF2	12848_9_3	trans	17:26694861	rs704	VTN	A	G	-0.169	0.03	1.9e-08	G	A	-0.662	0.016	1e-300	17:26694861	G	A	-0.662	0.016	1e-300	17:26694861	A	G	-0.169	0.03	1.9e-08	G	A	-0.662	0.016	1e-300	1.9e-08	1073	0	0.00012	0	0	1	high	0.999	high
Cardiometabolic	Systolic blood pressure	SBP	17	26194861	27194861	gwaslocus_1151	AIP	3839_60_2	trans	17:26694861	rs704	VTN	A	G	-0.169	0.03	1.9e-08	G	A	-0.638	0.015	1e-300	17:26694861	G	A	-0.638	0.015	1e-300	17:26694861	A	G	-0.169	0.03	1.9e-08	G	A	-0.638	0.015	1e-300	1.9e-08	1073	0	0.00012	0	0	1	high	0.999	high
Cardiometabolic	Systolic blood pressure	SBP	17	26194861	27194861	gwaslocus_1151	ASCC1	10647_18_3	trans	17:26694861	rs704	VTN	A	G	-0.169	0.03	1.9e-08	G	A	0.63	0.015	4.94253390786666e-319	17:26694861	G	A	0.63	0.015	4.94253390786666e-319	17:26694861	A	G	-0.169	0.03	1.9e-08	G	A	0.63	0.015	4.94253390786666e-319	1.9e-08	1073	0	0.00012	0	0	1	high	0.999	high
Cardiometabolic	Systolic blood pressure	SBP	17	26194861	27194861	gwaslocus_1151	NUDC	8887_21_3	trans	17:26694861	rs704	VTN	A	G	-0.169	0.03	1.9e-08	G	A	-0.62	0.016	2.9e-302	17:26694861	G	A	-0.62	0.016	2.9e-302	17:26694861	A	G	-0.169	0.03	1.9e-08	G	A	-0.62	0.016	2.9e-302	1.9e-08	1073	0	0.00012	0	0	1	high	0.999	high
Cardiometabolic	Systolic blood pressure	SBP	17	26194861	27194861	gwaslocus_1151	ARSB	3172_28_2	trans	17:26694861	rs704	VTN	A	G	-0.169	0.03	1.9e-08	G	A	-0.593	0.016	1.7e-279	17:26694861	G	A	-0.593	0.016	1.7e-279	17:26694861	A	G	-0.169	0.03	1.9e-08	G	A	-0.593	0.016	1.7e-279	1.9e-08	1073	0	0.00012	1.2e-307	0	1	high	0.999	high
Cardiometabolic	Systolic blood pressure	SBP	17	26194861	27194861	gwaslocus_1151	PDK1	5227_60_3	trans	17:26694861	rs704	VTN	A	G	-0.169	0.03	1.9e-08	G	A	-0.611	0.016	6.3e-272	17:26694861	G	A	-0.611	0.016	6.3e-272	17:26694861	A	G	-0.169	0.03	1.9e-08	G	A	-0.611	0.016	6.3e-272	1.9e-08	1073	4.2e-299	0.00012	4e-298	0	1	high	0.999	high
Cardiometabolic	Systolic blood pressure	SBP	17	26194861	27194861	gwaslocus_1151	STIM1	8916_32_3	trans	17:26694861	rs704	VTN	A	G	-0.169	0.03	1.9e-08	G	A	-0.601	0.016	1.4e-266	17:26694861	G	A	-0.601	0.016	1.4e-266	17:26694861	A	G	-0.169	0.03	1.9e-08	G	A	-0.601	0.016	1.4e-266	1.9e-08	1073	1.8e-292	0.00012	1.7e-291	0	1	high	0.999	high
Cardiometabolic	Systolic blood pressure	SBP	17	26194861	27194861	gwaslocus_1151	SNRPF	5494_52_3	trans	17:26694861	rs704	VTN	A	G	-0.169	0.03	1.9e-08	G	A	-0.577	0.016	2.5e-259	17:26694861	G	A	-0.577	0.016	2.5e-259	17:26694861	A	G	-0.169	0.03	1.9e-08	G	A	-0.577	0.016	2.5e-259	1.9e-08	1073	1.6e-283	0.00012	1.5e-282	0	1	high	0.999	high
Cardiometabolic	Systolic blood pressure	SBP	17	26194861	27194861	gwaslocus_1151	RNF13	8087_250_3	trans	17:26694861	rs704	VTN	A	G	-0.169	0.03	1.9e-08	G	A	-0.573	0.016	1.6e-257	17:26694861	G	A	-0.573	0.016	1.6e-257	17:26694861	A	G	-0.169	0.03	1.9e-08	G	A	-0.573	0.016	1.6e-257	1.9e-08	1073	2.5e-281	0.00012	2.4e-280	0	1	high	0.999	high
Cardiometabolic	Systolic blood pressure	SBP	17	26194861	27194861	gwaslocus_1151	DYNAP	10692_48_3	trans	17:26694861	rs704	VTN	A	G	-0.169	0.03	1.9e-08	G	A	0.571	0.016	1.8e-256	17:26694861	G	A	0.571	0.016	1.8e-256	17:26694861	A	G	-0.169	0.03	1.9e-08	G	A	0.571	0.016	1.8e-256	1.9e-08	1073	5e-280	0.00012	4.8e-279	0	1	high	0.999	high
Cardiometabolic	Systolic blood pressure	SBP	17	26194861	27194861	gwaslocus_1151	NDUFB4	10677_9_3	trans	17:26694861	rs704	VTN	A	G	-0.169	0.03	1.9e-08	G	A	-0.601	0.017	6.6e-256	17:26694861	G	A	-0.601	0.017	6.6e-256	17:26694861	A	G	-0.169	0.03	1.9e-08	G	A	-0.601	0.017	6.6e-256	1.9e-08	1073	2.8e-279	0.00012	2.7e-278	0	1	high	0.999	high
Cardiometabolic	Systolic blood pressure	SBP	17	26194861	27194861	gwaslocus_1151	COPS2	14029_42_3	trans	17:26694861	rs704	VTN	A	G	-0.169	0.03	1.9e-08	G	A	-0.594	0.017	1.2e-251	17:26694861	G	A	-0.594	0.017	1.2e-251	17:26694861	A	G	-0.169	0.03	1.9e-08	G	A	-0.594	0.017	1.2e-251	1.9e-08	1073	4.9e-274	0.00012	4.7e-273	0	1	high	0.999	high
Cardiometabolic	Systolic blood pressure	SBP	17	26194861	27194861	gwaslocus_1151	NR1H2	9016_12_3	trans	17:26694861	rs704	VTN	A	G	-0.169	0.03	1.9e-08	G	A	-0.563	0.016	7.9e-238	17:26694861	G	A	-0.563	0.016	7.9e-238	17:26694861	A	G	-0.169	0.03	1.9e-08	G	A	-0.563	0.016	7.9e-238	1.9e-08	1073	3.1e-257	0.00012	2.9e-256	0	1	high	0.999	high
Cardiometabolic	Systolic blood pressure	SBP	17	26194861	27194861	gwaslocus_1151	KIF3A	13961_18_3	trans	17:26694861	rs704	VTN	A	G	-0.169	0.03	1.9e-08	G	A	-0.538	0.016	8.4e-237	17:26694861	G	A	-0.538	0.016	8.4e-237	17:26694861	A	G	-0.169	0.03	1.9e-08	G	A	-0.538	0.016	8.4e-237	1.9e-08	1073	4.3e-256	0.00012	4.1e-255	0	1	high	0.999	high
Cardiometabolic	Systolic blood pressure	SBP	17	26194861	27194861	gwaslocus_1151	SEMA3A	3222_11_2	trans	17:26694861	rs704	VTN	A	G	-0.169	0.03	1.9e-08	G	A	-0.561	0.016	2.4e-235	17:26694861	G	A	-0.561	0.016	2.4e-235	17:26694861	A	G	-0.169	0.03	1.9e-08	G	A	-0.561	0.016	2.4e-235	1.9e-08	1073	2.8e-254	0.00012	2.7e-253	0	1	high	0.999	high
Cardiometabolic	Systolic blood pressure	SBP	17	26194861	27194861	gwaslocus_1151	SIGLEC12	8352_26_3	trans	17:26694861	rs704	VTN	A	G	-0.169	0.03	1.9e-08	G	A	0.56	0.016	2.5e-235	17:26694861	G	A	0.56	0.016	2.5e-235	17:26694861	A	G	-0.169	0.03	1.9e-08	G	A	0.56	0.016	2.5e-235	1.9e-08	1073	3.2e-254	0.00012	3.1e-253	0	1	high	0.999	high
Cardiometabolic	Systolic blood pressure	SBP	17	26194861	27194861	gwaslocus_1151	IL13RA1	2633_52_2	trans	17:26694861	rs704	VTN	A	G	-0.169	0.03	1.9e-08	G	A	0.566	0.017	7.9e-225	17:26694861	G	A	0.566	0.017	7.9e-225	17:26694861	A	G	-0.169	0.03	1.9e-08	G	A	0.566	0.017	7.9e-225	1.9e-08	1073	1.3e-241	0.00012	1.2e-240	0	1	high	0.999	high
Cardiometabolic	Systolic blood pressure	SBP	17	26194861	27194861	gwaslocus_1151	GCNT4	10842_7_3	trans	17:26694861	rs704	VTN	A	G	-0.169	0.03	1.9e-08	G	A	-0.55	0.016	1.5e-224	17:26694861	G	A	-0.55	0.016	1.5e-224	17:26694861	A	G	-0.169	0.03	1.9e-08	G	A	-0.55	0.016	1.5e-224	1.9e-08	1073	2.8e-241	0.00012	2.7e-240	0	1	high	0.999	high
Cardiometabolic	Systolic blood pressure	SBP	17	26194861	27194861	gwaslocus_1151	TNFRSF12A	5138_50_3	trans	17:26694861	rs704	VTN	A	G	-0.169	0.03	1.9e-08	G	A	0.574	0.017	3e-221	17:26694861	G	A	0.574	0.017	3e-221	17:26694861	A	G	-0.169	0.03	1.9e-08	G	A	0.574	0.017	3e-221	1.9e-08	1073	2.5e-237	0.00012	2.4e-236	0	1	high	0.999	high
Cardiometabolic	Systolic blood pressure	SBP	17	26194861	27194861	gwaslocus_1151	TCP11	8334_65_3	trans	17:26694861	rs704	VTN	A	G	-0.169	0.03	1.9e-08	G	A	-0.543	0.017	9.5e-211	17:26694861	G	A	-0.543	0.017	9.5e-211	17:26694861	A	G	-0.169	0.03	1.9e-08	G	A	-0.543	0.017	9.5e-211	1.9e-08	1073	6.5e-225	0.00012	6.2e-224	0	1	high	0.999	high
Cardiometabolic	Systolic blood pressure	SBP	17	26194861	27194861	gwaslocus_1151	FUT9	6991_24_3	trans	17:26694861	rs704	VTN	A	G	-0.169	0.03	1.9e-08	G	A	0.538	0.017	1.1e-210	17:26694861	G	A	0.538	0.017	1.1e-210	17:26694861	A	G	-0.169	0.03	1.9e-08	G	A	0.538	0.017	1.1e-210	1.9e-08	1073	7.7e-225	0.00012	7.4e-224	0	1	high	0.999	high
Cardiometabolic	Systolic blood pressure	SBP	17	26194861	27194861	gwaslocus_1151	EDN2	12574_36_3	trans	17:26694861	rs704	VTN	A	G	-0.169	0.03	1.9e-08	G	A	0.554	0.017	7.3e-209	17:26694861	G	A	0.554	0.017	7.3e-209	17:26694861	A	G	-0.169	0.03	1.9e-08	G	A	0.554	0.017	7.3e-209	1.9e-08	1073	1.2e-222	0.00012	1.1e-221	0	1	high	0.999	high
Cardiometabolic	Systolic blood pressure	SBP	17	26194861	27194861	gwaslocus_1151	CHKB	13117_232_3	trans	17:26694861	rs704	VTN	A	G	-0.169	0.03	1.9e-08	G	A	0.546	0.017	1.1e-204	17:26694861	G	A	0.546	0.017	1.1e-204	17:26694861	A	G	-0.169	0.03	1.9e-08	G	A	0.546	0.017	1.1e-204	1.9e-08	1073	9.5e-218	0.00012	9.1e-217	0	1	high	0.999	high
Cardiometabolic	Systolic blood pressure	SBP	17	26194861	27194861	gwaslocus_1151	ATP13A1	13659_36_3	trans	17:26694861	rs704	VTN	A	G	-0.169	0.03	1.9e-08	G	A	0.512	0.016	4.5e-204	17:26694861	G	A	0.512	0.016	4.5e-204	17:26694861	A	G	-0.169	0.03	1.9e-08	G	A	0.512	0.016	4.5e-204	1.9e-08	1073	4.6e-217	0.00012	4.4e-216	0	1	high	0.999	high
Cardiometabolic	Systolic blood pressure	SBP	17	26194861	27194861	gwaslocus_1151	APBB3	12784_10_3	trans	17:26694861	rs704	VTN	A	G	-0.169	0.03	1.9e-08	G	A	-0.514	0.016	4.9e-204	17:26694861	G	A	-0.514	0.016	4.9e-204	17:26694861	A	G	-0.169	0.03	1.9e-08	G	A	-0.514	0.016	4.9e-204	1.9e-08	1073	4.7e-217	0.00012	4.5e-216	0	1	high	0.999	high
Cardiometabolic	Systolic blood pressure	SBP	17	26194861	27194861	gwaslocus_1151	SMIM10	9379_248_3	trans	17:26694861	rs704	VTN	A	G	-0.169	0.03	1.9e-08	G	A	-0.517	0.016	8.2e-201	17:26694861	G	A	-0.517	0.016	8.2e-201	17:26694861	A	G	-0.169	0.03	1.9e-08	G	A	-0.517	0.016	8.2e-201	1.9e-08	1073	3.3e-213	0.00012	3.1e-212	0	1	high	0.999	high
Cardiometabolic	Systolic blood pressure	SBP	17	26194861	27194861	gwaslocus_1151	MMP13	4925_54_2	trans	17:26694861	rs704	VTN	A	G	-0.169	0.03	1.9e-08	G	A	0.537	0.017	1.3e-198	17:26694861	G	A	0.537	0.017	1.3e-198	17:26694861	A	G	-0.169	0.03	1.9e-08	G	A	0.537	0.017	1.3e-198	1.9e-08	1073	1.2e-210	0.00012	1.2e-209	0	1	high	0.999	high
Cardiometabolic	Systolic blood pressure	SBP	17	26194861	27194861	gwaslocus_1151	NEURL4	13468_5_3	trans	17:26694861	rs704	VTN	A	G	-0.169	0.03	1.9e-08	G	A	-0.52	0.017	1.7e-196	17:26694861	G	A	-0.52	0.017	1.7e-196	17:26694861	A	G	-0.169	0.03	1.9e-08	G	A	-0.52	0.017	1.7e-196	1.9e-08	1073	3.7e-208	0.00012	3.6e-207	0	1	high	0.999	high
Cardiometabolic	Systolic blood pressure	SBP	17	26194861	27194861	gwaslocus_1151	SPACA3	8076_4_3	trans	17:26694861	rs704	VTN	A	G	-0.169	0.03	1.9e-08	G	A	0.508	0.017	2.6e-190	17:26694861	G	A	0.508	0.017	2.6e-190	17:26694861	A	G	-0.169	0.03	1.9e-08	G	A	0.508	0.017	2.6e-190	1.9e-08	1073	5.3e-201	0.00012	5e-200	0	1	high	0.999	high
Cardiometabolic	Systolic blood pressure	SBP	17	26194861	27194861	gwaslocus_1151	NMRAL1	13988_67_3	trans	17:26694861	rs704	VTN	A	G	-0.169	0.03	1.9e-08	G	A	-0.491	0.016	1.8e-188	17:26694861	G	A	-0.491	0.016	1.8e-188	17:26694861	A	G	-0.169	0.03	1.9e-08	G	A	-0.491	0.016	1.8e-188	1.9e-08	1073	7.1e-199	0.00012	6.8e-198	0	1	high	0.999	high
Cardiometabolic	Systolic blood pressure	SBP	17	26194861	27194861	gwaslocus_1151	MTPAP	9028_5_3	trans	17:26694861	rs704	VTN	A	G	-0.169	0.03	1.9e-08	G	A	-0.493	0.016	2.3e-186	17:26694861	G	A	-0.493	0.016	2.3e-186	17:26694861	A	G	-0.169	0.03	1.9e-08	G	A	-0.493	0.016	2.3e-186	1.9e-08	1073	1.9e-196	0.00012	1.8e-195	0	1	high	0.999	high
Cardiometabolic	Systolic blood pressure	SBP	17	26194861	27194861	gwaslocus_1151	C2orf66	5677_15_3	trans	17:26694861	rs704	VTN	A	G	-0.169	0.03	1.9e-08	G	A	0.513	0.017	7.7e-186	17:26694861	G	A	0.513	0.017	7.7e-186	17:26694861	A	G	-0.169	0.03	1.9e-08	G	A	0.513	0.017	7.7e-186	1.9e-08	1073	8.7e-196	0.00012	8.3e-195	0	1	high	0.999	high
Cardiometabolic	Systolic blood pressure	SBP	17	26194861	27194861	gwaslocus_1151	CETN2	13078_3_3	trans	17:26694861	rs704	VTN	A	G	-0.169	0.03	1.9e-08	G	A	-0.513	0.017	7.9e-186	17:26694861	G	A	-0.513	0.017	7.9e-186	17:26694861	A	G	-0.169	0.03	1.9e-08	G	A	-0.513	0.017	7.9e-186	1.9e-08	1073	8.8e-196	0.00012	8.4e-195	0	1	high	0.999	high
Cardiometabolic	Systolic blood pressure	SBP	17	26194861	27194861	gwaslocus_1151	DIABLO	3122_6_2	trans	17:26694861	rs704	VTN	A	G	-0.169	0.03	1.9e-08	G	A	-0.486	0.016	1.9e-183	17:26694861	G	A	-0.486	0.016	1.9e-183	17:26694861	A	G	-0.169	0.03	1.9e-08	G	A	-0.486	0.016	1.9e-183	1.9e-08	1073	4.5e-193	0.00012	4.3e-192	0	1	high	0.999	high
Cardiometabolic	Systolic blood pressure	SBP	17	26194861	27194861	gwaslocus_1151	CTXN3	10467_58_3	trans	17:26694861	rs704	VTN	A	G	-0.169	0.03	1.9e-08	G	A	-0.507	0.017	1.4e-182	17:26694861	G	A	-0.507	0.017	1.4e-182	17:26694861	A	G	-0.169	0.03	1.9e-08	G	A	-0.507	0.017	1.4e-182	1.9e-08	1073	4.8e-192	0.00012	4.6e-191	0	1	high	0.999	high
Cardiometabolic	Systolic blood pressure	SBP	17	26194861	27194861	gwaslocus_1151	RFFL	14186_13_3	trans	17:26694861	rs704	VTN	A	G	-0.169	0.03	1.9e-08	G	A	-0.489	0.016	1.5e-180	17:26694861	G	A	-0.489	0.016	1.5e-180	17:26694861	A	G	-0.169	0.03	1.9e-08	G	A	-0.489	0.016	1.5e-180	1.9e-08	1073	1.1e-189	0.00012	1e-188	0	1	high	0.999	high
Cardiometabolic	Systolic blood pressure	SBP	17	26194861	27194861	gwaslocus_1151	IL5	3741_4_3	trans	17:26694861	rs704	VTN	A	G	-0.169	0.03	1.9e-08	G	A	0.496	0.017	7.4e-177	17:26694861	G	A	0.496	0.017	7.4e-177	17:26694861	A	G	-0.169	0.03	1.9e-08	G	A	0.496	0.017	7.4e-177	1.9e-08	1073	1.9e-185	0.00012	1.8e-184	0	1	high	0.999	high
Cardiometabolic	Systolic blood pressure	SBP	17	26194861	27194861	gwaslocus_1151	DSC1	10882_12_3	trans	17:26694861	rs704	VTN	A	G	-0.169	0.03	1.9e-08	G	A	0.466	0.016	1.1e-171	17:26694861	G	A	0.466	0.016	1.1e-171	17:26694861	A	G	-0.169	0.03	1.9e-08	G	A	0.466	0.016	1.1e-171	1.9e-08	1073	1.4e-179	0.00012	1.3e-178	0	1	high	0.999	high
Cardiometabolic	Systolic blood pressure	SBP	17	26194861	27194861	gwaslocus_1151	SLC3A1	9000_177_3	trans	17:26694861	rs704	VTN	A	G	-0.169	0.03	1.9e-08	G	A	-0.492	0.017	1.1e-171	17:26694861	G	A	-0.492	0.017	1.1e-171	17:26694861	A	G	-0.169	0.03	1.9e-08	G	A	-0.492	0.017	1.1e-171	1.9e-08	1073	1.6e-179	0.00012	1.5e-178	0	1	high	0.999	high
Cardiometabolic	Systolic blood pressure	SBP	17	26194861	27194861	gwaslocus_1151	SMAD3	10363_13_3	trans	17:26694861	rs704	VTN	A	G	-0.169	0.03	1.9e-08	G	A	0.472	0.016	1.5e-170	17:26694861	G	A	0.472	0.016	1.5e-170	17:26694861	A	G	-0.169	0.03	1.9e-08	G	A	0.472	0.016	1.5e-170	1.9e-08	1073	3e-178	0.00012	2.9e-177	0	1	high	0.999	high
Cardiometabolic	Systolic blood pressure	SBP	17	26194861	27194861	gwaslocus_1151	MGA	11587_5_3	trans	17:26694861	rs704	VTN	A	G	-0.169	0.03	1.9e-08	G	A	-0.483	0.017	4.6e-168	17:26694861	G	A	-0.483	0.017	4.6e-168	17:26694861	A	G	-0.169	0.03	1.9e-08	G	A	-0.483	0.017	4.6e-168	1.9e-08	1073	2e-175	0.00012	1.9e-174	0	1	high	0.999	high
Cardiometabolic	Systolic blood pressure	SBP	17	26194861	27194861	gwaslocus_1151	ESD	4984_83_1	trans	17:26694861	rs704	VTN	A	G	-0.169	0.03	1.9e-08	G	A	-0.492	0.017	3.2e-166	17:26694861	G	A	-0.492	0.017	3.2e-166	17:26694861	A	G	-0.169	0.03	1.9e-08	G	A	-0.492	0.017	3.2e-166	1.9e-08	1073	2.5e-173	0.00012	2.4e-172	0	1	high	0.999	high
Cardiometabolic	Systolic blood pressure	SBP	17	26194861	27194861	gwaslocus_1151	ECE1	3611_70_4	trans	17:26694861	rs704	VTN	A	G	-0.169	0.03	1.9e-08	G	A	0.455	0.016	9.8e-163	17:26694861	G	A	0.455	0.016	9.8e-163	17:26694861	A	G	-0.169	0.03	1.9e-08	G	A	0.455	0.016	9.8e-163	1.9e-08	1073	2.2e-169	0.00012	2.1e-168	0	1	high	0.999	high
Cardiometabolic	Systolic blood pressure	SBP	17	26194861	27194861	gwaslocus_1151	TPT1	14072_9_3	trans	17:26694861	rs704	VTN	A	G	-0.169	0.03	1.9e-08	G	A	-0.462	0.016	9.2e-162	17:26694861	G	A	-0.462	0.016	9.2e-162	17:26694861	A	G	-0.169	0.03	1.9e-08	G	A	-0.462	0.016	9.2e-162	1.9e-08	1073	2.8e-168	0.00012	2.7e-167	0	1	high	0.999	high
Cardiometabolic	Systolic blood pressure	SBP	17	26194861	27194861	gwaslocus_1151	COTL1	4905_63_1	trans	17:26694861	rs704	VTN	A	G	-0.169	0.03	1.9e-08	G	A	-0.46	0.016	3.5e-161	17:26694861	G	A	-0.46	0.016	3.5e-161	17:26694861	A	G	-0.169	0.03	1.9e-08	G	A	-0.46	0.016	3.5e-161	1.9e-08	1073	1.2e-167	0.00012	1.2e-166	0	1	high	0.999	high
Cardiometabolic	Systolic blood pressure	SBP	17	26194861	27194861	gwaslocus_1151	SH2D1A	4567_82_2	trans	17:26694861	rs704	VTN	A	G	-0.169	0.03	1.9e-08	G	A	0.466	0.017	4.7e-161	17:26694861	G	A	0.466	0.017	4.7e-161	17:26694861	A	G	-0.169	0.03	1.9e-08	G	A	0.466	0.017	4.7e-161	1.9e-08	1073	1.8e-167	0.00012	1.7e-166	0	1	high	0.999	high
Cardiometabolic	Systolic blood pressure	SBP	17	26194861	27194861	gwaslocus_1151	C1QTNF1	6304_8_3	trans	17:26694861	rs704	VTN	A	G	-0.169	0.03	1.9e-08	G	A	0.435	0.017	7.6e-143	17:26694861	G	A	0.435	0.017	7.6e-143	17:26694861	A	G	-0.169	0.03	1.9e-08	G	A	0.435	0.017	7.6e-143	1.9e-08	1073	4.7e-147	0.00012	4.5e-146	0	1	high	0.999	high
Cardiometabolic	Systolic blood pressure	SBP	17	26194861	27194861	gwaslocus_1151	ROCK2	13654_1_3	trans	17:26694861	rs704	VTN	A	G	-0.169	0.03	1.9e-08	G	A	0.463	0.018	1.6e-142	17:26694861	G	A	0.463	0.018	1.6e-142	17:26694861	A	G	-0.169	0.03	1.9e-08	G	A	0.463	0.018	1.6e-142	1.9e-08	1073	1.1e-146	0.00012	1e-145	0	1	high	0.999	high
Cardiometabolic	Systolic blood pressure	SBP	17	26194861	27194861	gwaslocus_1151	CDH3	2643_57_2	trans	17:26694861	rs704	VTN	A	G	-0.169	0.03	1.9e-08	G	A	-0.433	0.017	2.2e-138	17:26694861	G	A	-0.433	0.017	2.2e-138	17:26694861	A	G	-0.169	0.03	1.9e-08	G	A	-0.433	0.017	2.2e-138	1.9e-08	1073	4e-142	0.00012	3.9e-141	0	1	high	0.999	high
Cardiometabolic	Systolic blood pressure	SBP	17	26194861	27194861	gwaslocus_1151	TRIL	6527_1_3	trans	17:26694861	rs704	VTN	A	G	-0.169	0.03	1.9e-08	G	A	-0.453	0.018	4e-138	17:26694861	G	A	-0.453	0.018	4e-138	17:26694861	A	G	-0.169	0.03	1.9e-08	G	A	-0.453	0.018	4e-138	1.9e-08	1073	8.1e-142	0.00012	7.7e-141	0	1	high	0.999	high
Cardiometabolic	Systolic blood pressure	SBP	17	26194861	27194861	gwaslocus_1151	CDH12	10701_30_3	trans	17:26694861	rs704	VTN	A	G	-0.169	0.03	1.9e-08	G	A	0.421	0.017	3.1e-133	17:26694861	G	A	0.421	0.017	3.1e-133	17:26694861	A	G	-0.169	0.03	1.9e-08	G	A	0.421	0.017	3.1e-133	1.9e-08	1073	2.1e-136	0.00012	2e-135	0	1	high	0.999	high
Cardiometabolic	Systolic blood pressure	SBP	17	26194861	27194861	gwaslocus_1151	OLFM3	11143_32_3	trans	17:26694861	rs704	VTN	A	G	-0.169	0.03	1.9e-08	G	A	-0.422	0.017	1.1e-129	17:26694861	G	A	-0.422	0.017	1.1e-129	17:26694861	A	G	-0.169	0.03	1.9e-08	G	A	-0.422	0.017	1.1e-129	1.9e-08	1073	1.6e-132	0.00012	1.5e-131	0	1	high	0.999	high
Cardiometabolic	Systolic blood pressure	SBP	17	26194861	27194861	gwaslocus_1151	SLC22A16	9969_8_3	trans	17:26694861	rs704	VTN	A	G	-0.169	0.03	1.9e-08	G	A	0.432	0.017	2e-129	17:26694861	G	A	0.432	0.017	2e-129	17:26694861	A	G	-0.169	0.03	1.9e-08	G	A	0.432	0.017	2e-129	1.9e-08	1073	3.2e-132	0.00012	3.1e-131	0	1	high	0.999	high
Cardiometabolic	Systolic blood pressure	SBP	17	26194861	27194861	gwaslocus_1151	SPATA20	11117_2_3	trans	17:26694861	rs704	VTN	A	G	-0.169	0.03	1.9e-08	G	A	-0.432	0.018	1.4e-126	17:26694861	G	A	-0.432	0.018	1.4e-126	17:26694861	A	G	-0.169	0.03	1.9e-08	G	A	-0.432	0.018	1.4e-126	1.9e-08	1073	4.4e-129	0.00012	4.2e-128	0	1	high	0.999	high
Cardiometabolic	Systolic blood pressure	SBP	17	26194861	27194861	gwaslocus_1151	PXYLP1	6079_59_3	trans	17:26694861	rs704	VTN	A	G	-0.169	0.03	1.9e-08	G	A	-0.401	0.017	9.3e-124	17:26694861	G	A	-0.401	0.017	9.3e-124	17:26694861	A	G	-0.169	0.03	1.9e-08	G	A	-0.401	0.017	9.3e-124	1.9e-08	1073	5.2e-126	0.00012	5e-125	0	1	high	0.999	high
Cardiometabolic	Systolic blood pressure	SBP	17	26194861	27194861	gwaslocus_1151	MICALL2	12891_1_3	trans	17:26694861	rs704	VTN	A	G	-0.169	0.03	1.9e-08	G	A	-0.404	0.017	9.5e-124	17:26694861	G	A	-0.404	0.017	9.5e-124	17:26694861	A	G	-0.169	0.03	1.9e-08	G	A	-0.404	0.017	9.5e-124	1.9e-08	1073	5.1e-126	0.00012	4.9e-125	0	1	high	0.999	high
Cardiometabolic	Systolic blood pressure	SBP	17	26194861	27194861	gwaslocus_1151	GRP	8400_74_3	trans	17:26694861	rs704	VTN	A	G	-0.169	0.03	1.9e-08	G	A	0.427	0.018	8.5e-118	17:26694861	G	A	0.427	0.018	8.5e-118	17:26694861	A	G	-0.169	0.03	1.9e-08	G	A	0.427	0.018	8.5e-118	1.9e-08	1073	1.7e-119	0.00012	1.6e-118	0	1	high	0.999	high
Cardiometabolic	Systolic blood pressure	SBP	17	26194861	27194861	gwaslocus_1151	CDH6	3591_51_3	trans	17:26694861	rs704	VTN	A	G	-0.169	0.03	1.9e-08	G	A	0.393	0.017	9.2e-118	17:26694861	G	A	0.393	0.017	9.2e-118	17:26694861	A	G	-0.169	0.03	1.9e-08	G	A	0.393	0.017	9.2e-118	1.9e-08	1073	1.8e-119	0.00012	1.7e-118	0	1	high	0.999	high
Cardiometabolic	Systolic blood pressure	SBP	17	26194861	27194861	gwaslocus_1151	DMKN	5963_9_3	trans	17:26694861	rs704	VTN	A	G	-0.169	0.03	1.9e-08	G	A	-0.41	0.017	1.3e-115	17:26694861	G	A	-0.41	0.017	1.3e-115	17:26694861	A	G	-0.169	0.03	1.9e-08	G	A	-0.41	0.017	1.3e-115	1.9e-08	1073	3.9e-117	0.00012	3.7e-116	0	1	high	0.999	high
Cardiometabolic	Systolic blood pressure	SBP	17	26194861	27194861	gwaslocus_1151	MFAP4	5636_10_3	trans	17:26694861	rs704	VTN	A	G	-0.169	0.03	1.9e-08	G	A	0.4	0.017	4.6e-115	17:26694861	G	A	0.4	0.017	4.6e-115	17:26694861	A	G	-0.169	0.03	1.9e-08	G	A	0.4	0.017	4.6e-115	1.9e-08	1073	1.6e-116	0.00012	1.5e-115	0	1	high	0.999	high
Cardiometabolic	Systolic blood pressure	SBP	17	26194861	27194861	gwaslocus_1151	DDX23	13946_8_3	trans	17:26694861	rs704	VTN	A	G	-0.169	0.03	1.9e-08	G	A	-0.393	0.017	2.4e-114	17:26694861	G	A	-0.393	0.017	2.4e-114	17:26694861	A	G	-0.169	0.03	1.9e-08	G	A	-0.393	0.017	2.4e-114	1.9e-08	1073	9e-116	0.00012	8.6e-115	0	1	high	0.999	high
Cardiometabolic	Systolic blood pressure	SBP	17	26194861	27194861	gwaslocus_1151	CD34	9023_9_3	trans	17:26694861	rs704	VTN	A	G	-0.169	0.03	1.9e-08	G	A	-0.41	0.018	6.2e-114	17:26694861	G	A	-0.41	0.018	6.2e-114	17:26694861	A	G	-0.169	0.03	1.9e-08	G	A	-0.41	0.018	6.2e-114	1.9e-08	1073	2.6e-115	0.00012	2.5e-114	0	1	high	0.999	high
Cardiometabolic	Systolic blood pressure	SBP	17	26194861	27194861	gwaslocus_1151	FLT3	3437_80_3	trans	17:26694861	rs704	VTN	A	G	-0.169	0.03	1.9e-08	G	A	0.368	0.016	1.2e-113	17:26694861	G	A	0.368	0.016	1.2e-113	17:26694861	A	G	-0.169	0.03	1.9e-08	G	A	0.368	0.016	1.2e-113	1.9e-08	1073	5.1e-115	0.00012	4.9e-114	0	1	high	0.999	high
Cardiometabolic	Systolic blood pressure	SBP	17	26194861	27194861	gwaslocus_1151	HBZ	6919_3_3	trans	17:26694861	rs704	VTN	A	G	-0.169	0.03	1.9e-08	G	A	-0.386	0.017	4.2e-111	17:26694861	G	A	-0.386	0.017	4.2e-111	17:26694861	A	G	-0.169	0.03	1.9e-08	G	A	-0.386	0.017	4.2e-111	1.9e-08	1073	3e-112	0.00012	2.8e-111	0	1	high	0.999	high
Cardiometabolic	Systolic blood pressure	SBP	17	26194861	27194861	gwaslocus_1151	CNTNAP5	9044_1_3	trans	17:26694861	rs704	VTN	A	G	-0.169	0.03	1.9e-08	G	A	-0.402	0.018	2.5e-110	17:26694861	G	A	-0.402	0.018	2.5e-110	17:26694861	A	G	-0.169	0.03	1.9e-08	G	A	-0.402	0.018	2.5e-110	1.9e-08	1073	2.1e-111	0.00012	2e-110	0	1	high	0.999	high
Cardiometabolic	Systolic blood pressure	SBP	17	26194861	27194861	gwaslocus_1151	GCSH	10956_82_3	trans	17:26694861	rs704	VTN	A	G	-0.169	0.03	1.9e-08	G	A	-0.409	0.018	8.6e-110	17:26694861	G	A	-0.409	0.018	8.6e-110	17:26694861	A	G	-0.169	0.03	1.9e-08	G	A	-0.409	0.018	8.6e-110	1.9e-08	1073	8e-111	0.00012	7.6e-110	0	1	high	0.999	high
Cardiometabolic	Systolic blood pressure	SBP	17	26194861	27194861	gwaslocus_1151	UBXN4	9970_7_3	trans	17:26694861	rs704	VTN	A	G	-0.169	0.03	1.9e-08	G	A	0.399	0.018	4.4e-109	17:26694861	G	A	0.399	0.018	4.4e-109	17:26694861	A	G	-0.169	0.03	1.9e-08	G	A	0.399	0.018	4.4e-109	1.9e-08	1073	4.6e-110	0.00012	4.4e-109	0	1	high	0.999	high
Cardiometabolic	Systolic blood pressure	SBP	17	26194861	27194861	gwaslocus_1151	CLK2	11327_56_3	trans	17:26694861	rs704	VTN	A	G	-0.169	0.03	1.9e-08	G	A	-0.39	0.017	3.5e-108	17:26694861	G	A	-0.39	0.017	3.5e-108	17:26694861	A	G	-0.169	0.03	1.9e-08	G	A	-0.39	0.017	3.5e-108	1.9e-08	1073	4.4e-109	0.00012	4.2e-108	0	1	high	0.999	high
Cardiometabolic	Systolic blood pressure	SBP	17	26194861	27194861	gwaslocus_1151	STX1A	3766_51_4	trans	17:26694861	rs704	VTN	A	G	-0.169	0.03	1.9e-08	G	A	0.347	0.015	2.3e-107	17:26694861	G	A	0.347	0.015	2.3e-107	17:26694861	A	G	-0.169	0.03	1.9e-08	G	A	0.347	0.015	2.3e-107	1.9e-08	1073	3.2e-108	0.00012	3e-107	0	1	high	0.999	high
Cardiometabolic	Systolic blood pressure	SBP	17	26194861	27194861	gwaslocus_1151	RDH16	12881_17_3	trans	17:26694861	rs704	VTN	A	G	-0.169	0.03	1.9e-08	G	A	-0.389	0.017	3.7e-107	17:26694861	G	A	-0.389	0.017	3.7e-107	17:26694861	A	G	-0.169	0.03	1.9e-08	G	A	-0.389	0.017	3.7e-107	1.9e-08	1073	5.4e-108	0.00012	5.1e-107	0	1	high	0.999	high
Cardiometabolic	Systolic blood pressure	SBP	17	26194861	27194861	gwaslocus_1151	KLRC3	11571_75_3	trans	17:26694861	rs704	VTN	A	G	-0.169	0.03	1.9e-08	G	A	-0.374	0.017	8.3e-107	17:26694861	G	A	-0.374	0.017	8.3e-107	17:26694861	A	G	-0.169	0.03	1.9e-08	G	A	-0.374	0.017	8.3e-107	1.9e-08	1073	1.3e-107	0.00012	1.2e-106	0	1	high	0.999	high
Cardiometabolic	Systolic blood pressure	SBP	17	26194861	27194861	gwaslocus_1151	KLK15	6491_59_3	trans	17:26694861	rs704	VTN	A	G	-0.169	0.03	1.9e-08	G	A	0.372	0.017	3e-104	17:26694861	G	A	0.372	0.017	3e-104	17:26694861	A	G	-0.169	0.03	1.9e-08	G	A	0.372	0.017	3e-104	1.9e-08	1073	7.2e-105	0.00012	6.9e-104	0	1	high	0.999	high
Cardiometabolic	Systolic blood pressure	SBP	17	26194861	27194861	gwaslocus_1151	PNPLA2	9802_27_3	trans	17:26694861	rs704	VTN	A	G	-0.169	0.03	1.9e-08	G	A	-0.393	0.018	4.8e-104	17:26694861	G	A	-0.393	0.018	4.8e-104	17:26694861	A	G	-0.169	0.03	1.9e-08	G	A	-0.393	0.018	4.8e-104	1.9e-08	1073	1.2e-104	0.00012	1.2e-103	0	1	high	0.999	high
Cardiometabolic	Systolic blood pressure	SBP	17	26194861	27194861	gwaslocus_1151	MAP2K3	6151_18_3	trans	17:26694861	rs704	VTN	A	G	-0.169	0.03	1.9e-08	G	A	-0.376	0.017	1.8e-103	17:26694861	G	A	-0.376	0.017	1.8e-103	17:26694861	A	G	-0.169	0.03	1.9e-08	G	A	-0.376	0.017	1.8e-103	1.9e-08	1073	5e-104	0.00012	4.8e-103	0	1	high	0.999	high
Cardiometabolic	Systolic blood pressure	SBP	17	26194861	27194861	gwaslocus_1151	KIR2DL2	7773_20_3	trans	17:26694861	rs704	VTN	A	G	-0.169	0.03	1.9e-08	G	A	-0.372	0.017	2.8e-103	17:26694861	G	A	-0.372	0.017	2.8e-103	17:26694861	A	G	-0.169	0.03	1.9e-08	G	A	-0.372	0.017	2.8e-103	1.9e-08	1073	7.9e-104	0.00012	7.5e-103	0	1	high	0.999	high
Cardiometabolic	Systolic blood pressure	SBP	17	26194861	27194861	gwaslocus_1151	MSTN	12077_32_3	trans	17:26694861	rs704	VTN	A	G	-0.169	0.03	1.9e-08	G	A	0.371	0.017	5.3e-103	17:26694861	G	A	0.371	0.017	5.3e-103	17:26694861	A	G	-0.169	0.03	1.9e-08	G	A	0.371	0.017	5.3e-103	1.9e-08	1073	1.6e-103	0.00012	1.5e-102	0	1	high	0.999	high
Cardiometabolic	Systolic blood pressure	SBP	17	26194861	27194861	gwaslocus_1151	SPRN	13447_42_3	trans	17:26694861	rs704	VTN	A	G	-0.169	0.03	1.9e-08	G	A	-0.387	0.018	6.2e-103	17:26694861	G	A	-0.387	0.018	6.2e-103	17:26694861	A	G	-0.169	0.03	1.9e-08	G	A	-0.387	0.018	6.2e-103	1.9e-08	1073	1.9e-103	0.00012	1.8e-102	0	1	high	0.999	high
Cardiometabolic	Systolic blood pressure	SBP	17	26194861	27194861	gwaslocus_1151	WDR1	10723_41_3	trans	17:26694861	rs704	VTN	A	G	-0.169	0.03	1.9e-08	G	A	-0.362	0.016	1.3e-102	17:26694861	G	A	-0.362	0.016	1.3e-102	17:26694861	A	G	-0.169	0.03	1.9e-08	G	A	-0.362	0.016	1.3e-102	1.9e-08	1073	4.1e-103	0.00012	3.9e-102	0	1	high	0.999	high
Cardiometabolic	Systolic blood pressure	SBP	17	26194861	27194861	gwaslocus_1151	APOL1	9506_10_3	trans	17:26694861	rs704	VTN	A	G	-0.169	0.03	1.9e-08	G	A	-0.387	0.018	1.4e-102	17:26694861	G	A	-0.387	0.018	1.4e-102	17:26694861	A	G	-0.169	0.03	1.9e-08	G	A	-0.387	0.018	1.4e-102	1.9e-08	1073	4.6e-103	0.00012	4.4e-102	0	1	high	0.999	high
Cardiometabolic	Systolic blood pressure	SBP	17	26194861	27194861	gwaslocus_1151	LY96;TLR4	3647_49_4	trans	17:26694861	rs704	VTN	A	G	-0.169	0.03	1.9e-08	G	A	0.376	0.017	7.8e-100	17:26694861	G	A	0.376	0.017	7.8e-100	17:26694861	A	G	-0.169	0.03	1.9e-08	G	A	0.376	0.017	7.8e-100	1.9e-08	1073	4e-100	0.00012	3.8e-99	0	1	high	0.999	high
Cardiometabolic	Systolic blood pressure	SBP	17	26194861	27194861	gwaslocus_1151	MASP1	3605_77_4	trans	17:26694861	rs704	VTN	A	G	-0.169	0.03	1.9e-08	G	A	0.361	0.017	1.1e-98	17:26694861	G	A	0.361	0.017	1.1e-98	17:26694861	A	G	-0.169	0.03	1.9e-08	G	A	0.361	0.017	1.1e-98	1.9e-08	1073	6.5e-99	0.00012	6.2e-98	0	1	high	0.999	high
Cardiometabolic	Systolic blood pressure	SBP	17	26194861	27194861	gwaslocus_1151	KRTDAP	5739_75_3	trans	17:26694861	rs704	VTN	A	G	-0.169	0.03	1.9e-08	G	A	-0.363	0.017	2.9e-98	17:26694861	G	A	-0.363	0.017	2.9e-98	17:26694861	A	G	-0.169	0.03	1.9e-08	G	A	-0.363	0.017	2.9e-98	1.9e-08	1073	1.9e-98	0.00012	1.9e-97	0	1	high	0.999	high
Cardiometabolic	Systolic blood pressure	SBP	17	26194861	27194861	gwaslocus_1151	LMAN2	7638_30_3	trans	17:26694861	rs704	VTN	A	G	-0.169	0.03	1.9e-08	G	A	0.368	0.017	2e-97	17:26694861	G	A	0.368	0.017	2e-97	17:26694861	A	G	-0.169	0.03	1.9e-08	G	A	0.368	0.017	2e-97	1.9e-08	1073	1.5e-97	0.00012	1.5e-96	0	1	high	0.999	high
Cardiometabolic	Systolic blood pressure	SBP	17	26194861	27194861	gwaslocus_1151	RFESD	13603_7_3	trans	17:26694861	rs704	VTN	A	G	-0.169	0.03	1.9e-08	G	A	0.373	0.017	2.3e-97	17:26694861	G	A	0.373	0.017	2.3e-97	17:26694861	A	G	-0.169	0.03	1.9e-08	G	A	0.373	0.017	2.3e-97	1.9e-08	1073	1.7e-97	0.00012	1.7e-96	0	1	high	0.999	high
Cardiometabolic	Systolic blood pressure	SBP	17	26194861	27194861	gwaslocus_1151	MFF	11157_35_3	trans	17:26694861	rs704	VTN	A	G	-0.169	0.03	1.9e-08	G	A	-0.346	0.016	1.2e-96	17:26694861	G	A	-0.346	0.016	1.2e-96	17:26694861	A	G	-0.169	0.03	1.9e-08	G	A	-0.346	0.016	1.2e-96	1.9e-08	1073	1e-96	0.00012	9.6e-96	0	1	high	0.999	high
Cardiometabolic	Systolic blood pressure	SBP	17	26194861	27194861	gwaslocus_1151	GPR135	11465_4_3	trans	17:26694861	rs704	VTN	A	G	-0.169	0.03	1.9e-08	G	A	-0.37	0.018	9.2e-95	17:26694861	G	A	-0.37	0.018	9.2e-95	17:26694861	A	G	-0.169	0.03	1.9e-08	G	A	-0.37	0.018	9.2e-95	1.9e-08	1073	1e-94	0.00012	1e-93	0	1	high	0.999	high
Cardiometabolic	Systolic blood pressure	SBP	17	26194861	27194861	gwaslocus_1151	CNGA2	12872_35_3	trans	17:26694861	rs704	VTN	A	G	-0.169	0.03	1.9e-08	G	A	-0.371	0.018	2.8e-94	17:26694861	G	A	-0.371	0.018	2.8e-94	17:26694861	A	G	-0.169	0.03	1.9e-08	G	A	-0.371	0.018	2.8e-94	1.9e-08	1073	3.4e-94	0.00012	3.2e-93	0	1	high	0.999	high
Cardiometabolic	Systolic blood pressure	SBP	17	26194861	27194861	gwaslocus_1151	OCIAD1	3635_76_4	trans	17:26694861	rs704	VTN	A	G	-0.169	0.03	1.9e-08	G	A	0.354	0.017	6e-93	17:26694861	G	A	0.354	0.017	6e-93	17:26694861	A	G	-0.169	0.03	1.9e-08	G	A	0.354	0.017	6e-93	1.9e-08	1073	8.8e-93	0.00012	8.4e-92	0	1	high	0.999	high
Cardiometabolic	Systolic blood pressure	SBP	17	26194861	27194861	gwaslocus_1151	CREBBP	13614_6_3	trans	17:26694861	rs704	VTN	A	G	-0.169	0.03	1.9e-08	G	A	-0.334	0.016	1.1e-91	17:26694861	G	A	-0.334	0.016	1.1e-91	17:26694861	A	G	-0.169	0.03	1.9e-08	G	A	-0.334	0.016	1.1e-91	1.9e-08	1073	1.9e-91	0.00012	1.8e-90	0	1	high	0.999	high
Cardiometabolic	Systolic blood pressure	SBP	17	26194861	27194861	gwaslocus_1151	PIK3R1	8863_3_3	trans	17:26694861	rs704	VTN	A	G	-0.169	0.03	1.9e-08	G	A	0.374	0.018	1.4e-91	17:26694861	G	A	0.374	0.018	1.4e-91	17:26694861	A	G	-0.169	0.03	1.9e-08	G	A	0.374	0.018	1.4e-91	1.9e-08	1073	2.6e-91	0.00012	2.4e-90	0	1	high	0.999	high
Cardiometabolic	Systolic blood pressure	SBP	17	26194861	27194861	gwaslocus_1151	CLMP	9585_80_3	trans	17:26694861	rs704	VTN	A	G	-0.169	0.03	1.9e-08	G	A	-0.363	0.018	2.7e-91	17:26694861	G	A	-0.363	0.018	2.7e-91	17:26694861	A	G	-0.169	0.03	1.9e-08	G	A	-0.363	0.018	2.7e-91	1.9e-08	1073	5e-91	0.00012	4.8e-90	0	1	high	0.999	high
Cardiometabolic	Systolic blood pressure	SBP	17	26194861	27194861	gwaslocus_1151	AIFM1	9522_3_3	trans	17:26694861	rs704	VTN	A	G	-0.169	0.03	1.9e-08	G	A	-0.361	0.018	1.1e-90	17:26694861	G	A	-0.361	0.018	1.1e-90	17:26694861	A	G	-0.169	0.03	1.9e-08	G	A	-0.361	0.018	1.1e-90	1.9e-08	1073	2.3e-90	0.00012	2.2e-89	0	1	high	0.999	high
Cardiometabolic	Systolic blood pressure	SBP	17	26194861	27194861	gwaslocus_1151	BMP6	3736_60_3	trans	17:26694861	rs704	VTN	A	G	-0.169	0.03	1.9e-08	G	A	0.345	0.017	5.3e-90	17:26694861	G	A	0.345	0.017	5.3e-90	17:26694861	A	G	-0.169	0.03	1.9e-08	G	A	0.345	0.017	5.3e-90	1.9e-08	1073	1.2e-89	0.00012	1.1e-88	0	1	high	0.999	high
Cardiometabolic	Systolic blood pressure	SBP	17	26194861	27194861	gwaslocus_1151	CBLN1	9313_27_3	trans	17:26694861	rs704	VTN	A	G	-0.169	0.03	1.9e-08	G	A	0.354	0.017	3.4e-88	17:26694861	G	A	0.354	0.017	3.4e-88	17:26694861	A	G	-0.169	0.03	1.9e-08	G	A	0.354	0.017	3.4e-88	1.9e-08	1073	9.8e-88	0.00012	9.3e-87	0	1	high	0.999	high
Cardiometabolic	Systolic blood pressure	SBP	17	26194861	27194861	gwaslocus_1151	VWA2	7128_9_3	trans	17:26694861	rs704	VTN	A	G	-0.169	0.03	1.9e-08	G	A	0.367	0.018	7.1e-88	17:26694861	G	A	0.367	0.018	7.1e-88	17:26694861	A	G	-0.169	0.03	1.9e-08	G	A	0.367	0.018	7.1e-88	1.9e-08	1073	2.2e-87	0.00012	2.1e-86	0	1	high	0.999	high
Cardiometabolic	Systolic blood pressure	SBP	17	26194861	27194861	gwaslocus_1151	FAM3B	5618_50_3	trans	17:26694861	rs704	VTN	A	G	-0.169	0.03	1.9e-08	G	A	0.353	0.018	2.7e-87	17:26694861	G	A	0.353	0.018	2.7e-87	17:26694861	A	G	-0.169	0.03	1.9e-08	G	A	0.353	0.018	2.7e-87	1.9e-08	1073	8.7e-87	0.00012	8.3e-86	0	1	high	0.999	high
Cardiometabolic	Systolic blood pressure	SBP	17	26194861	27194861	gwaslocus_1151	DKKL1	3644_5_4	trans	17:26694861	rs704	VTN	A	G	-0.169	0.03	1.9e-08	G	A	0.346	0.017	5.6e-87	17:26694861	G	A	0.346	0.017	5.6e-87	17:26694861	A	G	-0.169	0.03	1.9e-08	G	A	0.346	0.017	5.6e-87	1.9e-08	1073	1.9e-86	0.00012	1.8e-85	0	1	high	0.999	high
Cardiometabolic	Systolic blood pressure	SBP	17	26194861	27194861	gwaslocus_1151	PFKFB3	12456_5_3	trans	17:26694861	rs704	VTN	A	G	-0.169	0.03	1.9e-08	G	A	-0.346	0.017	5e-85	17:26694861	G	A	-0.346	0.017	5e-85	17:26694861	A	G	-0.169	0.03	1.9e-08	G	A	-0.346	0.017	5e-85	1.9e-08	1073	2.2e-84	0.00012	2.1e-83	0	1	high	0.999	high
Cardiometabolic	Systolic blood pressure	SBP	17	26194861	27194861	gwaslocus_1151	EHD4	11421_10_3	trans	17:26694861	rs704	VTN	A	G	-0.169	0.03	1.9e-08	G	A	0.34	0.017	1.5e-83	17:26694861	G	A	0.34	0.017	1.5e-83	17:26694861	A	G	-0.169	0.03	1.9e-08	G	A	0.34	0.017	1.5e-83	1.9e-08	1073	8.1e-83	0.00012	7.7e-82	0	1	high	0.999	high
Cardiometabolic	Systolic blood pressure	SBP	17	26194861	27194861	gwaslocus_1151	PKD2	13486_9_3	trans	17:26694861	rs704	VTN	A	G	-0.169	0.03	1.9e-08	G	A	0.322	0.016	3.1e-83	17:26694861	G	A	0.322	0.016	3.1e-83	17:26694861	A	G	-0.169	0.03	1.9e-08	G	A	0.322	0.016	3.1e-83	1.9e-08	1073	1.7e-82	0.00012	1.6e-81	0	1	high	0.999	high
Cardiometabolic	Systolic blood pressure	SBP	17	26194861	27194861	gwaslocus_1151	TNFRSF11A	5424_55_3	trans	17:26694861	rs704	VTN	A	G	-0.169	0.03	1.9e-08	G	A	0.338	0.017	3.3e-83	17:26694861	G	A	0.338	0.017	3.3e-83	17:26694861	A	G	-0.169	0.03	1.9e-08	G	A	0.338	0.017	3.3e-83	1.9e-08	1073	1.8e-82	0.00012	1.8e-81	0	1	high	0.999	high
Cardiometabolic	Systolic blood pressure	SBP	17	26194861	27194861	gwaslocus_1151	MOB1A	12426_19_3	trans	17:26694861	rs704	VTN	A	G	-0.169	0.03	1.9e-08	G	A	0.343	0.018	4.5e-82	17:26694861	G	A	0.343	0.018	4.5e-82	17:26694861	A	G	-0.169	0.03	1.9e-08	G	A	0.343	0.018	4.5e-82	1.9e-08	1073	2.9e-81	0.00012	2.8e-80	0	1	high	0.999	high
Cardiometabolic	Systolic blood pressure	SBP	17	26194861	27194861	gwaslocus_1151	NAB1	13933_276_3	trans	17:26694861	rs704	VTN	A	G	-0.169	0.03	1.9e-08	G	A	0.346	0.018	1e-81	17:26694861	G	A	0.346	0.018	1e-81	17:26694861	A	G	-0.169	0.03	1.9e-08	G	A	0.346	0.018	1e-81	1.9e-08	1073	6.9e-81	0.00012	6.6e-80	0	1	high	0.999	high
Cardiometabolic	Systolic blood pressure	SBP	17	26194861	27194861	gwaslocus_1151	GPC1	8697_38_3	trans	17:26694861	rs704	VTN	A	G	-0.169	0.03	1.9e-08	G	A	-0.34	0.018	3.3e-81	17:26694861	G	A	-0.34	0.018	3.3e-81	17:26694861	A	G	-0.169	0.03	1.9e-08	G	A	-0.34	0.018	3.3e-81	1.9e-08	1073	2.3e-80	0.00012	2.2e-79	0	1	high	0.999	high
Cardiometabolic	Systolic blood pressure	SBP	17	26194861	27194861	gwaslocus_1151	DYRK3	4359_87_1	trans	17:26694861	rs704	VTN	A	G	-0.169	0.03	1.9e-08	G	A	0.329	0.017	3.4e-81	17:26694861	G	A	0.329	0.017	3.4e-81	17:26694861	A	G	-0.169	0.03	1.9e-08	G	A	0.329	0.017	3.4e-81	1.9e-08	1073	2.4e-80	0.00012	2.3e-79	0	1	high	0.999	high
Cardiometabolic	Systolic blood pressure	SBP	17	26194861	27194861	gwaslocus_1151	GALNT2	5764_4_3	trans	17:26694861	rs704	VTN	A	G	-0.169	0.03	1.9e-08	G	A	0.334	0.017	6.8e-81	17:26694861	G	A	0.334	0.017	6.8e-81	17:26694861	A	G	-0.169	0.03	1.9e-08	G	A	0.334	0.017	6.8e-81	1.9e-08	1073	5e-80	0.00012	4.8e-79	0	1	high	0.999	high
Cardiometabolic	Systolic blood pressure	SBP	17	26194861	27194861	gwaslocus_1151	LDOC1	8378_3_4	trans	17:26694861	rs704	VTN	A	G	-0.169	0.03	1.9e-08	G	A	-0.329	0.017	7.9e-80	17:26694861	G	A	-0.329	0.017	7.9e-80	17:26694861	A	G	-0.169	0.03	1.9e-08	G	A	-0.329	0.017	7.9e-80	1.9e-08	1073	6.6e-79	0.00012	6.3e-78	0	1	high	0.999	high
Cardiometabolic	Systolic blood pressure	SBP	17	26194861	27194861	gwaslocus_1151	CSNK2B	11330_15_3	trans	17:26694861	rs704	VTN	A	G	-0.169	0.03	1.9e-08	G	A	0.335	0.017	1.1e-79	17:26694861	G	A	0.335	0.017	1.1e-79	17:26694861	A	G	-0.169	0.03	1.9e-08	G	A	0.335	0.017	1.1e-79	1.9e-08	1073	9.2e-79	0.00012	8.8e-78	0	1	high	0.999	high
Cardiometabolic	Systolic blood pressure	SBP	17	26194861	27194861	gwaslocus_1151	SH2D3C	12704_26_3	trans	17:26694861	rs704	VTN	A	G	-0.169	0.03	1.9e-08	G	A	-0.335	0.017	1.5e-79	17:26694861	G	A	-0.335	0.017	1.5e-79	17:26694861	A	G	-0.169	0.03	1.9e-08	G	A	-0.335	0.017	1.5e-79	1.9e-08	1073	1.3e-78	0.00012	1.2e-77	0	1	high	0.999	high
Cardiometabolic	Systolic blood pressure	SBP	17	26194861	27194861	gwaslocus_1151	LIPN	8097_77_3	trans	17:26694861	rs704	VTN	A	G	-0.169	0.03	1.9e-08	G	A	-0.325	0.017	1.7e-79	17:26694861	G	A	-0.325	0.017	1.7e-79	17:26694861	A	G	-0.169	0.03	1.9e-08	G	A	-0.325	0.017	1.7e-79	1.9e-08	1073	1.5e-78	0.00012	1.4e-77	0	1	high	0.999	high
Cardiometabolic	Systolic blood pressure	SBP	17	26194861	27194861	gwaslocus_1151	MPP6	13490_1_3	trans	17:26694861	rs704	VTN	A	G	-0.169	0.03	1.9e-08	G	A	-0.332	0.017	5.9e-79	17:26694861	G	A	-0.332	0.017	5.9e-79	17:26694861	A	G	-0.169	0.03	1.9e-08	G	A	-0.332	0.017	5.9e-79	1.9e-08	1073	5.4e-78	0.00012	5.2e-77	0	1	high	0.999	high
Cardiometabolic	Systolic blood pressure	SBP	17	26194861	27194861	gwaslocus_1151	RASA1	5481_16_3	trans	17:26694861	rs704	VTN	A	G	-0.169	0.03	1.9e-08	G	A	-0.336	0.018	9.9e-79	17:26694861	G	A	-0.336	0.018	9.9e-79	17:26694861	A	G	-0.169	0.03	1.9e-08	G	A	-0.336	0.018	9.9e-79	1.9e-08	1073	9.4e-78	0.00012	9e-77	0	1	high	0.999	high
Cardiometabolic	Systolic blood pressure	SBP	17	26194861	27194861	gwaslocus_1151	RNF8	14663_44_3	trans	17:26694861	rs704	VTN	A	G	-0.169	0.03	1.9e-08	G	A	-0.325	0.017	1.3e-78	17:26694861	G	A	-0.325	0.017	1.3e-78	17:26694861	A	G	-0.169	0.03	1.9e-08	G	A	-0.325	0.017	1.3e-78	1.9e-08	1073	1.3e-77	0.00012	1.2e-76	0	1	high	0.999	high
Cardiometabolic	Systolic blood pressure	SBP	17	26194861	27194861	gwaslocus_1151	MAN2B2	9251_28_3	trans	17:26694861	rs704	VTN	A	G	-0.169	0.03	1.9e-08	G	A	0.321	0.017	1.6e-78	17:26694861	G	A	0.321	0.017	1.6e-78	17:26694861	A	G	-0.169	0.03	1.9e-08	G	A	0.321	0.017	1.6e-78	1.9e-08	1073	1.6e-77	0.00012	1.5e-76	0	1	high	0.999	high
Cardiometabolic	Systolic blood pressure	SBP	17	26194861	27194861	gwaslocus_1151	SLC5A5	12826_5_3	trans	17:26694861	rs704	VTN	A	G	-0.169	0.03	1.9e-08	G	A	0.35	0.018	7.3e-78	17:26694861	G	A	0.35	0.018	7.3e-78	17:26694861	A	G	-0.169	0.03	1.9e-08	G	A	0.35	0.018	7.3e-78	1.9e-08	1073	7.8e-77	0.00012	7.4e-76	0	1	high	0.999	high
Cardiometabolic	Systolic blood pressure	SBP	17	26194861	27194861	gwaslocus_1151	EPHB4	3612_6_4	trans	17:26694861	rs704	VTN	A	G	-0.169	0.03	1.9e-08	G	A	0.314	0.017	1.1e-77	17:26694861	G	A	0.314	0.017	1.1e-77	17:26694861	A	G	-0.169	0.03	1.9e-08	G	A	0.314	0.017	1.1e-77	1.9e-08	1073	1.2e-76	0.00012	1.2e-75	0	1	high	0.999	high
Cardiometabolic	Systolic blood pressure	SBP	17	26194861	27194861	gwaslocus_1151	ZFYVE27	13432_9_3	trans	17:26694861	rs704	VTN	A	G	-0.169	0.03	1.9e-08	G	A	-0.342	0.018	6.2e-77	17:26694861	G	A	-0.342	0.018	6.2e-77	17:26694861	A	G	-0.169	0.03	1.9e-08	G	A	-0.342	0.018	6.2e-77	1.9e-08	1073	7.3e-76	0.00012	7e-75	0	1	high	0.999	high
Cardiometabolic	Systolic blood pressure	SBP	17	26194861	27194861	gwaslocus_1151	ACP2	9237_54_3	trans	17:26694861	rs704	VTN	A	G	-0.169	0.03	1.9e-08	G	A	-0.334	0.018	2.5e-75	17:26694861	G	A	-0.334	0.018	2.5e-75	17:26694861	A	G	-0.169	0.03	1.9e-08	G	A	-0.334	0.018	2.5e-75	1.9e-08	1073	3.5e-74	0.00012	3.3e-73	0	1	high	0.999	high
Cardiometabolic	Systolic blood pressure	SBP	17	26194861	27194861	gwaslocus_1151	METTL1	12514_16_3	trans	17:26694861	rs704	VTN	A	G	-0.169	0.03	1.9e-08	G	A	-0.334	0.018	2.9e-75	17:26694861	G	A	-0.334	0.018	2.9e-75	17:26694861	A	G	-0.169	0.03	1.9e-08	G	A	-0.334	0.018	2.9e-75	1.9e-08	1073	4.1e-74	0.00012	3.9e-73	0	1	high	0.999	high
Cardiometabolic	Systolic blood pressure	SBP	17	26194861	27194861	gwaslocus_1151	NCMAP	14614_41_3	trans	17:26694861	rs704	VTN	A	G	-0.169	0.03	1.9e-08	G	A	0.318	0.017	1.4e-74	17:26694861	G	A	0.318	0.017	1.4e-74	17:26694861	A	G	-0.169	0.03	1.9e-08	G	A	0.318	0.017	1.4e-74	1.9e-08	1073	2.1e-73	0.00012	2e-72	0	1	high	0.999	high
Cardiometabolic	Systolic blood pressure	SBP	17	26194861	27194861	gwaslocus_1151	WNT3A	13236_25_3	trans	17:26694861	rs704	VTN	A	G	-0.169	0.03	1.9e-08	G	A	0.314	0.017	5e-74	17:26694861	G	A	0.314	0.017	5e-74	17:26694861	A	G	-0.169	0.03	1.9e-08	G	A	0.314	0.017	5e-74	1.9e-08	1073	8e-73	0.00012	7.7e-72	0	1	high	0.999	high
Cardiometabolic	Systolic blood pressure	SBP	17	26194861	27194861	gwaslocus_1151	TRABD	11262_39_3	trans	17:26694861	rs704	VTN	A	G	-0.169	0.03	1.9e-08	G	A	-0.334	0.018	8e-74	17:26694861	G	A	-0.334	0.018	8e-74	17:26694861	A	G	-0.169	0.03	1.9e-08	G	A	-0.334	0.018	8e-74	1.9e-08	1073	1.3e-72	0.00012	1.3e-71	0	1	high	0.999	high
Cardiometabolic	Systolic blood pressure	SBP	17	26194861	27194861	gwaslocus_1151	CMPK1	4786_58_3	trans	17:26694861	rs704	VTN	A	G	-0.169	0.03	1.9e-08	G	A	0.312	0.017	4e-73	17:26694861	G	A	0.312	0.017	4e-73	17:26694861	A	G	-0.169	0.03	1.9e-08	G	A	0.312	0.017	4e-73	1.9e-08	1073	7e-72	0.00012	6.7e-71	0	1	high	0.999	high
Cardiometabolic	Systolic blood pressure	SBP	17	26194861	27194861	gwaslocus_1151	LRP1B	11275_94_3	trans	17:26694861	rs704	VTN	A	G	-0.169	0.03	1.9e-08	G	A	-0.324	0.018	1.8e-72	17:26694861	G	A	-0.324	0.018	1.8e-72	17:26694861	A	G	-0.169	0.03	1.9e-08	G	A	-0.324	0.018	1.8e-72	1.9e-08	1073	3.4e-71	0.00012	3.3e-70	0	1	high	0.999	high
Cardiometabolic	Systolic blood pressure	SBP	17	26194861	27194861	gwaslocus_1151	THRA	12527_50_3	trans	17:26694861	rs704	VTN	A	G	-0.169	0.03	1.9e-08	G	A	-0.294	0.016	2.5e-72	17:26694861	G	A	-0.294	0.016	2.5e-72	17:26694861	A	G	-0.169	0.03	1.9e-08	G	A	-0.294	0.016	2.5e-72	1.9e-08	1073	4.6e-71	0.00012	4.4e-70	0	1	high	0.999	high
Cardiometabolic	Systolic blood pressure	SBP	17	26194861	27194861	gwaslocus_1151	ABL2	5261_13_3	trans	17:26694861	rs704	VTN	A	G	-0.169	0.03	1.9e-08	G	A	0.313	0.017	2.8e-72	17:26694861	G	A	0.313	0.017	2.8e-72	17:26694861	A	G	-0.169	0.03	1.9e-08	G	A	0.313	0.017	2.8e-72	1.9e-08	1073	5.3e-71	0.00012	5.1e-70	0	1	high	0.999	high
Cardiometabolic	Systolic blood pressure	SBP	17	26194861	27194861	gwaslocus_1151	DNAJB14	8037_53_3	trans	17:26694861	rs704	VTN	A	G	-0.169	0.03	1.9e-08	G	A	-0.311	0.017	4.3e-72	17:26694861	G	A	-0.311	0.017	4.3e-72	17:26694861	A	G	-0.169	0.03	1.9e-08	G	A	-0.311	0.017	4.3e-72	1.9e-08	1073	8.3e-71	0.00012	8e-70	0	1	high	0.999	high
Cardiometabolic	Systolic blood pressure	SBP	17	26194861	27194861	gwaslocus_1151	STK17B	5249_31_3	trans	17:26694861	rs704	VTN	A	G	-0.169	0.03	1.9e-08	G	A	0.306	0.017	1.4e-71	17:26694861	G	A	0.306	0.017	1.4e-71	17:26694861	A	G	-0.169	0.03	1.9e-08	G	A	0.306	0.017	1.4e-71	1.9e-08	1073	2.8e-70	0.00012	2.6e-69	0	1	high	0.999	high
Cardiometabolic	Systolic blood pressure	SBP	17	26194861	27194861	gwaslocus_1151	FBXL4	9951_36_3	trans	17:26694861	rs704	VTN	A	G	-0.169	0.03	1.9e-08	G	A	-0.318	0.018	3.7e-71	17:26694861	G	A	-0.318	0.018	3.7e-71	17:26694861	A	G	-0.169	0.03	1.9e-08	G	A	-0.318	0.018	3.7e-71	1.9e-08	1073	7.9e-70	0.00012	7.5e-69	0	1	high	0.999	high
Cardiometabolic	Systolic blood pressure	SBP	17	26194861	27194861	gwaslocus_1151	ARFIP1	13488_3_3	trans	17:26694861	rs704	VTN	A	G	-0.169	0.03	1.9e-08	G	A	0.295	0.016	4e-71	17:26694861	G	A	0.295	0.016	4e-71	17:26694861	A	G	-0.169	0.03	1.9e-08	G	A	0.295	0.016	4e-71	1.9e-08	1073	8.4e-70	0.00012	8e-69	0	1	high	0.999	high
Cardiometabolic	Systolic blood pressure	SBP	17	26194861	27194861	gwaslocus_1151	C5orf63	13378_80_3	trans	17:26694861	rs704	VTN	A	G	-0.169	0.03	1.9e-08	G	A	0.304	0.017	6.1e-71	17:26694861	G	A	0.304	0.017	6.1e-71	17:26694861	A	G	-0.169	0.03	1.9e-08	G	A	0.304	0.017	6.1e-71	1.9e-08	1073	1.3e-69	0.00012	1.3e-68	0	1	high	0.999	high
Cardiometabolic	Systolic blood pressure	SBP	17	26194861	27194861	gwaslocus_1151	NRSN1	11654_77_3	trans	17:26694861	rs704	VTN	A	G	-0.169	0.03	1.9e-08	G	A	-0.326	0.018	2.4e-70	17:26694861	G	A	-0.326	0.018	2.4e-70	17:26694861	A	G	-0.169	0.03	1.9e-08	G	A	-0.326	0.018	2.4e-70	1.9e-08	1073	5.6e-69	0.00012	5.4e-68	0	1	high	0.999	high
Cardiometabolic	Systolic blood pressure	SBP	17	26194861	27194861	gwaslocus_1151	GRB14	13628_58_3	trans	17:26694861	rs704	VTN	A	G	-0.169	0.03	1.9e-08	G	A	-0.307	0.017	2.6e-70	17:26694861	G	A	-0.307	0.017	2.6e-70	17:26694861	A	G	-0.169	0.03	1.9e-08	G	A	-0.307	0.017	2.6e-70	1.9e-08	1073	6.1e-69	0.00012	5.8e-68	0	1	high	0.999	high
Cardiometabolic	Systolic blood pressure	SBP	17	26194861	27194861	gwaslocus_1151	JAK2	11816_84_3	trans	17:26694861	rs704	VTN	A	G	-0.169	0.03	1.9e-08	G	A	-0.319	0.018	3.6e-70	17:26694861	G	A	-0.319	0.018	3.6e-70	17:26694861	A	G	-0.169	0.03	1.9e-08	G	A	-0.319	0.018	3.6e-70	1.9e-08	1073	8.3e-69	0.00012	8e-68	0	1	high	0.999	high
Cardiometabolic	Systolic blood pressure	SBP	17	26194861	27194861	gwaslocus_1151	POFUT2	6042_52_3	trans	17:26694861	rs704	VTN	A	G	-0.169	0.03	1.9e-08	G	A	0.311	0.017	1.1e-69	17:26694861	G	A	0.311	0.017	1.1e-69	17:26694861	A	G	-0.169	0.03	1.9e-08	G	A	0.311	0.017	1.1e-69	1.9e-08	1073	2.7e-68	0.00012	2.6e-67	0	1	high	0.999	high
Cardiometabolic	Systolic blood pressure	SBP	17	26194861	27194861	gwaslocus_1151	LOC652493	6561_77_3	trans	17:26694861	rs704	VTN	A	G	-0.169	0.03	1.9e-08	G	A	-0.312	0.017	1.3e-69	17:26694861	G	A	-0.312	0.017	1.3e-69	17:26694861	A	G	-0.169	0.03	1.9e-08	G	A	-0.312	0.017	1.3e-69	1.9e-08	1073	3.2e-68	0.00012	3e-67	0	1	high	0.999	high
Cardiometabolic	Systolic blood pressure	SBP	17	26194861	27194861	gwaslocus_1151	UGT2A2	8907_11_3	trans	17:26694861	rs704	VTN	A	G	-0.169	0.03	1.9e-08	G	A	-0.311	0.017	4.9e-69	17:26694861	G	A	-0.311	0.017	4.9e-69	17:26694861	A	G	-0.169	0.03	1.9e-08	G	A	-0.311	0.017	4.9e-69	1.9e-08	1073	1.3e-67	0.00012	1.2e-66	0	1	high	0.999	high
Cardiometabolic	Systolic blood pressure	SBP	17	26194861	27194861	gwaslocus_1151	SFN	4829_43_6	trans	17:26694861	rs704	VTN	A	G	-0.169	0.03	1.9e-08	G	A	0.306	0.017	3.6e-68	17:26694861	G	A	0.306	0.017	3.6e-68	17:26694861	A	G	-0.169	0.03	1.9e-08	G	A	0.306	0.017	3.6e-68	1.9e-08	1073	1e-66	0.00012	9.6e-66	0	1	high	0.999	high
Cardiometabolic	Systolic blood pressure	SBP	17	26194861	27194861	gwaslocus_1151	RAB18	12945_33_3	trans	17:26694861	rs704	VTN	A	G	-0.169	0.03	1.9e-08	G	A	-0.254	0.014	6.5e-68	17:26694861	G	A	-0.254	0.014	6.5e-68	17:26694861	A	G	-0.169	0.03	1.9e-08	G	A	-0.254	0.014	6.5e-68	1.9e-08	1073	1.9e-66	0.00012	1.8e-65	0	1	high	0.999	high
Cardiometabolic	Systolic blood pressure	SBP	17	26194861	27194861	gwaslocus_1151	STK16	3471_49_1	trans	17:26694861	rs704	VTN	A	G	-0.169	0.03	1.9e-08	G	A	-0.285	0.016	1.2e-67	17:26694861	G	A	-0.285	0.016	1.2e-67	17:26694861	A	G	-0.169	0.03	1.9e-08	G	A	-0.285	0.016	1.2e-67	1.9e-08	1073	3.4e-66	0.00012	3.3e-65	0	1	high	0.999	high
Cardiometabolic	Systolic blood pressure	SBP	17	26194861	27194861	gwaslocus_1151	PPP3R1	3657_74_3	trans	17:26694861	rs704	VTN	A	G	-0.169	0.03	1.9e-08	G	A	0.307	0.018	1e-66	17:26694861	G	A	0.307	0.018	1e-66	17:26694861	A	G	-0.169	0.03	1.9e-08	G	A	0.307	0.018	1e-66	1.9e-08	1073	3.3e-65	0.00012	3.2e-64	0	1	high	0.999	high
Cardiometabolic	Systolic blood pressure	SBP	17	26194861	27194861	gwaslocus_1151	TP53	6152_111_3	trans	17:26694861	rs704	VTN	A	G	-0.169	0.03	1.9e-08	G	A	-0.297	0.017	3e-66	17:26694861	G	A	-0.297	0.017	3e-66	17:26694861	A	G	-0.169	0.03	1.9e-08	G	A	-0.297	0.017	3e-66	1.9e-08	1073	1e-64	0.00012	9.6e-64	0	1	high	0.999	high
Cardiometabolic	Systolic blood pressure	SBP	17	26194861	27194861	gwaslocus_1151	SIRT2	5030_52_1	trans	17:26694861	rs704	VTN	A	G	-0.169	0.03	1.9e-08	G	A	-0.306	0.018	9.3e-66	17:26694861	G	A	-0.306	0.018	9.3e-66	17:26694861	A	G	-0.169	0.03	1.9e-08	G	A	-0.306	0.018	9.3e-66	1.9e-08	1073	3.3e-64	0.00012	3.1e-63	0	1	high	0.999	high
Cardiometabolic	Systolic blood pressure	SBP	17	26194861	27194861	gwaslocus_1151	ARHGEF7	13932_45_3	trans	17:26694861	rs704	VTN	A	G	-0.169	0.03	1.9e-08	G	A	-0.284	0.016	1.5e-65	17:26694861	G	A	-0.284	0.016	1.5e-65	17:26694861	A	G	-0.169	0.03	1.9e-08	G	A	-0.284	0.016	1.5e-65	1.9e-08	1073	5.4e-64	0.00012	5.1e-63	0	1	high	0.999	high
Cardiometabolic	Systolic blood pressure	SBP	17	26194861	27194861	gwaslocus_1151	EQTN	11162_37_3	trans	17:26694861	rs704	VTN	A	G	-0.169	0.03	1.9e-08	G	A	0.309	0.018	1.3e-64	17:26694861	G	A	0.309	0.018	1.3e-64	17:26694861	A	G	-0.169	0.03	1.9e-08	G	A	0.309	0.018	1.3e-64	1.9e-08	1073	4.9e-63	0.00012	4.7e-62	0	1	high	0.999	high
Cardiometabolic	Systolic blood pressure	SBP	17	26194861	27194861	gwaslocus_1151	RAD51D	12554_10_3	trans	17:26694861	rs704	VTN	A	G	-0.169	0.03	1.9e-08	G	A	0.3	0.017	1.8e-64	17:26694861	G	A	0.3	0.017	1.8e-64	17:26694861	A	G	-0.169	0.03	1.9e-08	G	A	0.3	0.017	1.8e-64	1.9e-08	1073	6.9e-63	0.00012	6.6e-62	0	1	high	0.999	high
Cardiometabolic	Systolic blood pressure	SBP	17	26194861	27194861	gwaslocus_1151	HSD17B1	4708_3_2	trans	17:26694861	rs704	VTN	A	G	-0.169	0.03	1.9e-08	G	A	0.296	0.017	2.6e-64	17:26694861	G	A	0.296	0.017	2.6e-64	17:26694861	A	G	-0.169	0.03	1.9e-08	G	A	0.296	0.017	2.6e-64	1.9e-08	1073	1e-62	0.00012	9.9e-62	0	1	high	0.999	high
Cardiometabolic	Systolic blood pressure	SBP	17	26194861	27194861	gwaslocus_1151	IL10RA	10344_334_3	trans	17:26694861	rs704	VTN	A	G	-0.169	0.03	1.9e-08	G	A	-0.305	0.018	5.6e-64	17:26694861	G	A	-0.305	0.018	5.6e-64	17:26694861	A	G	-0.169	0.03	1.9e-08	G	A	-0.305	0.018	5.6e-64	1.9e-08	1073	2.3e-62	0.00012	2.2e-61	0	1	high	0.999	high
Cardiometabolic	Systolic blood pressure	SBP	17	26194861	27194861	gwaslocus_1151	DNAJB9	11214_40_3	trans	17:26694861	rs704	VTN	A	G	-0.169	0.03	1.9e-08	G	A	-0.309	0.018	7.7e-64	17:26694861	G	A	-0.309	0.018	7.7e-64	17:26694861	A	G	-0.169	0.03	1.9e-08	G	A	-0.309	0.018	7.7e-64	1.9e-08	1073	3.2e-62	0.00012	3e-61	0	1	high	0.999	high
Cardiometabolic	Systolic blood pressure	SBP	17	26194861	27194861	gwaslocus_1151	ADCYAP1	4594_22_2	trans	17:26694861	rs704	VTN	A	G	-0.169	0.03	1.9e-08	G	A	0.272	0.016	1.4e-63	17:26694861	G	A	0.272	0.016	1.4e-63	17:26694861	A	G	-0.169	0.03	1.9e-08	G	A	0.272	0.016	1.4e-63	1.9e-08	1073	5.7e-62	0.00012	5.4e-61	0	1	high	0.999	high
Cardiometabolic	Systolic blood pressure	SBP	17	26194861	27194861	gwaslocus_1151	TWF1	12871_10_3	trans	17:26694861	rs704	VTN	A	G	-0.169	0.03	1.9e-08	G	A	0.309	0.018	2.5e-63	17:26694861	G	A	0.309	0.018	2.5e-63	17:26694861	A	G	-0.169	0.03	1.9e-08	G	A	0.309	0.018	2.5e-63	1.9e-08	1073	1.1e-61	0.00012	1e-60	0	1	high	0.999	high
Cardiometabolic	Systolic blood pressure	SBP	17	26194861	27194861	gwaslocus_1151	GSTM3	9748_31_3	trans	17:26694861	rs704	VTN	A	G	-0.169	0.03	1.9e-08	G	A	0.31	0.018	4.3e-63	17:26694861	G	A	0.31	0.018	4.3e-63	17:26694861	A	G	-0.169	0.03	1.9e-08	G	A	0.31	0.018	4.3e-63	1.9e-08	1073	1.9e-61	0.00012	1.8e-60	0	1	high	0.999	high
Cardiometabolic	Systolic blood pressure	SBP	17	26194861	27194861	gwaslocus_1151	PRSS27	3624_3_4	trans	17:26694861	rs704	VTN	A	G	-0.169	0.03	1.9e-08	G	A	0.289	0.017	6.8e-63	17:26694861	G	A	0.289	0.017	6.8e-63	17:26694861	A	G	-0.169	0.03	1.9e-08	G	A	0.289	0.017	6.8e-63	1.9e-08	1073	3e-61	0.00012	2.9e-60	0	1	high	0.999	high
Cardiometabolic	Systolic blood pressure	SBP	17	26194861	27194861	gwaslocus_1151	TNNT2	5315_22_3	trans	17:26694861	rs704	VTN	A	G	-0.169	0.03	1.9e-08	G	A	0.292	0.017	7.4e-63	17:26694861	G	A	0.292	0.017	7.4e-63	17:26694861	A	G	-0.169	0.03	1.9e-08	G	A	0.292	0.017	7.4e-63	1.9e-08	1073	3.3e-61	0.00012	3.1e-60	0	1	high	0.999	high
Cardiometabolic	Systolic blood pressure	SBP	17	26194861	27194861	gwaslocus_1151	LY6G6C	6256_9_3	trans	17:26694861	rs704	VTN	A	G	-0.169	0.03	1.9e-08	G	A	0.3	0.018	1.6e-62	17:26694861	G	A	0.3	0.018	1.6e-62	17:26694861	A	G	-0.169	0.03	1.9e-08	G	A	0.3	0.018	1.6e-62	1.9e-08	1073	7.4e-61	0.00012	7.1e-60	0	1	high	0.999	high
Cardiometabolic	Systolic blood pressure	SBP	17	26194861	27194861	gwaslocus_1151	CDH11	7763_25_3	trans	17:26694861	rs704	VTN	A	G	-0.169	0.03	1.9e-08	G	A	-0.281	0.017	1.8e-62	17:26694861	G	A	-0.281	0.017	1.8e-62	17:26694861	A	G	-0.169	0.03	1.9e-08	G	A	-0.281	0.017	1.8e-62	1.9e-08	1073	8.1e-61	0.00012	7.7e-60	0	1	high	0.999	high
Cardiometabolic	Systolic blood pressure	SBP	17	26194861	27194861	gwaslocus_1151	KIF1C	9899_28_3	trans	17:26694861	rs704	VTN	A	G	-0.169	0.03	1.9e-08	G	A	-0.308	0.018	1.8e-62	17:26694861	G	A	-0.308	0.018	1.8e-62	17:26694861	A	G	-0.169	0.03	1.9e-08	G	A	-0.308	0.018	1.8e-62	1.9e-08	1073	8.3e-61	0.00012	7.9e-60	0	1	high	0.999	high
Cardiometabolic	Systolic blood pressure	SBP	17	26194861	27194861	gwaslocus_1151	CDC42BPB	3629_60_4	trans	17:26694861	rs704	VTN	A	G	-0.169	0.03	1.9e-08	G	A	0.289	0.017	3.4e-62	17:26694861	G	A	0.289	0.017	3.4e-62	17:26694861	A	G	-0.169	0.03	1.9e-08	G	A	0.289	0.017	3.4e-62	1.9e-08	1073	1.6e-60	0.00012	1.5e-59	0	1	high	0.999	high
Cardiometabolic	Systolic blood pressure	SBP	17	26194861	27194861	gwaslocus_1151	NAT1	12632_14_3	trans	17:26694861	rs704	VTN	A	G	-0.169	0.03	1.9e-08	G	A	-0.292	0.017	6e-62	17:26694861	G	A	-0.292	0.017	6e-62	17:26694861	A	G	-0.169	0.03	1.9e-08	G	A	-0.292	0.017	6e-62	1.9e-08	1073	2.9e-60	0.00012	2.8e-59	0	1	high	0.999	high
Cardiometabolic	Systolic blood pressure	SBP	17	26194861	27194861	gwaslocus_1151	CD96	9735_44_3	trans	17:26694861	rs704	VTN	A	G	-0.169	0.03	1.9e-08	G	A	-0.292	0.017	2.1e-61	17:26694861	G	A	-0.292	0.017	2.1e-61	17:26694861	A	G	-0.169	0.03	1.9e-08	G	A	-0.292	0.017	2.1e-61	1.9e-08	1073	1e-59	0.00012	9.9e-59	0	1	high	0.999	high
Cardiometabolic	Systolic blood pressure	SBP	17	26194861	27194861	gwaslocus_1151	DEF6	14090_23_3	trans	17:26694861	rs704	VTN	A	G	-0.169	0.03	1.9e-08	G	A	0.294	0.018	2.3e-61	17:26694861	G	A	0.294	0.018	2.3e-61	17:26694861	A	G	-0.169	0.03	1.9e-08	G	A	0.294	0.018	2.3e-61	1.9e-08	1073	1.1e-59	0.00012	1.1e-58	0	1	high	0.999	high
Cardiometabolic	Systolic blood pressure	SBP	17	26194861	27194861	gwaslocus_1151	CABP7	7104_71_3	trans	17:26694861	rs704	VTN	A	G	-0.169	0.03	1.9e-08	G	A	-0.304	0.018	2.9e-61	17:26694861	G	A	-0.304	0.018	2.9e-61	17:26694861	A	G	-0.169	0.03	1.9e-08	G	A	-0.304	0.018	2.9e-61	1.9e-08	1073	1.5e-59	0.00012	1.4e-58	0	1	high	0.999	high
Cardiometabolic	Systolic blood pressure	SBP	17	26194861	27194861	gwaslocus_1151	NHLRC3	9087_8_3	trans	17:26694861	rs704	VTN	A	G	-0.169	0.03	1.9e-08	G	A	0.298	0.018	3.7e-61	17:26694861	G	A	0.298	0.018	3.7e-61	17:26694861	A	G	-0.169	0.03	1.9e-08	G	A	0.298	0.018	3.7e-61	1.9e-08	1073	1.9e-59	0.00012	1.8e-58	0	1	high	0.999	high
Cardiometabolic	Systolic blood pressure	SBP	17	26194861	27194861	gwaslocus_1151	PCDHB14	10715_5_3	trans	17:26694861	rs704	VTN	A	G	-0.169	0.03	1.9e-08	G	A	-0.291	0.017	5.7e-61	17:26694861	G	A	-0.291	0.017	5.7e-61	17:26694861	A	G	-0.169	0.03	1.9e-08	G	A	-0.291	0.017	5.7e-61	1.9e-08	1073	2.9e-59	0.00012	2.8e-58	0	1	high	0.999	high
Cardiometabolic	Systolic blood pressure	SBP	17	26194861	27194861	gwaslocus_1151	SEC11C	10658_28_3	trans	17:26694861	rs704	VTN	A	G	-0.169	0.03	1.9e-08	G	A	-0.289	0.017	8.4e-61	17:26694861	G	A	-0.289	0.017	8.4e-61	17:26694861	A	G	-0.169	0.03	1.9e-08	G	A	-0.289	0.017	8.4e-61	1.9e-08	1073	4.4e-59	0.00012	4.2e-58	0	1	high	0.999	high
Cardiometabolic	Systolic blood pressure	SBP	17	26194861	27194861	gwaslocus_1151	AIF1	2849_49_1	trans	17:26694861	rs704	VTN	A	G	-0.169	0.03	1.9e-08	G	A	-0.265	0.016	1.1e-60	17:26694861	G	A	-0.265	0.016	1.1e-60	17:26694861	A	G	-0.169	0.03	1.9e-08	G	A	-0.265	0.016	1.1e-60	1.9e-08	1073	5.8e-59	0.00012	5.5e-58	0	1	high	0.999	high
Cardiometabolic	Systolic blood pressure	SBP	17	26194861	27194861	gwaslocus_1151	TAGLN2	11636_33_3	trans	17:26694861	rs704	VTN	A	G	-0.169	0.03	1.9e-08	G	A	-0.304	0.018	1.9e-60	17:26694861	G	A	-0.304	0.018	1.9e-60	17:26694861	A	G	-0.169	0.03	1.9e-08	G	A	-0.304	0.018	1.9e-60	1.9e-08	1073	1e-58	0.00012	9.6e-58	0	1	high	0.999	high
Cardiometabolic	Systolic blood pressure	SBP	17	26194861	27194861	gwaslocus_1151	ROR1	13400_13_3	trans	17:26694861	rs704	VTN	A	G	-0.169	0.03	1.9e-08	G	A	0.295	0.018	1.6e-59	17:26694861	G	A	0.295	0.018	1.6e-59	17:26694861	A	G	-0.169	0.03	1.9e-08	G	A	0.295	0.018	1.6e-59	1.9e-08	1073	9.1e-58	0.00012	8.7e-57	0	1	high	0.999	high
Cardiometabolic	Systolic blood pressure	SBP	17	26194861	27194861	gwaslocus_1151	FOLR3	5624_66_3	trans	17:26694861	rs704	VTN	A	G	-0.169	0.03	1.9e-08	G	A	-0.304	0.018	1.6e-59	17:26694861	G	A	-0.304	0.018	1.6e-59	17:26694861	A	G	-0.169	0.03	1.9e-08	G	A	-0.304	0.018	1.6e-59	1.9e-08	1073	9.3e-58	0.00012	8.9e-57	0	1	high	0.999	high
Cardiometabolic	Systolic blood pressure	SBP	17	26194861	27194861	gwaslocus_1151	CDH15	11215_6_3	trans	17:26694861	rs704	VTN	A	G	-0.169	0.03	1.9e-08	G	A	0.28	0.017	4.5e-59	17:26694861	G	A	0.28	0.017	4.5e-59	17:26694861	A	G	-0.169	0.03	1.9e-08	G	A	0.28	0.017	4.5e-59	1.9e-08	1073	2.6e-57	0.00012	2.5e-56	0	1	high	0.999	high
Cardiometabolic	Systolic blood pressure	SBP	17	26194861	27194861	gwaslocus_1151	APBB1	12822_34_3	trans	17:26694861	rs704	VTN	A	G	-0.169	0.03	1.9e-08	G	A	-0.271	0.017	1.1e-58	17:26694861	G	A	-0.271	0.017	1.1e-58	17:26694861	A	G	-0.169	0.03	1.9e-08	G	A	-0.271	0.017	1.1e-58	1.9e-08	1073	6.9e-57	0.00012	6.6e-56	0	1	high	0.999	high
Cardiometabolic	Systolic blood pressure	SBP	17	26194861	27194861	gwaslocus_1151	MPZL2	9372_157_3	trans	17:26694861	rs704	VTN	A	G	-0.169	0.03	1.9e-08	G	A	0.286	0.018	1.2e-58	17:26694861	G	A	0.286	0.018	1.2e-58	17:26694861	A	G	-0.169	0.03	1.9e-08	G	A	0.286	0.018	1.2e-58	1.9e-08	1073	7.4e-57	0.00012	7e-56	0	1	high	0.999	high
Cardiometabolic	Systolic blood pressure	SBP	17	26194861	27194861	gwaslocus_1151	C1QBP	4967_1_1	trans	17:26694861	rs704	VTN	A	G	-0.169	0.03	1.9e-08	G	A	-0.26	0.016	5.5e-58	17:26694861	G	A	-0.26	0.016	5.5e-58	17:26694861	A	G	-0.169	0.03	1.9e-08	G	A	-0.26	0.016	5.5e-58	1.9e-08	1073	3.5e-56	0.00012	3.4e-55	0	1	high	0.999	high
Cardiometabolic	Systolic blood pressure	SBP	17	26194861	27194861	gwaslocus_1151	COX7A1	8390_25_3	trans	17:26694861	rs704	VTN	A	G	-0.169	0.03	1.9e-08	G	A	0.293	0.018	6.4e-58	17:26694861	G	A	0.293	0.018	6.4e-58	17:26694861	A	G	-0.169	0.03	1.9e-08	G	A	0.293	0.018	6.4e-58	1.9e-08	1073	4.1e-56	0.00012	4e-55	0	1	high	0.999	high
Cardiometabolic	Systolic blood pressure	SBP	17	26194861	27194861	gwaslocus_1151	CLEC4G	10781_19_3	trans	17:26694861	rs704	VTN	A	G	-0.169	0.03	1.9e-08	G	A	-0.29	0.018	9.5e-58	17:26694861	G	A	-0.29	0.018	9.5e-58	17:26694861	A	G	-0.169	0.03	1.9e-08	G	A	-0.29	0.018	9.5e-58	1.9e-08	1073	6.2e-56	0.00012	5.9e-55	0	1	high	0.999	high
Cardiometabolic	Systolic blood pressure	SBP	17	26194861	27194861	gwaslocus_1151	PKN1	12562_1_3	trans	17:26694861	rs704	VTN	A	G	-0.169	0.03	1.9e-08	G	A	-0.289	0.018	1.5e-57	17:26694861	G	A	-0.289	0.018	1.5e-57	17:26694861	A	G	-0.169	0.03	1.9e-08	G	A	-0.289	0.018	1.5e-57	1.9e-08	1073	9.9e-56	0.00012	9.5e-55	0	1	high	0.999	high
Cardiometabolic	Systolic blood pressure	SBP	17	26194861	27194861	gwaslocus_1151	CD34	11285_8_3	trans	17:26694861	rs704	VTN	A	G	-0.169	0.03	1.9e-08	G	A	-0.281	0.017	1.7e-57	17:26694861	G	A	-0.281	0.017	1.7e-57	17:26694861	A	G	-0.169	0.03	1.9e-08	G	A	-0.281	0.017	1.7e-57	1.9e-08	1073	1.1e-55	0.00012	1.1e-54	0	1	high	0.999	high
Cardiometabolic	Systolic blood pressure	SBP	17	26194861	27194861	gwaslocus_1151	CLEC12B	10837_131_3	trans	17:26694861	rs704	VTN	A	G	-0.169	0.03	1.9e-08	G	A	-0.286	0.018	4.1e-57	17:26694861	G	A	-0.286	0.018	4.1e-57	17:26694861	A	G	-0.169	0.03	1.9e-08	G	A	-0.286	0.018	4.1e-57	1.9e-08	1073	2.8e-55	0.00012	2.7e-54	0	1	high	0.999	high
Cardiometabolic	Systolic blood pressure	SBP	17	26194861	27194861	gwaslocus_1151	NPIPB3	9954_2_3	trans	17:26694861	rs704	VTN	A	G	-0.169	0.03	1.9e-08	G	A	-0.281	0.017	4.4e-57	17:26694861	G	A	-0.281	0.017	4.4e-57	17:26694861	A	G	-0.169	0.03	1.9e-08	G	A	-0.281	0.017	4.4e-57	1.9e-08	1073	3e-55	0.00012	2.9e-54	0	1	high	0.999	high
Cardiometabolic	Systolic blood pressure	SBP	17	26194861	27194861	gwaslocus_1151	RIC3	11228_37_3	trans	17:26694861	rs704	VTN	A	G	-0.169	0.03	1.9e-08	G	A	-0.285	0.018	7.5e-57	17:26694861	G	A	-0.285	0.018	7.5e-57	17:26694861	A	G	-0.169	0.03	1.9e-08	G	A	-0.285	0.018	7.5e-57	1.9e-08	1073	5.2e-55	0.00012	4.9e-54	0	1	high	0.999	high
Cardiometabolic	Systolic blood pressure	SBP	17	26194861	27194861	gwaslocus_1151	CDH15	5410_53_3	trans	17:26694861	rs704	VTN	A	G	-0.169	0.03	1.9e-08	G	A	0.268	0.017	1.3e-56	17:26694861	G	A	0.268	0.017	1.3e-56	17:26694861	A	G	-0.169	0.03	1.9e-08	G	A	0.268	0.017	1.3e-56	1.9e-08	1073	9.1e-55	0.00012	8.7e-54	0	1	high	0.999	high
Cardiometabolic	Systolic blood pressure	SBP	17	26194861	27194861	gwaslocus_1151	ICOSLG	5061_27_3	trans	17:26694861	rs704	VTN	A	G	-0.169	0.03	1.9e-08	G	A	-0.287	0.018	2.3e-56	17:26694861	G	A	-0.287	0.018	2.3e-56	17:26694861	A	G	-0.169	0.03	1.9e-08	G	A	-0.287	0.018	2.3e-56	1.9e-08	1073	1.6e-54	0.00012	1.6e-53	0	1	high	0.999	high
Cardiometabolic	Systolic blood pressure	SBP	17	26194861	27194861	gwaslocus_1151	LRPPRC	10696_217_3	trans	17:26694861	rs704	VTN	A	G	-0.169	0.03	1.9e-08	G	A	-0.287	0.018	4.4e-56	17:26694861	G	A	-0.287	0.018	4.4e-56	17:26694861	A	G	-0.169	0.03	1.9e-08	G	A	-0.287	0.018	4.4e-56	1.9e-08	1073	3.2e-54	0.00012	3e-53	0	1	high	0.999	high
Cardiometabolic	Systolic blood pressure	SBP	17	26194861	27194861	gwaslocus_1151	PDIA3	4719_58_2	trans	17:26694861	rs704	VTN	A	G	-0.169	0.03	1.9e-08	G	A	0.272	0.017	3.7e-55	17:26694861	G	A	0.272	0.017	3.7e-55	17:26694861	A	G	-0.169	0.03	1.9e-08	G	A	0.272	0.017	3.7e-55	1.9e-08	1073	2.8e-53	0.00012	2.7e-52	0	1	high	0.999	high
Cardiometabolic	Systolic blood pressure	SBP	17	26194861	27194861	gwaslocus_1151	CCNB1IP1	9728_4_3	trans	17:26694861	rs704	VTN	A	G	-0.169	0.03	1.9e-08	G	A	0.282	0.018	5.5e-55	17:26694861	G	A	0.282	0.018	5.5e-55	17:26694861	A	G	-0.169	0.03	1.9e-08	G	A	0.282	0.018	5.5e-55	1.9e-08	1073	4.3e-53	0.00012	4.1e-52	0	1	high	0.999	high
Cardiometabolic	Systolic blood pressure	SBP	17	26194861	27194861	gwaslocus_1151	NDC80	12730_3_3	trans	17:26694861	rs704	VTN	A	G	-0.169	0.03	1.9e-08	G	A	-0.268	0.017	5.6e-55	17:26694861	G	A	-0.268	0.017	5.6e-55	17:26694861	A	G	-0.169	0.03	1.9e-08	G	A	-0.268	0.017	5.6e-55	1.9e-08	1073	4.4e-53	0.00013	4.2e-52	0	1	high	0.999	high
Cardiometabolic	Systolic blood pressure	SBP	17	26194861	27194861	gwaslocus_1151	PDE2A	5246_64_3	trans	17:26694861	rs704	VTN	A	G	-0.169	0.03	1.9e-08	G	A	0.279	0.018	7.6e-55	17:26694861	G	A	0.279	0.018	7.6e-55	17:26694861	A	G	-0.169	0.03	1.9e-08	G	A	0.279	0.018	7.6e-55	1.9e-08	1073	6e-53	0.00012	5.7e-52	0	1	high	0.999	high
Cardiometabolic	Systolic blood pressure	SBP	17	26194861	27194861	gwaslocus_1151	TAGLN2	9201_13_3	trans	17:26694861	rs704	VTN	A	G	-0.169	0.03	1.9e-08	G	A	-0.273	0.017	1.8e-54	17:26694861	G	A	-0.273	0.017	1.8e-54	17:26694861	A	G	-0.169	0.03	1.9e-08	G	A	-0.273	0.017	1.8e-54	1.9e-08	1073	1.4e-52	0.00012	1.4e-51	0	1	high	0.999	high
Cardiometabolic	Systolic blood pressure	SBP	17	26194861	27194861	gwaslocus_1151	PCYOX1L	5599_88_3	trans	17:26694861	rs704	VTN	A	G	-0.169	0.03	1.9e-08	G	A	-0.239	0.015	2.3e-54	17:26694861	G	A	-0.239	0.015	2.3e-54	17:26694861	A	G	-0.169	0.03	1.9e-08	G	A	-0.239	0.015	2.3e-54	1.9e-08	1073	1.8e-52	0.00012	1.8e-51	0	1	high	0.999	high
Cardiometabolic	Systolic blood pressure	SBP	17	26194861	27194861	gwaslocus_1151	LGMN	3622_33_4	trans	17:26694861	rs704	VTN	A	G	-0.169	0.03	1.9e-08	G	A	0.266	0.017	3.2e-54	17:26694861	G	A	0.266	0.017	3.2e-54	17:26694861	A	G	-0.169	0.03	1.9e-08	G	A	0.266	0.017	3.2e-54	1.9e-08	1073	2.6e-52	0.00012	2.5e-51	0	1	high	0.999	high
Cardiometabolic	Systolic blood pressure	SBP	17	26194861	27194861	gwaslocus_1151	SFRP2	7751_121_3	trans	17:26694861	rs704	VTN	A	G	-0.169	0.03	1.9e-08	G	A	-0.267	0.017	6.7e-54	17:26694861	G	A	-0.267	0.017	6.7e-54	17:26694861	A	G	-0.169	0.03	1.9e-08	G	A	-0.267	0.017	6.7e-54	1.9e-08	1073	5.6e-52	0.00012	5.3e-51	0	1	high	0.999	high
Cardiometabolic	Systolic blood pressure	SBP	17	26194861	27194861	gwaslocus_1151	ST14	10927_65_3	trans	17:26694861	rs704	VTN	A	G	-0.169	0.03	1.9e-08	G	A	-0.258	0.017	8.8e-54	17:26694861	G	A	-0.258	0.017	8.8e-54	17:26694861	A	G	-0.169	0.03	1.9e-08	G	A	-0.258	0.017	8.8e-54	1.9e-08	1073	7.3e-52	0.00012	7e-51	0	1	high	0.999	high
Cardiometabolic	Systolic blood pressure	SBP	17	26194861	27194861	gwaslocus_1151	DNAJC4	8653_132_3	trans	17:26694861	rs704	VTN	A	G	-0.169	0.03	1.9e-08	G	A	-0.266	0.017	1.2e-53	17:26694861	G	A	-0.266	0.017	1.2e-53	17:26694861	A	G	-0.169	0.03	1.9e-08	G	A	-0.266	0.017	1.2e-53	1.9e-08	1073	1e-51	0.00012	9.6e-51	0	1	high	0.999	high
Cardiometabolic	Systolic blood pressure	SBP	17	26194861	27194861	gwaslocus_1151	GCK	12960_9_3	trans	17:26694861	rs704	VTN	A	G	-0.169	0.03	1.9e-08	G	A	-0.276	0.018	1.6e-53	17:26694861	G	A	-0.276	0.018	1.6e-53	17:26694861	A	G	-0.169	0.03	1.9e-08	G	A	-0.276	0.018	1.6e-53	1.9e-08	1073	1.3e-51	0.00012	1.3e-50	0	1	high	0.999	high
Cardiometabolic	Systolic blood pressure	SBP	17	26194861	27194861	gwaslocus_1151	CDCP1	8589_13_3	trans	17:26694861	rs704	VTN	A	G	-0.169	0.03	1.9e-08	G	A	0.266	0.017	1e-52	17:26694861	G	A	0.266	0.017	1e-52	17:26694861	A	G	-0.169	0.03	1.9e-08	G	A	0.266	0.017	1e-52	1.9e-08	1073	9.1e-51	0.00012	8.7e-50	0	1	high	0.999	high
Cardiometabolic	Systolic blood pressure	SBP	17	26194861	27194861	gwaslocus_1151	VPS29	14318_1_3	trans	17:26694861	rs704	VTN	A	G	-0.169	0.03	1.9e-08	G	A	-0.253	0.017	6.4e-52	17:26694861	G	A	-0.253	0.017	6.4e-52	17:26694861	A	G	-0.169	0.03	1.9e-08	G	A	-0.253	0.017	6.4e-52	1.9e-08	1073	6e-50	0.00012	5.7e-49	0	1	high	0.999	high
Cardiometabolic	Systolic blood pressure	SBP	17	26194861	27194861	gwaslocus_1151	ENAH	9757_29_3	trans	17:26694861	rs704	VTN	A	G	-0.169	0.03	1.9e-08	G	A	0.274	0.018	2.2e-51	17:26694861	G	A	0.274	0.018	2.2e-51	17:26694861	A	G	-0.169	0.03	1.9e-08	G	A	0.274	0.018	2.2e-51	1.9e-08	1073	2.1e-49	0.00012	2e-48	0	1	high	0.999	high
Cardiometabolic	Systolic blood pressure	SBP	17	26194861	27194861	gwaslocus_1151	USP21	12681_63_3	trans	17:26694861	rs704	VTN	A	G	-0.169	0.03	1.9e-08	G	A	-0.261	0.017	2.7e-51	17:26694861	G	A	-0.261	0.017	2.7e-51	17:26694861	A	G	-0.169	0.03	1.9e-08	G	A	-0.261	0.017	2.7e-51	1.9e-08	1073	2.6e-49	0.00012	2.5e-48	0	1	high	0.999	high
Cardiometabolic	Systolic blood pressure	SBP	17	26194861	27194861	gwaslocus_1151	CD47	6653_58_3	trans	17:26694861	rs704	VTN	A	G	-0.169	0.03	1.9e-08	G	A	0.252	0.017	5.9e-51	17:26694861	G	A	0.252	0.017	5.9e-51	17:26694861	A	G	-0.169	0.03	1.9e-08	G	A	0.252	0.017	5.9e-51	1.9e-08	1073	5.7e-49	0.00012	5.5e-48	0	1	high	0.999	high
Cardiometabolic	Systolic blood pressure	SBP	17	26194861	27194861	gwaslocus_1151	DDX46	14216_35_3	trans	17:26694861	rs704	VTN	A	G	-0.169	0.03	1.9e-08	G	A	-0.268	0.018	6e-51	17:26694861	G	A	-0.268	0.018	6e-51	17:26694861	A	G	-0.169	0.03	1.9e-08	G	A	-0.268	0.018	6e-51	1.9e-08	1073	5.9e-49	0.00012	5.7e-48	0	1	high	0.999	high
Cardiometabolic	Systolic blood pressure	SBP	17	26194861	27194861	gwaslocus_1151	EMILIN3	9991_112_3	trans	17:26694861	rs704	VTN	A	G	-0.169	0.03	1.9e-08	G	A	0.271	0.018	3.3e-50	17:26694861	G	A	0.271	0.018	3.3e-50	17:26694861	A	G	-0.169	0.03	1.9e-08	G	A	0.271	0.018	3.3e-50	1.9e-08	1073	3.3e-48	0.00012	3.2e-47	0	1	high	0.999	high
Cardiometabolic	Systolic blood pressure	SBP	17	26194861	27194861	gwaslocus_1151	FCRL2	8085_10_3	trans	17:26694861	rs704	VTN	A	G	-0.169	0.03	1.9e-08	G	A	0.277	0.018	5.8e-50	17:26694861	G	A	0.277	0.018	5.8e-50	17:26694861	A	G	-0.169	0.03	1.9e-08	G	A	0.277	0.018	5.8e-50	1.9e-08	1073	6e-48	0.00012	5.7e-47	0	1	high	0.999	high
Cardiometabolic	Systolic blood pressure	SBP	17	26194861	27194861	gwaslocus_1151	HCAR2	13495_48_3	trans	17:26694861	rs704	VTN	A	G	-0.169	0.03	1.9e-08	G	A	0.271	0.018	1.2e-49	17:26694861	G	A	0.271	0.018	1.2e-49	17:26694861	A	G	-0.169	0.03	1.9e-08	G	A	0.271	0.018	1.2e-49	1.9e-08	1073	1.2e-47	0.00012	1.2e-46	0	1	high	0.999	high
Cardiometabolic	Systolic blood pressure	SBP	17	26194861	27194861	gwaslocus_1151	CD99L2	10539_30_3	trans	17:26694861	rs704	VTN	A	G	-0.169	0.03	1.9e-08	G	A	-0.244	0.016	2.4e-49	17:26694861	G	A	-0.244	0.016	2.4e-49	17:26694861	A	G	-0.169	0.03	1.9e-08	G	A	-0.244	0.016	2.4e-49	1.9e-08	1073	2.5e-47	0.00012	2.4e-46	0	1	high	0.999	high
Cardiometabolic	Systolic blood pressure	SBP	17	26194861	27194861	gwaslocus_1151	MT1F	10416_79_3	trans	17:26694861	rs704	VTN	A	G	-0.169	0.03	1.9e-08	G	A	-0.257	0.017	2.6e-49	17:26694861	G	A	-0.257	0.017	2.6e-49	17:26694861	A	G	-0.169	0.03	1.9e-08	G	A	-0.257	0.017	2.6e-49	1.9e-08	1073	2.8e-47	0.00012	2.6e-46	0	1	high	0.999	high
Cardiometabolic	Systolic blood pressure	SBP	17	26194861	27194861	gwaslocus_1151	ADI1	12457_10_3	trans	17:26694861	rs704	VTN	A	G	-0.169	0.03	1.9e-08	G	A	-0.256	0.017	5.1e-49	17:26694861	G	A	-0.256	0.017	5.1e-49	17:26694861	A	G	-0.169	0.03	1.9e-08	G	A	-0.256	0.017	5.1e-49	1.9e-08	1073	5.5e-47	0.00012	5.2e-46	0	1	high	0.999	high
Cardiometabolic	Systolic blood pressure	SBP	17	26194861	27194861	gwaslocus_1151	ASGR1	5452_71_3	trans	17:26694861	rs704	VTN	A	G	-0.169	0.03	1.9e-08	G	A	0.257	0.017	1.4e-48	17:26694861	G	A	0.257	0.017	1.4e-48	17:26694861	A	G	-0.169	0.03	1.9e-08	G	A	0.257	0.017	1.4e-48	1.9e-08	1073	1.5e-46	0.00012	1.5e-45	0	1	high	0.999	high
Cardiometabolic	Systolic blood pressure	SBP	17	26194861	27194861	gwaslocus_1151	PRLR	5114_65_3	trans	17:26694861	rs704	VTN	A	G	-0.169	0.03	1.9e-08	G	A	-0.255	0.017	1.4e-48	17:26694861	G	A	-0.255	0.017	1.4e-48	17:26694861	A	G	-0.169	0.03	1.9e-08	G	A	-0.255	0.017	1.4e-48	1.9e-08	1073	1.6e-46	0.00012	1.5e-45	0	1	high	0.999	high
Cardiometabolic	Systolic blood pressure	SBP	17	26194861	27194861	gwaslocus_1151	PTPRH	11222_62_3	trans	17:26694861	rs704	VTN	A	G	-0.169	0.03	1.9e-08	G	A	0.265	0.018	1.7e-48	17:26694861	G	A	0.265	0.018	1.7e-48	17:26694861	A	G	-0.169	0.03	1.9e-08	G	A	0.265	0.018	1.7e-48	1.9e-08	1073	1.9e-46	0.00012	1.9e-45	0	1	high	0.999	high
Cardiometabolic	Systolic blood pressure	SBP	17	26194861	27194861	gwaslocus_1151	DCUN1D5	8760_10_3	trans	17:26694861	rs704	VTN	A	G	-0.169	0.03	1.9e-08	G	A	-0.246	0.017	2.2e-48	17:26694861	G	A	-0.246	0.017	2.2e-48	17:26694861	A	G	-0.169	0.03	1.9e-08	G	A	-0.246	0.017	2.2e-48	1.9e-08	1073	2.4e-46	0.00012	2.3e-45	0	1	high	0.999	high
Cardiometabolic	Systolic blood pressure	SBP	17	26194861	27194861	gwaslocus_1151	UBE3A	11226_16_3	trans	17:26694861	rs704	VTN	A	G	-0.169	0.03	1.9e-08	G	A	-0.256	0.017	3.4e-48	17:26694861	G	A	-0.256	0.017	3.4e-48	17:26694861	A	G	-0.169	0.03	1.9e-08	G	A	-0.256	0.017	3.4e-48	1.9e-08	1073	3.8e-46	0.00012	3.6e-45	0	1	high	0.999	high
Cardiometabolic	Systolic blood pressure	SBP	17	26194861	27194861	gwaslocus_1151	PKLR	11203_97_3	trans	17:26694861	rs704	VTN	A	G	-0.169	0.03	1.9e-08	G	A	0.259	0.018	4.1e-48	17:26694861	G	A	0.259	0.018	4.1e-48	17:26694861	A	G	-0.169	0.03	1.9e-08	G	A	0.259	0.018	4.1e-48	1.9e-08	1073	4.7e-46	0.00012	4.5e-45	0	1	high	0.999	high
Cardiometabolic	Systolic blood pressure	SBP	17	26194861	27194861	gwaslocus_1151	CADM3	3630_27_4	trans	17:26694861	rs704	VTN	A	G	-0.169	0.03	1.9e-08	G	A	0.255	0.017	7.3e-48	17:26694861	G	A	0.255	0.017	7.3e-48	17:26694861	A	G	-0.169	0.03	1.9e-08	G	A	0.255	0.017	7.3e-48	1.9e-08	1073	8.4e-46	0.00012	8e-45	0	1	high	0.999	high
Cardiometabolic	Systolic blood pressure	SBP	17	26194861	27194861	gwaslocus_1151	HINT2	5612_16_3	trans	17:26694861	rs704	VTN	A	G	-0.169	0.03	1.9e-08	G	A	-0.27	0.018	1.4e-47	17:26694861	G	A	-0.27	0.018	1.4e-47	17:26694861	A	G	-0.169	0.03	1.9e-08	G	A	-0.27	0.018	1.4e-47	1.9e-08	1073	1.6e-45	0.00012	1.6e-44	0	1	high	0.999	high
Cardiometabolic	Systolic blood pressure	SBP	17	26194861	27194861	gwaslocus_1151	CXCL2;CXCL3	3148_49_1	trans	17:26694861	rs704	VTN	A	G	-0.169	0.03	1.9e-08	G	A	0.256	0.018	2e-47	17:26694861	G	A	0.256	0.018	2e-47	17:26694861	A	G	-0.169	0.03	1.9e-08	G	A	0.256	0.018	2e-47	1.9e-08	1073	2.3e-45	0.00012	2.2e-44	0	1	high	0.999	high
Cardiometabolic	Systolic blood pressure	SBP	17	26194861	27194861	gwaslocus_1151	TMCC3	11294_7_3	trans	17:26694861	rs704	VTN	A	G	-0.169	0.03	1.9e-08	G	A	-0.258	0.018	2.7e-47	17:26694861	G	A	-0.258	0.018	2.7e-47	17:26694861	A	G	-0.169	0.03	1.9e-08	G	A	-0.258	0.018	2.7e-47	1.9e-08	1073	3.2e-45	0.00012	3.1e-44	0	1	high	0.999	high
Cardiometabolic	Systolic blood pressure	SBP	17	26194861	27194861	gwaslocus_1151	SCGN	10894_25_3	trans	17:26694861	rs704	VTN	A	G	-0.169	0.03	1.9e-08	G	A	-0.252	0.017	4.2e-47	17:26694861	G	A	-0.252	0.017	4.2e-47	17:26694861	A	G	-0.169	0.03	1.9e-08	G	A	-0.252	0.017	4.2e-47	1.9e-08	1073	4.9e-45	0.00012	4.7e-44	0	1	high	0.999	high
Cardiometabolic	Systolic blood pressure	SBP	17	26194861	27194861	gwaslocus_1151	C7	2888_49_2	trans	17:26694861	rs704	VTN	A	G	-0.169	0.03	1.9e-08	G	A	0.235	0.016	9.7e-47	17:26694861	G	A	0.235	0.016	9.7e-47	17:26694861	A	G	-0.169	0.03	1.9e-08	G	A	0.235	0.016	9.7e-47	1.9e-08	1073	1.2e-44	0.00012	1.1e-43	0	1	high	0.999	high
Cardiometabolic	Systolic blood pressure	SBP	17	26194861	27194861	gwaslocus_1151	GBP6	7818_101_3	trans	17:26694861	rs704	VTN	A	G	-0.169	0.03	1.9e-08	G	A	-0.248	0.017	4.3e-46	17:26694861	G	A	-0.248	0.017	4.3e-46	17:26694861	A	G	-0.169	0.03	1.9e-08	G	A	-0.248	0.017	4.3e-46	1.9e-08	1073	5.2e-44	0.00012	5e-43	0	1	high	0.999	high
Cardiometabolic	Systolic blood pressure	SBP	17	26194861	27194861	gwaslocus_1151	NQO2	9754_33_3	trans	17:26694861	rs704	VTN	A	G	-0.169	0.03	1.9e-08	G	A	0.267	0.019	7.7e-46	17:26694861	G	A	0.267	0.019	7.7e-46	17:26694861	A	G	-0.169	0.03	1.9e-08	G	A	0.267	0.019	7.7e-46	1.9e-08	1073	9.7e-44	0.00012	9.3e-43	0	1	high	0.999	high
Cardiometabolic	Systolic blood pressure	SBP	17	26194861	27194861	gwaslocus_1151	EFNB1	5746_37_3	trans	17:26694861	rs704	VTN	A	G	-0.169	0.03	1.9e-08	G	A	-0.254	0.018	9.3e-46	17:26694861	G	A	-0.254	0.018	9.3e-46	17:26694861	A	G	-0.169	0.03	1.9e-08	G	A	-0.254	0.018	9.3e-46	1.9e-08	1073	1.2e-43	0.00012	1.1e-42	0	1	high	0.999	high
Cardiometabolic	Systolic blood pressure	SBP	17	26194861	27194861	gwaslocus_1151	SPOCK3	9906_21_3	trans	17:26694861	rs704	VTN	A	G	-0.169	0.03	1.9e-08	G	A	0.26	0.018	2e-45	17:26694861	G	A	0.26	0.018	2e-45	17:26694861	A	G	-0.169	0.03	1.9e-08	G	A	0.26	0.018	2e-45	1.9e-08	1073	2.5e-43	0.00012	2.4e-42	0	1	high	0.999	high
Cardiometabolic	Systolic blood pressure	SBP	17	26194861	27194861	gwaslocus_1151	RELB	11464_9_3	trans	17:26694861	rs704	VTN	A	G	-0.169	0.03	1.9e-08	G	A	-0.236	0.017	2.6e-45	17:26694861	G	A	-0.236	0.017	2.6e-45	17:26694861	A	G	-0.169	0.03	1.9e-08	G	A	-0.236	0.017	2.6e-45	1.9e-08	1073	3.3e-43	0.00014	3.2e-42	0	1	high	0.999	high
Cardiometabolic	Systolic blood pressure	SBP	17	26194861	27194861	gwaslocus_1151	MUC1	9176_3_3	trans	17:26694861	rs704	VTN	A	G	-0.169	0.03	1.9e-08	G	A	-0.257	0.018	3.3e-45	17:26694861	G	A	-0.257	0.018	3.3e-45	17:26694861	A	G	-0.169	0.03	1.9e-08	G	A	-0.257	0.018	3.3e-45	1.9e-08	1073	4.2e-43	0.00012	4.1e-42	0	1	high	0.999	high
Cardiometabolic	Systolic blood pressure	SBP	17	26194861	27194861	gwaslocus_1151	IL17RB	5084_154_3	trans	17:26694861	rs704	VTN	A	G	-0.169	0.03	1.9e-08	G	A	-0.258	0.018	7.5e-45	17:26694861	G	A	-0.258	0.018	7.5e-45	17:26694861	A	G	-0.169	0.03	1.9e-08	G	A	-0.258	0.018	7.5e-45	1.9e-08	1073	9.7e-43	0.00012	9.3e-42	0	1	high	0.999	high
Cardiometabolic	Systolic blood pressure	SBP	17	26194861	27194861	gwaslocus_1151	PPIB	4718_5_2	trans	17:26694861	rs704	VTN	A	G	-0.169	0.03	1.9e-08	G	A	0.255	0.018	9.3e-45	17:26694861	G	A	0.255	0.018	9.3e-45	17:26694861	A	G	-0.169	0.03	1.9e-08	G	A	0.255	0.018	9.3e-45	1.9e-08	1073	1.2e-42	0.00012	1.2e-41	0	1	high	0.999	high
Cardiometabolic	Systolic blood pressure	SBP	17	26194861	27194861	gwaslocus_1151	HSPA1L	12041_33_3	trans	17:26694861	rs704	VTN	A	G	-0.169	0.03	1.9e-08	G	A	-0.245	0.017	2.2e-44	17:26694861	G	A	-0.245	0.017	2.2e-44	17:26694861	A	G	-0.169	0.03	1.9e-08	G	A	-0.245	0.017	2.2e-44	1.9e-08	1073	2.9e-42	0.00012	2.8e-41	0	1	high	0.999	high
Cardiometabolic	Systolic blood pressure	SBP	17	26194861	27194861	gwaslocus_1151	ACBD7	13563_259_3	trans	17:26694861	rs704	VTN	A	G	-0.169	0.03	1.9e-08	G	A	-0.247	0.018	5.3e-44	17:26694861	G	A	-0.247	0.018	5.3e-44	17:26694861	A	G	-0.169	0.03	1.9e-08	G	A	-0.247	0.018	5.3e-44	1.9e-08	1073	7.1e-42	0.00012	6.8e-41	0	1	high	0.999	high
Cardiometabolic	Systolic blood pressure	SBP	17	26194861	27194861	gwaslocus_1151	EDDM3A	9536_16_3	trans	17:26694861	rs704	VTN	A	G	-0.169	0.03	1.9e-08	G	A	-0.207	0.015	5.5e-44	17:26694861	G	A	-0.207	0.015	5.5e-44	17:26694861	A	G	-0.169	0.03	1.9e-08	G	A	-0.207	0.015	5.5e-44	1.9e-08	1073	7.4e-42	0.00012	7e-41	0	1	high	0.999	high
Cardiometabolic	Systolic blood pressure	SBP	17	26194861	27194861	gwaslocus_1151	SMR3A	7838_27_3	trans	17:26694861	rs704	VTN	A	G	-0.169	0.03	1.9e-08	G	A	-0.251	0.018	8.7e-44	17:26694861	G	A	-0.251	0.018	8.7e-44	17:26694861	A	G	-0.169	0.03	1.9e-08	G	A	-0.251	0.018	8.7e-44	1.9e-08	1073	1.2e-41	0.00012	1.1e-40	0	1	high	0.999	high
Cardiometabolic	Systolic blood pressure	SBP	17	26194861	27194861	gwaslocus_1151	IBSP	14023_84_3	trans	17:26694861	rs704	VTN	A	G	-0.169	0.03	1.9e-08	G	A	0.259	0.018	9.7e-44	17:26694861	G	A	0.259	0.018	9.7e-44	17:26694861	A	G	-0.169	0.03	1.9e-08	G	A	0.259	0.018	9.7e-44	1.9e-08	1073	1.3e-41	0.00012	1.3e-40	0	1	high	0.999	high
Cardiometabolic	Systolic blood pressure	SBP	17	26194861	27194861	gwaslocus_1151	CDKN2B	9874_28_3	trans	17:26694861	rs704	VTN	A	G	-0.169	0.03	1.9e-08	G	A	0.231	0.017	1e-43	17:26694861	G	A	0.231	0.017	1e-43	17:26694861	A	G	-0.169	0.03	1.9e-08	G	A	0.231	0.017	1e-43	1.9e-08	1073	1.4e-41	0.00012	1.3e-40	0	1	high	0.999	high
Cardiometabolic	Systolic blood pressure	SBP	17	26194861	27194861	gwaslocus_1151	CD63	9190_7_3	trans	17:26694861	rs704	VTN	A	G	-0.169	0.03	1.9e-08	G	A	0.245	0.018	1.4e-43	17:26694861	G	A	0.245	0.018	1.4e-43	17:26694861	A	G	-0.169	0.03	1.9e-08	G	A	0.245	0.018	1.4e-43	1.9e-08	1073	2e-41	0.00012	1.9e-40	0	1	high	0.999	high
Cardiometabolic	Systolic blood pressure	SBP	17	26194861	27194861	gwaslocus_1151	RUFY1	11425_31_3	trans	17:26694861	rs704	VTN	A	G	-0.169	0.03	1.9e-08	G	A	0.243	0.017	2.2e-43	17:26694861	G	A	0.243	0.017	2.2e-43	17:26694861	A	G	-0.169	0.03	1.9e-08	G	A	0.243	0.017	2.2e-43	1.9e-08	1073	3e-41	0.00012	2.9e-40	0	1	high	0.999	high
Cardiometabolic	Systolic blood pressure	SBP	17	26194861	27194861	gwaslocus_1151	CLCA2	8950_4_3	trans	17:26694861	rs704	VTN	A	G	-0.169	0.03	1.9e-08	G	A	-0.232	0.017	2.3e-43	17:26694861	G	A	-0.232	0.017	2.3e-43	17:26694861	A	G	-0.169	0.03	1.9e-08	G	A	-0.232	0.017	2.3e-43	1.9e-08	1073	3.2e-41	0.00012	3.1e-40	0	1	high	0.999	high
Cardiometabolic	Systolic blood pressure	SBP	17	26194861	27194861	gwaslocus_1151	ATP1B1	13392_13_3	trans	17:26694861	rs704	VTN	A	G	-0.169	0.03	1.9e-08	G	A	0.236	0.017	5.4e-43	17:26694861	G	A	0.236	0.017	5.4e-43	17:26694861	A	G	-0.169	0.03	1.9e-08	G	A	0.236	0.017	5.4e-43	1.9e-08	1073	7.6e-41	0.00012	7.2e-40	0	1	high	0.999	high
Cardiometabolic	Systolic blood pressure	SBP	17	26194861	27194861	gwaslocus_1151	HERC5	12934_1_3	trans	17:26694861	rs704	VTN	A	G	-0.169	0.03	1.9e-08	G	A	0.237	0.017	5.6e-43	17:26694861	G	A	0.237	0.017	5.6e-43	17:26694861	A	G	-0.169	0.03	1.9e-08	G	A	0.237	0.017	5.6e-43	1.9e-08	1073	7.8e-41	0.00012	7.5e-40	0	1	high	0.999	high
Cardiometabolic	Systolic blood pressure	SBP	17	26194861	27194861	gwaslocus_1151	ADCYAP1	4593_11_1	trans	17:26694861	rs704	VTN	A	G	-0.169	0.03	1.9e-08	G	A	0.243	0.018	1.1e-42	17:26694861	G	A	0.243	0.018	1.1e-42	17:26694861	A	G	-0.169	0.03	1.9e-08	G	A	0.243	0.018	1.1e-42	1.9e-08	1073	1.6e-40	0.00012	1.5e-39	0	1	high	0.999	high
Cardiometabolic	Systolic blood pressure	SBP	17	26194861	27194861	gwaslocus_1151	RAB35	13514_121_3	trans	17:26694861	rs704	VTN	A	G	-0.169	0.03	1.9e-08	G	A	-0.248	0.018	1.4e-42	17:26694861	G	A	-0.248	0.018	1.4e-42	17:26694861	A	G	-0.169	0.03	1.9e-08	G	A	-0.248	0.018	1.4e-42	1.9e-08	1073	1.9e-40	0.00012	1.8e-39	0	1	high	0.999	high
Cardiometabolic	Systolic blood pressure	SBP	17	26194861	27194861	gwaslocus_1151	RAB5C	14287_6_3	trans	17:26694861	rs704	VTN	A	G	-0.169	0.03	1.9e-08	G	A	-0.234	0.017	1.7e-42	17:26694861	G	A	-0.234	0.017	1.7e-42	17:26694861	A	G	-0.169	0.03	1.9e-08	G	A	-0.234	0.017	1.7e-42	1.9e-08	1073	2.3e-40	0.00012	2.2e-39	0	1	high	0.999	high
Cardiometabolic	Systolic blood pressure	SBP	17	26194861	27194861	gwaslocus_1151	DEAF1	6369_82_3	trans	17:26694861	rs704	VTN	A	G	-0.169	0.03	1.9e-08	G	A	-0.231	0.017	3.1e-42	17:26694861	G	A	-0.231	0.017	3.1e-42	17:26694861	A	G	-0.169	0.03	1.9e-08	G	A	-0.231	0.017	3.1e-42	1.9e-08	1073	4.5e-40	0.00012	4.3e-39	0	1	high	0.999	high
Cardiometabolic	Systolic blood pressure	SBP	17	26194861	27194861	gwaslocus_1151	THSD1	5621_64_3	trans	17:26694861	rs704	VTN	A	G	-0.169	0.03	1.9e-08	G	A	0.231	0.017	1.4e-41	17:26694861	G	A	0.231	0.017	1.4e-41	17:26694861	A	G	-0.169	0.03	1.9e-08	G	A	0.231	0.017	1.4e-41	1.9e-08	1073	2.1e-39	0.00012	2e-38	0	1	high	0.999	high
Cardiometabolic	Systolic blood pressure	SBP	17	26194861	27194861	gwaslocus_1151	OPCML	3634_5_4	trans	17:26694861	rs704	VTN	A	G	-0.169	0.03	1.9e-08	G	A	0.223	0.016	1.7e-41	17:26694861	G	A	0.223	0.016	1.7e-41	17:26694861	A	G	-0.169	0.03	1.9e-08	G	A	0.223	0.016	1.7e-41	1.9e-08	1073	2.4e-39	0.00012	2.3e-38	0	1	high	0.999	high
Cardiometabolic	Systolic blood pressure	SBP	17	26194861	27194861	gwaslocus_1151	RBM28	11927_3_3	trans	17:26694861	rs704	VTN	A	G	-0.169	0.03	1.9e-08	G	A	0.245	0.018	3.1e-41	17:26694861	G	A	0.245	0.018	3.1e-41	17:26694861	A	G	-0.169	0.03	1.9e-08	G	A	0.245	0.018	3.1e-41	1.9e-08	1073	4.5e-39	0.00012	4.3e-38	0	1	high	0.999	high
Cardiometabolic	Systolic blood pressure	SBP	17	26194861	27194861	gwaslocus_1151	CPM	7768_10_3	trans	17:26694861	rs704	VTN	A	G	-0.169	0.03	1.9e-08	G	A	0.241	0.018	4.3e-41	17:26694861	G	A	0.241	0.018	4.3e-41	17:26694861	A	G	-0.169	0.03	1.9e-08	G	A	0.241	0.018	4.3e-41	1.9e-08	1073	6.3e-39	0.00012	6e-38	0	1	high	0.999	high
Cardiometabolic	Systolic blood pressure	SBP	17	26194861	27194861	gwaslocus_1151	ETHE1	3847_56_2	trans	17:26694861	rs704	VTN	A	G	-0.169	0.03	1.9e-08	G	A	-0.24	0.018	5.9e-41	17:26694861	G	A	-0.24	0.018	5.9e-41	17:26694861	A	G	-0.169	0.03	1.9e-08	G	A	-0.24	0.018	5.9e-41	1.9e-08	1073	8.8e-39	0.00012	8.4e-38	0	1	high	0.999	high
Cardiometabolic	Systolic blood pressure	SBP	17	26194861	27194861	gwaslocus_1151	ENOX2	13422_66_3	trans	17:26694861	rs704	VTN	A	G	-0.169	0.03	1.9e-08	G	A	0.23	0.017	8.3e-41	17:26694861	G	A	0.23	0.017	8.3e-41	17:26694861	A	G	-0.169	0.03	1.9e-08	G	A	0.23	0.017	8.3e-41	1.9e-08	1073	1.2e-38	0.00012	1.2e-37	0	1	high	0.999	high
Cardiometabolic	Systolic blood pressure	SBP	17	26194861	27194861	gwaslocus_1151	RRM2B	8854_59_3	trans	17:26694861	rs704	VTN	A	G	-0.169	0.03	1.9e-08	G	A	-0.244	0.018	8.8e-41	17:26694861	G	A	-0.244	0.018	8.8e-41	17:26694861	A	G	-0.169	0.03	1.9e-08	G	A	-0.244	0.018	8.8e-41	1.9e-08	1073	1.3e-38	0.00012	1.3e-37	0	1	high	0.999	high
Cardiometabolic	Systolic blood pressure	SBP	17	26194861	27194861	gwaslocus_1151	PUF60	10575_31_3	trans	17:26694861	rs704	VTN	A	G	-0.169	0.03	1.9e-08	G	A	-0.24	0.018	1.6e-40	17:26694861	G	A	-0.24	0.018	1.6e-40	17:26694861	A	G	-0.169	0.03	1.9e-08	G	A	-0.24	0.018	1.6e-40	1.9e-08	1073	2.4e-38	0.00012	2.3e-37	0	1	high	0.999	high
Cardiometabolic	Systolic blood pressure	SBP	17	26194861	27194861	gwaslocus_1151	YWHAQ;SFN;YWHAB;YWHAE;YWHAG;YWHAH;YWHAZ	4707_50_2	trans	17:26694861	rs704	VTN	A	G	-0.169	0.03	1.9e-08	G	A	0.245	0.018	1.6e-40	17:26694861	G	A	0.245	0.018	1.6e-40	17:26694861	A	G	-0.169	0.03	1.9e-08	G	A	0.245	0.018	1.6e-40	1.9e-08	1073	2.4e-38	0.00012	2.3e-37	0	1	high	0.999	high
Cardiometabolic	Systolic blood pressure	SBP	17	26194861	27194861	gwaslocus_1151	SFXN5	13729_26_3	trans	17:26694861	rs704	VTN	A	G	-0.169	0.03	1.9e-08	G	A	0.235	0.018	2.1e-40	17:26694861	G	A	0.235	0.018	2.1e-40	17:26694861	A	G	-0.169	0.03	1.9e-08	G	A	0.235	0.018	2.1e-40	1.9e-08	1073	3.1e-38	0.00012	3e-37	0	1	high	0.999	high
Cardiometabolic	Systolic blood pressure	SBP	17	26194861	27194861	gwaslocus_1151	DPP7	3608_12_5	trans	17:26694861	rs704	VTN	A	G	-0.169	0.03	1.9e-08	G	A	-0.241	0.018	4.2e-40	17:26694861	G	A	-0.241	0.018	4.2e-40	17:26694861	A	G	-0.169	0.03	1.9e-08	G	A	-0.241	0.018	4.2e-40	1.9e-08	1073	6.5e-38	0.00014	6.2e-37	0	1	high	0.999	high
Cardiometabolic	Systolic blood pressure	SBP	17	26194861	27194861	gwaslocus_1151	ST6GALNAC1	7867_154_3	trans	17:26694861	rs704	VTN	A	G	-0.169	0.03	1.9e-08	G	A	-0.236	0.018	4.5e-40	17:26694861	G	A	-0.236	0.018	4.5e-40	17:26694861	A	G	-0.169	0.03	1.9e-08	G	A	-0.236	0.018	4.5e-40	1.9e-08	1073	6.9e-38	0.00014	6.6e-37	0	0.999	high	0.999	high
Cardiometabolic	Systolic blood pressure	SBP	17	26194861	27194861	gwaslocus_1151	NSF	13992_12_3	trans	17:26694861	rs704	VTN	A	G	-0.169	0.03	1.9e-08	G	A	0.227	0.017	5.6e-40	17:26694861	G	A	0.227	0.017	5.6e-40	17:26694861	A	G	-0.169	0.03	1.9e-08	G	A	0.227	0.017	5.6e-40	1.9e-08	1073	8.5e-38	0.00012	8.1e-37	0	1	high	0.999	high
Cardiometabolic	Systolic blood pressure	SBP	17	26194861	27194861	gwaslocus_1151	SCMH1	12604_16_3	trans	17:26694861	rs704	VTN	A	G	-0.169	0.03	1.9e-08	G	A	-0.238	0.018	1.1e-39	17:26694861	G	A	-0.238	0.018	1.1e-39	17:26694861	A	G	-0.169	0.03	1.9e-08	G	A	-0.238	0.018	1.1e-39	1.9e-08	1073	1.7e-37	0.00012	1.6e-36	0	1	high	0.999	high
Cardiometabolic	Systolic blood pressure	SBP	17	26194861	27194861	gwaslocus_1151	TYMSOS	8263_64_3	trans	17:26694861	rs704	VTN	A	G	-0.169	0.03	1.9e-08	G	A	-0.228	0.017	1.1e-39	17:26694861	G	A	-0.228	0.017	1.1e-39	17:26694861	A	G	-0.169	0.03	1.9e-08	G	A	-0.228	0.017	1.1e-39	1.9e-08	1073	1.8e-37	0.00012	1.7e-36	0	1	high	0.999	high
Cardiometabolic	Systolic blood pressure	SBP	17	26194861	27194861	gwaslocus_1151	GRIA4	10760_107_3	trans	17:26694861	rs704	VTN	A	G	-0.169	0.03	1.9e-08	G	A	0.235	0.018	1.3e-39	17:26694861	G	A	0.235	0.018	1.3e-39	17:26694861	A	G	-0.169	0.03	1.9e-08	G	A	0.235	0.018	1.3e-39	1.9e-08	1073	2.1e-37	0.00012	2e-36	0	1	high	0.999	high
Cardiometabolic	Systolic blood pressure	SBP	17	26194861	27194861	gwaslocus_1151	RNF122	11160_56_3	trans	17:26694861	rs704	VTN	A	G	-0.169	0.03	1.9e-08	G	A	-0.221	0.017	2.2e-39	17:26694861	G	A	-0.221	0.017	2.2e-39	17:26694861	A	G	-0.169	0.03	1.9e-08	G	A	-0.221	0.017	2.2e-39	1.9e-08	1073	3.4e-37	0.00013	3.2e-36	0	1	high	0.999	high
Cardiometabolic	Systolic blood pressure	SBP	17	26194861	27194861	gwaslocus_1151	GDA	12667_2_3	trans	17:26694861	rs704	VTN	A	G	-0.169	0.03	1.9e-08	G	A	0.238	0.018	3.2e-39	17:26694861	G	A	0.238	0.018	3.2e-39	17:26694861	A	G	-0.169	0.03	1.9e-08	G	A	0.238	0.018	3.2e-39	1.9e-08	1073	4.9e-37	0.00012	4.7e-36	0	1	high	0.999	high
Cardiometabolic	Systolic blood pressure	SBP	17	26194861	27194861	gwaslocus_1151	PCDH10	8780_2_3	trans	17:26694861	rs704	VTN	A	G	-0.169	0.03	1.9e-08	G	A	-0.242	0.018	5e-39	17:26694861	G	A	-0.242	0.018	5e-39	17:26694861	A	G	-0.169	0.03	1.9e-08	G	A	-0.242	0.018	5e-39	1.9e-08	1073	7.8e-37	0.00013	7.5e-36	0	1	high	0.999	high
Cardiometabolic	Systolic blood pressure	SBP	17	26194861	27194861	gwaslocus_1151	HPGD	4995_16_1	trans	17:26694861	rs704	VTN	A	G	-0.169	0.03	1.9e-08	G	A	-0.225	0.017	7.5e-39	17:26694861	G	A	-0.225	0.017	7.5e-39	17:26694861	A	G	-0.169	0.03	1.9e-08	G	A	-0.225	0.017	7.5e-39	1.9e-08	1073	1.2e-36	0.00012	1.1e-35	0	1	high	0.999	high
Cardiometabolic	Systolic blood pressure	SBP	17	26194861	27194861	gwaslocus_1151	HSPA6	13672_3_3	trans	17:26694861	rs704	VTN	A	G	-0.169	0.03	1.9e-08	G	A	-0.228	0.017	7.5e-39	17:26694861	G	A	-0.228	0.017	7.5e-39	17:26694861	A	G	-0.169	0.03	1.9e-08	G	A	-0.228	0.017	7.5e-39	1.9e-08	1073	1.2e-36	0.00013	1.1e-35	0	1	high	0.999	high
Cardiometabolic	Systolic blood pressure	SBP	17	26194861	27194861	gwaslocus_1151	DCP1A	14008_22_3	trans	17:26694861	rs704	VTN	A	G	-0.169	0.03	1.9e-08	G	A	0.224	0.017	1.4e-38	17:26694861	G	A	0.224	0.017	1.4e-38	17:26694861	A	G	-0.169	0.03	1.9e-08	G	A	0.224	0.017	1.4e-38	1.9e-08	1073	2.1e-36	0.00012	2e-35	0	1	high	0.999	high
Cardiometabolic	Systolic blood pressure	SBP	17	26194861	27194861	gwaslocus_1151	ARPC3	13573_5_3	trans	17:26694861	rs704	VTN	A	G	-0.169	0.03	1.9e-08	G	A	-0.228	0.017	1.4e-38	17:26694861	G	A	-0.228	0.017	1.4e-38	17:26694861	A	G	-0.169	0.03	1.9e-08	G	A	-0.228	0.017	1.4e-38	1.9e-08	1073	2.2e-36	0.00012	2.1e-35	0	1	high	0.999	high
Cardiometabolic	Systolic blood pressure	SBP	17	26194861	27194861	gwaslocus_1151	SMPDL3A	4771_10_3	trans	17:26694861	rs704	VTN	A	G	-0.169	0.03	1.9e-08	G	A	0.226	0.017	1.7e-38	17:26694861	G	A	0.226	0.017	1.7e-38	17:26694861	A	G	-0.169	0.03	1.9e-08	G	A	0.226	0.017	1.7e-38	1.9e-08	1073	2.8e-36	0.00012	2.6e-35	0	1	high	0.999	high
Cardiometabolic	Systolic blood pressure	SBP	17	26194861	27194861	gwaslocus_1151	TRIB2	12363_70_3	trans	17:26694861	rs704	VTN	A	G	-0.169	0.03	1.9e-08	G	A	-0.24	0.018	1.8e-38	17:26694861	G	A	-0.24	0.018	1.8e-38	17:26694861	A	G	-0.169	0.03	1.9e-08	G	A	-0.24	0.018	1.8e-38	1.9e-08	1073	2.9e-36	0.00015	2.8e-35	0	0.999	high	0.999	high
Cardiometabolic	Systolic blood pressure	SBP	17	26194861	27194861	gwaslocus_1151	C5orf46	9100_32_3	trans	17:26694861	rs704	VTN	A	G	-0.169	0.03	1.9e-08	G	A	-0.226	0.017	1.8e-38	17:26694861	G	A	-0.226	0.017	1.8e-38	17:26694861	A	G	-0.169	0.03	1.9e-08	G	A	-0.226	0.017	1.8e-38	1.9e-08	1073	2.9e-36	0.00012	2.8e-35	0	1	high	0.999	high
Cardiometabolic	Systolic blood pressure	SBP	17	26194861	27194861	gwaslocus_1151	VSTM5	8271_24_3	trans	17:26694861	rs704	VTN	A	G	-0.169	0.03	1.9e-08	G	A	0.236	0.018	2e-38	17:26694861	G	A	0.236	0.018	2e-38	17:26694861	A	G	-0.169	0.03	1.9e-08	G	A	0.236	0.018	2e-38	1.9e-08	1073	3.2e-36	0.00012	3e-35	0	1	high	0.999	high
Cardiometabolic	Systolic blood pressure	SBP	17	26194861	27194861	gwaslocus_1151	TIGAR	12476_50_3	trans	17:26694861	rs704	VTN	A	G	-0.169	0.03	1.9e-08	G	A	0.234	0.018	2.2e-38	17:26694861	G	A	0.234	0.018	2.2e-38	17:26694861	A	G	-0.169	0.03	1.9e-08	G	A	0.234	0.018	2.2e-38	1.9e-08	1073	3.5e-36	0.00012	3.4e-35	0	1	high	0.999	high
Cardiometabolic	Systolic blood pressure	SBP	17	26194861	27194861	gwaslocus_1151	KLK14	3681_87_3	trans	17:26694861	rs704	VTN	A	G	-0.169	0.03	1.9e-08	G	A	0.231	0.018	2.3e-38	17:26694861	G	A	0.231	0.018	2.3e-38	17:26694861	A	G	-0.169	0.03	1.9e-08	G	A	0.231	0.018	2.3e-38	1.9e-08	1073	3.7e-36	0.00012	3.6e-35	0	1	high	0.999	high
Cardiometabolic	Systolic blood pressure	SBP	17	26194861	27194861	gwaslocus_1151	SLITRK4	7139_14_3	trans	17:26694861	rs704	VTN	A	G	-0.169	0.03	1.9e-08	G	A	0.224	0.017	5.1e-38	17:26694861	G	A	0.224	0.017	5.1e-38	17:26694861	A	G	-0.169	0.03	1.9e-08	G	A	0.224	0.017	5.1e-38	1.9e-08	1073	8.1e-36	0.00012	7.8e-35	0	1	high	0.999	high
Cardiometabolic	Systolic blood pressure	SBP	17	26194861	27194861	gwaslocus_1151	MFN1	11364_18_3	trans	17:26694861	rs704	VTN	A	G	-0.169	0.03	1.9e-08	G	A	-0.237	0.018	5.2e-38	17:26694861	G	A	-0.237	0.018	5.2e-38	17:26694861	A	G	-0.169	0.03	1.9e-08	G	A	-0.237	0.018	5.2e-38	1.9e-08	1073	8.4e-36	0.00012	8e-35	0	1	high	0.999	high
Cardiometabolic	Systolic blood pressure	SBP	17	26194861	27194861	gwaslocus_1151	IL36A	10928_7_3	trans	17:26694861	rs704	VTN	A	G	-0.169	0.03	1.9e-08	G	A	-0.229	0.018	5.3e-38	17:26694861	G	A	-0.229	0.018	5.3e-38	17:26694861	A	G	-0.169	0.03	1.9e-08	G	A	-0.229	0.018	5.3e-38	1.9e-08	1073	8.5e-36	0.00012	8.1e-35	0	1	high	0.999	high
Cardiometabolic	Systolic blood pressure	SBP	17	26194861	27194861	gwaslocus_1151	ZNRF3	13428_52_3	trans	17:26694861	rs704	VTN	A	G	-0.169	0.03	1.9e-08	G	A	0.238	0.018	7.6e-38	17:26694861	G	A	0.238	0.018	7.6e-38	17:26694861	A	G	-0.169	0.03	1.9e-08	G	A	0.238	0.018	7.6e-38	1.9e-08	1073	1.2e-35	0.00012	1.2e-34	0	1	high	0.999	high
Cardiometabolic	Systolic blood pressure	SBP	17	26194861	27194861	gwaslocus_1151	CDH2	3797_1_1	trans	17:26694861	rs704	VTN	A	G	-0.169	0.03	1.9e-08	G	A	-0.23	0.018	7.9e-38	17:26694861	G	A	-0.23	0.018	7.9e-38	17:26694861	A	G	-0.169	0.03	1.9e-08	G	A	-0.23	0.018	7.9e-38	1.9e-08	1073	1.3e-35	0.00012	1.2e-34	0	1	high	0.999	high
Cardiometabolic	Systolic blood pressure	SBP	17	26194861	27194861	gwaslocus_1151	GPR68	12503_5_3	trans	17:26694861	rs704	VTN	A	G	-0.169	0.03	1.9e-08	G	A	-0.216	0.017	1.1e-37	17:26694861	G	A	-0.216	0.017	1.1e-37	17:26694861	A	G	-0.169	0.03	1.9e-08	G	A	-0.216	0.017	1.1e-37	1.9e-08	1073	1.7e-35	0.00012	1.6e-34	0	1	high	0.999	high
Cardiometabolic	Systolic blood pressure	SBP	17	26194861	27194861	gwaslocus_1151	ALDH1A3	9835_16_3	trans	17:26694861	rs704	VTN	A	G	-0.169	0.03	1.9e-08	G	A	-0.233	0.018	2.2e-37	17:26694861	G	A	-0.233	0.018	2.2e-37	17:26694861	A	G	-0.169	0.03	1.9e-08	G	A	-0.233	0.018	2.2e-37	1.9e-08	1073	3.6e-35	0.00012	3.4e-34	0	1	high	0.999	high
Cardiometabolic	Systolic blood pressure	SBP	17	26194861	27194861	gwaslocus_1151	RAB14	14283_12_3	trans	17:26694861	rs704	VTN	A	G	-0.169	0.03	1.9e-08	G	A	0.216	0.017	7e-37	17:26694861	G	A	0.216	0.017	7e-37	17:26694861	A	G	-0.169	0.03	1.9e-08	G	A	0.216	0.017	7e-37	1.9e-08	1073	1.1e-34	0.00012	1.1e-33	0	1	high	0.999	high
Cardiometabolic	Systolic blood pressure	SBP	17	26194861	27194861	gwaslocus_1151	MSTN	14583_49_3	trans	17:26694861	rs704	VTN	A	G	-0.169	0.03	1.9e-08	G	A	0.217	0.017	9.3e-37	17:26694861	G	A	0.217	0.017	9.3e-37	17:26694861	A	G	-0.169	0.03	1.9e-08	G	A	0.217	0.017	9.3e-37	1.9e-08	1073	1.5e-34	0.00012	1.5e-33	0	1	high	0.999	high
Cardiometabolic	Systolic blood pressure	SBP	17	26194861	27194861	gwaslocus_1151	MADCAM1	11258_41_3	trans	17:26694861	rs704	VTN	A	G	-0.169	0.03	1.9e-08	G	A	-0.226	0.018	1e-36	17:26694861	G	A	-0.226	0.018	1e-36	17:26694861	A	G	-0.169	0.03	1.9e-08	G	A	-0.226	0.018	1e-36	1.9e-08	1073	1.7e-34	0.00012	1.6e-33	0	1	high	0.999	high
Cardiometabolic	Systolic blood pressure	SBP	17	26194861	27194861	gwaslocus_1151	CDC25B	12427_8_3	trans	17:26694861	rs704	VTN	A	G	-0.169	0.03	1.9e-08	G	A	-0.215	0.017	1.2e-35	17:26713970	C	T	-0.22	0.017	1.2e-36	17:26694861	A	G	-0.169	0.03	1.9e-08	G	A	-0.215	0.017	1.2e-35	1.9e-08	1073	1.9e-33	0.0015	1.8e-32	0.014	0.985	high	0.97	high
Cardiometabolic	Systolic blood pressure	SBP	17	26194861	27194861	gwaslocus_1151	TAB1;MAP3K7	5259_2_3	trans	17:26694861	rs704	VTN	A	G	-0.169	0.03	1.9e-08	G	A	0.218	0.017	1.3e-36	17:26694861	G	A	0.218	0.017	1.3e-36	17:26694861	A	G	-0.169	0.03	1.9e-08	G	A	0.218	0.017	1.3e-36	1.9e-08	1073	2.2e-34	0.00012	2.1e-33	0	1	high	0.999	high
Cardiometabolic	Systolic blood pressure	SBP	17	26194861	27194861	gwaslocus_1151	JAM2	2997_8_1	trans	17:26694861	rs704	VTN	A	G	-0.169	0.03	1.9e-08	G	A	0.205	0.016	1.6e-36	17:26694861	G	A	0.205	0.016	1.6e-36	17:26694861	A	G	-0.169	0.03	1.9e-08	G	A	0.205	0.016	1.6e-36	1.9e-08	1073	2.6e-34	0.00012	2.5e-33	0	1	high	0.999	high
Cardiometabolic	Systolic blood pressure	SBP	17	26194861	27194861	gwaslocus_1151	C1orf185	10667_78_3	trans	17:26694861	rs704	VTN	A	G	-0.169	0.03	1.9e-08	G	A	0.233	0.018	1.7e-36	17:26694861	G	A	0.233	0.018	1.7e-36	17:26694861	A	G	-0.169	0.03	1.9e-08	G	A	0.233	0.018	1.7e-36	1.9e-08	1073	2.8e-34	0.00012	2.7e-33	0	1	high	0.999	high
Cardiometabolic	Systolic blood pressure	SBP	17	26194861	27194861	gwaslocus_1151	LIF	7790_21_3	trans	17:26694861	rs704	VTN	A	G	-0.169	0.03	1.9e-08	G	A	0.234	0.018	2.5e-36	17:26694861	G	A	0.234	0.018	2.5e-36	17:26694861	A	G	-0.169	0.03	1.9e-08	G	A	0.234	0.018	2.5e-36	1.9e-08	1073	4.1e-34	0.00012	4e-33	0	1	high	0.999	high
Cardiometabolic	Systolic blood pressure	SBP	17	26194861	27194861	gwaslocus_1151	PCDHB4	10522_167_3	trans	17:26694861	rs704	VTN	A	G	-0.169	0.03	1.9e-08	G	A	-0.219	0.017	2.5e-36	17:26694861	G	A	-0.219	0.017	2.5e-36	17:26694861	A	G	-0.169	0.03	1.9e-08	G	A	-0.219	0.017	2.5e-36	1.9e-08	1073	4.2e-34	0.00012	4e-33	0	1	high	0.999	high
Cardiometabolic	Systolic blood pressure	SBP	17	26194861	27194861	gwaslocus_1151	SNU13	13602_6_3	trans	17:26694861	rs704	VTN	A	G	-0.169	0.03	1.9e-08	G	A	0.227	0.018	3.6e-36	17:26694861	G	A	0.227	0.018	3.6e-36	17:26694861	A	G	-0.169	0.03	1.9e-08	G	A	0.227	0.018	3.6e-36	1.9e-08	1073	6e-34	0.00013	5.8e-33	0	1	high	0.999	high
Cardiometabolic	Systolic blood pressure	SBP	17	26194861	27194861	gwaslocus_1151	CRABP2	11696_7_3	trans	17:26694861	rs704	VTN	A	G	-0.169	0.03	1.9e-08	G	A	0.219	0.017	4.5e-36	17:26694861	G	A	0.219	0.017	4.5e-36	17:26694861	A	G	-0.169	0.03	1.9e-08	G	A	0.219	0.017	4.5e-36	1.9e-08	1073	7.5e-34	0.00012	7.2e-33	0	1	high	0.999	high
Cardiometabolic	Systolic blood pressure	SBP	17	26194861	27194861	gwaslocus_1151	PSMD9	13931_22_3	trans	17:26694861	rs704	VTN	A	G	-0.169	0.03	1.9e-08	G	A	-0.176	0.014	1.8e-35	17:26694861	G	A	-0.176	0.014	1.8e-35	17:26694861	A	G	-0.169	0.03	1.9e-08	G	A	-0.176	0.014	1.8e-35	1.9e-08	1073	3e-33	0.00012	2.9e-32	0	1	high	0.999	high
Cardiometabolic	Systolic blood pressure	SBP	17	26194861	27194861	gwaslocus_1151	APOA5	12908_15_3	trans	17:26694861	rs704	VTN	A	G	-0.169	0.03	1.9e-08	G	A	-0.226	0.018	2.3e-35	17:26694861	G	A	-0.226	0.018	2.3e-35	17:26694861	A	G	-0.169	0.03	1.9e-08	G	A	-0.226	0.018	2.3e-35	1.9e-08	1073	3.8e-33	0.00012	3.7e-32	0	1	high	0.999	high
Cardiometabolic	Systolic blood pressure	SBP	17	26194861	27194861	gwaslocus_1151	M6PR	10491_21_3	trans	17:26694861	rs704	VTN	A	G	-0.169	0.03	1.9e-08	G	A	-0.219	0.018	5.4e-35	17:26694861	G	A	-0.219	0.018	5.4e-35	17:26694861	A	G	-0.169	0.03	1.9e-08	G	A	-0.219	0.018	5.4e-35	1.9e-08	1073	9.2e-33	0.00021	8.8e-32	0.001	0.999	high	0.998	high
Cardiometabolic	Systolic blood pressure	SBP	17	26194861	27194861	gwaslocus_1151	IL36G	9117_4_3	trans	17:26694861	rs704	VTN	A	G	-0.169	0.03	1.9e-08	G	A	0.22	0.018	6.4e-35	17:26694861	G	A	0.22	0.018	6.4e-35	17:26694861	A	G	-0.169	0.03	1.9e-08	G	A	0.22	0.018	6.4e-35	1.9e-08	1073	1.1e-32	0.00012	1e-31	0	1	high	0.999	high
Cardiometabolic	Systolic blood pressure	SBP	17	26194861	27194861	gwaslocus_1151	ZNF10	11567_23_3	trans	17:26694861	rs704	VTN	A	G	-0.169	0.03	1.9e-08	G	A	0.212	0.017	9.6e-35	17:26694861	G	A	0.212	0.017	9.6e-35	17:26694861	A	G	-0.169	0.03	1.9e-08	G	A	0.212	0.017	9.6e-35	1.9e-08	1073	1.6e-32	0.00012	1.6e-31	0	1	high	0.999	high
Cardiometabolic	Systolic blood pressure	SBP	17	26194861	27194861	gwaslocus_1151	IFNA2	3497_13_2	trans	17:26694861	rs704	VTN	A	G	-0.169	0.03	1.9e-08	G	A	-0.188	0.015	1.1e-34	17:26694861	G	A	-0.188	0.015	1.1e-34	17:26694861	A	G	-0.169	0.03	1.9e-08	G	A	-0.188	0.015	1.1e-34	1.9e-08	1073	1.8e-32	0.00012	1.7e-31	0	1	high	0.999	high
Cardiometabolic	Systolic blood pressure	SBP	17	26194861	27194861	gwaslocus_1151	SF1	12777_11_3	trans	17:26694861	rs704	VTN	A	G	-0.169	0.03	1.9e-08	G	A	0.207	0.017	1.4e-34	17:26694861	G	A	0.207	0.017	1.4e-34	17:26694861	A	G	-0.169	0.03	1.9e-08	G	A	0.207	0.017	1.4e-34	1.9e-08	1073	2.5e-32	0.00012	2.3e-31	0	1	high	0.999	high
Cardiometabolic	Systolic blood pressure	SBP	17	26194861	27194861	gwaslocus_1151	ANGPTL4	3796_79_2	trans	17:26694861	rs704	VTN	A	G	-0.169	0.03	1.9e-08	G	A	0.219	0.018	1.6e-34	17:26694861	G	A	0.219	0.018	1.6e-34	17:26694861	A	G	-0.169	0.03	1.9e-08	G	A	0.219	0.018	1.6e-34	1.9e-08	1073	2.7e-32	0.00012	2.6e-31	0	1	high	0.999	high
Cardiometabolic	Systolic blood pressure	SBP	17	26194861	27194861	gwaslocus_1151	KIAA1024	9075_121_3	trans	17:26694861	rs704	VTN	A	G	-0.169	0.03	1.9e-08	G	A	0.211	0.017	2.7e-34	17:26694861	G	A	0.211	0.017	2.7e-34	17:26694861	A	G	-0.169	0.03	1.9e-08	G	A	0.211	0.017	2.7e-34	1.9e-08	1073	4.7e-32	0.00012	4.5e-31	0	1	high	0.999	high
Cardiometabolic	Systolic blood pressure	SBP	17	26194861	27194861	gwaslocus_1151	MAZ	13436_54_3	trans	17:26694861	rs704	VTN	A	G	-0.169	0.03	1.9e-08	G	A	0.221	0.018	6.3e-34	17:26694861	G	A	0.221	0.018	6.3e-34	17:26694861	A	G	-0.169	0.03	1.9e-08	G	A	0.221	0.018	6.3e-34	1.9e-08	1073	1.1e-31	0.00012	1e-30	0	1	high	0.999	high
Cardiometabolic	Systolic blood pressure	SBP	17	26194861	27194861	gwaslocus_1151	ERO1A	7060_2_3	trans	17:26694861	rs704	VTN	A	G	-0.169	0.03	1.9e-08	G	A	-0.219	0.018	1.1e-33	17:26694861	G	A	-0.219	0.018	1.1e-33	17:26694861	A	G	-0.169	0.03	1.9e-08	G	A	-0.219	0.018	1.1e-33	1.9e-08	1073	2e-31	0.00012	1.9e-30	0	1	high	0.999	high
Cardiometabolic	Systolic blood pressure	SBP	17	26194861	27194861	gwaslocus_1151	AZGP1	9312_8_3	trans	17:26694861	rs704	VTN	A	G	-0.169	0.03	1.9e-08	G	A	-0.219	0.018	3e-33	17:26694861	G	A	-0.219	0.018	3e-33	17:26694861	A	G	-0.169	0.03	1.9e-08	G	A	-0.219	0.018	3e-33	1.9e-08	1073	5.2e-31	0.00012	5e-30	0	1	high	0.999	high
Cardiometabolic	Systolic blood pressure	SBP	17	26194861	27194861	gwaslocus_1151	EPHB2	5077_28_3	trans	17:26694861	rs704	VTN	A	G	-0.169	0.03	1.9e-08	G	A	0.213	0.018	3e-33	17:26694861	G	A	0.213	0.018	3e-33	17:26694861	A	G	-0.169	0.03	1.9e-08	G	A	0.213	0.018	3e-33	1.9e-08	1073	5.2e-31	0.00012	5e-30	0	1	high	0.999	high
Cardiometabolic	Systolic blood pressure	SBP	17	26194861	27194861	gwaslocus_1151	LRRC37A2	8897_3_3	trans	17:26694861	rs704	VTN	A	G	-0.169	0.03	1.9e-08	G	A	0.217	0.018	5.3e-33	17:26694861	G	A	0.217	0.018	5.3e-33	17:26694861	A	G	-0.169	0.03	1.9e-08	G	A	0.217	0.018	5.3e-33	1.9e-08	1073	9.2e-31	0.00012	8.8e-30	0	1	high	0.999	high
Cardiometabolic	Systolic blood pressure	SBP	17	26194861	27194861	gwaslocus_1151	BACH1	12451_62_3	trans	17:26694861	rs704	VTN	A	G	-0.169	0.03	1.9e-08	G	A	-0.21	0.017	6.8e-33	17:26694861	G	A	-0.21	0.017	6.8e-33	17:26694861	A	G	-0.169	0.03	1.9e-08	G	A	-0.21	0.017	6.8e-33	1.9e-08	1073	1.2e-30	0.00013	1.1e-29	0	1	high	0.999	high
Cardiometabolic	Systolic blood pressure	SBP	17	26194861	27194861	gwaslocus_1151	MRPL58	6380_23_3	trans	17:26694861	rs704	VTN	A	G	-0.169	0.03	1.9e-08	G	A	-0.214	0.018	1.1e-32	17:26694861	G	A	-0.214	0.018	1.1e-32	17:26694861	A	G	-0.169	0.03	1.9e-08	G	A	-0.214	0.018	1.1e-32	1.9e-08	1073	1.8e-30	0.00012	1.8e-29	0	1	high	0.999	high
Cardiometabolic	Systolic blood pressure	SBP	17	26194861	27194861	gwaslocus_1151	DUSP4	10035_6_3	trans	17:26694861	rs704	VTN	A	G	-0.169	0.03	1.9e-08	G	A	-0.214	0.018	1.9e-32	17:26694861	G	A	-0.214	0.018	1.9e-32	17:26694861	A	G	-0.169	0.03	1.9e-08	G	A	-0.214	0.018	1.9e-32	1.9e-08	1073	3.3e-30	0.00012	3.2e-29	0	1	high	0.999	high
Cardiometabolic	Systolic blood pressure	SBP	17	26194861	27194861	gwaslocus_1151	SPINK5	8028_22_3	trans	17:26694861	rs704	VTN	A	G	-0.169	0.03	1.9e-08	G	A	0.205	0.017	2e-32	17:26694861	G	A	0.205	0.017	2e-32	17:26694861	A	G	-0.169	0.03	1.9e-08	G	A	0.205	0.017	2e-32	1.9e-08	1073	3.5e-30	0.00012	3.3e-29	0	1	high	0.999	high
Cardiometabolic	Systolic blood pressure	SBP	17	26194861	27194861	gwaslocus_1151	LRPAP1	3640_14_3	trans	17:26694861	rs704	VTN	A	G	-0.169	0.03	1.9e-08	G	A	0.217	0.018	2.2e-32	17:26694861	G	A	0.217	0.018	2.2e-32	17:26694861	A	G	-0.169	0.03	1.9e-08	G	A	0.217	0.018	2.2e-32	1.9e-08	1073	3.9e-30	0.00012	3.7e-29	0	1	high	0.999	high
Cardiometabolic	Systolic blood pressure	SBP	17	26194861	27194861	gwaslocus_1151	RABEPK	13599_15_3	trans	17:26694861	rs704	VTN	A	G	-0.169	0.03	1.9e-08	G	A	-0.208	0.017	2.9e-32	17:26694861	G	A	-0.208	0.017	2.9e-32	17:26694861	A	G	-0.169	0.03	1.9e-08	G	A	-0.208	0.017	2.9e-32	1.9e-08	1073	5.1e-30	0.00012	4.9e-29	0	1	high	0.999	high
Cardiometabolic	Systolic blood pressure	SBP	17	26194861	27194861	gwaslocus_1151	RCAN1	13465_5_3	trans	17:26694861	rs704	VTN	A	G	-0.169	0.03	1.9e-08	G	A	-0.205	0.017	3.3e-32	17:26694861	G	A	-0.205	0.017	3.3e-32	17:26694861	A	G	-0.169	0.03	1.9e-08	G	A	-0.205	0.017	3.3e-32	1.9e-08	1073	5.9e-30	0.00012	5.6e-29	0	1	high	0.999	high
Cardiometabolic	Systolic blood pressure	SBP	17	26194861	27194861	gwaslocus_1151	DAPK2	4355_13_1	trans	17:26694861	rs704	VTN	A	G	-0.169	0.03	1.9e-08	G	A	0.203	0.017	4.4e-32	17:26694861	G	A	0.203	0.017	4.4e-32	17:26694861	A	G	-0.169	0.03	1.9e-08	G	A	0.203	0.017	4.4e-32	1.9e-08	1073	7.8e-30	0.00012	7.5e-29	0	1	high	0.999	high
Cardiometabolic	Systolic blood pressure	SBP	17	26194861	27194861	gwaslocus_1151	C14orf180	13464_8_3	trans	17:26694861	rs704	VTN	A	G	-0.169	0.03	1.9e-08	G	A	0.203	0.017	6.7e-32	17:26694861	G	A	0.203	0.017	6.7e-32	17:26694861	A	G	-0.169	0.03	1.9e-08	G	A	0.203	0.017	6.7e-32	1.9e-08	1073	1.2e-29	0.00012	1.1e-28	0	1	high	0.999	high
Cardiometabolic	Systolic blood pressure	SBP	17	26194861	27194861	gwaslocus_1151	TNFRSF1B	3152_57_1	trans	17:26694861	rs704	VTN	A	G	-0.169	0.03	1.9e-08	G	A	0.215	0.018	7.5e-32	17:26694861	G	A	0.215	0.018	7.5e-32	17:26694861	A	G	-0.169	0.03	1.9e-08	G	A	0.215	0.018	7.5e-32	1.9e-08	1073	1.3e-29	0.00012	1.3e-28	0	1	high	0.999	high
Cardiometabolic	Systolic blood pressure	SBP	17	26194861	27194861	gwaslocus_1151	NTRK1	3477_63_2	trans	17:26694861	rs704	VTN	A	G	-0.169	0.03	1.9e-08	G	A	0.212	0.018	1.1e-31	17:26694861	G	A	0.212	0.018	1.1e-31	17:26694861	A	G	-0.169	0.03	1.9e-08	G	A	0.212	0.018	1.1e-31	1.9e-08	1073	2e-29	0.00012	1.9e-28	0	1	high	0.999	high
Cardiometabolic	Systolic blood pressure	SBP	17	26194861	27194861	gwaslocus_1151	TLR2	3835_11_2	trans	17:26694861	rs704	VTN	A	G	-0.169	0.03	1.9e-08	G	A	0.197	0.017	1.3e-31	17:26694861	G	A	0.197	0.017	1.3e-31	17:26694861	A	G	-0.169	0.03	1.9e-08	G	A	0.197	0.017	1.3e-31	1.9e-08	1073	2.2e-29	0.00013	2.1e-28	0	1	high	0.999	high
Cardiometabolic	Systolic blood pressure	SBP	17	26194861	27194861	gwaslocus_1151	KLHL13	12463_7_3	trans	17:26694861	rs704	VTN	A	G	-0.169	0.03	1.9e-08	G	A	-0.207	0.018	1.4e-31	17:26694861	G	A	-0.207	0.018	1.4e-31	17:26694861	A	G	-0.169	0.03	1.9e-08	G	A	-0.207	0.018	1.4e-31	1.9e-08	1073	2.4e-29	0.00012	2.3e-28	0	1	high	0.999	high
Cardiometabolic	Systolic blood pressure	SBP	17	26194861	27194861	gwaslocus_1151	MIOX	13498_1_3	trans	17:26694861	rs704	VTN	A	G	-0.169	0.03	1.9e-08	G	A	-0.208	0.018	2.2e-31	17:26694861	G	A	-0.208	0.018	2.2e-31	17:26694861	A	G	-0.169	0.03	1.9e-08	G	A	-0.208	0.018	2.2e-31	1.9e-08	1073	3.8e-29	0.00012	3.6e-28	0	1	high	0.999	high
Cardiometabolic	Systolic blood pressure	SBP	17	26194861	27194861	gwaslocus_1151	STAP1	12510_3_3	trans	17:26694861	rs704	VTN	A	G	-0.169	0.03	1.9e-08	G	A	0.214	0.018	2.6e-31	17:26694861	G	A	0.214	0.018	2.6e-31	17:26694861	A	G	-0.169	0.03	1.9e-08	G	A	0.214	0.018	2.6e-31	1.9e-08	1073	4.6e-29	0.00012	4.4e-28	0	1	high	0.999	high
Cardiometabolic	Systolic blood pressure	SBP	17	26194861	27194861	gwaslocus_1151	UPK3BL	6633_43_3	trans	17:26694861	rs704	VTN	A	G	-0.169	0.03	1.9e-08	G	A	-0.191	0.017	2.7e-30	17:26688663	G	A	-0.195	0.017	2.9e-31	17:26694861	A	G	-0.169	0.03	1.9e-08	G	A	-0.191	0.017	2.7e-30	1.9e-08	1073	3.5e-28	0.0053	3.3e-27	0.05	0.944	high	0.895	high
Cardiometabolic	Systolic blood pressure	SBP	17	26194861	27194861	gwaslocus_1151	PVRIG	6464_40_3	trans	17:26694861	rs704	VTN	A	G	-0.169	0.03	1.9e-08	G	A	0.203	0.017	3.9e-31	17:26694861	G	A	0.203	0.017	3.9e-31	17:26694861	A	G	-0.169	0.03	1.9e-08	G	A	0.203	0.017	3.9e-31	1.9e-08	1073	6.9e-29	0.00012	6.6e-28	0	1	high	0.999	high
Cardiometabolic	Systolic blood pressure	SBP	17	26194861	27194861	gwaslocus_1151	ENTPD6	8932_1_3	trans	17:26694861	rs704	VTN	A	G	-0.169	0.03	1.9e-08	G	A	-0.204	0.018	9e-31	17:26649724	A	C	-0.205	0.018	7.2e-31	17:26694861	A	G	-0.169	0.03	1.9e-08	G	A	-0.204	0.018	9e-31	1.9e-08	1073	1.5e-28	0.00077	1.5e-27	0.006	0.993	high	0.986	high
Cardiometabolic	Systolic blood pressure	SBP	17	26194861	27194861	gwaslocus_1151	ZNF275	9609_25_3	trans	17:26694861	rs704	VTN	A	G	-0.169	0.03	1.9e-08	G	A	0.211	0.018	8.5e-31	17:26694861	G	A	0.211	0.018	8.5e-31	17:26694861	A	G	-0.169	0.03	1.9e-08	G	A	0.211	0.018	8.5e-31	1.9e-08	1073	1.5e-28	0.00012	1.4e-27	0	1	high	0.999	high
Cardiometabolic	Systolic blood pressure	SBP	17	26194861	27194861	gwaslocus_1151	SECTM1	13093_6_3	trans	17:26694861	rs704	VTN	A	G	-0.169	0.03	1.9e-08	G	A	0.212	0.018	9.7e-31	17:26694861	G	A	0.212	0.018	9.7e-31	17:26694861	A	G	-0.169	0.03	1.9e-08	G	A	0.212	0.018	9.7e-31	1.9e-08	1073	1.7e-28	0.00013	1.6e-27	0	1	high	0.999	high
Cardiometabolic	Systolic blood pressure	SBP	17	26194861	27194861	gwaslocus_1151	UBE2D4	13475_10_3	trans	17:26694861	rs704	VTN	A	G	-0.169	0.03	1.9e-08	G	A	0.211	0.018	1.2e-30	17:26694861	G	A	0.211	0.018	1.2e-30	17:26694861	A	G	-0.169	0.03	1.9e-08	G	A	0.211	0.018	1.2e-30	1.9e-08	1073	2.2e-28	0.00012	2.1e-27	0	1	high	0.999	high
Cardiometabolic	Systolic blood pressure	SBP	17	26194861	27194861	gwaslocus_1151	JAKMIP3	9068_17_3	trans	17:26694861	rs704	VTN	A	G	-0.169	0.03	1.9e-08	G	A	-0.197	0.017	1.7e-30	17:26694861	G	A	-0.197	0.017	1.7e-30	17:26694861	A	G	-0.169	0.03	1.9e-08	G	A	-0.197	0.017	1.7e-30	1.9e-08	1073	3.1e-28	0.00012	2.9e-27	0	1	high	0.999	high
Cardiometabolic	Systolic blood pressure	SBP	17	26194861	27194861	gwaslocus_1151	IL22	2778_10_2	trans	17:26694861	rs704	VTN	A	G	-0.169	0.03	1.9e-08	G	A	0.209	0.018	2.8e-30	17:26694861	G	A	0.209	0.018	2.8e-30	17:26694861	A	G	-0.169	0.03	1.9e-08	G	A	0.209	0.018	2.8e-30	1.9e-08	1073	4.9e-28	0.00012	4.7e-27	0	1	high	0.999	high
Cardiometabolic	Systolic blood pressure	SBP	17	26194861	27194861	gwaslocus_1151	NRAS	10531_18_3	trans	17:26694861	rs704	VTN	A	G	-0.169	0.03	1.9e-08	G	A	0.214	0.019	3.9e-30	17:26694861	G	A	0.214	0.019	3.9e-30	17:26694861	A	G	-0.169	0.03	1.9e-08	G	A	0.214	0.019	3.9e-30	1.9e-08	1073	7e-28	0.00012	6.7e-27	0	1	high	0.999	high
Cardiometabolic	Systolic blood pressure	SBP	17	26194861	27194861	gwaslocus_1151	RMI1	13926_1_3	trans	17:26694861	rs704	VTN	A	G	-0.169	0.03	1.9e-08	G	A	-0.209	0.018	4.9e-30	17:26694861	G	A	-0.209	0.018	4.9e-30	17:26694861	A	G	-0.169	0.03	1.9e-08	G	A	-0.209	0.018	4.9e-30	1.9e-08	1073	8.8e-28	0.00012	8.4e-27	0	1	high	0.999	high
Cardiometabolic	Systolic blood pressure	SBP	17	26194861	27194861	gwaslocus_1151	TAX1BP3	12498_12_3	trans	17:26694861	rs704	VTN	A	G	-0.169	0.03	1.9e-08	G	A	0.201	0.018	5.4e-30	17:26694861	G	A	0.201	0.018	5.4e-30	17:26694861	A	G	-0.169	0.03	1.9e-08	G	A	0.201	0.018	5.4e-30	1.9e-08	1073	9.6e-28	0.00012	9.1e-27	0	1	high	0.999	high
Cardiometabolic	Systolic blood pressure	SBP	17	26194861	27194861	gwaslocus_1151	CXCL1	2985_35_1	trans	17:26694861	rs704	VTN	A	G	-0.169	0.03	1.9e-08	G	A	0.202	0.018	9.5e-30	17:26694861	G	A	0.202	0.018	9.5e-30	17:26694861	A	G	-0.169	0.03	1.9e-08	G	A	0.202	0.018	9.5e-30	1.9e-08	1073	1.7e-27	0.00012	1.6e-26	0	1	high	0.999	high
Cardiometabolic	Systolic blood pressure	SBP	17	26194861	27194861	gwaslocus_1151	GRB7	11281_6_3	trans	17:26694861	rs704	VTN	A	G	-0.169	0.03	1.9e-08	G	A	-0.192	0.017	1.4e-29	17:26694861	G	A	-0.192	0.017	1.4e-29	17:26694861	A	G	-0.169	0.03	1.9e-08	G	A	-0.192	0.017	1.4e-29	1.9e-08	1073	2.5e-27	0.00017	2.4e-26	0.001	0.999	high	0.998	high
Cardiometabolic	Systolic blood pressure	SBP	17	26194861	27194861	gwaslocus_1151	RPSA	4957_1_2	trans	17:26694861	rs704	VTN	A	G	-0.169	0.03	1.9e-08	G	A	-0.209	0.018	1.4e-29	17:26694861	G	A	-0.209	0.018	1.4e-29	17:26694861	A	G	-0.169	0.03	1.9e-08	G	A	-0.209	0.018	1.4e-29	1.9e-08	1073	2.5e-27	0.00012	2.4e-26	0	1	high	0.999	high
Cardiometabolic	Systolic blood pressure	SBP	17	26194861	27194861	gwaslocus_1151	SPSB1	13942_140_3	trans	17:26694861	rs704	VTN	A	G	-0.169	0.03	1.9e-08	G	A	0.199	0.018	4e-29	17:26694861	G	A	0.199	0.018	4e-29	17:26694861	A	G	-0.169	0.03	1.9e-08	G	A	0.199	0.018	4e-29	1.9e-08	1073	7.1e-27	0.00012	6.8e-26	0	1	high	0.999	high
Cardiometabolic	Systolic blood pressure	SBP	17	26194861	27194861	gwaslocus_1151	AHSP	9025_5_3	trans	17:26694861	rs704	VTN	A	G	-0.169	0.03	1.9e-08	G	A	-0.176	0.016	4.3e-29	17:26694861	G	A	-0.176	0.016	4.3e-29	17:26694861	A	G	-0.169	0.03	1.9e-08	G	A	-0.176	0.016	4.3e-29	1.9e-08	1073	7.7e-27	0.00015	7.4e-26	0	0.999	high	0.999	high
Cardiometabolic	Systolic blood pressure	SBP	17	26194861	27194861	gwaslocus_1151	RLN2	6621_10_3	trans	17:26694861	rs704	VTN	A	G	-0.169	0.03	1.9e-08	G	A	-0.2	0.018	4.8e-29	17:26694861	G	A	-0.2	0.018	4.8e-29	17:26694861	A	G	-0.169	0.03	1.9e-08	G	A	-0.2	0.018	4.8e-29	1.9e-08	1073	8.6e-27	0.00012	8.2e-26	0	1	high	0.999	high
[truncated: 2,902 more rows]
[truncated: 1 more columns]
