# Supplementary material for: A genome-wide association study of serum proteins reveals shared loci with common diseases
Source: Nat Commun. 2022 Jan 25;13:480. doi: 10.1038/s41467-021-27850-z (PMC8789779; doi:10.1038/s41467-021-27850-z)
Supplement: Supplementary file 13 — Supplementary Data 11 [file 41467_2021_27850_MOESM13_ESM.xlsx]

## Sheet: Data 11
Supplementary Data 11 - Overview of conditional colocalization results, highlight the proportion of colocalizing signals that are identified in addition to those in the original colocalization analysis.
	Tested	PP4>0.5	PP4>0.5 and not in original colocalization
combinations (locus, protein, phenotype)	4974	178	51
phenotypes	64	32	14
GWAS loci	549	34	19
SOMAmers	595	80	43
Proteins	546	72	40
