# Supplementary material for: A genome-wide association study of serum proteins reveals shared loci with common diseases
Source: Nat Commun. 2022 Jan 25;13:480. doi: 10.1038/s41467-021-27850-z (PMC8789779; doi:10.1038/s41467-021-27850-z)
Supplement: Supplementary file 14 — Supplementary Data 12 [file 41467_2021_27850_MOESM14_ESM.xlsx]

## Sheet: Data 12
Supplementary Data 12 - Conditional colocalization results between proteins and GWAS traits with medium (coloc 0.5<PP.H4<=0.8) or high (coloc PP.H4>0.8) support. For each locus, the lead variants for phenotype and protein are listed, defined as the genetic variant within the locus with the smallest P-value from GWAS (linear regression), as well as the best shared variant, defined as the one with …
			Locus tested for colocalization							Conditional colocalization results											Protein and phenotype associations (P-values) for best variants per protein (1), phenotype (2) and shared (4) signals as determined by coloc
Category	Phenotype	Label	Chr	merge.start	merge.end	GWASLOCUS	ENTREZ_GENE_SYMBOL	SOMAMER	n pQTL signals	lead SNP for protein	lead SNP for phenotype	best1 (most likely causal SNP for protein)	best2 (most likely causal SNP for phenotype)	best4 (most likely causal SNP for shared signal)	PP.H0.abf	PP.H1.abf	PP.H2.abf	PP.H3.abf	PP.H4.abf	new compared to original coloc	best1.prot.p	best1.pheno.p	best2.prot.p	best2.pheno.p	best4.prot.p	best4.pheno.p	nsnps
Anthropometric	Body Mass Index	BMI	8	87005968	88005968	gwaslocus_678	RMDN1	7096_30_3	2	8:87512896	8:87505968	8:87505968	8:87505968	8:87505968	0	8.76e-82	0	0.000999002	0.999001	no	0	2.09e-10	0	2.09e-10	0	2.09e-10	2952
Anthropometric	Body Mass Index	BMI	19	44892254	46680184	gwaslocus_1251	CTF1	13732_79_3	2	19:45411941	19:45411941	19:45411941	19:45411941	19:45411941	0	1.9e-161	0	0.000999001	0.999001	yes	2.15e-149	2.6e-22	2.15e-149	2.6e-22	2.15e-149	2.6e-22	5166
Anthropometric	Body Mass Index	BMI	19	44892254	46680184	gwaslocus_1251	AIMP1	2714_78_2	3	19:45411941	19:45411941	19:45411941	19:45411941	19:45411941	0	0	0	0.000999001	0.999001	yes	3.73e-52	2.6e-22	3.73e-52	2.6e-22	3.73e-52	2.6e-22	5166
Anthropometric	Body Mass Index	BMI	19	44892254	46680184	gwaslocus_1251	SNRPF	5494_52_3	2	19:45411941	19:45411941	19:45411941	19:45411941	19:45411941	0	1.9e-161	0	0.000999001	0.999001	yes	3.83e-74	2.6e-22	3.83e-74	2.6e-22	3.83e-74	2.6e-22	5166
Anthropometric	Body Mass Index	BMI	19	44892254	46680184	gwaslocus_1251	S100A13	7223_60_3	2	19:45411941	19:45411941	19:45411941	19:45411941	19:45411941	0	1.9e-161	0	0.000999001	0.999001	yes	0	2.6e-22	0	2.6e-22	0	2.6e-22	5166
Anthropometric	Body Mass Index	BMI	19	44892254	46680184	gwaslocus_1251	IRF6	9999_1_3	2	19:45411941	19:45411941	19:45411941	19:45411941	19:45411941	0	1.9e-161	0	0.000999001	0.999001	yes	3.61e-173	2.6e-22	3.61e-173	2.6e-22	3.61e-173	2.6e-22	5166
Anthropometric	Height	Height	1	171548911	171896953	gwaslocus_110	PA2G4	4258_15_2	2	1:171750774	1:171750774	1:171750774	1:171750774	1:171750774	0	4.47e-51	0	0.000999001	0.999001	yes	1.68e-44	1e-20	1.68e-44	1e-20	1.68e-44	1e-20	365
Anthropometric	Height	Height	2	179177873	179533730	gwaslocus_228	FKBP7	9288_7_3	2	2:179368982	2:179368982	2:179368982	2:179368982	2:179368982	0	5.31e-10	0	0.00100288	0.998997	yes	2.2e-12	4.4e-14	2.2e-12	4.4e-14	2.2e-12	4.4e-14	224
Anthropometric	Height	Height	2	182678743	184203336	gwaslocus_235	FRZB	13740_51_3	4	2:183779535	2:183779535	2:183779535	2:183779535	2:183779535	0	4.47e-246	0	0.000999001	0.999001	no	2.62e-18	7.6e-18	2.62e-18	7.6e-18	2.62e-18	7.6e-18	1269
Anthropometric	Height	Height	3	8425041	10506079	gwaslocus_265	CRELD1	7628_40_3	2	3:9985457	3:10006079	3:9985457	3:9985457	3:9985457	0	1.09e-128	0	0.000999001	0.999001	no	0	4.1e-15	0	4.1e-15	0	4.1e-15	1929
Anthropometric	Height	Height	4	4516883	5516883	gwaslocus_369	CYTL1	8402_22_3	2	4:5035587	4:5016883	4:5035587	4:5035587	4:5035587	0	1.82e-208	0	0.000999001	0.999001	no	6.02e-45	2.3e-34	6.02e-45	2.3e-34	6.02e-45	2.3e-34	1122
Anthropometric	Height	Height	5	101051842	103211436	gwaslocus_456	PAM	5620_13_3	4	5:101562860	5:101562860	5:101562860	5:101562860	5:101562860	0	2.29e-133	0	0.000999001	0.999001	yes	1.38e-25	8.3e-12	1.38e-25	8.3e-12	1.38e-25	8.3e-12	1851
Anthropometric	Height	Height	10	101649302	102039964	gwaslocus_800	HAAO	5861_78_3	2	10:101805442	10:101805442	10:101805442	10:101805442	10:101805442	0	9.09229008041646e-320	0	0.000999001	0.999001	yes	3.1e-45	2.1e-25	3.1e-45	2.1e-25	3.1e-45	2.1e-25	213
Anthropometric	Height	Height	10	101649302	102039964	gwaslocus_800	APOL1	9506_10_3	2	10:101805442	10:101805442	10:101805442	10:101805442	10:101805442	0	9.09229008041646e-320	0	0.000999001	0.999001	yes	7.3e-45	2.1e-25	7.3e-45	2.1e-25	7.3e-45	2.1e-25	213
Anthropometric	Height	Height	14	104759734	106474781	gwaslocus_1048	KLRG1	10548_35_3	2	14:105990620	14:105990620	14:105990620	14:105990620	14:105990620	0	8.52e-68	0	0.00103004	0.99897	yes	6.91e-27	4.5e-15	6.91e-27	4.5e-15	6.91e-27	4.5e-15	482
Anthropometric	Height	Height	14	104759734	106474781	gwaslocus_1048	TREML4	11139_4_3	2	14:105990620	14:105990620	14:105990620	14:105990620	14:105990620	0	8.52e-68	0	0.00103004	0.99897	yes	2.82e-27	4.5e-15	2.82e-27	4.5e-15	2.82e-27	4.5e-15	482
Anthropometric	Height	Height	14	104759734	106474781	gwaslocus_1048	CTBS	6115_40_3	2	14:105990620	14:105990620	14:105990620	14:105990620	14:105990620	0	8.52e-68	0	0.00103004	0.99897	yes	4.69e-27	4.5e-15	4.69e-27	4.5e-15	4.69e-27	4.5e-15	482
Anthropometric	Height	Height	14	104759734	106474781	gwaslocus_1048	RLN1	6300_14_3	5	14:105990620	14:105990620	14:105990620	14:105990620	14:105990620	0	6.29e-132	0	0.000999001	0.999001	yes	6.86e-18	4.5e-15	6.86e-18	4.5e-15	6.86e-18	4.5e-15	482
Anthropometric	Height	Height	14	104759734	106474781	gwaslocus_1048	AMBN	6522_57_3	2	14:105990620	14:105990620	14:105990620	14:105990620	14:105990620	0	8.52e-68	0	0.00103004	0.99897	yes	3.6e-21	4.5e-15	3.6e-21	4.5e-15	3.6e-21	4.5e-15	482
Anthropometric	Height	Height	14	104759734	106474781	gwaslocus_1048	GC	6581_50_3	2	14:105990620	14:105990620	14:105990620	14:105990620	14:105990620	0	9.34e-68	0	0.00112837	0.998872	yes	3.52e-16	4.5e-15	3.52e-16	4.5e-15	3.52e-16	4.5e-15	482
Anthropometric	Height	Height	14	104759734	106474781	gwaslocus_1048	DEFB131	6934_8_3	2	14:105974781	14:105990620	14:105990620	14:105990620	14:105990620	0	8.52e-68	0	0.00103004	0.99897	yes	1.79e-17	4.5e-15	1.79e-17	4.5e-15	1.79e-17	4.5e-15	482
Anthropometric	Height	Height	14	104759734	106474781	gwaslocus_1048	HBE1	7136_7_3	5	14:105990620	14:105990620	14:105990620	14:105990620	14:105990620	0	6.29e-132	0	0.000999001	0.999001	yes	6.45e-23	4.5e-15	6.45e-23	4.5e-15	6.45e-23	4.5e-15	482
Anthropometric	Height	Height	14	104759734	106474781	gwaslocus_1048	CEACAM1	8031_11_3	4	14:105990620	14:105990620	14:105990620	14:105990620	14:105990620	0	1.1e-173	0	0.000999001	0.999001	yes	8.8e-39	4.5e-15	8.8e-39	4.5e-15	8.8e-39	4.5e-15	482
Anthropometric	Height	Height	16	1112310	1642860	gwaslocus_1100	TPSB2;TPSAB1	9409_11_3	6	16:1261282	16:1133049	16:1261282	16:1261282	16:1261282	0	0	0	0.000999001	0.999001	yes	1.26e-123	9.1e-11	1.26e-123	9.1e-11	1.26e-123	9.1e-11	270
Anthropometric	Height	Height	16	71925593	72401132	gwaslocus_1122	SERPIND1	3316_58_1	3	16:71929859	16:71929859	16:71929859	16:71929859	16:71929859	0	1.28e-77	0	0.000999002	0.999001	no	4.24e-13	5e-17	4.24e-13	5e-17	4.24e-13	5e-17	388
Anthropometric	Height	Height	16	71925593	72401132	gwaslocus_1122	SPARCL1	4467_49_2	2	16:72114002	16:72114002	16:72114002	16:72114002	16:72114002	0	1.58e-106	0	0.000999001	0.999001	no	9.75e-23	7.7e-26	9.75e-23	7.7e-26	9.75e-23	7.7e-26	388
Anthropometric	Height	Height	19	53700619	55564615	gwaslocus_1257	LILRB5	7015_8_3	3	19:54706279	19:54201286	19:54706279	19:54706422	19:54707822	0	3.2e-241	0	0.00405799	0.995942	no	4.46e-14	4.1e-11	4.62e-14	4.1e-11	4.46e-14	4.1e-11	991
Anthropometric	Waist-to-Hip Ratio adj BMI	WHRadjBMI	19	44922946	46662346	gwaslocus_1250	CTF1	13732_79_3	2	19:45411941	19:45411941	19:45411941	19:45411941	19:45411941	0	9.25e-124	0	0.000999001	0.999001	no	2.15e-149	2.29e-21	2.15e-149	2.29e-21	2.15e-149	2.29e-21	4978
Anthropometric	Waist-to-Hip Ratio adj BMI	WHRadjBMI	19	44922946	46662346	gwaslocus_1250	AIMP1	2714_78_2	3	19:45411941	19:45411941	19:45411941	19:45411941	19:45411941	0	1.86e-132	0	0.000999001	0.999001	no	3.73e-52	2.29e-21	3.73e-52	2.29e-21	3.73e-52	2.29e-21	4978
Anthropometric	Waist-to-Hip Ratio adj BMI	WHRadjBMI	19	44922946	46662346	gwaslocus_1250	SNRPF	5494_52_3	2	19:45411941	19:45411941	19:45411941	19:45411941	19:45411941	0	9.25e-124	0	0.000999001	0.999001	no	3.83e-74	2.29e-21	3.83e-74	2.29e-21	3.83e-74	2.29e-21	4978
Anthropometric	Waist-to-Hip Ratio adj BMI	WHRadjBMI	19	44922946	46662346	gwaslocus_1250	IRF6	9999_1_3	2	19:45411941	19:45411941	19:45411941	19:45411941	19:45411941	0	9.25e-124	0	0.000999001	0.999001	no	3.61e-173	2.29e-21	3.61e-173	2.29e-21	3.61e-173	2.29e-21	4978
Cancer	Breast cancer	BC	9	135649399	136649399	gwaslocus_741	IL3RA	13744_37_3	2	9:136149399	9:136149399	9:136149399	9:136149399	9:136149399	0	0.023173	0	0.00640204	0.970425	no	3.92e-177	2.89e-08	3.92e-177	2.89e-08	3.92e-177	2.89e-08	3246
Cancer	Breast cancer	BC	9	135649399	136649399	gwaslocus_741	SELE	3470_1_2	2	9:136141870	9:136149399	9:136141870	9:136149399	9:136141870	0	0.023502	0	0.00649292	0.970005	no	0	3e-08	0	3e-08	0	3e-08	3246
Cancer	Breast cancer	BC	9	135649399	136649399	gwaslocus_741	ENG	4908_6_1	2	9:136149399	9:136149399	9:136149399	9:136149399	9:136149399	0	0.023173	0	0.00640204	0.970425	no	1.02e-61	2.89e-08	1.02e-61	2.89e-08	1.02e-61	2.89e-08	3246
Cancer	Breast cancer	BC	9	135649399	136649399	gwaslocus_741	ADGRF5	6409_57_3	2	9:136149399	9:136149399	9:136149399	9:136149399	9:136149399	0	0.023173	0	0.00640204	0.970425	no	1.63e-285	2.89e-08	1.63e-285	2.89e-08	1.63e-285	2.89e-08	3246
Cancer	Breast cancer	BC	9	135649399	136649399	gwaslocus_741	EPHA4	7190_50_3	2	9:136149399	9:136149399	9:136149399	9:136149399	9:136149399	0	0.023173	0	0.00640204	0.970425	no	8.46e-92	2.89e-08	8.46e-92	2.89e-08	8.46e-92	2.89e-08	3246
Cancer	Breast cancer	BC	9	135649399	136649399	gwaslocus_741	SEMA6A	7945_10_3	2	9:136149399	9:136149399	9:136149399	9:136149399	9:136149399	0	0.023173	0	0.00640204	0.970425	no	7.65e-21	2.89e-08	7.65e-21	2.89e-08	7.65e-21	2.89e-08	3246
Cancer	Breast cancer	BC	9	135649399	136649399	gwaslocus_741	ISLR2	8528_74_3	2	9:136149830	9:136149399	9:136149830	9:136149399	9:136149830	0	0.0234193	0	0.00647007	0.970111	no	6.4e-48	2.91e-08	8.01e-48	2.91e-08	6.4e-48	2.91e-08	3246
Cancer	Breast cancer	BC	9	135649399	136649399	gwaslocus_741	ROBO4	9232_1_3	2	9:136149399	9:136149399	9:136149399	9:136149399	9:136149399	0	0.023173	0	0.00640204	0.970425	no	1.69e-233	2.89e-08	1.69e-233	2.89e-08	1.69e-233	2.89e-08	3246
Cardiometabolic	Coronary Artery Disease	CAD	9	135641870	136641870	gwaslocus_741	IL3RA	13744_37_3	2	9:136141870	9:136141870	9:136141870	9:136139694	9:136141870	0	7.38e-38	0	0.00229176	0.997708	no	1.74e-176	1.19e-11	1.2e-38	1.19e-11	1.74e-176	1.19e-11	3130
Cardiometabolic	Coronary Artery Disease	CAD	9	135641870	136641870	gwaslocus_741	SELE	3470_1_2	2	9:136141870	9:136141870	9:136141870	9:136139694	9:136141870	0	7.38e-38	0	0.00229176	0.997708	no	0	1.19e-11	2.49e-80	1.19e-11	0	1.19e-11	3130
Cardiometabolic	Coronary Artery Disease	CAD	9	135641870	136641870	gwaslocus_741	ENG	4908_6_1	2	9:136141870	9:136141870	9:136141870	9:136139694	9:136141870	0	7.38e-38	0	0.00229176	0.997708	no	4.11e-61	1.19e-11	3.63e-15	1.19e-11	4.11e-61	1.19e-11	3130
Cardiometabolic	Coronary Artery Disease	CAD	9	135641870	136641870	gwaslocus_741	ADGRF5	6409_57_3	2	9:136141870	9:136141870	9:136141870	9:136139694	9:136141870	0	7.38e-38	0	0.00229176	0.997708	no	1.65e-284	1.19e-11	2.77e-42	1.19e-11	1.65e-284	1.19e-11	3130
Cardiometabolic	Coronary Artery Disease	CAD	9	135641870	136641870	gwaslocus_741	EPHA4	7190_50_3	2	9:136141870	9:136141870	9:136141870	9:136139694	9:136141870	0	7.38e-38	0	0.00229176	0.997708	no	4.3e-91	1.19e-11	1.05e-19	1.19e-11	4.3e-91	1.19e-11	3130
Cardiometabolic	Coronary Artery Disease	CAD	9	135641870	136641870	gwaslocus_741	SEMA6A	7945_10_3	2	9:136141870	9:136141870	9:136141870	9:136139694	9:136141870	0	7.38e-38	0	0.00229176	0.997708	no	1.26e-20	1.19e-11	7.03e-06	1.19e-11	1.26e-20	1.19e-11	3130
Cardiometabolic	Coronary Artery Disease	CAD	9	135641870	136641870	gwaslocus_741	ROBO4	9232_1_3	2	9:136141870	9:136141870	9:136141870	9:136139694	9:136141870	0	7.38e-38	0	0.00229176	0.997708	no	8.63e-233	1.19e-11	3.98e-48	1.19e-11	8.63e-233	1.19e-11	3130
Cardiometabolic	Coronary Artery Disease	CAD	19	44922946	46533013	gwaslocus_1250	BIRC2	10046_55_3	2	19:45412079	19:45319631	19:45412079	19:45319631	19:45412079	0	7.42e-134	0	0.390139	0.609861	no	0	8.17e-11	1.26e-213	8.17e-11	0	8.17e-11	4355
Cardiometabolic	Coronary Artery Disease	CAD	19	44922946	46533013	gwaslocus_1250	UBA2	12500_88_3	2	19:45412079	19:45319631	19:45412079	19:45319631	19:45412079	0	7.42e-134	0	0.390139	0.609861	no	0	8.17e-11	1.32e-135	8.17e-11	0	8.17e-11	4355
Cardiometabolic	Coronary Artery Disease	CAD	19	44922946	46533013	gwaslocus_1250	APOE	2418_55_9	2	19:45412079	19:45319631	19:45412079	19:45319631	19:45412079	0	7.42e-134	0	0.390139	0.609861	no	2.54e-88	8.17e-11	2.17e-43	8.17e-11	2.54e-88	8.17e-11	4355
Cardiometabolic	Coronary Artery Disease	CAD	19	44922946	46533013	gwaslocus_1250	APOB	2797_56_2	2	19:45412079	19:45319631	19:45412079	19:45319631	19:45412079	0	7.42e-134	0	0.390139	0.609861	no	4.87e-47	8.17e-11	4.18e-25	8.17e-11	4.87e-47	8.17e-11	4355
Cardiometabolic	Coronary Artery Disease	CAD	19	44922946	46533013	gwaslocus_1250	APOE	2937_10_2	2	19:45412079	19:45319631	19:45412079	19:45319631	19:45412079	0	7.42e-134	0	0.390139	0.609861	no	1.1e-66	8.17e-11	2.25e-32	8.17e-11	1.1e-66	8.17e-11	4355
Cardiometabolic	Coronary Artery Disease	CAD	19	44922946	46533013	gwaslocus_1250	CKAP2	5345_51_3	2	19:45412079	19:45319631	19:45412079	19:45319631	19:45412079	0	7.42e-134	0	0.390139	0.609861	no	6.07e-36	8.17e-11	9.68e-17	8.17e-11	6.07e-36	8.17e-11	4355
Cardiometabolic	Coronary Artery Disease	CAD	19	44922946	46533013	gwaslocus_1250	PSME1	5918_5_3	2	19:45412079	19:45319631	19:45412079	19:45319631	19:45412079	0	7.42e-134	0	0.390139	0.609861	no	6.59e-76	8.17e-11	5.79e-30	8.17e-11	6.59e-76	8.17e-11	4355
Cardiometabolic	Coronary Artery Disease	CAD	19	44922946	46533013	gwaslocus_1250	C5orf38	6378_2_3	2	19:45412079	19:45319631	19:45412079	19:45319631	19:45412079	0	7.42e-134	0	0.390139	0.609861	no	3.04e-160	8.17e-11	1.34e-73	8.17e-11	3.04e-160	8.17e-11	4355
Cardiometabolic	Diastolic blood pressure	DBP	9	135649399	136649399	gwaslocus_741	ICAM2	14756_29_3	2	9:136155000	9:136149399	9:136155000	9:136149399	9:136155000	0	1.39e-127	0	0.43128	0.56872	no	1.56e-148	1.68e-35	3.27e-147	1.68e-35	1.56e-148	1.68e-35	3025
Cardiometabolic	Diastolic blood pressure	DBP	9	135649399	136649399	gwaslocus_741	ENG	4908_6_1	2	9:136149399	9:136149399	9:136149399	9:136149399	9:136149399	0	3.23e-130	0	0.00100032	0.999	no	1.02e-61	2.27e-37	1.02e-61	2.27e-37	1.02e-61	2.27e-37	3025
Cardiometabolic	Diastolic blood pressure	DBP	9	135649399	136649399	gwaslocus_741	ADGRF5	6409_57_3	2	9:136149399	9:136149399	9:136149399	9:136149399	9:136149399	0	3.23e-130	0	0.00100032	0.999	no	1.63e-285	2.27e-37	1.63e-285	2.27e-37	1.63e-285	2.27e-37	3025
Cardiometabolic	Diastolic blood pressure	DBP	9	135649399	136649399	gwaslocus_741	SEMA6A	7945_10_3	2	9:136149399	9:136149399	9:136149399	9:136149399	9:136149399	0	3.23e-130	0	0.00100032	0.999	no	7.65e-21	2.27e-37	7.65e-21	2.27e-37	7.65e-21	2.27e-37	3025
Cardiometabolic	HbA1C	HbA1c	3	48882925	49882925	gwaslocus_287	TXNDC12	4815_25_3	5	3:49812866	3:49382925	3:49382925	3:49382925	3:49382925	0	0	0	0.000999003	0.999001	yes	1.1e-27	7.74e-10	1.1e-27	7.74e-10	1.1e-27	7.74e-10	298
Cardiometabolic	HbA1C	HbA1c	9	135654168	136654168	gwaslocus_741	IL3RA	13744_37_3	2	9:136154168	9:136154168	9:136154168	9:136154168	9:136154168	0	2.62e-17	0	0.00100734	0.998993	no	2.19e-136	9.42e-09	2.19e-136	9.42e-09	2.19e-136	9.42e-09	869
Cardiometabolic	HbA1C	HbA1c	9	135654168	136654168	gwaslocus_741	ICAM2	14756_29_3	2	9:136154168	9:136154168	9:136154168	9:136154168	9:136154168	0	2.62e-17	0	0.00100734	0.998993	no	2.86e-119	9.42e-09	2.86e-119	9.42e-09	2.86e-119	9.42e-09	869
Cardiometabolic	HbA1C	HbA1c	9	135654168	136654168	gwaslocus_741	SELE	3470_1_2	2	9:136154867	9:136154168	9:136154168	9:136154168	9:136154168	0	2.62e-17	0	0.00100734	0.998993	no	2.95451256213065e-321	9.42e-09	2.95451256213065e-321	9.42e-09	2.95451256213065e-321	9.42e-09	869
Cardiometabolic	HbA1C	HbA1c	9	135654168	136654168	gwaslocus_741	ENG	4908_6_1	2	9:136154168	9:136154168	9:136154168	9:136154168	9:136154168	0	2.62e-17	0	0.00100734	0.998993	no	1.2e-51	9.42e-09	1.2e-51	9.42e-09	1.2e-51	9.42e-09	869
Cardiometabolic	HbA1C	HbA1c	9	135654168	136654168	gwaslocus_741	ADGRF5	6409_57_3	2	9:136154168	9:136154168	9:136154168	9:136154168	9:136154168	0	2.62e-17	0	0.00100734	0.998993	no	1.77e-218	9.42e-09	1.77e-218	9.42e-09	1.77e-218	9.42e-09	869
Cardiometabolic	HbA1C	HbA1c	9	135654168	136654168	gwaslocus_741	EPHA4	7190_50_3	2	9:136154168	9:136154168	9:136154168	9:136154168	9:136154168	0	2.62e-17	0	0.00100734	0.998993	no	9.13e-77	9.42e-09	9.13e-77	9.42e-09	9.13e-77	9.42e-09	869
Cardiometabolic	HbA1C	HbA1c	9	135654168	136654168	gwaslocus_741	SEMA6A	7945_10_3	2	9:136154168	9:136154168	9:136154168	9:136154168	9:136154168	0	2.62e-17	0	0.00100734	0.998993	no	1.16e-16	9.42e-09	1.16e-16	9.42e-09	1.16e-16	9.42e-09	869
Cardiometabolic	HbA1C	HbA1c	9	135654168	136654168	gwaslocus_741	ISLR2	8528_74_3	2	9:136154168	9:136154168	9:136154168	9:136154168	9:136154168	0	2.62e-17	0	0.00100734	0.998993	no	1.64e-41	9.42e-09	1.64e-41	9.42e-09	1.64e-41	9.42e-09	869
Cardiometabolic	HbA1C	HbA1c	9	135654168	136654168	gwaslocus_741	ROBO4	9232_1_3	2	9:136154168	9:136154168	9:136154168	9:136154168	9:136154168	0	2.62e-17	0	0.00100734	0.998993	no	9.25e-194	9.42e-09	9.25e-194	9.42e-09	9.25e-194	9.42e-09	869
Cardiometabolic	HDL cholesterol	HDL	17	66382466	67452611	gwaslocus_1183	CAMP	9384_17_3	3	17:66875294	17:66875294	17:66875294	17:66875294	17:66875294	0	2.68e-27	0	0.000999009	0.999001	no	3.85e-118	1.13e-12	3.85e-118	1.13e-12	3.85e-118	1.13e-12	877
Cardiometabolic	HDL cholesterol	HDL	19	44895619	46533013	gwaslocus_1250	CTF1	13732_79_3	2	19:45422946	19:45395619	19:45422946	19:45422946	19:45422946	0	4.22e-37	0	0.000999039	0.999001	yes	9.12e-133	1.72e-21	9.12e-133	1.72e-21	9.12e-133	1.72e-21	962
Cardiometabolic	HDL cholesterol	HDL	19	44895619	46533013	gwaslocus_1250	AIMP1	2714_78_2	3	19:45415935	19:45422846	19:45422846	19:45422846	19:45422846	0	0	0	0.000999001	0.999001	yes	3.86e-40	4.4e-10	3.86e-40	4.4e-10	3.86e-40	4.4e-10	962
Cardiometabolic	HDL cholesterol	HDL	19	44895619	46533013	gwaslocus_1250	CRYZL1	9207_60_3	3	19:45413576	19:45422846	19:45422846	19:45422846	19:45422846	0	0	0	0.000999001	0.999001	yes	2.33e-19	4.4e-10	2.33e-19	4.4e-10	2.33e-19	4.4e-10	962
Cardiometabolic	HDL cholesterol	HDL	19	44895619	46533013	gwaslocus_1250	IRF6	9999_1_3	2	19:45422946	19:45395619	19:45422946	19:45422946	19:45422946	0	4.22e-37	0	0.000999039	0.999001	yes	3.85e-134	1.72e-21	3.85e-134	1.72e-21	3.85e-134	1.72e-21	962
Cardiometabolic	HDL cholesterol	HDL	19	54297848	55564615	gwaslocus_1257	LILRA3	6391_52_3	3	19:54800371	19:54800371	19:54800371	19:54800371	19:54800371	0	1.12e-240	0	0.000999001	0.999001	yes	0	1.89e-22	0	1.89e-22	0	1.89e-22	569
Cardiometabolic	LDL cholesterol	LDL	1	25268937	26268937	gwaslocus_22	ICAM4	6550_4_3	2	1:25754025	1:25688276	1:25785451	1:25688276	1:25785451	0	1.55e-11	0	0.203196	0.796804	yes	8.5e-28	2.33e-09	1.26e-28	2.33e-09	8.5e-28	2.33e-09	509
Cardiometabolic	LDL cholesterol	LDL	1	25268937	26268937	gwaslocus_22	ICAM4	9461_2_3	2	1:25754025	1:25688276	1:25785451	1:25688276	1:25785451	0	1.55e-11	0	0.203196	0.796804	yes	1.76e-32	2.33e-09	2.64e-33	2.33e-09	1.76e-32	2.33e-09	509
Cardiometabolic	LDL cholesterol	LDL	1	55005647	56740278	gwaslocus_51	PCSK9	5231_79_3	2	1:55505647	1:55505647	1:55505647	1:55505647	1:55505647	0	5.7e-202	0	0.000999001	0.999001	no	8.37e-41	8.58e-143	8.37e-41	8.58e-143	8.37e-41	8.58e-143	1467
Cardiometabolic	LDL cholesterol	LDL	1	55005647	56740278	gwaslocus_51	PCSK9	8246_9_3	2	1:55505647	1:55505647	1:55505647	1:55505647	1:55505647	0	5.7e-202	0	0.000999001	0.999001	no	1.36e-31	8.58e-143	1.36e-31	8.58e-143	1.36e-31	8.58e-143	1467
Cardiometabolic	LDL cholesterol	LDL	1	62594207	63594207	gwaslocus_56	ANGPTL3	10382_1_3	2	1:63050598	1:63050598	1:63050598	1:63050598	1:63050598	0	1.69e-279	0	0.000999001	0.999001	no	4.65e-26	4.01e-33	4.65e-26	4.01e-33	4.65e-26	4.01e-33	1018
Cardiometabolic	LDL cholesterol	LDL	1	62594207	63594207	gwaslocus_56	ANGPTL3	10382_1_3	2	1:63061906	1:63094207	1:62996838	1:62996838	1:62996838	0	4.94065645841247e-324	0	0.000999001	0.999001	no	3.49e-26	5.71e-33	3.49e-26	5.71e-33	3.49e-26	5.71e-33	1018
Cardiometabolic	LDL cholesterol	LDL	1	62594207	63594207	gwaslocus_56	ANGPTL3	10391_1_3	2	1:63050598	1:63050598	1:63050598	1:63050598	1:63050598	0	1.69e-279	0	0.000999001	0.999001	no	1.98e-24	4.01e-33	1.98e-24	4.01e-33	1.98e-24	4.01e-33	1018
Cardiometabolic	LDL cholesterol	LDL	1	62594207	63594207	gwaslocus_56	ANGPTL3	10391_1_3	2	1:62905893	1:63094207	1:62996838	1:62996838	1:62996838	0	4.94065645841247e-324	0	0.000999001	0.999001	no	3.47e-24	5.71e-33	3.47e-24	5.71e-33	3.47e-24	5.71e-33	1018
Cardiometabolic	LDL cholesterol	LDL	2	234179384	235179384	gwaslocus_260	UGT1A6	7891_45_3	2	2:234672639	2:234679384	2:234679384	2:234930682	2:234679384	0	6.51e-06	0	0.00905953	0.990934	no	3.19e-23	4.5e-08	0.709323	4.5e-08	3.19e-23	4.5e-08	1244
Cardiometabolic	LDL cholesterol	LDL	9	135654168	136654168	gwaslocus_741	ICAM2	14756_29_3	2	9:136155000	9:136154168	9:136155000	9:136141870	9:136155000	0	1.94e-43	0	0.263071	0.736929	yes	1.56e-148	1.83e-41	5.4e-147	1.83e-41	1.56e-148	1.83e-41	1164
Cardiometabolic	LDL cholesterol	LDL	9	135654168	136654168	gwaslocus_741	SELE	3470_1_2	2	9:136153875	9:136153875	9:136153875	9:136153875	9:136153875	0	1.33e-35	0	0.00100425	0.998996	yes	2.82605549421193e-321	4.52e-21	2.82605549421193e-321	4.52e-21	2.82605549421193e-321	4.52e-21	1164
Cardiometabolic	LDL cholesterol	LDL	9	135654168	136654168	gwaslocus_741	ENG	4908_6_1	2	9:136149399	9:136154168	9:136141870	9:136141870	9:136141870	0	1.25e-45	0	0.00169377	0.998306	yes	4.11e-61	1.25e-30	4.11e-61	1.25e-30	4.11e-61	1.25e-30	1164
Cardiometabolic	LDL cholesterol	LDL	9	135654168	136654168	gwaslocus_741	ADGRF5	6409_57_3	2	9:136153875	9:136153875	9:136153875	9:136153875	9:136153875	0	1.33e-35	0	0.00100425	0.998996	yes	3.16e-217	4.52e-21	3.16e-217	4.52e-21	3.16e-217	4.52e-21	1164
Cardiometabolic	LDL cholesterol	LDL	9	135654168	136654168	gwaslocus_741	EPHA4	7190_50_3	2	9:136149399	9:136154168	9:136141870	9:136141870	9:136141870	0	1.25e-45	0	0.00169377	0.998306	yes	4.3e-91	1.25e-30	4.3e-91	1.25e-30	4.3e-91	1.25e-30	1164
Cardiometabolic	LDL cholesterol	LDL	16	71608093	73300567	gwaslocus_1122	SPARCL1	4467_49_2	2	16:72114002	16:72114002	16:72114002	16:72114002	16:72114002	0	1.71e-50	0	0.00107645	0.998924	yes	9.75e-23	1.13e-25	9.75e-23	1.13e-25	9.75e-23	1.13e-25	935
Cardiometabolic	LDL cholesterol	LDL	19	44380360	46533013	gwaslocus_1250	TBCA	12501_10_3	3	19:45389174	19:45389174	19:45389174	19:45389174	19:45389174	0	0	0	0.000999001	0.999001	yes	5.49e-64	1.26e-93	5.49e-64	1.26e-93	5.49e-64	1.26e-93	1265
Cardiometabolic	LDL cholesterol	LDL	19	45185996	46683013	gwaslocus_1250	BIRC2	10046_55_3	2	19:45389596	19:45389596	19:45389596	19:45389596	19:45389596	0	0	0	0.000999001	0.999001	no	2.34e-136	0	2.34e-136	0	2.34e-136	0	788
Cardiometabolic	LDL cholesterol	LDL	19	45185996	46683013	gwaslocus_1250	BIRC2	10046_55_3	2	19:45412079	19:45412079	19:45412079	19:45412079	19:45412079	0	0	0	0.000999001	0.999001	no	0	0	0	0	0	0	788
Cardiometabolic	LDL cholesterol	LDL	19	45185996	46683013	gwaslocus_1250	UBA2	12500_88_3	2	19:45389596	19:45389596	19:45389596	19:45389596	19:45389596	0	0	0	0.000999001	0.999001	no	2.78e-90	0	2.78e-90	0	2.78e-90	0	788
Cardiometabolic	LDL cholesterol	LDL	19	45185996	46683013	gwaslocus_1250	UBA2	12500_88_3	2	19:45412079	19:45412079	19:45412079	19:45412079	19:45412079	0	0	0	0.000999001	0.999001	no	0	0	0	0	0	0	788
Cardiometabolic	LDL cholesterol	LDL	19	45185996	46683013	gwaslocus_1250	APOE	2418_55_9	2	19:45389596	19:45389596	19:45389596	19:45389596	19:45389596	0	0	0	0.000999001	0.999001	no	1.94e-24	0	1.94e-24	0	1.94e-24	0	788
Cardiometabolic	LDL cholesterol	LDL	19	45185996	46683013	gwaslocus_1250	APOE	2418_55_9	2	19:45412079	19:45412079	19:45412079	19:45412079	19:45412079	0	0	0	0.000999001	0.999001	no	2.54e-88	0	2.54e-88	0	2.54e-88	0	788
Cardiometabolic	LDL cholesterol	LDL	19	45185996	46683013	gwaslocus_1250	APOB	2797_56_2	2	19:45389596	19:45389596	19:45389596	19:45389596	19:45389596	0	0	0	0.000999001	0.999001	no	2.09e-15	0	2.09e-15	0	2.09e-15	0	788
Cardiometabolic	LDL cholesterol	LDL	19	45185996	46683013	gwaslocus_1250	APOB	2797_56_2	2	19:45412079	19:45412079	19:45412079	19:45412079	19:45412079	0	0	0	0.000999001	0.999001	no	4.87e-47	0	4.87e-47	0	4.87e-47	0	788
Cardiometabolic	LDL cholesterol	LDL	19	45185996	46683013	gwaslocus_1250	APOE	2937_10_2	2	19:45389596	19:45389596	19:45389596	19:45389596	19:45389596	0	0	0	0.000999001	0.999001	no	3.34e-19	0	3.34e-19	0	3.34e-19	0	788
Cardiometabolic	LDL cholesterol	LDL	19	45185996	46683013	gwaslocus_1250	APOE	2937_10_2	2	19:45412079	19:45412079	19:45412079	19:45412079	19:45412079	0	0	0	0.000999001	0.999001	no	1.1e-66	0	1.1e-66	0	1.1e-66	0	788
Cardiometabolic	LDL cholesterol	LDL	19	45185996	46683013	gwaslocus_1250	CKAP2	5345_51_3	2	19:45389596	19:45389596	19:45389596	19:45389596	19:45389596	0	0	0	0.000999001	0.999001	no	1.52e-15	0	1.52e-15	0	1.52e-15	0	788
Cardiometabolic	LDL cholesterol	LDL	19	45185996	46683013	gwaslocus_1250	CKAP2	5345_51_3	2	19:45412079	19:45412079	19:45412079	19:45412079	19:45412079	0	0	0	0.000999001	0.999001	no	6.07e-36	0	6.07e-36	0	6.07e-36	0	788
Cardiometabolic	LDL cholesterol	LDL	19	45185996	46683013	gwaslocus_1250	PSME1	5918_5_3	2	19:45389596	19:45389596	19:45389596	19:45389596	19:45389596	0	0	0	0.000999001	0.999001	no	9.32e-22	0	9.32e-22	0	9.32e-22	0	788
Cardiometabolic	LDL cholesterol	LDL	19	45185996	46683013	gwaslocus_1250	PSME1	5918_5_3	2	19:45412079	19:45412079	19:45412079	19:45412079	19:45412079	0	0	0	0.000999001	0.999001	no	6.59e-76	0	6.59e-76	0	6.59e-76	0	788
Cardiometabolic	LDL cholesterol	LDL	19	45185996	46683013	gwaslocus_1250	C5orf38	6378_2_3	2	19:45389596	19:45389596	19:45389596	19:45389596	19:45389596	0	0	0	0.000999001	0.999001	no	7.27e-44	0	7.27e-44	0	7.27e-44	0	788
Cardiometabolic	LDL cholesterol	LDL	19	45185996	46683013	gwaslocus_1250	C5orf38	6378_2_3	2	19:45412079	19:45412079	19:45412079	19:45412079	19:45412079	0	0	0	0.000999001	0.999001	no	3.04e-160	0	3.04e-160	0	3.04e-160	0	788
Cardiometabolic	Pulse pressure	PP	19	44912079	46680414	gwaslocus_1250	BIRC2	10046_55_3	2	19:45412079	19:45412079	19:45412079	19:45412079	19:45412079	0	8.54e-150	0	0.000999001	0.999001	no	0	5.73e-22	0	5.73e-22	0	5.73e-22	4658
Cardiometabolic	Pulse pressure	PP	19	44912079	46680414	gwaslocus_1250	UBA2	12500_88_3	2	19:45412079	19:45412079	19:45412079	19:45412079	19:45412079	0	8.54e-150	0	0.000999001	0.999001	no	0	5.73e-22	0	5.73e-22	0	5.73e-22	4658
Cardiometabolic	Pulse pressure	PP	19	44912079	46680414	gwaslocus_1250	APOE	2418_55_9	2	19:45412079	19:45412079	19:45412079	19:45412079	19:45412079	0	8.54e-150	0	0.000999001	0.999001	no	2.54e-88	5.73e-22	2.54e-88	5.73e-22	2.54e-88	5.73e-22	4658
Cardiometabolic	Pulse pressure	PP	19	44912079	46680414	gwaslocus_1250	APOE	2937_10_2	2	19:45412079	19:45412079	19:45412079	19:45412079	19:45412079	0	8.54e-150	0	0.000999001	0.999001	no	1.1e-66	5.73e-22	1.1e-66	5.73e-22	1.1e-66	5.73e-22	4658
Cardiometabolic	Pulse pressure	PP	19	44912079	46680414	gwaslocus_1250	C5orf38	6378_2_3	2	19:45412079	19:45412079	19:45412079	19:45412079	19:45412079	0	8.54e-150	0	0.000999001	0.999001	no	3.04e-160	5.73e-22	3.04e-160	5.73e-22	3.04e-160	5.73e-22	4658
Cardiometabolic	Pulse pressure	PP	20	2293063	3293063	gwaslocus_1263	CPXM1	6255_74_3	3	20:2793063	20:2793063	20:2793063	20:2793063	20:2793063	0	0	0	0.000999001	0.999001	no	3.04e-96	4.79e-11	3.04e-96	4.79e-11	3.04e-96	4.79e-11	2606
Cardiometabolic	Systolic blood pressure	SBP	1	196584321	197797417	gwaslocus_129	CFHR4	6471_53_3	4	1:197177787	1:197297417	1:197177787	1:197177787	1:197177787	0	1.62420843458133e-315	0	0.000999417	0.999001	yes	2.11e-21	1.95e-08	2.11e-21	1.95e-08	2.11e-21	1.95e-08	1657
Cardiometabolic	Systolic blood pressure	SBP	4	3286062	3601109	gwaslocus_367	HGFAC	3617_80_4	3	4:3369645	4:3446754	4:3446754	4:3446754	4:3446754	0	1.58e-08	0	0.00118071	0.998819	yes	3.21e-93	1.76e-09	3.21e-93	1.76e-09	3.21e-93	1.76e-09	789
Cardiometabolic	Systolic blood pressure	SBP	4	3286062	3601109	gwaslocus_367	HGFAC	3617_80_4	3	4:3451109	4:3451109	4:3451109	4:3451109	4:3451109	0	8.12e-43	0	0.000999087	0.999001	yes	0	8.52e-10	0	8.52e-10	0	8.52e-10	789
Cardiometabolic	Systolic blood pressure	SBP	4	3286062	3601109	gwaslocus_367	HGFAC	8385_248_3	3	4:3451109	4:3451109	4:3451109	4:3451109	4:3451109	0	8.12e-43	0	0.000999087	0.999001	yes	0	8.52e-10	0	8.52e-10	0	8.52e-10	789
Cardiometabolic	Systolic blood pressure	SBP	19	44912079	46858425	gwaslocus_1250	BIRC2	10046_55_3	2	19:45412079	19:45412079	19:45412079	19:45412079	19:45412079	0	3.46e-100	0	0.000999001	0.999001	no	0	4.04e-14	0	4.04e-14	0	4.04e-14	5253
Cardiometabolic	Systolic blood pressure	SBP	19	44912079	46858425	gwaslocus_1250	UBA2	12500_88_3	2	19:45412079	19:45412079	19:45412079	19:45412079	19:45412079	0	3.46e-100	0	0.000999001	0.999001	no	0	4.04e-14	0	4.04e-14	0	4.04e-14	5253
Cardiometabolic	Systolic blood pressure	SBP	19	44912079	46858425	gwaslocus_1250	APOB	2797_56_2	2	19:45412079	19:45412079	19:45412079	19:45412079	19:45412079	0	3.46e-100	0	0.000999001	0.999001	no	4.87e-47	4.04e-14	4.87e-47	4.04e-14	4.87e-47	4.04e-14	5253
Cardiometabolic	Systolic blood pressure	SBP	19	44912079	46858425	gwaslocus_1250	CKAP2	5345_51_3	2	19:45412079	19:45412079	19:45412079	19:45412079	19:45412079	0	3.46e-100	0	0.000999001	0.999001	no	6.07e-36	4.04e-14	6.07e-36	4.04e-14	6.07e-36	4.04e-14	5253
Cardiometabolic	Systolic blood pressure	SBP	19	44912079	46858425	gwaslocus_1250	PSME1	5918_5_3	2	19:45412079	19:45412079	19:45412079	19:45412079	19:45412079	0	3.46e-100	0	0.000999001	0.999001	no	6.59e-76	4.04e-14	6.59e-76	4.04e-14	6.59e-76	4.04e-14	5253
Cardiometabolic	Systolic blood pressure	SBP	19	44912079	46858425	gwaslocus_1250	C5orf38	6378_2_3	2	19:45412079	19:45412079	19:45412079	19:45412079	19:45412079	0	3.46e-100	0	0.000999001	0.999001	no	3.04e-160	4.04e-14	3.04e-160	4.04e-14	3.04e-160	4.04e-14	5253
Cardiometabolic	Total Cholestorol	TC	1	55005647	56005647	gwaslocus_51	PCSK9	5231_79_3	2	1:55505647	1:55505647	1:55505647	1:55505647	1:55505647	0	2.77e-100	0	0.000999001	0.999001	no	8.37e-41	8.83e-86	8.37e-41	8.83e-86	8.37e-41	8.83e-86	882
Cardiometabolic	Total Cholestorol	TC	1	55005647	56005647	gwaslocus_51	PCSK9	8246_9_3	2	1:55505647	1:55505647	1:55505647	1:55505647	1:55505647	0	2.77e-100	0	0.000999001	0.999001	no	1.36e-31	8.83e-86	1.36e-31	8.83e-86	1.36e-31	8.83e-86	882
Cardiometabolic	Total Cholestorol	TC	1	62550598	63550598	gwaslocus_56	ANGPTL3	10382_1_3	2	1:63061906	1:62917796	1:62917796	1:62917796	1:62917796	0	1.45e-191	0	0.0010079	0.998992	no	6.72e-26	2.27e-78	6.72e-26	2.27e-78	6.72e-26	2.27e-78	983
Cardiometabolic	Total Cholestorol	TC	1	62550598	63550598	gwaslocus_56	ANGPTL3	10391_1_3	2	1:62917796	1:62917796	1:62917796	1:62917796	1:62917796	0	1.45e-191	0	0.0010079	0.998992	no	3.06e-24	2.27e-78	3.06e-24	2.27e-78	3.06e-24	2.27e-78	983
Cardiometabolic	Total Cholestorol	TC	1	62550598	63550598	gwaslocus_56	ANGPTL3	10391_1_3	2	1:62905893	1:63145439	1:62905893	1:62905893	1:62905893	0	0	0	0.000999001	0.999001	no	5.39e-25	1.73e-78	5.39e-25	1.73e-78	5.39e-25	1.73e-78	983
Cardiometabolic	Total Cholestorol	TC	9	135654168	136654168	gwaslocus_741	IL3RA	13744_37_3	2	9:136149830	9:136149830	9:136149830	9:136149830	9:136149830	0	2.81e-35	0	0.000999001	0.999001	yes	1.7e-174	6.14e-26	1.7e-174	6.14e-26	1.7e-174	6.14e-26	1173
Cardiometabolic	Total Cholestorol	TC	9	135654168	136654168	gwaslocus_741	SELE	3470_1_2	2	9:136149830	9:136149830	9:136149830	9:136149830	9:136149830	0	2.81e-35	0	0.000999001	0.999001	yes	0	6.14e-26	0	6.14e-26	0	6.14e-26	1173
Cardiometabolic	Total Cholestorol	TC	9	135654168	136654168	gwaslocus_741	ADGRF5	6409_57_3	2	9:136149830	9:136149830	9:136149830	9:136149830	9:136149830	0	2.81e-35	0	0.000999001	0.999001	yes	4.65e-282	6.14e-26	4.65e-282	6.14e-26	4.65e-282	6.14e-26	1173
Cardiometabolic	Total Cholestorol	TC	9	135654168	136654168	gwaslocus_741	EPHA4	7190_50_3	2	9:136149830	9:136149830	9:136149830	9:136149830	9:136149830	0	2.81e-35	0	0.000999001	0.999001	yes	1.27e-91	6.14e-26	1.27e-91	6.14e-26	1.27e-91	6.14e-26	1173
Cardiometabolic	Total Cholestorol	TC	9	135654168	136654168	gwaslocus_741	ISLR2	8528_74_3	2	9:136149830	9:136149830	9:136149830	9:136149830	9:136149830	0	2.81e-35	0	0.000999001	0.999001	yes	6.4e-48	6.14e-26	6.4e-48	6.14e-26	6.4e-48	6.14e-26	1173
Cardiometabolic	Total Cholestorol	TC	16	71925593	72401132	gwaslocus_1122	HP	3054_3_2	3	16:72144174	16:72028930	16:72028930	16:72028930	16:72028930	0	0	0	0.000999001	0.999001	yes	4.61e-107	8.46e-17	4.61e-107	8.46e-17	4.61e-107	8.46e-17	450
Cardiometabolic	Total Cholestorol	TC	19	45185996	46683013	gwaslocus_1250	BIRC2	10046_55_3	2	19:45412079	19:45412079	19:45412079	19:45412079	19:45412079	0	0	0	0.000999001	0.999001	no	0	1.56e-283	0	1.56e-283	0	1.56e-283	793
Cardiometabolic	Total Cholestorol	TC	19	45185996	46683013	gwaslocus_1250	UBA2	12500_88_3	2	19:45412079	19:45412079	19:45412079	19:45412079	19:45412079	0	0	0	0.000999001	0.999001	no	0	1.56e-283	0	1.56e-283	0	1.56e-283	793
Cardiometabolic	Total Cholestorol	TC	19	45185996	46683013	gwaslocus_1250	APOE	2418_55_9	2	19:45412079	19:45412079	19:45412079	19:45412079	19:45412079	0	0	0	0.000999001	0.999001	no	2.54e-88	1.56e-283	2.54e-88	1.56e-283	2.54e-88	1.56e-283	793
Cardiometabolic	Total Cholestorol	TC	19	45185996	46683013	gwaslocus_1250	APOB	2797_56_2	2	19:45412079	19:45412079	19:45412079	19:45412079	19:45412079	0	0	0	0.000999001	0.999001	no	4.87e-47	1.56e-283	4.87e-47	1.56e-283	4.87e-47	1.56e-283	793
Cardiometabolic	Total Cholestorol	TC	19	45185996	46683013	gwaslocus_1250	APOE	2937_10_2	2	19:45412079	19:45412079	19:45412079	19:45412079	19:45412079	0	0	0	0.000999001	0.999001	no	1.1e-66	1.56e-283	1.1e-66	1.56e-283	1.1e-66	1.56e-283	793
Cardiometabolic	Total Cholestorol	TC	19	45185996	46683013	gwaslocus_1250	CKAP2	5345_51_3	2	19:45412079	19:45412079	19:45412079	19:45412079	19:45412079	0	0	0	0.000999001	0.999001	no	6.07e-36	1.56e-283	6.07e-36	1.56e-283	6.07e-36	1.56e-283	793
Cardiometabolic	Total Cholestorol	TC	19	45185996	46683013	gwaslocus_1250	PSME1	5918_5_3	2	19:45412079	19:45412079	19:45412079	19:45412079	19:45412079	0	0	0	0.000999001	0.999001	no	6.59e-76	1.56e-283	6.59e-76	1.56e-283	6.59e-76	1.56e-283	793
Cardiometabolic	Total Cholestorol	TC	19	45185996	46683013	gwaslocus_1250	C5orf38	6378_2_3	2	19:45412079	19:45412079	19:45412079	19:45412079	19:45412079	0	0	0	0.000999001	0.999001	no	3.04e-160	1.56e-283	3.04e-160	1.56e-283	3.04e-160	1.56e-283	793
Cardiometabolic	Total Cholestorol	TC	19	45185996	46683013	gwaslocus_1250	IRF6	9999_1_3	2	19:45422846	19:45422946	19:45422946	19:45422946	19:45422946	0	0	0	0.000999001	0.999001	yes	3.85e-134	1.14e-149	3.85e-134	1.14e-149	3.85e-134	1.14e-149	793
Cardiometabolic	Triglycerides	TG	1	62633930	63633930	gwaslocus_56	ANGPTL3	10382_1_3	2	1:62936912	1:62936912	1:62936912	1:62936912	1:62936912	0	5.93e-177	0	0.000999001	0.999001	no	6.32e-26	1.04e-79	6.32e-26	1.04e-79	6.32e-26	1.04e-79	1048
Cardiometabolic	Triglycerides	TG	1	62633930	63633930	gwaslocus_56	ANGPTL3	10382_1_3	2	1:63061906	1:63133930	1:63133930	1:63133930	1:63133930	0	3.49e-173	0	0.00104751	0.998952	no	3.63e-26	3.5e-82	3.63e-26	3.5e-82	3.63e-26	3.5e-82	1048
Hematopoietic traits	Basophil count (BASO)	BASO	9	134856142	136364513	gwaslocus_741	NOG	5846_24_3	2	9:135864513	9:135864513	9:135864513	9:135864513	9:135864513	0	9.15e-51	0	0.000999001	0.999001	no	8.14e-23	3.01e-15	8.14e-23	3.01e-15	8.14e-23	3.01e-15	4283
Hematopoietic traits	Basophil count (BASO)	BASO	9	134856142	136364513	gwaslocus_741	NOG	8778_3_3	2	9:135864513	9:135864513	9:135864513	9:135864513	9:135864513	0	9.15e-51	0	0.000999001	0.999001	no	4.92e-25	3.01e-15	4.92e-25	3.01e-15	4.92e-25	3.01e-15	4283
Hematopoietic traits	Eosinophil count (EO)	EO	3	42406116	43406116	gwaslocus_282	CCL11	5301_7_3	2	3:42906116	3:42906116	3:42906116	3:42906116	3:42906116	0	1.63e-35	0	0.000999001	0.999001	no	4.04e-35	4.94e-21	4.04e-35	4.94e-21	4.04e-35	4.94e-21	2204
Hematopoietic traits	Eosinophil count (EO)	EO	3	42406116	43406116	gwaslocus_282	CCL11	5301_7_3	2	3:42909050	3:42909050	3:42909050	3:42909050	3:42909050	0	1.23e-27	0	0.0024888	0.997511	no	8.43e-24	2.79e-13	8.43e-24	2.79e-13	8.43e-24	2.79e-13	2204
Hematopoietic traits	Eosinophil count (EO)	EO	9	135364513	136364513	gwaslocus_741	NOG	5846_24_3	2	9:135864513	9:135864513	9:135864513	9:135864513	9:135864513	0	1.21e-229	0	0.000999001	0.999001	no	8.14e-23	6.31e-22	8.14e-23	6.31e-22	8.14e-23	6.31e-22	3126
Hematopoietic traits	Eosinophil count (EO)	EO	9	135364513	136364513	gwaslocus_741	NOG	8778_3_3	2	9:135864513	9:135864513	9:135864513	9:135864513	9:135864513	0	1.21e-229	0	0.000999001	0.999001	no	4.92e-25	6.31e-22	4.92e-25	6.31e-22	4.92e-25	6.31e-22	3126
Hematopoietic traits	Hematocrit (HCT)	HCT	9	135655000	137325333	gwaslocus_741	ICAM2	14756_29_3	2	9:136155000	9:136155000	9:136155000	9:136155000	9:136155000	0	4.94e-205	0	0.000999001	0.999001	no	1.56e-148	1.09e-62	1.56e-148	1.09e-62	1.56e-148	1.09e-62	5440
Hematopoietic traits	Immature fraction of reticulocytes (IRF)	IRF	19	44912079	46533013	gwaslocus_1250	BIRC2	10046_55_3	2	19:45412079	19:45412079	19:45412079	19:45412079	19:45412079	0	1.7e-114	0	0.000999001	0.999001	no	0	4.36e-38	0	4.36e-38	0	4.36e-38	4562
Hematopoietic traits	Immature fraction of reticulocytes (IRF)	IRF	19	44912079	46533013	gwaslocus_1250	UBA2	12500_88_3	2	19:45412079	19:45412079	19:45412079	19:45412079	19:45412079	0	1.7e-114	0	0.000999001	0.999001	no	0	4.36e-38	0	4.36e-38	0	4.36e-38	4562
Hematopoietic traits	Immature fraction of reticulocytes (IRF)	IRF	19	44912079	46533013	gwaslocus_1250	APOE	2418_55_9	2	19:45412079	19:45412079	19:45412079	19:45412079	19:45412079	0	1.7e-114	0	0.000999001	0.999001	no	2.54e-88	4.36e-38	2.54e-88	4.36e-38	2.54e-88	4.36e-38	4562
Hematopoietic traits	Immature fraction of reticulocytes (IRF)	IRF	19	44912079	46533013	gwaslocus_1250	APOB	2797_56_2	2	19:45412079	19:45412079	19:45412079	19:45412079	19:45412079	0	1.7e-114	0	0.000999001	0.999001	no	4.87e-47	4.36e-38	4.87e-47	4.36e-38	4.87e-47	4.36e-38	4562
Hematopoietic traits	Immature fraction of reticulocytes (IRF)	IRF	19	44912079	46533013	gwaslocus_1250	APOE	2937_10_2	2	19:45412079	19:45412079	19:45412079	19:45412079	19:45412079	0	1.7e-114	0	0.000999001	0.999001	no	1.1e-66	4.36e-38	1.1e-66	4.36e-38	1.1e-66	4.36e-38	4562
Hematopoietic traits	Immature fraction of reticulocytes (IRF)	IRF	19	44912079	46533013	gwaslocus_1250	CKAP2	5345_51_3	2	19:45412079	19:45412079	19:45412079	19:45412079	19:45412079	0	1.7e-114	0	0.000999001	0.999001	no	6.07e-36	4.36e-38	6.07e-36	4.36e-38	6.07e-36	4.36e-38	4562
Hematopoietic traits	Immature fraction of reticulocytes (IRF)	IRF	19	44912079	46533013	gwaslocus_1250	PSME1	5918_5_3	2	19:45412079	19:45412079	19:45412079	19:45412079	19:45412079	0	1.7e-114	0	0.000999001	0.999001	no	6.59e-76	4.36e-38	6.59e-76	4.36e-38	6.59e-76	4.36e-38	4562
Hematopoietic traits	Immature fraction of reticulocytes (IRF)	IRF	19	44912079	46533013	gwaslocus_1250	C5orf38	6378_2_3	2	19:45412079	19:45412079	19:45412079	19:45412079	19:45412079	0	1.7e-114	0	0.000999001	0.999001	no	3.04e-160	4.36e-38	3.04e-160	4.36e-38	3.04e-160	4.36e-38	4562
Hematopoietic traits	Lymphocyte count (LYMPH)	LYMPH	11	107403818	108906943	gwaslocus_880	KDELC2	8296_117_3	2	11:108406943	11:108406943	11:108406943	11:108406943	11:108406943	0	7.65e-29	0	0.000999014	0.999001	no	1.67e-116	1.09e-09	1.67e-116	1.09e-09	1.67e-116	1.09e-09	3488
Hematopoietic traits	Lymphocyte count (LYMPH)	LYMPH	19	9895683	10895683	gwaslocus_1225	ICAM5	5124_62_3	2	19:10401098	19:10395683	19:10401098	19:10401098	19:10401098	0	3.7e-85	0	0.00103793	0.998962	yes	2.07e-101	4.57e-29	2.07e-101	4.57e-29	2.07e-101	4.57e-29	2595
Hematopoietic traits	Lymphocyte count (LYMPH)	LYMPH	19	9895683	10895683	gwaslocus_1225	ICAM5	8245_27_3	2	19:10401098	19:10395683	19:10401098	19:10401098	19:10401098	0	3.7e-85	0	0.00103793	0.998962	yes	5.15e-104	4.57e-29	5.15e-104	4.57e-29	5.15e-104	4.57e-29	2595
Hematopoietic traits	Mean corpuscular hemoglobin (MCH)	MCH	14	69854858	70854858	gwaslocus_1027	SMOC1	13118_5_3	2	14:70354858	14:70354858	14:70354858	14:70354858	14:70354858	0	2.56e-70	0	0.000999001	0.999001	no	5.48e-22	1.98e-11	5.48e-22	1.98e-11	5.48e-22	1.98e-11	2852
Hematopoietic traits	Mean platelet volume (MPV)	MPV	9	134856142	136364513	gwaslocus_741	NOG	5846_24_3	2	9:135864513	9:135864513	9:135864513	9:135864513	9:135864513	0	0	0	0.000999001	0.999001	no	8.14e-23	1.53e-107	8.14e-23	1.53e-107	8.14e-23	1.53e-107	4283
Hematopoietic traits	Mean platelet volume (MPV)	MPV	9	134856142	136364513	gwaslocus_741	NOG	8778_3_3	2	9:135864513	9:135864513	9:135864513	9:135864513	9:135864513	0	0	0	0.000999001	0.999001	no	4.92e-25	1.53e-107	4.92e-25	1.53e-107	4.92e-25	1.53e-107	4283
Hematopoietic traits	Monocyte count (MONO)	MONO	3	42406116	43406116	gwaslocus_282	CCL11	5301_7_3	2	3:42909160	3:42890731	3:42909160	3:42890731	3:42909160	0	3.52e-166	0	0.0364577	0.963542	no	3.99e-24	5.91e-65	7.33e-23	5.91e-65	3.99e-24	5.91e-65	2204
Hematopoietic traits	Monocyte count (MONO)	MONO	3	42406116	43406116	gwaslocus_282	CCL11	5301_7_3	2	3:42906116	3:42906116	3:42906116	3:42906116	3:42906116	0	1e-222	0	0.000999001	0.999001	no	4.04e-35	6.99e-121	4.04e-35	6.99e-121	4.04e-35	6.99e-121	2204
Hematopoietic traits	Monocyte count (MONO)	MONO	9	135637106	136637106	gwaslocus_741	ICAM2	14756_29_3	2	9:136137106	9:136137106	9:136137106	9:136137106	9:136137106	0	5.27e-43	0	0.000999006	0.999001	yes	2.63e-96	7.54e-26	2.63e-96	7.54e-26	2.63e-96	7.54e-26	3229
Hematopoietic traits	Monocyte count (MONO)	MONO	9	135637106	136637106	gwaslocus_741	CD209	3029_52_2	2	9:136137106	9:136137106	9:136137106	9:136137106	9:136137106	0	5.27e-43	0	0.000999006	0.999001	no	0	7.54e-26	0	7.54e-26	0	7.54e-26	3229
Hematopoietic traits	Monocyte count (MONO)	MONO	9	135637106	136637106	gwaslocus_741	CD209	3029_52_2	2	9:136142203	9:136146077	9:136144873	9:136146077	9:136144873	0	5.35e-42	0	0.0130913	0.986909	no	0	6.27e-25	0	6.27e-25	0	6.27e-25	3229
Hematopoietic traits	Monocyte count (MONO)	MONO	9	135637106	136637106	gwaslocus_741	SELE	3470_1_2	2	9:136137106	9:136137106	9:136137106	9:136137106	9:136137106	0	5.27e-43	0	0.000999006	0.999001	yes	1.66e-223	7.54e-26	1.66e-223	7.54e-26	1.66e-223	7.54e-26	3229
Hematopoietic traits	Neutrophil count (NEUT)	NEUT	3	42396515	43396515	gwaslocus_282	CDSN	7085_81_3	2	3:42905465	3:43035161	3:42883465	3:43035161	3:42883465	0	6.54e-08	0	0.0421978	0.957802	no	1.34e-14	1.86e-08	1.79e-06	1.86e-08	1.34e-14	1.86e-08	2221
Hematopoietic traits	Neutrophil count (NEUT)	NEUT	9	135655000	137409309	gwaslocus_741	ICAM2	14756_29_3	2	9:136155000	9:136155000	9:136155000	9:136155000	9:136155000	0	1.66e-56	0	0.000999001	0.999001	no	1.56e-148	8.4e-19	1.56e-148	8.4e-19	1.56e-148	8.4e-19	5637
Hematopoietic traits	Platelet count (PLT)	PLT	9	134856142	136364513	gwaslocus_741	NOG	5846_24_3	2	9:135864513	9:135864513	9:135864513	9:135864513	9:135864513	0	0	0	0.000999001	0.999001	no	8.14e-23	5.95e-88	8.14e-23	5.95e-88	8.14e-23	5.95e-88	4283
Hematopoietic traits	Platelet count (PLT)	PLT	9	134856142	136364513	gwaslocus_741	NOG	8778_3_3	2	9:135864513	9:135864513	9:135864513	9:135864513	9:135864513	0	0	0	0.000999001	0.999001	no	4.92e-25	5.95e-88	4.92e-25	5.95e-88	4.92e-25	5.95e-88	4283
Hematopoietic traits	Platelet count (PLT)	PLT	14	94347262	95347262	gwaslocus_1040	GSK3A;GSK3B	3236_12_2	2	14:94847262	14:94847262	14:94847262	14:94847262	14:94847262	0	7.95e-65	0	0.000999001	0.999001	no	0	4.39e-09	0	4.39e-09	0	4.39e-09	3884
Hematopoietic traits	Platelet distribution width (PDW)	PDW	9	135364513	136364513	gwaslocus_741	NOG	5846_24_3	2	9:135864513	9:135864513	9:135864513	9:135864513	9:135864513	0	3.88e-308	0	0.000999001	0.999001	no	8.14e-23	3.54e-40	8.14e-23	3.54e-40	8.14e-23	3.54e-40	3126
Hematopoietic traits	Platelet distribution width (PDW)	PDW	9	135364513	136364513	gwaslocus_741	NOG	8778_3_3	2	9:135864513	9:135864513	9:135864513	9:135864513	9:135864513	0	3.88e-308	0	0.000999001	0.999001	no	4.92e-25	3.54e-40	4.92e-25	3.54e-40	4.92e-25	3.54e-40	3126
Hematopoietic traits	Platelet distribution width (PDW)	PDW	19	54551115	56036595	gwaslocus_1258	GP6	3194_36_2	3	19:55552144	19:55552144	19:55552144	19:55552144	19:55552144	0	0	0	0.000999001	0.999001	no	1.26e-236	6.74e-39	1.26e-236	6.74e-39	1.26e-236	6.74e-39	4153
Hematopoietic traits	Platelet distribution width (PDW)	PDW	19	54551115	56036595	gwaslocus_1258	GP6	3194_36_2	3	19:55545284	19:55557024	19:55557024	19:55557024	19:55557024	0	0	0	0.000999001	0.999001	no	8.61e-237	9.04e-35	8.61e-237	9.04e-35	8.61e-237	9.04e-35	4153
Hematopoietic traits	Red cell distribution width (RDW)	RDW	9	135642313	137431778	gwaslocus_741	CDH5	2819_23_2	2	9:136131461	9:136142313	9:136131461	9:136142313	9:136131461	0	3.05e-69	0	0.317638	0.682362	no	1.25e-125	1.23e-28	6.93e-125	1.23e-28	1.25e-125	1.23e-28	5770
Hematopoietic traits	Red cell distribution width (RDW)	RDW	9	135642313	137431778	gwaslocus_741	TIE1	2844_53_2	2	9:136131461	9:136142313	9:136131461	9:136142313	9:136131461	0	3.05e-69	0	0.317638	0.682362	no	2.67e-114	1.23e-28	9.55e-114	1.23e-28	2.67e-114	1.23e-28	5770
Hematopoietic traits	Red cell distribution width (RDW)	RDW	14	69854858	70854858	gwaslocus_1027	SMOC1	13118_5_3	2	14:70354858	14:70354858	14:70354858	14:70354858	14:70354858	0	1.33e-87	0	0.000999001	0.999001	no	5.48e-22	3.12e-15	5.48e-22	3.12e-15	5.48e-22	3.12e-15	2852
Hematopoietic traits	Red cell distribution width (RDW)	RDW	19	44912079	46533013	gwaslocus_1250	BIRC2	10046_55_3	2	19:45412079	19:45412079	19:45412079	19:45412079	19:45412079	0	4.86e-292	0	0.000999001	0.999001	no	0	1.97e-44	0	1.97e-44	0	1.97e-44	4562
Hematopoietic traits	Red cell distribution width (RDW)	RDW	19	44912079	46533013	gwaslocus_1250	BIRC2	10046_55_3	2	19:45422946	19:45422946	19:45422946	19:45422946	19:45422946	0	7.37e-275	0	0.000999001	0.999001	no	4.11e-97	1.12e-25	4.11e-97	1.12e-25	4.11e-97	1.12e-25	4562
Hematopoietic traits	Red cell distribution width (RDW)	RDW	19	44912079	46533013	gwaslocus_1250	UBA2	12500_88_3	2	19:45412079	19:45412079	19:45412079	19:45412079	19:45412079	0	4.86e-292	0	0.000999001	0.999001	no	0	1.97e-44	0	1.97e-44	0	1.97e-44	4562
Hematopoietic traits	Red cell distribution width (RDW)	RDW	19	44912079	46533013	gwaslocus_1250	CTF1	13732_79_3	2	19:45411941	19:45412079	19:45412079	19:45412079	19:45412079	0	4.86e-292	0	0.000999001	0.999001	yes	8.69e-43	1.97e-44	8.69e-43	1.97e-44	8.69e-43	1.97e-44	4562
Hematopoietic traits	Red cell distribution width (RDW)	RDW	19	44912079	46533013	gwaslocus_1250	APOE	2418_55_9	2	19:45412079	19:45412079	19:45412079	19:45412079	19:45412079	0	4.86e-292	0	0.000999001	0.999001	no	2.54e-88	1.97e-44	2.54e-88	1.97e-44	2.54e-88	1.97e-44	4562
Hematopoietic traits	Red cell distribution width (RDW)	RDW	19	44912079	46533013	gwaslocus_1250	APOB	2797_56_2	2	19:45412079	19:45412079	19:45412079	19:45412079	19:45412079	0	4.86e-292	0	0.000999001	0.999001	no	4.87e-47	1.97e-44	4.87e-47	1.97e-44	4.87e-47	1.97e-44	4562
Hematopoietic traits	Red cell distribution width (RDW)	RDW	19	44912079	46533013	gwaslocus_1250	APOB	2797_56_2	2	19:45422946	19:45422946	19:45422946	19:45422946	19:45422946	0	7.37e-275	0	0.000999001	0.999001	no	1.43e-21	1.12e-25	1.43e-21	1.12e-25	1.43e-21	1.12e-25	4562
Hematopoietic traits	Red cell distribution width (RDW)	RDW	19	44912079	46533013	gwaslocus_1250	APOE	2937_10_2	2	19:45412079	19:45412079	19:45412079	19:45412079	19:45412079	0	4.86e-292	0	0.000999001	0.999001	no	1.1e-66	1.97e-44	1.1e-66	1.97e-44	1.1e-66	1.97e-44	4562
Hematopoietic traits	Red cell distribution width (RDW)	RDW	19	44912079	46533013	gwaslocus_1250	CKAP2	5345_51_3	2	19:45412079	19:45412079	19:45412079	19:45412079	19:45412079	0	4.86e-292	0	0.000999001	0.999001	no	6.07e-36	1.97e-44	6.07e-36	1.97e-44	6.07e-36	1.97e-44	4562
Hematopoietic traits	Red cell distribution width (RDW)	RDW	19	44912079	46533013	gwaslocus_1250	CKAP2	5345_51_3	2	19:45422946	19:45422946	19:45422946	19:45422946	19:45422946	0	7.37e-275	0	0.000999001	0.999001	no	5.07e-19	1.12e-25	5.07e-19	1.12e-25	5.07e-19	1.12e-25	4562
Hematopoietic traits	Red cell distribution width (RDW)	RDW	19	44912079	46533013	gwaslocus_1250	PSME1	5918_5_3	2	19:45412079	19:45412079	19:45412079	19:45412079	19:45412079	0	4.86e-292	0	0.000999001	0.999001	no	6.59e-76	1.97e-44	6.59e-76	1.97e-44	6.59e-76	1.97e-44	4562
Hematopoietic traits	Red cell distribution width (RDW)	RDW	19	44912079	46533013	gwaslocus_1250	PSME1	5918_5_3	2	19:45422946	19:45422946	19:45422946	19:45422946	19:45422946	0	7.37e-275	0	0.000999001	0.999001	no	3.84e-26	1.12e-25	3.84e-26	1.12e-25	3.84e-26	1.12e-25	4562
Hematopoietic traits	Red cell distribution width (RDW)	RDW	19	44912079	46533013	gwaslocus_1250	C5orf38	6378_2_3	2	19:45412079	19:45412079	19:45412079	19:45412079	19:45412079	0	4.86e-292	0	0.000999001	0.999001	no	3.04e-160	1.97e-44	3.04e-160	1.97e-44	3.04e-160	1.97e-44	4562
Hematopoietic traits	Red cell distribution width (RDW)	RDW	19	44912079	46533013	gwaslocus_1250	C5orf38	6378_2_3	2	19:45422946	19:45422946	19:45422946	19:45422946	19:45422946	0	7.37e-275	0	0.000999001	0.999001	no	1.77e-49	1.12e-25	1.77e-49	1.12e-25	1.77e-49	1.12e-25	4562
Hematopoietic traits	Reticulocyte count (RET)	RET	19	44912079	46533013	gwaslocus_1250	BIRC2	10046_55_3	2	19:45412079	19:45412079	19:45412079	19:45412079	19:45412079	0	3e-51	0	0.000999002	0.999001	no	0	8.88e-18	0	8.88e-18	0	8.88e-18	4562
Hematopoietic traits	Reticulocyte count (RET)	RET	19	44912079	46533013	gwaslocus_1250	UBA2	12500_88_3	2	19:45412079	19:45412079	19:45412079	19:45412079	19:45412079	0	3e-51	0	0.000999002	0.999001	no	0	8.88e-18	0	8.88e-18	0	8.88e-18	4562
Hematopoietic traits	Reticulocyte count (RET)	RET	19	44912079	46533013	gwaslocus_1250	APOE	2418_55_9	2	19:45412079	19:45412079	19:45412079	19:45412079	19:45412079	0	3e-51	0	0.000999002	0.999001	no	2.54e-88	8.88e-18	2.54e-88	8.88e-18	2.54e-88	8.88e-18	4562
Hematopoietic traits	Reticulocyte count (RET)	RET	19	44912079	46533013	gwaslocus_1250	APOE	2937_10_2	2	19:45412079	19:45412079	19:45412079	19:45412079	19:45412079	0	3e-51	0	0.000999002	0.999001	no	1.1e-66	8.88e-18	1.1e-66	8.88e-18	1.1e-66	8.88e-18	4562
Hematopoietic traits	Reticulocyte count (RET)	RET	19	44912079	46533013	gwaslocus_1250	PSME1	5918_5_3	2	19:45412079	19:45412079	19:45412079	19:45412079	19:45412079	0	3e-51	0	0.000999002	0.999001	no	6.59e-76	8.88e-18	6.59e-76	8.88e-18	6.59e-76	8.88e-18	4562
Hematopoietic traits	Reticulocyte count (RET)	RET	19	44912079	46533013	gwaslocus_1250	C5orf38	6378_2_3	2	19:45412079	19:45412079	19:45412079	19:45412079	19:45412079	0	3e-51	0	0.000999002	0.999001	no	3.04e-160	8.88e-18	3.04e-160	8.88e-18	3.04e-160	8.88e-18	4562
Hematopoietic traits	Reticulocyte count (RET)	RET	19	44912079	46533013	gwaslocus_1250	CRYZL1	9207_60_3	3	19:45412079	19:45412079	19:45412079	19:45412079	19:45412079	0	2.24e-177	0	0.000999001	0.999001	yes	6.51e-80	8.88e-18	6.51e-80	8.88e-18	6.51e-80	8.88e-18	4562
Hematopoietic traits	Reticulocyte count (RET)	RET	19	54551115	56026345	gwaslocus_1258	GP6	3194_36_2	3	19:55548269	19:55526345	19:55548269	19:55548269	19:55548269	0	0	0	0.000999001	0.999001	no	9.04e-237	4.98e-09	9.04e-237	4.98e-09	9.04e-237	4.98e-09	4113
Immune	Celiac disease	CelD	2	102586770	103586770	gwaslocus_201	IL18R1	14079_14_3	3	2:102927726	2:102927726	2:102927726	2:102927726	2:102927726	0	0	0	0.000999001	0.999001	yes	4.97e-155	1.82e-12	4.97e-155	1.82e-12	4.97e-155	1.82e-12	1157
Immune	Celiac disease	CelD	2	102586770	103586770	gwaslocus_201	IL18R1	14079_14_3	3	2:103038587	2:103016044	2:103016044	2:103016044	2:103016044	0	0	0	0.000999003	0.999001	yes	3.41e-183	9.57e-15	3.41e-183	9.57e-15	3.41e-183	9.57e-15	1157
Immune	Psoriasis	Psoriasis	1	67208155	68208155	gwaslocus_61	IL23R	5088_175_3	2	1:67735948	1:67705958	1:67705958	1:67705958	1:67705958	0	1.37e-42	0	0.000999015	0.999001	yes	3.94e-18	6.09e-09	3.94e-18	6.09e-09	3.94e-18	6.09e-09	466
Immune	Type 1 diabetes	T1D	15	78734957	79734957	gwaslocus_1083	CTSH	8465_52_3	3	15:79234957	15:79234957	15:79219188	15:79219188	15:79219188	0	0	0	0.000999001	0.999001	no	6.60208445392705e-316	3.44e-08	6.60208445392705e-316	3.44e-08	6.60208445392705e-316	3.44e-08	310
Immune	Type 1 diabetes	T1D	15	78734957	79734957	gwaslocus_1083	CTSH	8465_52_3	3	15:79239449	15:79239449	15:79239449	15:79239449	15:79239449	0	0	0	0.000999001	0.999001	no	1.45e-270	4.72e-08	1.45e-270	4.72e-08	1.45e-270	4.72e-08	310
Immune	Type 1 diabetes	T1D	15	78734957	79734957	gwaslocus_1083	CTSH	8644_46_3	4	15:79234957	15:79234957	15:79219188	15:79219188	15:79219188	0	0	0	0.000999	0.999001	no	1.55e-119	3.44e-08	1.55e-119	3.44e-08	1.55e-119	3.44e-08	310
Immune	Type 1 diabetes	T1D	15	78734957	79734957	gwaslocus_1083	CTSH	8644_46_3	4	15:79239449	15:79239449	15:79239449	15:79239449	15:79239449	0	0	0	0.000999001	0.999001	no	4.51e-67	4.72e-08	4.51e-67	4.72e-08	4.51e-67	4.72e-08	310
Ophthalmic	Glaucoma	Glaucoma	9	135627366	136627366	gwaslocus_741	CDH5	2819_23_2	2	9:136129115	9:136131461	9:136129115	9:136131461	9:136129115	0	0.00229359	0	0.0163738	0.981333	no	1.38e-125	1.56e-13	1.25e-125	1.56e-13	1.38e-125	1.56e-13	3057
Ophthalmic	Glaucoma	Glaucoma	9	135627366	136627366	gwaslocus_741	CDH5	2819_23_2	2	9:136131461	9:136131461	9:136142185	9:136131461	9:136142185	0	0.00282991	0	0.0202027	0.976967	no	6.93e-125	2.68e-13	1.25e-125	2.68e-13	6.93e-125	2.68e-13	3057
Ophthalmic	Glaucoma	Glaucoma	9	135627366	136627366	gwaslocus_741	TIE1	2844_53_2	2	9:136129115	9:136131461	9:136129115	9:136131461	9:136129115	0	0.00229359	0	0.0163738	0.981333	no	6.61e-114	1.56e-13	2.67e-114	1.56e-13	6.61e-114	1.56e-13	3057
Ophthalmic	Glaucoma	Glaucoma	9	135627366	136627366	gwaslocus_741	TIE1	2844_53_2	2	9:136131461	9:136131461	9:136142185	9:136131461	9:136142185	0	0.00282991	0	0.0202027	0.976967	no	9.55e-114	2.68e-13	2.67e-114	2.68e-13	9.55e-114	2.68e-13	3057
Ophthalmic	Glaucoma	Glaucoma	9	135627366	136627366	gwaslocus_741	CD36	2973_15_2	2	9:136129115	9:136131461	9:136129115	9:136131461	9:136129115	0	0.00229359	0	0.0163738	0.981333	no	2.96e-64	1.56e-13	7.92e-65	1.56e-13	2.96e-64	1.56e-13	3057
Ophthalmic	Glaucoma	Glaucoma	9	135627366	136627366	gwaslocus_741	CD36	2973_15_2	2	9:136149150	9:136131461	9:136142185	9:136131461	9:136142185	0	0.00282991	0	0.0202027	0.976967	no	2.05e-64	2.68e-13	7.92e-65	2.68e-13	2.05e-64	2.68e-13	3057
Psychiatric_neurologic	Migraine	Migraine	16	74942143	75942143	gwaslocus_1125	CTRB1	5648_28_3	3	16:75390532	16:75304957	16:75304957	16:75304957	16:75304957	0	1.6e-29	0	0.000999001	0.999001	yes	1.34e-64	4.53e-08	1.34e-64	4.53e-08	1.34e-64	4.53e-08	300
Renal	Blood urea nitrogen	BUN	9	135655000	136655000	gwaslocus_741	IL3RA	13744_37_3	2	9:136149399	9:136149399	9:136149399	9:136149399	9:136149399	0	5.13e-39	0	0.000999015	0.999001	no	3.92e-177	3.13e-12	3.92e-177	3.13e-12	3.92e-177	3.13e-12	3238
Renal	Blood urea nitrogen	BUN	9	135655000	136655000	gwaslocus_741	SELE	3470_1_2	2	9:136149399	9:136149399	9:136149399	9:136149399	9:136149399	0	5.13e-39	0	0.000999015	0.999001	no	0	3.13e-12	0	3.13e-12	0	3.13e-12	3238
Renal	Blood urea nitrogen	BUN	9	135655000	136655000	gwaslocus_741	ENG	4908_6_1	2	9:136149399	9:136149399	9:136149399	9:136149399	9:136149399	0	5.13e-39	0	0.000999015	0.999001	no	1.02e-61	3.13e-12	1.02e-61	3.13e-12	1.02e-61	3.13e-12	3238
Renal	Blood urea nitrogen	BUN	9	135655000	136655000	gwaslocus_741	ADGRF5	6409_57_3	2	9:136149399	9:136149399	9:136149399	9:136149399	9:136149399	0	5.13e-39	0	0.000999015	0.999001	no	1.63e-285	3.13e-12	1.63e-285	3.13e-12	1.63e-285	3.13e-12	3238
Renal	Blood urea nitrogen	BUN	9	135655000	136655000	gwaslocus_741	EPHA4	7190_50_3	2	9:136149399	9:136149399	9:136149399	9:136149399	9:136149399	0	5.13e-39	0	0.000999015	0.999001	no	8.46e-92	3.13e-12	8.46e-92	3.13e-12	8.46e-92	3.13e-12	3238
Renal	Blood urea nitrogen	BUN	9	135655000	136655000	gwaslocus_741	ISLR2	8528_74_3	2	9:136149399	9:136149399	9:136149399	9:136149399	9:136149399	0	5.13e-39	0	0.000999015	0.999001	no	8.01e-48	3.13e-12	8.01e-48	3.13e-12	8.01e-48	3.13e-12	3238
Renal	Blood urea nitrogen	BUN	9	135655000	136655000	gwaslocus_741	ROBO4	9232_1_3	2	9:136149399	9:136149399	9:136149399	9:136149399	9:136149399	0	5.13e-39	0	0.000999015	0.999001	no	1.69e-233	3.13e-12	1.69e-233	3.13e-12	1.69e-233	3.13e-12	3238
