# Supplementary material for: A genome-wide association study of serum proteins reveals shared loci with common diseases
Source: Nat Commun. 2022 Jan 25;13:480. doi: 10.1038/s41467-021-27850-z (PMC8789779; doi:10.1038/s41467-021-27850-z)
Supplement: Supplementary file 15 — Supplementary Data 13 [file 41467_2021_27850_MOESM15_ESM.xlsx]

## Sheet: Data 13
Supplementary Data 13 - Direct association between proteins and traits in AGES that were found to colocalize in any locus. The associations were tested with a linear or logistic regression adjusted for age and sex. Benjamini-Hochberg adjustment for multiple testing (FDR) was applied per trait. Phenotype matching between reported GWAS and AGES is shown in Table S8.
Category	Phenotype	SOMAmer	Protein (Entrez symbol)	BETA	SE	P	FDR	Locus regulates 5 or more proteins that colocalize with phenotype	Lead variant(s) for phenotype in colocalizing loci
Anthropometric	WHRadjBMI	6586_19_3	ADAM11	-0.831	0.174	1.86e-06	4.02e-06	1	19:45422946
Anthropometric	WHRadjBMI	2813_11_2	AGRP	-1.719	0.168	2.51e-24	1.16e-23	0	16:67418957
Anthropometric	WHRadjBMI	2714_78_2	AIMP1	0.611	0.177	0.000578	0.000874	1	19:45422946
Anthropometric	WHRadjBMI	14685_17_3	AKT2	-0.192	0.17	0.259	0.296	1	19:45422946
Anthropometric	WHRadjBMI	11556_19_3	ARFGAP1	0.439	0.171	0.0104	0.0138	1	19:45422946
Anthropometric	WHRadjBMI	12587_65_3	ARL2	-0.655	0.164	6.66e-05	0.000114	1	19:45422946
Anthropometric	WHRadjBMI	7218_87_3	ATP1B2	-3.067	0.161	4.04e-78	1.31e-76	0	17:7537792
Anthropometric	WHRadjBMI	5695_5_3	BPIFA2	-3.061	0.157	2.91e-82	1.89e-80	1	19:49248730
Anthropometric	WHRadjBMI	5744_12_3	C1orf56	-1.669	0.164	3.64e-24	1.58e-23	1	19:45422946
Anthropometric	WHRadjBMI	7154_92_3	C6orf58	-1.619	0.163	4.63e-23	1.88e-22	1	19:49248730
Anthropometric	WHRadjBMI	2705_5_2	CCL25	1.489	0.161	2.95e-20	1.13e-19	1	19:49248730
Anthropometric	WHRadjBMI	2890_59_2	CCL28	-2.325	0.16	9.95e-47	9.24e-46	0	2:207041053
Anthropometric	WHRadjBMI	3521_16_2	CGA TSHB	0.08	0.165	0.63	0.671	0	16:79744401
Anthropometric	WHRadjBMI	11327_56_3	CLK2	-0.07	0.171	0.679	0.701	1	19:45422946
Anthropometric	WHRadjBMI	8974_172_3	COL15A1	1.568	0.17	4.64e-20	1.67e-19	0	9:101760026
Anthropometric	WHRadjBMI	5343_74_3	CPE	-0.908	0.186	1.02e-06	2.55e-06	1	19:45422946
Anthropometric	WHRadjBMI	4337_49_2	CRP	2.475	0.158	5.09e-54	6.61e-53	1	19:45422946
Anthropometric	WHRadjBMI	9207_60_3	CRYZL1	1.138	0.165	6.5e-12	1.84e-11	1	19:45422946
Anthropometric	WHRadjBMI	13732_79_3	CTF1	-2.191	0.196	1.43e-28	8.44e-28	1	19:45422946
Anthropometric	WHRadjBMI	7943_16_3	CUZD1	0.717	0.164	1.29e-05	2.47e-05	1	19:45422946
Anthropometric	WHRadjBMI	10635_33_3	FAM159B	1.788	0.162	4.43e-28	2.4e-27	1	19:45422946
Anthropometric	WHRadjBMI	8039_41_3	FAM177A1	-2.365	0.161	5.59e-48	6.05e-47	1	19:49248730
Anthropometric	WHRadjBMI	13102_1_3	FAM3D	0.044	0.163	0.789	0.801	1	19:49248730
Anthropometric	WHRadjBMI	13724_27_3	FGF19	-1.198	0.163	1.97e-13	6.39e-13	1	19:49248730
Anthropometric	WHRadjBMI	3434_34_1	FN1	-0.581	0.166	0.000458	0.000709	1	2:216300482
Anthropometric	WHRadjBMI	10734_339_3	GAL3ST2	-0.835	0.173	1.49e-06	3.33e-06	1	19:45422946
Anthropometric	WHRadjBMI	6334_9_3	GGT2	0.672	0.164	4.31e-05	7.79e-05	1	19:45422946
Anthropometric	WHRadjBMI	6416_8_3	GKN2	-0.385	0.162	0.0176	0.022	1	19:49248730
Anthropometric	WHRadjBMI	7239_9_3	GSTM1	-0.951	0.17	2.46e-08	6.39e-08	1	19:45422946
Anthropometric	WHRadjBMI	7965_25_3	HBQ1	0.496	0.167	0.00302	0.00427	1	19:45422946
Anthropometric	WHRadjBMI	2859_69_2	HDAC8	0.87	0.18	1.32e-06	3.05e-06	1	19:45422946
Anthropometric	WHRadjBMI	6962_5_3	HLA-DRB3	-0.797	0.175	5.54e-06	1.12e-05	1	19:45422946
Anthropometric	WHRadjBMI	9853_3_3	IFIT2	0.548	0.17	0.00128	0.00184	1	19:45422946
Anthropometric	WHRadjBMI	3376_49_2	IL17RD	-0.407	0.195	0.0368	0.0443	0	3:57187036
Anthropometric	WHRadjBMI	9999_1_3	IRF6	-2.299	0.163	2.5e-44	2.03e-43	1	19:45422946
Anthropometric	WHRadjBMI	11571_75_3	KLRC3	-0.698	0.177	7.9e-05	0.000132	1	19:45422946
Anthropometric	WHRadjBMI	11293_14_3	LRRN1	-0.746	0.162	4.02e-06	8.43e-06	1	19:45422946
Anthropometric	WHRadjBMI	5009_11_1	MSN	-0.554	0.167	0.00092	0.00136	1	19:45422946
Anthropometric	WHRadjBMI	11547_84_3	MUSK	2.495	0.159	4.05e-54	6.58e-53	1	2:216300482
Anthropometric	WHRadjBMI	9765_4_3	NDE1	-1.166	0.167	3.3e-12	9.74e-12	1	19:45422946
Anthropometric	WHRadjBMI	10584_7_3	NDUFS4	0.723	0.164	1.04e-05	2.05e-05	1	2:216300482
Anthropometric	WHRadjBMI	10082_251_3	NEFL	-0.312	0.174	0.0725	0.0857	1	19:45422946
Anthropometric	WHRadjBMI	6342_10_3	NPNT	0.659	0.165	6.37e-05	0.000112	1	2:216300482
Anthropometric	WHRadjBMI	6521_35_3	NPTX2	0.093	0.165	0.571	0.624	1	19:45422946
Anthropometric	WHRadjBMI	11450_110_3	P4HB	-0.405	0.176	0.0214	0.0263	1	2:216300482
Anthropometric	WHRadjBMI	6431_68_3	PCYOX1	-0.67	0.183	0.000243	0.000395	0	19:19460541
Anthropometric	WHRadjBMI	5252_33_3	PDE11A	-0.028	0.179	0.876	0.876	0	11:119180316
Anthropometric	WHRadjBMI	5015_15_1	PLA2G7	-2.983	0.162	1.94e-73	4.21e-72	1	19:45422946
Anthropometric	WHRadjBMI	12939_1_3	POLR1C	-0.129	0.173	0.456	0.511	1	19:45422946
Anthropometric	WHRadjBMI	13055_53_3	PSD	0.098	0.176	0.576	0.624	1	19:45422946
Anthropometric	WHRadjBMI	9314_9_3	PSG5	-0.694	0.167	3.16e-05	5.87e-05	1	19:45422946
Anthropometric	WHRadjBMI	14283_12_3	RAB14	-0.519	0.18	0.00397	0.00549	1	19:45422946
Anthropometric	WHRadjBMI	14332_3_3	RALA	-0.595	0.166	0.00034	0.000539	1	19:45422946
Anthropometric	WHRadjBMI	8993_151_3	RIPK2	0.83	0.17	1.08e-06	2.6e-06	0	9:95448381
Anthropometric	WHRadjBMI	7223_60_3	S100A13	-1.952	0.164	3.65e-32	2.63e-31	1	19:45422946
Anthropometric	WHRadjBMI	13093_6_3	SECTM1	0.072	0.167	0.666	0.699	1	19:49248730
Anthropometric	WHRadjBMI	5494_52_3	SNRPF	-0.432	0.174	0.0132	0.0169	1	19:45422946
Anthropometric	WHRadjBMI	8106_15_3	SSR1	1.722	0.164	1.32e-25	6.59e-25	1	2:216300482
Anthropometric	WHRadjBMI	12501_10_3	TBCA	-1.484	0.166	6.38e-19	2.18e-18	1	19:45422946
Anthropometric	WHRadjBMI	8922_4_3	TMCC3	1.153	0.163	1.69e-12	5.24e-12	1	19:45422946
Anthropometric	WHRadjBMI	7173_141_3	TMEM132C	-1.998	0.17	2e-31	1.3e-30	0	12:128756938
Anthropometric	WHRadjBMI	13652_2_3	TOM1L1	-0.459	0.183	0.0119	0.0154	1	19:45422946
Anthropometric	WHRadjBMI	13022_20_3	TP53I11	1.078	0.164	4.76e-11	1.29e-10	1	19:45422946
Anthropometric	WHRadjBMI	8387_33_3	YWHAE	-0.229	0.163	0.16	0.186	1	19:45422946
Anthropometric	WHRadjBMI	7625_27_3	YWHAQ	0.474	0.166	0.00437	0.00591	1	19:45422946
Anthropometric	BMI	9253_52_3	ABO	-0.179	0.059	0.00262	0.004	0	9:134849254
Anthropometric	BMI	4125_52_2	AGER	-0.566	0.06	4.75e-21	1.72e-20	0	14:65414379
Anthropometric	BMI	2714_78_2	AIMP1	0.188	0.065	0.00403	0.00557	0	19:46180184
Anthropometric	BMI	5676_54_3	ASIP	0.232	0.06	0.000103	0.000187	0	20:25192049|20:30649834
Anthropometric	BMI	13732_79_3	CTF1	-0.804	0.072	2.34e-28	1.13e-27	0	19:46180184
Anthropometric	BMI	2979_8_2	CXCL5	-0.103	0.062	0.0969	0.112	0	10:65318766
Anthropometric	BMI	9769_48_3	DNER	-0.969	0.059	2.15e-59	6.22e-58	0	2:230663576
Anthropometric	BMI	5699_19_3	FAM189A2	-0.411	0.061	1.45e-11	4.2e-11	0	11:20959394
Anthropometric	BMI	9370_69_3	GGH	0.831	0.06	3.03e-43	4.4e-42	0	8:64752533
Anthropometric	BMI	14094_29_3	HBEGF	0.238	0.062	0.000112	0.00019	0	10:65318766
Anthropometric	BMI	14756_29_3	ICAM2	-0.142	0.062	0.0216	0.0261	0	12:112610714
Anthropometric	BMI	9999_1_3	IRF6	-0.795	0.06	2.64e-39	2.55e-38	0	19:46180184
Anthropometric	BMI	14634_13_3	LHCGR	-0.064	0.062	0.301	0.301	0	3:44028764
Anthropometric	BMI	5242_37_3	MAP2K4	-0.331	0.061	4.73e-08	9.79e-08	0	1:230304914
Anthropometric	BMI	9294_45_3	MFAP2	0.809	0.063	2.42e-37	1.75e-36	0	1:17301672
Anthropometric	BMI	6380_23_3	MRPL58	-0.361	0.063	8.57e-09	1.91e-08	0	1:230304914
Anthropometric	BMI	13624_17_3	NADK	0.181	0.062	0.00364	0.00527	0	1:2444414
Anthropometric	BMI	6544_33_3	NELL1	-0.357	0.061	5.6e-09	1.35e-08	0	11:20959394
Anthropometric	BMI	5542_22_2	NRP1	-0.641	0.067	1.42e-21	5.87e-21	0	1:230304914
Anthropometric	BMI	13388_57_3	PCSK1	-0.371	0.06	9.63e-10	2.54e-09	0	5:95716722
Anthropometric	BMI	5252_33_3	PDE11A	-0.088	0.066	0.181	0.188	0	11:118944675
Anthropometric	BMI	7096_30_3	RMDN1	0.31	0.061	3.26e-07	6.31e-07	0	8:87505968
Anthropometric	BMI	7223_60_3	S100A13	-0.706	0.06	3.78e-31	2.19e-30	0	19:46180184
Anthropometric	BMI	12691_44_3	SHMT2	0.186	0.06	0.00181	0.00292	0	2:211543055
Anthropometric	BMI	10818_36_3	SMPD1	-0.567	0.061	4.13e-20	1.33e-19	0	10:65318766
Anthropometric	BMI	5494_52_3	SNRPF	-0.156	0.064	0.0152	0.0192	0	19:46180184
Anthropometric	BMI	4867_15_2	VEGFA	0.09	0.06	0.13	0.145	0	10:65318766
Anthropometric	BMI	6375_75_3	XXYLT1	-0.091	0.065	0.163	0.175	0	3:194876993
Anthropometric	BMI	14156_33_3	YWHAB	0.171	0.065	0.008	0.0105	0	20:43517041
Anthropometric	Height	10835_25_3	A4GNT	-0.246	0.077	0.00131	0.0122	0	3:194063153
Anthropometric	Height	11926_23_3	AAGAB	-0.045	0.077	0.561	0.861	0	3:194063153
Anthropometric	Height	3858_5_1	ACP1	-0.041	0.076	0.59	0.861	0	2:227201|2:1645673
Anthropometric	Height	3168_8_2	ADAMTS5	-0.041	0.084	0.625	0.861	0	21:28293800
Anthropometric	Height	6522_57_3	AMBN	0.055	0.079	0.485	0.813	0	14:105259734
Anthropometric	Height	9506_10_3	APOL1	-0.234	0.079	0.00318	0.0196	0	10:104341435
Anthropometric	Height	2972_57_2	BMP7	0.124	0.08	0.12	0.292	0	6:7725760
Anthropometric	Height	6304_8_3	C1QTNF1	-0.034	0.083	0.681	0.861	1	1:109822166
Anthropometric	Height	7810_20_3	C1QTNF5	0.415	0.079	1.76e-07	1.2e-05	0	5:131585958
Anthropometric	Height	13666_222_3	CA10	-0.001	0.077	0.985	0.985	1	1:109822166
Anthropometric	Height	3488_64_2	CAT	0.098	0.078	0.213	0.44	1	1:109822166
Anthropometric	Height	8031_11_3	CEACAM1	-0.013	0.076	0.869	0.924	0	14:105259734
Anthropometric	Height	6415_90_3	CPN2	0.125	0.078	0.108	0.271	0	3:194063153
Anthropometric	Height	6493_9_3	CPZ	-0.064	0.079	0.413	0.721	0	4:8608634
Anthropometric	Height	11308_8_3	CREB3L4	0.039	0.079	0.627	0.861	0	6:29649105
Anthropometric	Height	7628_40_3	CRELD1	0.145	0.078	0.0636	0.197	0	3:10006079
Anthropometric	Height	10772_21_3	CSGALNACT2	0.157	0.084	0.0636	0.197	0	10:44112214
Anthropometric	Height	6115_40_3	CTBS	0.08	0.08	0.314	0.593	0	14:105259734
Anthropometric	Height	3038_9_2	CXCL11	0.032	0.078	0.683	0.861	0	12:112211833
Anthropometric	Height	10924_258_3	CYB5D2	0.145	0.081	0.074	0.21	0	17:3939632
Anthropometric	Height	8402_22_3	CYTL1	0.02	0.085	0.813	0.909	0	4:5016883
Anthropometric	Height	6934_8_3	DEFB131	0.041	0.078	0.6	0.861	0	14:105259734
Anthropometric	Height	8480_29_3	EFEMP1	0.129	0.088	0.142	0.322	0	2:56096892
Anthropometric	Height	10819_108_3	FBLN1	0.181	0.089	0.0433	0.147	0	22:45841277
Anthropometric	Height	7921_65_3	FJX1	0.198	0.08	0.0132	0.0563	1	1:109822166
Anthropometric	Height	9288_7_3	FKBP7	0.283	0.083	0.000624	0.00707	0	2:178565913
Anthropometric	Height	13740_51_3	FRZB	0.22	0.079	0.00517	0.0293	0	2:183703336
Anthropometric	Height	6581_50_3	GC	0.025	0.076	0.748	0.877	0	14:105259734
Anthropometric	Height	4992_49_1	GRN	0.173	0.081	0.0328	0.124	1	1:109822166
Anthropometric	Height	5861_78_3	HAAO	-0.017	0.083	0.842	0.909	0	10:104341435
Anthropometric	Height	7136_7_3	HBE1	-0.016	0.076	0.834	0.909	0	14:105259734
Anthropometric	Height	3332_57_1	HFE2	0.027	0.079	0.732	0.874	1	1:109822166
Anthropometric	Height	7905_30_3	HP	-0.237	0.076	0.00188	0.0128	0	16:72114002
Anthropometric	Height	14756_29_3	ICAM2	0.208	0.079	0.00891	0.0433	0	12:112211833
Anthropometric	Height	2771_35_2	IGFBP1	-0.053	0.08	0.502	0.813	1	1:109822166
Anthropometric	Height	10548_35_3	KLRG1	0.033	0.077	0.673	0.861	0	14:105259734
Anthropometric	Height	5633_65_3	LILRB2	0.069	0.081	0.39	0.697	0	19:54705340
Anthropometric	Height	7015_8_3	LILRB5	0.162	0.077	0.0355	0.127	0	19:54705340
Anthropometric	Height	8014_359_3	MANEA	-0.128	0.084	0.129	0.302	0	6:96007698
Anthropometric	Height	3853_56_1	MDH1	0.107	0.08	0.182	0.399	0	12:7624073
Anthropometric	Height	9294_45_3	MFAP2	0.293	0.082	0.000347	0.00547	0	1:17306675
Anthropometric	Height	2730_58_2	MICA	-0.01	0.079	0.896	0.924	0	6:29649105
Anthropometric	Height	4924_32_1	MMP1	-0.197	0.078	0.0112	0.0506	0	1:156106369
Anthropometric	Height	2789_26_2	MMP7	-0.023	0.08	0.775	0.893	0	1:201722102
Anthropometric	Height	8778_3_3	NOG	0.027	0.077	0.728	0.874	0	1:156106369
Anthropometric	Height	5542_22_2	NRP1	0.239	0.087	0.00581	0.0304	0	2:27741237
Anthropometric	Height	4258_15_2	PA2G4	0.032	0.08	0.69	0.861	0	1:172193820
Anthropometric	Height	5620_13_3	PAM	0.281	0.079	0.000402	0.00547	0	5:102100576
Anthropometric	Height	13388_57_3	PCSK1	-0.35	0.078	6.92e-06	0.000157	0	5:95732569
Anthropometric	Height	5359_65_3	PIM1	0.086	0.092	0.347	0.638	0	14:94863636
Anthropometric	Height	9380_2_3	PLA2G12B	0.005	0.079	0.945	0.959	1	1:109822166
Anthropometric	Height	13590_1_3	REXO2	0.176	0.079	0.0256	0.102	0	19:54705340
Anthropometric	Height	6300_14_3	RLN1	-0.039	0.077	0.609	0.861	0	14:105259734
Anthropometric	Height	10569_28_3	SCGB1A1	0.011	0.085	0.897	0.924	0	1:17306675
Anthropometric	Height	11266_8_3	SELPLG	0.256	0.08	0.00144	0.0122	0	1:76527518
Anthropometric	Height	3316_58_1	SERPIND1	-0.25	0.079	0.00162	0.0122	0	16:72114002
Anthropometric	Height	7735_17_3	SERPINF1	0.156	0.093	0.0942	0.256	0	17:1667674
Anthropometric	Height	13710_6_3	SERPING1	-0.047	0.078	0.545	0.861	0	11:51517073
Anthropometric	Height	3221_54_1	SFRP1	0.081	0.079	0.311	0.593	0	8:41169276
Anthropometric	Height	10818_36_3	SMPD1	0.1	0.079	0.209	0.44	0	10:65315231
Anthropometric	Height	4467_49_2	SPARCL1	0.371	0.079	2.64e-06	8.98e-05	0	16:72114002
Anthropometric	Height	5947_90_3	THPO	-0.127	0.078	0.102	0.267	0	12:112211833
Anthropometric	Height	8687_26_3	TMEM106B	-0.03	0.077	0.697	0.861	0	7:12615698
Anthropometric	Height	9409_11_3	TPSAB1 TPSB2	0.079	0.079	0.313	0.593	0	16:780339
Anthropometric	Height	11139_4_3	TREML4	-0.016	0.078	0.836	0.909	0	14:105259734
Anthropometric	Height	13967_14_3	TXNRD1	0.052	0.077	0.501	0.813	0	12:7624073
Anthropometric	Height	7128_9_3	VWA2	0.14	0.077	0.07	0.207	0	3:194063153
Anthropometric	Height	14156_33_3	YWHAB	-0.037	0.083	0.656	0.861	0	20:43516156
Cardiometabolic	SBP	5261_13_3	ABL2	-0.207	0.326	0.525	0.686	1	17:26694861
Cardiometabolic	SBP	12343_14_3	ACAP2	-0.329	0.313	0.293	0.468	1	17:26694861
Cardiometabolic	SBP	13563_259_3	ACBD7	-0.072	0.321	0.822	0.906	1	17:26694861
Cardiometabolic	SBP	2805_6_2	ACE2	-0.157	0.326	0.63	0.781	1	17:26694861
Cardiometabolic	SBP	9237_54_3	ACP2	0.578	0.311	0.0636	0.166	1	17:26694861
Cardiometabolic	SBP	10753_31_3	ADAM7	-0.412	0.323	0.202	0.369	1	17:26694861
Cardiometabolic	SBP	6441_62_3	ADAMTS6	0.866	0.32	0.0068	0.038	1	17:26694861
Cardiometabolic	SBP	4593_11_1	ADCYAP1	-0.257	0.322	0.424	0.596	1	17:26694861
Cardiometabolic	SBP	11243_90_3	ADGRF1	-0.64	0.313	0.0408	0.127	1	17:26694861
Cardiometabolic	SBP	11369_23_3	ADH5	1.442	0.315	4.81e-06	0.000256	1	17:26694861
Cardiometabolic	SBP	12457_10_3	ADI1	-0.921	0.329	0.00517	0.032	1	17:26694861
Cardiometabolic	SBP	8518_55_3	ADM	-0.461	0.311	0.139	0.293	1	17:26694861
Cardiometabolic	SBP	9057_19_3	ADRM1	-0.243	0.315	0.44	0.612	1	17:26694861
Cardiometabolic	SBP	5023_23_1	ADSL	-0.265	0.309	0.391	0.569	1	17:26694861
Cardiometabolic	SBP	10435_2_3	AGA	0.813	0.336	0.0156	0.0662	1	17:26694861
Cardiometabolic	SBP	11633_89_3	AHSA1	-0.522	0.319	0.102	0.237	1	17:26694861
Cardiometabolic	SBP	3581_53_3	AHSG	-0.151	0.321	0.637	0.787	1	17:26694861
Cardiometabolic	SBP	9025_5_3	AHSP	-1.284	0.365	0.000447	0.00632	1	17:26694861
Cardiometabolic	SBP	2849_49_1	AIF1	-1.363	0.353	0.000113	0.00252	1	17:26694861
Cardiometabolic	SBP	9522_3_3	AIFM1	-0.192	0.317	0.544	0.702	1	17:26694861
Cardiometabolic	SBP	3839_60_2	AIP	-0.188	0.335	0.575	0.727	1	17:26694861
Cardiometabolic	SBP	9835_16_3	ALDH1A3	-0.601	0.313	0.0548	0.153	1	17:26694861
Cardiometabolic	SBP	4923_79_1	AMH	-0.263	0.313	0.4	0.574	1	17:26694861
Cardiometabolic	SBP	9092_33_3	ANGPTL1	-0.825	0.332	0.013	0.0597	1	17:26694861
Cardiometabolic	SBP	3281_19_1	ANGPTL3	0.34	0.369	0.357	0.533	1	17:26694861
Cardiometabolic	SBP	3796_79_2	ANGPTL4	0.163	0.321	0.612	0.769	1	17:26694861
Cardiometabolic	SBP	6371_50_3	ANGPTL7	0.061	0.314	0.845	0.921	1	17:26694861
Cardiometabolic	SBP	4194_26_3	ANP32B	0.451	0.307	0.143	0.298	1	17:26694861
Cardiometabolic	SBP	12822_34_3	APBB1	-0.785	0.341	0.0214	0.0835	1	17:26694861
Cardiometabolic	SBP	12753_6_3	APBB2	-0.588	0.306	0.0547	0.153	1	19:45412079
Cardiometabolic	SBP	12784_10_3	APBB3	-0.831	0.328	0.0114	0.0552	1	17:26694861
Cardiometabolic	SBP	10605_22_3	APMAP	-0.16	0.329	0.627	0.779	1	17:26694861
Cardiometabolic	SBP	12908_15_3	APOA5	-0.386	0.315	0.221	0.389	1	17:26694861
Cardiometabolic	SBP	2797_56_2	APOB	-1.412	0.305	3.78e-06	0.000253	1	19:45412079
Cardiometabolic	SBP	5312_49_3	APOE	-0.816	0.339	0.0162	0.0674	1	19:45412079
Cardiometabolic	SBP	9506_10_3	APOL1	-0.991	0.314	0.0016	0.0144	1	17:26694861
Cardiometabolic	SBP	12425_104_3	ARF6	-0.543	0.353	0.124	0.269	1	17:26694861
Cardiometabolic	SBP	11556_19_3	ARFGAP1	-0.784	0.32	0.0144	0.0633	1	17:26694861
Cardiometabolic	SBP	13488_3_3	ARFIP1	-0.381	0.345	0.27	0.443	1	17:26694861
Cardiometabolic	SBP	12848_9_3	ARHGEF2	-0.46	0.315	0.144	0.298	1	17:26694861
Cardiometabolic	SBP	13932_45_3	ARHGEF7	-1.026	0.343	0.00279	0.0206	1	17:26694861
Cardiometabolic	SBP	13573_5_3	ARPC3	-1.186	0.325	0.000264	0.00469	1	17:26694861
Cardiometabolic	SBP	12643_4_3	ARRB1	0.653	0.303	0.0314	0.106	1	17:26694861
Cardiometabolic	SBP	3172_28_2	ARSB	-0.661	0.326	0.0425	0.131	1	17:26694861
Cardiometabolic	SBP	13518_5_3	ASAP2	-0.469	0.304	0.123	0.269	1	17:26694861
Cardiometabolic	SBP	10647_18_3	ASCC1	0.51	0.327	0.12	0.264	1	17:26694861
Cardiometabolic	SBP	5452_71_3	ASGR1	-0.044	0.326	0.893	0.939	1	17:26694861
Cardiometabolic	SBP	9474_22_3	ASGR2	-0.308	0.316	0.33	0.508	1	17:26694861
Cardiometabolic	SBP	5676_54_3	ASIP	0.513	0.305	0.0921	0.219	1	17:26694861
Cardiometabolic	SBP	7993_23_3	ASTL	-0.001	0.322	0.997	0.999	1	17:26694861
Cardiometabolic	SBP	13659_36_3	ATP13A1	0.5	0.33	0.13	0.279	1	17:26694861
Cardiometabolic	SBP	13392_13_3	ATP1B1	-0.181	0.332	0.586	0.739	1	17:26694861
Cardiometabolic	SBP	13510_7_3	ATP2A3	-0.449	0.307	0.144	0.298	1	17:26694861
Cardiometabolic	SBP	9994_217_3	ATP4B	0.03	0.32	0.925	0.954	1	17:26694861
Cardiometabolic	SBP	3346_72_2	AURKB	-0.956	0.36	0.00797	0.0428	1	17:26694861
Cardiometabolic	SBP	9312_8_3	AZGP1	-0.596	0.313	0.0569	0.155	1	17:26694861
Cardiometabolic	SBP	12451_62_3	BACH1	-0.831	0.325	0.0107	0.0532	1	17:26694861
Cardiometabolic	SBP	12756_3_3	BACH2	-0.925	0.32	0.00381	0.0261	1	17:26694861
Cardiometabolic	SBP	5262_57_3	BCAR3	-0.266	0.327	0.417	0.59	1	17:26694861
Cardiometabolic	SBP	10046_55_3	BIRC2	-0.937	0.304	0.0021	0.0173	1	19:45412079
Cardiometabolic	SBP	11382_5_3	BLVRA	0.128	0.311	0.681	0.819	1	17:26694861
Cardiometabolic	SBP	11129_66_3	BMP15	-1.113	0.316	0.000429	0.00619	1	17:26694861
Cardiometabolic	SBP	3736_60_3	BMP6	0.393	0.331	0.235	0.408	1	17:26694861
Cardiometabolic	SBP	2972_57_2	BMP7	0.093	0.316	0.767	0.876	0	6:7715689
Cardiometabolic	SBP	5384_67_3	BRF1	-1.177	0.337	0.000476	0.00647	1	17:26694861
Cardiometabolic	SBP	6612_90_3	BRICD5	0.129	0.32	0.685	0.822	1	17:26694861
Cardiometabolic	SBP	13464_8_3	C14orf180	-0.256	0.333	0.442	0.613	1	17:26694861
Cardiometabolic	SBP	10667_78_3	C1orf185	-0.036	0.309	0.908	0.951	1	17:26694861
Cardiometabolic	SBP	4967_1_1	C1QBP	-1.619	0.351	4.13e-06	0.000253	1	17:26694861
Cardiometabolic	SBP	6304_8_3	C1QTNF1	0.801	0.327	0.0144	0.0633	1	17:26694861
Cardiometabolic	SBP	7046_6_3	C20orf173	-0.394	0.318	0.215	0.385	1	17:26694861
Cardiometabolic	SBP	5677_15_3	C2orf66	0.095	0.314	0.762	0.875	1	17:26694861
Cardiometabolic	SBP	4481_34_2	C4A C4B	-0.538	0.316	0.0887	0.213	0	6:29698050
Cardiometabolic	SBP	9490_3_3	C4orf32	-0.951	0.328	0.0037	0.0259	1	17:26694861
Cardiometabolic	SBP	6378_2_3	C5orf38	0.349	0.309	0.259	0.433	1	19:45412079
Cardiometabolic	SBP	9100_32_3	C5orf46	-1.574	0.329	1.73e-06	0.0002	1	17:26694861
Cardiometabolic	SBP	13378_80_3	C5orf63	-0.325	0.333	0.33	0.508	1	17:26694861
Cardiometabolic	SBP	2888_49_2	C7	-0.219	0.35	0.533	0.69	1	17:26694861
Cardiometabolic	SBP	2429_27_4	C8A C8B C8G	-0.728	0.356	0.041	0.127	1	17:26694861
Cardiometabolic	SBP	7104_71_3	CABP7	-0.535	0.309	0.083	0.202	1	17:26694861
Cardiometabolic	SBP	3630_27_4	CADM3	-0.264	0.326	0.418	0.591	1	17:26694861
Cardiometabolic	SBP	12534_10_3	CALCOCO2	0.277	0.32	0.385	0.564	1	17:26694861
Cardiometabolic	SBP	3418_12_2	CAMK1D	-1.059	0.347	0.00225	0.0181	1	17:26694861
Cardiometabolic	SBP	11263_57_3	CASQ1	-0.474	0.344	0.169	0.334	1	17:26694861
Cardiometabolic	SBP	9313_27_3	CBLN1	-0.123	0.318	0.699	0.832	1	17:26694861
Cardiometabolic	SBP	2783_18_2	CCL3L3	-0.654	0.334	0.0505	0.146	1	17:26694861
Cardiometabolic	SBP	12347_29_3	CCM2	-1.306	0.337	0.000106	0.00246	1	17:26694861
Cardiometabolic	SBP	9728_4_3	CCNB1IP1	-0.346	0.315	0.273	0.446	1	17:26694861
Cardiometabolic	SBP	3359_11_2	CCNC CDK8	-0.763	0.333	0.0218	0.0844	1	17:26694861
Cardiometabolic	SBP	8980_19_3	CD200R1L	0.326	0.311	0.294	0.468	1	19:45412079
Cardiometabolic	SBP	5412_53_3	CD27	0.146	0.317	0.645	0.792	1	17:26694861
Cardiometabolic	SBP	10798_4_3	CD300E	-0.929	0.33	0.00496	0.0315	1	17:26694861
Cardiometabolic	SBP	11285_8_3	CD34	-0.624	0.324	0.0537	0.152	1	17:26694861
Cardiometabolic	SBP	6653_58_3	CD47	-0.857	0.341	0.012	0.0559	1	17:26694861
Cardiometabolic	SBP	10938_13_3	CD58	-0.211	0.354	0.553	0.705	1	17:26694861
Cardiometabolic	SBP	9190_7_3	CD63	-0.16	0.324	0.621	0.774	1	17:26694861
Cardiometabolic	SBP	8748_45_3	CD74	-0.105	0.307	0.733	0.855	1	17:26694861
Cardiometabolic	SBP	9735_44_3	CD96	-1.191	0.324	0.000235	0.0044	1	17:26694861
Cardiometabolic	SBP	10539_30_3	CD99L2	-0.276	0.347	0.427	0.597	1	17:26694861
Cardiometabolic	SBP	12427_8_3	CDC25B	-1.356	0.331	4.18e-05	0.00145	1	17:26694861
Cardiometabolic	SBP	12532_28_3	CDC34	-0.201	0.34	0.554	0.706	1	17:26694861
Cardiometabolic	SBP	3629_60_4	CDC42BPB	-0.299	0.327	0.36	0.536	1	17:26694861
Cardiometabolic	SBP	8589_13_3	CDCP1	-0.055	0.328	0.868	0.931	1	17:26694861
Cardiometabolic	SBP	7763_25_3	CDH11	-0.264	0.339	0.436	0.607	1	17:26694861
Cardiometabolic	SBP	10701_30_3	CDH12	0.309	0.326	0.343	0.523	1	17:26694861
Cardiometabolic	SBP	11215_6_3	CDH15	0.253	0.33	0.443	0.613	1	17:26694861
Cardiometabolic	SBP	3797_1_1	CDH2	-0.445	0.319	0.163	0.324	1	17:26694861
Cardiometabolic	SBP	2643_57_2	CDH3	0.063	0.324	0.845	0.921	1	17:26694861
Cardiometabolic	SBP	3591_51_3	CDH6	0.053	0.33	0.872	0.933	1	17:26694861
Cardiometabolic	SBP	9874_28_3	CDKN2B	-0.823	0.344	0.0166	0.0683	1	17:26694861
Cardiometabolic	SBP	11276_1_3	CEP57	-0.704	0.319	0.0272	0.097	1	19:45412079
Cardiometabolic	SBP	13078_3_3	CETN2	-0.654	0.315	0.0377	0.12	1	17:26694861
Cardiometabolic	SBP	13678_169_3	CFD	0.991	0.355	0.00526	0.0323	0	2:180739450
Cardiometabolic	SBP	6471_53_3	CFHR4	-0.11	0.302	0.716	0.843	0	1:197297417
Cardiometabolic	SBP	3600_2_3	CHIT1	0.016	0.308	0.959	0.976	1	17:26694861
Cardiometabolic	SBP	13117_232_3	CHKB	0.325	0.308	0.292	0.468	1	17:26694861
Cardiometabolic	SBP	5345_51_3	CKAP2	-1.343	0.324	3.34e-05	0.00122	1	17:26694861|19:45412079
Cardiometabolic	SBP	5345_51_3	CKAP2	-1.343	0.324	3.34e-05	0.00122	1	19:45412079
Cardiometabolic	SBP	11094_104_3	CLC	-0.345	0.329	0.294	0.468	1	17:26694861
Cardiometabolic	SBP	10496_11_3	CLCA1	-0.301	0.326	0.356	0.533	1	17:26694861
Cardiometabolic	SBP	8950_4_3	CLCA2	-0.787	0.34	0.0209	0.0831	1	17:26694861
Cardiometabolic	SBP	13683_18_3	CLCNKB	-0.653	0.314	0.0375	0.12	1	17:26694861
Cardiometabolic	SBP	10837_131_3	CLEC12B	-0.72	0.316	0.0226	0.0851	1	17:26694861
Cardiometabolic	SBP	7054_87_3	CLEC2D	-0.798	0.33	0.0155	0.0662	1	17:26694861
Cardiometabolic	SBP	8853_2_3	CLEC4A	-0.754	0.31	0.0151	0.0652	1	17:26694861
Cardiometabolic	SBP	10781_19_3	CLEC4G	-0.254	0.315	0.419	0.592	1	17:26694861
Cardiometabolic	SBP	5013_2_1	CLIC1	-0.523	0.322	0.104	0.238	1	17:26694861
Cardiometabolic	SBP	11327_56_3	CLK2	-0.8	0.318	0.0119	0.0558	1	17:26694861
Cardiometabolic	SBP	9585_80_3	CLMP	0.071	0.316	0.822	0.906	1	17:26694861
Cardiometabolic	SBP	4786_58_3	CMPK1	-0.137	0.329	0.678	0.818	1	17:26694861
Cardiometabolic	SBP	12872_35_3	CNGA2	-0.323	0.314	0.304	0.48	1	17:26694861
Cardiometabolic	SBP	9044_1_3	CNTNAP5	-0.469	0.314	0.135	0.286	1	17:26694861
Cardiometabolic	SBP	5638_23_3	COLGALT1	-0.252	0.316	0.425	0.597	1	17:26694861
Cardiometabolic	SBP	14029_42_3	COPS2	-0.592	0.311	0.0571	0.155	1	17:26694861
Cardiometabolic	SBP	4905_63_1	COTL1	-1.31	0.329	6.8e-05	0.00202	1	17:26694861
Cardiometabolic	SBP	8390_25_3	COX7A1	-0.083	0.312	0.79	0.885	1	17:26694861
Cardiometabolic	SBP	9590_10_3	COX7A2L	0.273	0.303	0.368	0.541	1	17:26694861
Cardiometabolic	SBP	7768_10_3	CPM	0.192	0.32	0.549	0.704	1	17:26694861
Cardiometabolic	SBP	6415_90_3	CPN2	0.372	0.309	0.229	0.402	1	17:26694861
Cardiometabolic	SBP	8891_7_3	CPVL	0.029	0.303	0.922	0.954	1	17:26694861
Cardiometabolic	SBP	11967_23_3	CRABP1	-0.805	0.34	0.018	0.0728	1	17:26694861
Cardiometabolic	SBP	11696_7_3	CRABP2	-0.116	0.329	0.725	0.847	1	17:26694861
Cardiometabolic	SBP	13614_6_3	CREBBP	-0.675	0.345	0.0505	0.146	1	17:26694861
Cardiometabolic	SBP	10438_19_3	CSF2RA	0.044	0.31	0.886	0.937	1	17:26694861
Cardiometabolic	SBP	8952_65_3	CSF3	0.264	0.317	0.404	0.579	1	17:26694861
Cardiometabolic	SBP	13103_125_3	CSH1 CSH2	-0.581	0.333	0.0805	0.198	1	17:26694861
Cardiometabolic	SBP	9598_23_3	CSMD1	0.265	0.315	0.399	0.574	1	17:26694861
Cardiometabolic	SBP	4695_49_2	CSN1S1	-0.41	0.313	0.19	0.363	1	17:26694861
Cardiometabolic	SBP	11330_15_3	CSNK2B	-0.031	0.322	0.924	0.954	1	17:26694861
Cardiometabolic	SBP	6368_9_3	CSTL1	-0.344	0.333	0.302	0.477	1	17:26694861
Cardiometabolic	SBP	8418_30_3	CTNNB1	-0.771	0.335	0.0213	0.0832	1	17:26694861
Cardiometabolic	SBP	9229_9_3	CTRL	-0.591	0.336	0.0792	0.195	1	17:26694861
Cardiometabolic	SBP	3179_51_2	CTSA	0	0.31	0.999	0.999	1	12:8832203
Cardiometabolic	SBP	3061_61_2	CTSB	-0.03	0.307	0.922	0.954	1	17:26694861
Cardiometabolic	SBP	3737_6_3	CTSH	0.705	0.318	0.0267	0.0957	1	17:26694861
Cardiometabolic	SBP	3181_50_2	CTSS	0.83	0.309	0.00726	0.0403	1	12:8832203
Cardiometabolic	SBP	10467_58_3	CTXN3	-0.814	0.316	0.0101	0.0513	1	17:26694861
Cardiometabolic	SBP	2985_35_1	CXCL1	0.053	0.321	0.869	0.931	1	17:26694861
Cardiometabolic	SBP	3038_9_2	CXCL11	0.872	0.309	0.00485	0.0315	0	12:111865049
Cardiometabolic	SBP	3148_49_1	CXCL2 CXCL3	0.212	0.323	0.512	0.681	1	17:26694861
Cardiometabolic	SBP	4355_13_1	DAPK2	-0.08	0.333	0.81	0.901	1	17:26694861
Cardiometabolic	SBP	14008_22_3	DCP1A	-0.631	0.334	0.0588	0.157	1	17:26694861
Cardiometabolic	SBP	8760_10_3	DCUN1D5	-1.365	0.338	5.43e-05	0.00179	1	17:26694861
Cardiometabolic	SBP	14704_10_3	DDR1	-0.11	0.339	0.746	0.866	1	17:26694861
Cardiometabolic	SBP	7884_15_3	DDR2	-0.332	0.316	0.294	0.468	1	17:26694861
Cardiometabolic	SBP	13946_8_3	DDX23	-0.84	0.325	0.00986	0.0506	1	17:26694861
Cardiometabolic	SBP	14216_35_3	DDX46	-0.806	0.32	0.0117	0.0553	1	17:26694861
Cardiometabolic	SBP	6369_82_3	DEAF1	-1.35	0.337	6.17e-05	0.00194	1	17:26694861
Cardiometabolic	SBP	14090_23_3	DEF6	0.565	0.321	0.0783	0.194	1	17:26694861
Cardiometabolic	SBP	10962_46_3	DEFB105B	-0.903	0.33	0.0062	0.0361	1	17:26694861
Cardiometabolic	SBP	8370_102_3	DEFB119	0.282	0.312	0.366	0.54	1	19:45412079
Cardiometabolic	SBP	5765_53_3	DEFB121	0.097	0.317	0.758	0.873	1	17:26694861
Cardiometabolic	SBP	13393_46_3	DERL1	-0.301	0.33	0.361	0.536	1	17:26694861
Cardiometabolic	SBP	9823_2_3	DHFR	-0.769	0.319	0.0161	0.0672	1	17:26694861
Cardiometabolic	SBP	3122_6_2	DIABLO	-0.352	0.33	0.286	0.462	1	17:26694861
Cardiometabolic	SBP	3644_5_4	DKKL1	-0.045	0.324	0.89	0.937	1	17:26694861
Cardiometabolic	SBP	7897_75_3	DLG3	-0.155	0.314	0.621	0.774	1	17:26694861
Cardiometabolic	SBP	8380_244_4	DLK1	-0.786	0.311	0.0114	0.0552	1	17:26694861
Cardiometabolic	SBP	5963_9_3	DMKN	-0.479	0.315	0.128	0.277	1	17:26694861
Cardiometabolic	SBP	8037_53_3	DNAJB14	-1.442	0.328	1.11e-05	0.000512	1	17:26694861
Cardiometabolic	SBP	11438_6_3	DNAJB2	0.958	0.36	0.00772	0.0418	0	2:180739450
Cardiometabolic	SBP	11214_40_3	DNAJB9	-0.05	0.311	0.873	0.933	1	17:26694861
Cardiometabolic	SBP	8653_132_3	DNAJC4	-0.649	0.33	0.0498	0.145	1	17:26694861
Cardiometabolic	SBP	10528_2_3	DPEP1	-0.307	0.32	0.338	0.517	1	17:26694861
Cardiometabolic	SBP	3608_12_5	DPP7	-0.585	0.313	0.0617	0.162	1	17:26694861
Cardiometabolic	SBP	10882_12_3	DSC1	-0.844	0.334	0.0115	0.0552	1	17:26694861
Cardiometabolic	SBP	8967_6_3	DUSP26	-1.044	0.34	0.00217	0.0177	1	17:26694861
Cardiometabolic	SBP	10035_6_3	DUSP4	-0.415	0.319	0.193	0.363	1	17:26694861
Cardiometabolic	SBP	10692_48_3	DYNAP	0.462	0.328	0.158	0.32	1	17:26694861
Cardiometabolic	SBP	3845_51_2	DYNLRB1	0.593	0.324	0.0672	0.172	1	17:26694861
Cardiometabolic	SBP	4359_87_1	DYRK3	-0.062	0.329	0.85	0.921	1	17:26694861
Cardiometabolic	SBP	10851_77_3	EBI3	0.317	0.315	0.315	0.493	1	17:26694861
Cardiometabolic	SBP	2829_19_2	EBI3 IL27	0.006	0.334	0.985	0.997	1	17:26694861
Cardiometabolic	SBP	8767_44_3	ECE1	-1.074	0.328	0.00108	0.0117	1	17:26694861
Cardiometabolic	SBP	12859_33_3	ECI2	-0.377	0.309	0.222	0.391	1	17:26694861
Cardiometabolic	SBP	9536_16_3	EDDM3A	-0.829	0.386	0.0317	0.106	1	17:26694861
Cardiometabolic	SBP	12574_36_3	EDN2	1.132	0.306	0.000221	0.00425	1	17:26694861
Cardiometabolic	SBP	10801_11_3	EFNA2	-0.341	0.312	0.274	0.448	1	17:26694861
Cardiometabolic	SBP	5746_37_3	EFNB1	-0.315	0.32	0.324	0.505	1	17:26694861
Cardiometabolic	SBP	11421_10_3	EHD4	0.186	0.324	0.566	0.719	1	17:26694861
Cardiometabolic	SBP	13545_97_3	EIF1AD	0.786	0.308	0.0107	0.0532	1	17:26694861
Cardiometabolic	SBP	10006_25_3	ELK1	0.36	0.32	0.261	0.435	1	17:26694861
Cardiometabolic	SBP	11459_81_3	ELL	-0.45	0.331	0.174	0.343	1	17:26694861
Cardiometabolic	SBP	11494_4_3	ELL2	-0.356	0.306	0.245	0.42	1	17:26694861
Cardiometabolic	SBP	13516_46_3	EMC4	-0.133	0.322	0.678	0.818	1	17:26694861
Cardiometabolic	SBP	13021_12_3	EMID1	-0.658	0.333	0.0481	0.142	1	17:26694861
Cardiometabolic	SBP	9991_112_3	EMILIN3	-0.309	0.314	0.326	0.506	1	17:26694861
Cardiometabolic	SBP	9757_29_3	ENAH	0.304	0.314	0.332	0.51	1	17:26694861
Cardiometabolic	SBP	13422_66_3	ENOX2	-0.358	0.333	0.282	0.456	1	17:26694861
Cardiometabolic	SBP	8932_1_3	ENTPD6	-0.563	0.325	0.0827	0.202	1	17:26694861
Cardiometabolic	SBP	14089_41_3	EPHA5	-0.383	0.321	0.233	0.408	1	17:26694861
Cardiometabolic	SBP	5077_28_3	EPHB2	0.408	0.322	0.206	0.373	1	17:26694861
Cardiometabolic	SBP	3612_6_4	EPHB4	0.104	0.337	0.758	0.873	1	17:26694861
Cardiometabolic	SBP	11162_37_3	EQTN	0.46	0.311	0.14	0.294	1	17:26694861
Cardiometabolic	SBP	9895_77_3	ERCC4	-0.214	0.303	0.479	0.642	1	17:26694861
Cardiometabolic	SBP	8776_10_3	ERLIN1	-0.513	0.33	0.119	0.264	1	17:26694861
Cardiometabolic	SBP	7060_2_3	ERO1A	-0.959	0.317	0.0025	0.0189	1	17:26694861
Cardiometabolic	SBP	6064_4_3	ERP44	-0.405	0.314	0.198	0.365	1	17:26694861
Cardiometabolic	SBP	4984_83_1	ESD	-0.229	0.311	0.462	0.628	1	17:26694861
Cardiometabolic	SBP	8828_21_3	ESRP1	-0.527	0.319	0.0981	0.23	1	17:26694861
Cardiometabolic	SBP	3847_56_2	ETHE1	0.492	0.319	0.123	0.269	1	17:26694861
Cardiometabolic	SBP	14019_73_3	EVPL	-0.393	0.315	0.212	0.383	1	17:26694861
Cardiometabolic	SBP	9753_17_3	EZR	2.065	0.329	3.53e-10	1.22e-07	1	17:26694861
Cardiometabolic	SBP	13479_8_3	FAM171A2	-1.036	0.319	0.00118	0.0118	1	17:26694861
Cardiometabolic	SBP	7839_99_3	FAM19A3	-0.712	0.312	0.0225	0.0851	1	17:26694861
Cardiometabolic	SBP	14593_152_3	FAM210A	-0.442	0.308	0.151	0.307	1	17:26694861
Cardiometabolic	SBP	13423_94_3	FAM213A	-0.355	0.313	0.257	0.432	1	17:26694861
Cardiometabolic	SBP	5618_50_3	FAM3B	-0.299	0.317	0.346	0.524	1	17:26694861
Cardiometabolic	SBP	13941_82_3	FARS2	-1.137	0.326	0.000495	0.0066	1	17:26694861
Cardiometabolic	SBP	9951_36_3	FBXL4	-0.464	0.318	0.144	0.298	1	17:26694861
Cardiometabolic	SBP	8085_10_3	FCRL2	-0.552	0.305	0.0706	0.177	1	17:26694861
Cardiometabolic	SBP	8991_115_3	FCRL4	0.461	0.311	0.139	0.293	1	17:26694861
Cardiometabolic	SBP	2441_2_4	FGF10	-0.592	0.322	0.0657	0.17	1	17:26694861
Cardiometabolic	SBP	9507_55_3	FGFBP1	-0.46	0.321	0.152	0.308	1	17:26694861
Cardiometabolic	SBP	6237_11_3	FGFRL1	-0.032	0.306	0.917	0.952	1	17:26694861
Cardiometabolic	SBP	9339_204_3	FKBP2	0.215	0.341	0.528	0.686	1	17:26694861
Cardiometabolic	SBP	12529_32_3	FKBP6	-0.549	0.303	0.0704	0.177	1	17:26694861
Cardiometabolic	SBP	11108_16_3	FLNA	-0.694	0.312	0.0263	0.0949	1	17:26694861
Cardiometabolic	SBP	13739_3_3	FLRT1	-0.542	0.34	0.11	0.249	1	17:26694861
Cardiometabolic	SBP	3437_80_3	FLT3	-0.488	0.347	0.16	0.321	1	17:26694861
Cardiometabolic	SBP	3434_34_1	FN1	0.869	0.31	0.00502	0.0316	1	1:197297417|2:216300482
Cardiometabolic	SBP	5624_66_3	FOLR3	-0.966	0.304	0.00148	0.0138	1	17:26694861
Cardiometabolic	SBP	8017_23_3	FOXRED1	-0.922	0.403	0.0223	0.0851	1	17:26694861
Cardiometabolic	SBP	4132_27_2	FST	-0.105	0.348	0.764	0.875	1	17:26694861
Cardiometabolic	SBP	3031_66_1	FTH1 FTL	-1.012	0.313	0.00123	0.012	1	17:26694861
Cardiometabolic	SBP	6991_24_3	FUT9	-0.29	0.318	0.361	0.536	1	17:26694861
Cardiometabolic	SBP	11647_6_3	FZD10	-1.087	0.333	0.0011	0.0118	1	17:26694861
Cardiometabolic	SBP	13948_50_3	GABBR2	-0.376	0.327	0.251	0.426	1	17:26694861
Cardiometabolic	SBP	8696_15_3	GAL3ST1	-1.162	0.324	0.000331	0.00534	1	17:26694861
Cardiometabolic	SBP	8700_325_3	GALNT11	-1.101	0.336	0.00106	0.0117	1	17:26694861
Cardiometabolic	SBP	5764_4_3	GALNT2	-0.277	0.324	0.393	0.569	1	17:26694861
Cardiometabolic	SBP	7818_101_3	GBP6	-1.036	0.328	0.00157	0.0144	1	17:26694861
Cardiometabolic	SBP	11185_145_3	GCH1	-0.495	0.307	0.107	0.243	1	12:8832203
Cardiometabolic	SBP	12960_9_3	GCK	-0.584	0.319	0.0671	0.172	1	17:26694861
Cardiometabolic	SBP	10842_7_3	GCNT4	-1.102	0.32	0.000573	0.00722	1	17:26694861
Cardiometabolic	SBP	10956_82_3	GCSH	-0.291	0.307	0.343	0.523	1	17:26694861
Cardiometabolic	SBP	12667_2_3	GDA	-0.133	0.314	0.672	0.816	1	17:26694861
Cardiometabolic	SBP	2752_62_2	GDF5	-0.266	0.307	0.386	0.564	1	17:26694861
Cardiometabolic	SBP	3067_67_1	GDF9	-0.691	0.331	0.0369	0.119	1	17:26694861
Cardiometabolic	SBP	12817_1_3	GEM	-0.632	0.307	0.0398	0.125	1	17:26694861
Cardiometabolic	SBP	6518_85_3	GHRL	-0.111	0.315	0.725	0.847	1	17:26694861
Cardiometabolic	SBP	5627_53_3	GNRH1	0.335	0.315	0.288	0.462	1	17:26694861
Cardiometabolic	SBP	10426_21_3	GOSR2	-0.655	0.344	0.0572	0.155	1	17:26694861
Cardiometabolic	SBP	8697_38_3	GPC1	-0.323	0.318	0.31	0.486	1	17:26694861
Cardiometabolic	SBP	12420_10_3	GPD1L	-0.944	0.335	0.00489	0.0315	1	17:26694861
Cardiometabolic	SBP	11465_4_3	GPR135	-0.763	0.315	0.0155	0.0662	1	17:26694861
Cardiometabolic	SBP	12766_33_3	GPR142	-0.41	0.302	0.175	0.344	1	17:26694861
Cardiometabolic	SBP	12503_5_3	GPR68	-0.456	0.341	0.181	0.349	1	17:26694861
Cardiometabolic	SBP	8842_16_3	GRAMD1C	0.328	0.305	0.282	0.456	1	17:26694861
Cardiometabolic	SBP	12820_1_3	GRAP	-1.362	0.326	2.99e-05	0.00122	1	17:26694861
Cardiometabolic	SBP	5265_12_3	GRAP2	-0.213	0.328	0.516	0.683	1	17:26694861
Cardiometabolic	SBP	13628_58_3	GRB14	-0.717	0.329	0.0294	0.103	1	17:26694861
Cardiometabolic	SBP	11281_6_3	GRB7	-1.059	0.34	0.00183	0.0157	1	17:26694861
Cardiometabolic	SBP	10760_107_3	GRIA4	-0.273	0.32	0.394	0.57	1	17:26694861
Cardiometabolic	SBP	8400_74_3	GRP	-0.292	0.304	0.336	0.515	1	17:26694861
Cardiometabolic	SBP	12446_49_3	GSTA1	0.014	0.333	0.966	0.982	1	17:26694861
Cardiometabolic	SBP	9748_31_3	GSTM3	0.287	0.308	0.351	0.527	1	17:26694861
Cardiometabolic	SBP	13576_15_3	GSTP1	0.092	0.309	0.766	0.875	1	17:26694861
Cardiometabolic	SBP	6992_67_3	HBD	-0.897	0.329	0.00643	0.0368	1	17:26694861
Cardiometabolic	SBP	6919_3_3	HBZ	-0.825	0.327	0.0117	0.0553	1	17:26694861
Cardiometabolic	SBP	13495_48_3	HCAR2	0.057	0.313	0.855	0.923	1	17:26694861
Cardiometabolic	SBP	13472_35_3	HDHD2	0.854	0.314	0.00661	0.0375	1	17:26694861
Cardiometabolic	SBP	12934_1_3	HERC5	-0.638	0.331	0.0539	0.152	1	17:26694861
Cardiometabolic	SBP	3617_80_4	HGFAC	-0.843	0.311	0.00671	0.0378	0	4:2668217
Cardiometabolic	SBP	14132_21_3	HHLA2	-0.453	0.345	0.189	0.363	1	17:26694861
Cardiometabolic	SBP	13089_6_3	HIF1A	-0.253	0.326	0.438	0.61	1	17:26694861
Cardiometabolic	SBP	5612_16_3	HINT2	-0.396	0.306	0.195	0.363	1	17:26694861
Cardiometabolic	SBP	14144_3_3	HIST3H2A	0.711	0.324	0.0283	0.0996	1	17:26694861
Cardiometabolic	SBP	12775_6_3	HMGB3	-1.21	0.335	0.00031	0.00524	1	17:26694861
Cardiometabolic	SBP	13496_19_3	HMGCS1	1.533	0.323	2.11e-06	0.000202	1	17:26694861
Cardiometabolic	SBP	14309_8_3	HNRNPH1	0.2	0.303	0.51	0.679	1	17:26694861
Cardiometabolic	SBP	7905_30_3	HP	-0.116	0.302	0.702	0.833	0	16:69789516
Cardiometabolic	SBP	4995_16_1	HPGD	-0.664	0.331	0.0449	0.135	1	17:26694861
Cardiometabolic	SBP	5604_30_3	HPSE	-0.172	0.304	0.573	0.725	1	12:8832203
Cardiometabolic	SBP	6584_1_3	HRC	-0.059	0.307	0.848	0.921	1	17:26694861
Cardiometabolic	SBP	10731_10_3	HS3ST5	-0.599	0.323	0.0641	0.166	1	17:26694861
Cardiometabolic	SBP	5465_32_3	HS6ST1	0.114	0.311	0.715	0.843	1	17:26694861
Cardiometabolic	SBP	4708_3_2	HSD17B1	0.136	0.325	0.677	0.818	1	17:26694861
Cardiometabolic	SBP	12041_33_3	HSPA1L	-1.3	0.327	7e-05	0.00202	1	17:26694861
Cardiometabolic	SBP	13672_3_3	HSPA6	-0.9	0.327	0.00586	0.0344	1	17:26694861
Cardiometabolic	SBP	10630_5_3	HTATIP2	0.263	0.329	0.424	0.596	1	17:26694861
Cardiometabolic	SBP	13556_28_3	HTR2A	-0.604	0.316	0.0556	0.153	1	17:26694861
Cardiometabolic	SBP	13561_5_3	HTR6	-0.06	0.315	0.85	0.921	1	17:26694861
Cardiometabolic	SBP	13547_5_3	HTR7	0.366	0.308	0.234	0.408	1	17:26694861
Cardiometabolic	SBP	14023_84_3	IBSP	-0.058	0.306	0.851	0.921	1	17:26694861
Cardiometabolic	SBP	14756_29_3	ICAM2	-0.063	0.315	0.841	0.921	0	12:111865049
Cardiometabolic	SBP	5061_27_3	ICOSLG	-0.565	0.313	0.0716	0.179	1	17:26694861
Cardiometabolic	SBP	12893_159_3	IFI16	0.191	0.304	0.529	0.687	1	19:45412079
Cardiometabolic	SBP	9853_3_3	IFIT2	-0.869	0.318	0.00629	0.0363	1	17:26694861
Cardiometabolic	SBP	3497_13_2	IFNA2	-1.161	0.376	0.00201	0.0168	1	17:26694861
Cardiometabolic	SBP	14129_1_3	IFNA7	-0.193	0.306	0.527	0.686	1	17:26694861
Cardiometabolic	SBP	6605_17_3	IGFALS	-0.663	0.314	0.035	0.115	0	7:46008110
Cardiometabolic	SBP	14088_38_3	IGFBP6	0.602	0.365	0.0986	0.23	0	16:20392332
Cardiometabolic	SBP	6961_14_3	IGFL3	-0.904	0.322	0.00496	0.0315	1	17:26694861
Cardiometabolic	SBP	10344_334_3	IL10RA	-0.913	0.315	0.00374	0.0259	1	17:26694861
Cardiometabolic	SBP	2633_52_2	IL13RA1	-0.089	0.311	0.774	0.88	1	17:26694861
Cardiometabolic	SBP	5084_154_3	IL17RB	-0.625	0.31	0.0437	0.133	1	17:26694861
Cardiometabolic	SBP	3037_62_1	IL1B	0.088	0.315	0.78	0.88	1	17:26694861
Cardiometabolic	SBP	2778_10_2	IL22	0.145	0.313	0.643	0.792	1	17:26694861
Cardiometabolic	SBP	9456_34_3	IL22RA2	-0.771	0.316	0.0148	0.0646	1	17:26694861
Cardiometabolic	SBP	10455_196_3	IL31	0.382	0.308	0.215	0.385	1	17:26694861
Cardiometabolic	SBP	10928_7_3	IL36A	-1.182	0.322	0.000248	0.00452	1	17:26694861
Cardiometabolic	SBP	9117_4_3	IL36G	-0.095	0.323	0.77	0.877	1	17:26694861
Cardiometabolic	SBP	3741_4_3	IL5	0.17	0.317	0.592	0.745	1	17:26694861
Cardiometabolic	SBP	9816_37_3	ISOC1	-0.048	0.312	0.879	0.934	1	17:26694861
Cardiometabolic	SBP	12750_9_3	ITGB2	-0.573	0.316	0.0698	0.177	1	17:26694861
Cardiometabolic	SBP	14070_56_3	ITSN1	-0.517	0.317	0.103	0.238	1	17:26694861
Cardiometabolic	SBP	11816_84_3	JAK2	-0.984	0.316	0.00186	0.0157	1	17:26694861
Cardiometabolic	SBP	9068_17_3	JAKMIP3	-0.639	0.334	0.0553	0.153	1	17:26694861
Cardiometabolic	SBP	2997_8_1	JAM2	-0.452	0.355	0.203	0.369	1	17:26694861
Cardiometabolic	SBP	12623_84_3	JARID2	-1.125	0.342	0.00102	0.0116	1	17:26694861
Cardiometabolic	SBP	13042_7_3	KCNA10	-0.741	0.322	0.0212	0.0832	1	17:26694861
Cardiometabolic	SBP	13525_17_3	KCNG4	-0.711	0.339	0.036	0.117	1	17:26694861
Cardiometabolic	SBP	13650_11_3	KCNIP1	-0.853	0.32	0.00769	0.0418	1	17:26694861
Cardiometabolic	SBP	3651_50_5	KDR	1.098	0.311	0.000428	0.00619	1	17:26694861
Cardiometabolic	SBP	9075_121_3	KIAA1024	-0.468	0.332	0.159	0.32	1	17:26694861
Cardiometabolic	SBP	9899_28_3	KIF1C	-0.401	0.308	0.193	0.363	1	17:26694861
Cardiometabolic	SBP	12734_112_3	KIF22	-0.464	0.345	0.179	0.348	1	17:26694861
Cardiometabolic	SBP	13961_18_3	KIF3A	-1.33	0.336	7.62e-05	0.0021	1	17:26694861
Cardiometabolic	SBP	14643_27_3	KIN	0.371	0.32	0.246	0.42	1	19:45412079
Cardiometabolic	SBP	7773_20_3	KIR2DL2	-1.063	0.326	0.00113	0.0118	1	17:26694861
Cardiometabolic	SBP	12463_7_3	KLHL13	-0.983	0.324	0.00246	0.0188	1	17:26694861
Cardiometabolic	SBP	3200_49_2	KLK13	-1.031	0.331	0.00185	0.0157	1	17:26694861
Cardiometabolic	SBP	3681_87_3	KLK14	-0.586	0.32	0.067	0.172	1	17:26694861
Cardiometabolic	SBP	6491_59_3	KLK15	-0.006	0.329	0.985	0.997	1	17:26694861
Cardiometabolic	SBP	11571_75_3	KLRC3	-0.593	0.331	0.0731	0.182	1	17:26694861|19:45412079
Cardiometabolic	SBP	11402_17_3	KMT2C	-0.814	0.312	0.00922	0.0488	1	19:45412079
Cardiometabolic	SBP	5739_75_3	KRTDAP	-1.069	0.327	0.00108	0.0117	1	17:26694861
Cardiometabolic	SBP	2728_62_2	LAMA1 LAMB1 LAMC1	1.302	0.313	3.22e-05	0.00122	0	20:61189717
Cardiometabolic	SBP	8378_3_4	LDOC1	-0.672	0.326	0.0395	0.125	1	17:26694861
Cardiometabolic	SBP	8040_9_3	LEMD1	-0.881	0.311	0.00469	0.031	1	17:26694861
Cardiometabolic	SBP	9400_40_3	LGALS7B	-0.211	0.316	0.505	0.674	1	17:26694861
Cardiometabolic	SBP	3622_33_4	LGMN	0.006	0.333	0.985	0.997	1	17:26694861
Cardiometabolic	SBP	7790_21_3	LIF	0.363	0.308	0.239	0.41	1	17:26694861
Cardiometabolic	SBP	11334_7_3	LILRB3	0.418	0.32	0.191	0.363	1	17:26694861
Cardiometabolic	SBP	8097_77_3	LIPN	-0.283	0.33	0.391	0.569	1	17:26694861
Cardiometabolic	SBP	7638_30_3	LMAN2	-0.183	0.322	0.57	0.724	1	17:26694861
Cardiometabolic	SBP	9530_6_3	LMCD1	-0.403	0.31	0.194	0.363	1	17:26694861
Cardiometabolic	SBP	6561_77_3	LOC652493	-0.734	0.321	0.0224	0.0851	1	17:26694861
Cardiometabolic	SBP	8601_167_3	LRP1	-0.392	0.307	0.201	0.368	1	17:26694861
Cardiometabolic	SBP	7640_29_3	LRP1B	-0.587	0.306	0.055	0.153	1	19:45412079
Cardiometabolic	SBP	10618_190_3	LRP2	0.551	0.353	0.119	0.264	1	17:26694861
Cardiometabolic	SBP	3640_14_3	LRPAP1	-0.125	0.312	0.69	0.823	1	17:26694861
Cardiometabolic	SBP	10696_217_3	LRPPRC	-0.255	0.313	0.415	0.59	1	17:26694861
Cardiometabolic	SBP	8897_3_3	LRRC37A2	-0.1	0.316	0.752	0.87	1	17:26694861
Cardiometabolic	SBP	10990_21_3	LRRK2	-0.585	0.311	0.0594	0.158	1	17:26694861
Cardiometabolic	SBP	8906_60_3	LRTM2	-1.126	0.322	0.000465	0.00645	1	17:26694861
Cardiometabolic	SBP	6256_9_3	LY6G6C	0.5	0.317	0.115	0.259	1	17:26694861
Cardiometabolic	SBP	3647_49_4	LY96 TLR4	0.354	0.318	0.267	0.44	1	17:26694861
Cardiometabolic	SBP	10491_21_3	M6PR	-0.699	0.323	0.0304	0.104	1	17:26694861
Cardiometabolic	SBP	11258_41_3	MADCAM1	-0.652	0.322	0.0426	0.131	1	17:26694861
Cardiometabolic	SBP	13610_9_3	MAGEA10	-1.234	0.333	0.000217	0.00425	1	17:26694861
Cardiometabolic	SBP	12576_21_3	MAGEA3	-0.173	0.326	0.597	0.751	1	17:26694861
Cardiometabolic	SBP	7071_23_4	MAN1B1	-0.357	0.315	0.257	0.432	1	17:26694861
Cardiometabolic	SBP	9251_28_3	MAN2B2	0.161	0.333	0.628	0.779	1	17:26694861
Cardiometabolic	SBP	6151_18_3	MAP2K3	-0.417	0.324	0.198	0.365	1	17:26694861
Cardiometabolic	SBP	5259_2_3	MAP3K7 TAB1	-0.061	0.331	0.854	0.923	1	17:26694861
Cardiometabolic	SBP	5005_4_1	MAPK12	-0.446	0.332	0.179	0.348	1	17:26694861
Cardiometabolic	SBP	3825_18_2	MAPK8	0.3	0.306	0.327	0.506	1	19:45412079
Cardiometabolic	SBP	8382_47_3	MAPKAPK5	-1.078	0.303	0.000373	0.00561	1	17:26694861
Cardiometabolic	SBP	9003_99_3	MARCO	-0.341	0.331	0.302	0.477	1	17:26694861
Cardiometabolic	SBP	3605_77_4	MASP1	-0.042	0.33	0.899	0.943	1	17:26694861
Cardiometabolic	SBP	13436_54_3	MAZ	-0.307	0.315	0.329	0.508	1	17:26694861
Cardiometabolic	SBP	14294_61_3	MBD1	0.078	0.313	0.804	0.898	1	17:26694861
Cardiometabolic	SBP	9388_18_3	MCEE	0.024	0.311	0.939	0.964	1	17:26694861
Cardiometabolic	SBP	13934_3_3	MCF2L	-0.453	0.314	0.149	0.306	1	17:26694861
Cardiometabolic	SBP	13228_75_3	MDM2	0.12	0.339	0.723	0.847	1	17:26694861
Cardiometabolic	SBP	13229_20_3	MDM4	-0.204	0.314	0.517	0.683	1	17:26694861
Cardiometabolic	SBP	12514_16_3	METTL1	-0.619	0.312	0.0472	0.14	1	17:26694861
Cardiometabolic	SBP	8837_8_3	MFAP3L	-0.479	0.332	0.149	0.306	1	17:26694861
Cardiometabolic	SBP	5636_10_3	MFAP4	0.683	0.321	0.0336	0.111	1	17:26694861
Cardiometabolic	SBP	11157_35_3	MFF	-0.323	0.342	0.345	0.524	1	17:26694861
Cardiometabolic	SBP	11364_18_3	MFN1	-0.243	0.311	0.435	0.607	1	17:26694861
Cardiometabolic	SBP	11587_5_3	MGA	-0.626	0.319	0.0496	0.145	1	17:26694861
Cardiometabolic	SBP	9392_43_3	MGAT4A	-0.165	0.333	0.62	0.774	1	17:26694861
Cardiometabolic	SBP	12891_1_3	MICALL2	-1.256	0.329	0.000134	0.0029	1	17:26694861
Cardiometabolic	SBP	7956_11_3	MINOS1	-0.372	0.302	0.218	0.386	1	17:26694861
Cardiometabolic	SBP	13498_1_3	MIOX	-0.649	0.321	0.043	0.131	1	17:26694861
Cardiometabolic	SBP	6285_71_3	MLEC	-0.377	0.339	0.266	0.439	1	17:26694861
Cardiometabolic	SBP	3627_71_4	MMEL1	-0.367	0.334	0.273	0.446	1	17:26694861
Cardiometabolic	SBP	4924_32_1	MMP1	0.385	0.307	0.21	0.38	0	1:156129796
Cardiometabolic	SBP	4925_54_2	MMP13	0.088	0.31	0.776	0.88	1	17:26694861
Cardiometabolic	SBP	2789_26_2	MMP7	2.834	0.313	2.15e-19	1.49e-16	0	16:20392332
Cardiometabolic	SBP	12426_19_3	MOB1A	0.002	0.317	0.994	0.999	1	17:26694861
Cardiometabolic	SBP	13490_1_3	MPP6	-1.037	0.32	0.00121	0.012	1	17:26694861
Cardiometabolic	SBP	9372_157_3	MPZL2	-0.417	0.321	0.194	0.363	1	17:26694861
Cardiometabolic	SBP	9584_105_3	MRM3	-1.251	0.322	0.000106	0.00246	1	17:26694861
Cardiometabolic	SBP	8021_59_3	MRPL14	0.001	0.303	0.996	0.999	1	17:26694861
Cardiometabolic	SBP	6380_23_3	MRPL58	-0.151	0.319	0.636	0.787	1	17:26694861
Cardiometabolic	SBP	3684_78_3	MSR1	0.156	0.346	0.652	0.799	1	17:26694861
Cardiometabolic	SBP	14583_49_3	MSTN	-0.094	0.333	0.779	0.88	1	17:26694861
Cardiometabolic	SBP	10416_79_3	MT1F	-0.88	0.328	0.00734	0.0404	1	17:26694861
Cardiometabolic	SBP	9028_5_3	MTPAP	-0.712	0.328	0.0299	0.103	1	17:26694861
Cardiometabolic	SBP	9176_3_3	MUC1	-0.914	0.313	0.00348	0.0246	1	17:26694861
Cardiometabolic	SBP	11547_84_3	MUSK	0.603	0.304	0.0475	0.141	1	2:216300482
Cardiometabolic	SBP	11391_69_3	MVK	-0.363	0.319	0.254	0.429	1	17:26694861
Cardiometabolic	SBP	8843_34_3	MYRF	-1.058	0.327	0.00125	0.012	1	17:26694861
Cardiometabolic	SBP	13933_276_3	NAB1	-0.062	0.314	0.843	0.921	1	17:26694861
Cardiometabolic	SBP	13624_17_3	NADK	1.492	0.316	2.33e-06	0.000202	0	1:1684169
Cardiometabolic	SBP	11247_20_3	NAGS	-0.576	0.311	0.0639	0.166	1	17:26694861
Cardiometabolic	SBP	12655_30_3	NAPB	-0.753	0.326	0.0211	0.0832	1	17:26694861
Cardiometabolic	SBP	12632_14_3	NAT1	-0.401	0.323	0.215	0.385	1	17:26694861
Cardiometabolic	SBP	2944_66_2	NBL1	0.246	0.338	0.468	0.632	0	16:20392332
Cardiometabolic	SBP	7696_3_3	NBR1	-0.491	0.316	0.12	0.264	1	17:26694861
Cardiometabolic	SBP	14614_41_3	NCMAP	0.22	0.326	0.499	0.668	1	17:26694861
Cardiometabolic	SBP	14045_12_3	NCOA2	-0.237	0.319	0.457	0.626	1	17:26694861
Cardiometabolic	SBP	5104_57_3	NCR1	-0.535	0.319	0.0937	0.222	1	17:26694861
Cardiometabolic	SBP	12730_3_3	NDC80	-1.437	0.332	1.51e-05	0.000652	1	17:26694861
Cardiometabolic	SBP	6604_59_3	NDNF	-0.804	0.333	0.0158	0.0663	1	17:26694861
Cardiometabolic	SBP	10677_9_3	NDUFB4	-0.978	0.309	0.00157	0.0144	1	17:26694861
Cardiometabolic	SBP	10584_7_3	NDUFS4	0.647	0.307	0.0352	0.116	1	2:216300482
Cardiometabolic	SBP	9900_36_3	NEFH	-0.516	0.315	0.101	0.235	1	17:26694861
Cardiometabolic	SBP	13468_5_3	NEURL4	-0.784	0.318	0.0137	0.0618	1	17:26694861
Cardiometabolic	SBP	9087_8_3	NHLRC3	-0.348	0.314	0.269	0.442	1	17:26694861
Cardiometabolic	SBP	13988_67_3	NMRAL1	-0.562	0.33	0.0887	0.213	1	17:26694861
Cardiometabolic	SBP	5846_24_3	NOG	0.343	0.307	0.264	0.439	0	1:156129796
Cardiometabolic	SBP	5617_41_3	NPFF	-0.783	0.306	0.0105	0.0528	1	17:26694861
Cardiometabolic	SBP	9954_2_3	NPIPB3	-1.119	0.323	0.000535	0.00687	1	17:26694861
Cardiometabolic	SBP	6342_10_3	NPNT	0.862	0.308	0.00518	0.032	1	2:216300482
Cardiometabolic	SBP	9754_33_3	NQO2	-0.181	0.303	0.551	0.704	1	17:26694861
Cardiometabolic	SBP	9016_12_3	NR1H2	-0.687	0.32	0.0316	0.106	1	17:26694861
Cardiometabolic	SBP	10531_18_3	NRAS	0.276	0.306	0.366	0.54	1	17:26694861
Cardiometabolic	SBP	11654_77_3	NRSN1	-0.124	0.309	0.689	0.823	1	17:26694861
Cardiometabolic	SBP	7093_20_3	NRXN3	-0.051	0.33	0.878	0.934	1	17:26694861
Cardiometabolic	SBP	8038_41_3	NSDHL	-0.466	0.31	0.133	0.282	1	17:26694861
Cardiometabolic	SBP	13992_12_3	NSF	-0.273	0.334	0.415	0.59	1	17:26694861
Cardiometabolic	SBP	3477_63_2	NTRK1	0.052	0.315	0.869	0.931	1	17:26694861
Cardiometabolic	SBP	10451_11_3	NUCB1	-0.267	0.356	0.452	0.622	1	17:26694861
Cardiometabolic	SBP	8887_21_3	NUDC	-0.731	0.323	0.0237	0.0879	1	17:26694861
Cardiometabolic	SBP	13947_371_3	NUDT12	-0.48	0.332	0.148	0.305	1	17:26694861
Cardiometabolic	SBP	9819_110_3	NUP210	-0.565	0.35	0.107	0.243	1	17:26694861
Cardiometabolic	SBP	6054_6_3	NXPH3	0.084	0.312	0.788	0.885	1	17:26694861
Cardiometabolic	SBP	3635_76_4	OCIAD1	0.002	0.327	0.995	0.999	1	17:26694861
Cardiometabolic	SBP	10011_65_3	OCRL	-0.236	0.331	0.476	0.64	1	17:26694861
Cardiometabolic	SBP	12659_13_3	OLA1	1.509	0.31	1.19e-06	0.000165	1	17:26694861
Cardiometabolic	SBP	11143_32_3	OLFM3	-0.769	0.322	0.0172	0.07	1	17:26694861
Cardiometabolic	SBP	8660_33_3	OLFML3	0.221	0.31	0.477	0.64	1	17:26694861
Cardiometabolic	SBP	7106_37_3	OOSP2	-0.121	0.315	0.701	0.833	1	17:26694861
Cardiometabolic	SBP	3634_5_4	OPCML	0.039	0.347	0.911	0.952	1	17:26694861
Cardiometabolic	SBP	7116_31_3	OSCAR	-0.075	0.32	0.815	0.903	1	17:26694861
Cardiometabolic	SBP	11450_110_3	P4HB	0.248	0.33	0.452	0.622	1	2:216300482
Cardiometabolic	SBP	8780_2_3	PCDH10	0.036	0.308	0.908	0.951	1	17:26694861
Cardiometabolic	SBP	10715_5_3	PCDHB14	-0.521	0.321	0.104	0.238	1	17:26694861
Cardiometabolic	SBP	10522_167_3	PCDHB4	-0.907	0.328	0.00576	0.0341	1	17:26694861
Cardiometabolic	SBP	7859_21_3	PCDHGC3	0.493	0.308	0.109	0.248	1	17:26694861
Cardiometabolic	SBP	5599_88_3	PCYOX1L	-0.426	0.373	0.254	0.429	1	17:26694861
Cardiometabolic	SBP	5252_33_3	PDE11A	-0.282	0.335	0.401	0.575	1	17:26694861
Cardiometabolic	SBP	5246_64_3	PDE2A	-0.159	0.319	0.618	0.774	1	17:26694861
Cardiometabolic	SBP	5254_69_3	PDE3A	-0.239	0.317	0.451	0.622	1	17:26694861
Cardiometabolic	SBP	4719_58_2	PDIA3	-0.389	0.328	0.237	0.408	1	17:26694861
Cardiometabolic	SBP	7146_16_3	PDIA4	-1.038	0.84	0.217	0.386	1	17:26694861
Cardiometabolic	SBP	5227_60_3	PDK1	-0.591	0.312	0.0584	0.157	1	17:26694861
Cardiometabolic	SBP	9076_25_3	PENK	0.789	0.319	0.0135	0.0613	1	17:26694861
Cardiometabolic	SBP	12456_5_3	PFKFB3	-1.246	0.319	9.53e-05	0.00245	1	17:26694861
Cardiometabolic	SBP	13054_87_3	PFN2	-0.513	0.329	0.12	0.264	1	17:26694861
Cardiometabolic	SBP	9173_21_3	PGM1	-0.207	0.32	0.517	0.683	1	17:26694861
Cardiometabolic	SBP	8863_3_3	PIK3R1	0.426	0.307	0.166	0.33	1	17:26694861
Cardiometabolic	SBP	13486_9_3	PKD2	-0.444	0.342	0.194	0.363	1	17:26694861
Cardiometabolic	SBP	11203_97_3	PKLR	0.022	0.322	0.947	0.969	1	17:26694861
Cardiometabolic	SBP	12562_1_3	PKN1	-0.442	0.316	0.162	0.323	1	17:26694861
Cardiometabolic	SBP	4563_61_2	PLCG1	0.019	0.352	0.957	0.976	1	17:26694861
Cardiometabolic	SBP	14687_6_3	PLIN3	0.09	0.356	0.801	0.895	1	17:26694861
Cardiometabolic	SBP	10576_7_3	PLXDC2	1.612	0.316	3.48e-07	8.05e-05	1	17:26694861
Cardiometabolic	SBP	9216_100_3	PLXNB2	1.042	0.315	0.000957	0.0112	0	22:50727921
Cardiometabolic	SBP	6472_40_3	PMEL	0.472	0.311	0.129	0.277	1	17:26694861
Cardiometabolic	SBP	9802_27_3	PNPLA2	-0.131	0.311	0.673	0.816	1	17:26694861
Cardiometabolic	SBP	6042_52_3	POFUT2	0.03	0.322	0.927	0.954	1	17:26694861
Cardiometabolic	SBP	5021_13_1	PPA1	-0.276	0.323	0.392	0.569	1	17:26694861
Cardiometabolic	SBP	4718_5_2	PPIB	0.065	0.314	0.837	0.919	1	17:26694861
Cardiometabolic	SBP	14314_6_3	PPIL2	-0.577	0.335	0.0847	0.205	1	17:26694861
Cardiometabolic	SBP	3657_74_3	PPP3R1	-0.414	0.32	0.195	0.363	1	17:26694861
Cardiometabolic	SBP	9244_27_3	PPT1	-0.573	0.315	0.0688	0.175	1	12:8832203
Cardiometabolic	SBP	7258_5_3	PRG2	0.357	0.313	0.253	0.429	0	1:230845794
Cardiometabolic	SBP	5114_65_3	PRLR	-0.735	0.329	0.0254	0.0935	1	17:26694861
Cardiometabolic	SBP	9581_4_3	PRPF6	-1.234	0.312	7.87e-05	0.0021	1	17:26694861
Cardiometabolic	SBP	3624_3_4	PRSS27	-0.05	0.33	0.879	0.934	1	17:26694861
Cardiometabolic	SBP	6405_74_3	PSG2	-0.746	0.311	0.0166	0.0683	1	17:26694861
Cardiometabolic	SBP	7880_9_3	PSMA1	-0.991	0.333	0.00293	0.0214	1	17:26694861
Cardiometabolic	SBP	10735_12_3	PSMD1	-0.232	0.318	0.466	0.632	1	17:26694861
Cardiometabolic	SBP	13931_22_3	PSMD9	-0.924	0.406	0.0228	0.0855	1	17:26694861
Cardiometabolic	SBP	5918_5_3	PSME1	-0.967	0.317	0.00233	0.0185	1	19:45412079
Cardiometabolic	SBP	11222_62_3	PTPRH	-0.088	0.316	0.781	0.881	1	17:26694861
Cardiometabolic	SBP	10575_31_3	PUF60	0.708	0.318	0.0259	0.0949	1	17:26694861
Cardiometabolic	SBP	6464_40_3	PVRIG	-0.307	0.329	0.35	0.527	1	17:26694861
Cardiometabolic	SBP	6079_59_3	PXYLP1	-1.096	0.331	0.000927	0.0111	1	17:26694861
Cardiometabolic	SBP	8397_147_3	QSOX2	0.053	0.324	0.87	0.931	1	17:26694861
Cardiometabolic	SBP	14283_12_3	RAB14	-0.436	0.337	0.197	0.363	1	17:26694861
Cardiometabolic	SBP	12945_33_3	RAB18	-0.658	0.39	0.0917	0.219	1	17:26694861
Cardiometabolic	SBP	13514_121_3	RAB35	-0.599	0.315	0.0571	0.155	1	17:26694861
Cardiometabolic	SBP	14287_6_3	RAB5C	-1.035	0.333	0.00186	0.0157	1	17:26694861
Cardiometabolic	SBP	13599_15_3	RABEPK	-0.466	0.327	0.154	0.312	1	17:26694861
Cardiometabolic	SBP	12554_10_3	RAD51D	-0.237	0.321	0.462	0.628	1	17:26694861
Cardiometabolic	SBP	5481_16_3	RASA1	0.137	0.318	0.667	0.812	1	17:26694861
Cardiometabolic	SBP	10064_12_3	RBBP9	-0.422	0.326	0.196	0.363	1	17:26694861
Cardiometabolic	SBP	11927_3_3	RBM28	0.227	0.314	0.471	0.635	1	17:26694861
Cardiometabolic	SBP	13465_5_3	RCAN1	-0.857	0.331	0.00965	0.0499	1	17:26694861
Cardiometabolic	SBP	10645_72_3	RCN2	-1.178	0.339	0.000516	0.00675	1	17:26694861
Cardiometabolic	SBP	12881_17_3	RDH16	-0.83	0.319	0.0093	0.0488	1	17:26694861
Cardiometabolic	SBP	11464_9_3	RELB	-0.951	0.343	0.00556	0.0335	1	17:26694861
Cardiometabolic	SBP	13603_7_3	RFESD	-0.259	0.316	0.413	0.59	1	17:26694861
Cardiometabolic	SBP	14186_13_3	RFFL	-0.907	0.325	0.00531	0.0323	1	17:26694861
Cardiometabolic	SBP	11228_37_3	RIC3	-1.077	0.317	0.000681	0.00829	1	17:26694861
Cardiometabolic	SBP	12936_38_3	RLBP1	-0.737	0.322	0.022	0.0848	1	17:26694861
Cardiometabolic	SBP	6621_10_3	RLN2	-0.191	0.32	0.551	0.704	1	17:26694861
Cardiometabolic	SBP	13926_1_3	RMI1	-0.778	0.312	0.0127	0.0588	1	17:26694861
Cardiometabolic	SBP	11160_56_3	RNF122	-0.696	0.339	0.0399	0.125	1	17:26694861
Cardiometabolic	SBP	8087_250_3	RNF13	-0.389	0.328	0.236	0.408	1	17:26694861
Cardiometabolic	SBP	11401_181_3	RNF146	-1.08	0.338	0.0014	0.0133	1	17:26694861
Cardiometabolic	SBP	9773_15_3	RNF149	-0.603	0.312	0.0538	0.152	1	17:26694861
Cardiometabolic	SBP	13411_21_3	RNF41	0.353	0.306	0.248	0.422	1	17:26694861
Cardiometabolic	SBP	14663_44_3	RNF8	-0.635	0.327	0.0523	0.15	1	17:26694861
Cardiometabolic	SBP	13654_1_3	ROCK2	-0.575	0.306	0.0606	0.161	1	17:26694861
Cardiometabolic	SBP	13400_13_3	ROR1	0.199	0.314	0.527	0.686	1	17:26694861
Cardiometabolic	SBP	4957_1_2	RPSA	-0.701	0.31	0.0237	0.0879	1	17:26694861
Cardiometabolic	SBP	12361_102_3	RRAS2	0.345	0.309	0.265	0.439	1	17:26694861
Cardiometabolic	SBP	8854_59_3	RRM2B	0.46	0.314	0.143	0.298	1	17:26694861
Cardiometabolic	SBP	11425_31_3	RUFY1	-0.151	0.324	0.641	0.79	1	17:26694861
Cardiometabolic	SBP	5583_62_3	RYK	0.033	0.315	0.915	0.952	1	17:26694861
Cardiometabolic	SBP	10894_25_3	SCGN	-0.732	0.329	0.0262	0.0949	1	17:26694861
Cardiometabolic	SBP	12604_16_3	SCMH1	-0.662	0.317	0.0366	0.119	1	17:26694861
Cardiometabolic	SBP	7853_19_3	SCO1	-0.108	0.326	0.741	0.861	1	17:26694861
Cardiometabolic	SBP	10658_28_3	SEC11C	-0.353	0.325	0.277	0.45	1	17:26694861
Cardiometabolic	SBP	13093_6_3	SECTM1	0.032	0.312	0.917	0.952	1	17:26694861
Cardiometabolic	SBP	9082_25_3	SEL1L2	-1.109	0.326	0.000682	0.00829	1	17:26694861
Cardiometabolic	SBP	4831_4_2	SELL	-0.437	0.325	0.179	0.348	1	17:26694861
Cardiometabolic	SBP	3222_11_2	SEMA3A	-0.537	0.321	0.0944	0.223	1	17:26694861
Cardiometabolic	SBP	12690_33_3	2010-09-01	-1.054	0.319	0.000973	0.0112	1	17:26694861
Cardiometabolic	SBP	6551_94_3	SERPINA12	-0.38	0.305	0.214	0.385	1	17:26694861
Cardiometabolic	SBP	10737_96_3	SERPINB1	-0.236	0.319	0.459	0.626	1	17:26694861
Cardiometabolic	SBP	7117_21_3	SERPINI2	-0.189	0.315	0.549	0.704	1	17:26694861
Cardiometabolic	SBP	12777_11_3	SF1	0.001	0.341	0.998	0.999	1	17:26694861
Cardiometabolic	SBP	4829_43_6	SFN	0.098	0.325	0.764	0.875	1	17:26694861
Cardiometabolic	SBP	4707_50_2	SFN YWHAB YWHAE YWHAG YWHAH YWHAQ YWHAZ	0.882	0.31	0.00448	0.0301	1	17:26694861
Cardiometabolic	SBP	7751_121_3	SFRP2	-1.24	0.329	0.000169	0.00344	1	17:26694861
Cardiometabolic	SBP	13729_26_3	SFXN5	-0.437	0.323	0.176	0.344	1	17:26694861
Cardiometabolic	SBP	4567_82_2	SH2D1A	0.305	0.324	0.346	0.524	1	17:26694861
Cardiometabolic	SBP	12704_26_3	SH2D3C	-1.148	0.319	0.000328	0.00534	1	17:26694861
Cardiometabolic	SBP	12691_44_3	SHMT2	0.359	0.303	0.237	0.408	0	2:211540507
Cardiometabolic	SBP	8352_26_3	SIGLEC12	0.047	0.321	0.882	0.936	1	17:26694861
Cardiometabolic	SBP	5030_52_1	SIRT2	-0.616	0.317	0.0525	0.15	1	17:26694861
Cardiometabolic	SBP	12818_159_3	SLC14A2	-0.308	0.308	0.317	0.496	1	17:26694861
Cardiometabolic	SBP	9969_8_3	SLC22A16	-0.374	0.314	0.234	0.408	1	17:26694861
Cardiometabolic	SBP	5280_68_5	SLC25A18	-0.05	0.349	0.886	0.937	1	17:26694861
Cardiometabolic	SBP	13502_2_3	SLC26A11	-0.073	0.315	0.816	0.903	1	17:26694861
Cardiometabolic	SBP	9081_39_3	SLC30A3	-0.689	0.319	0.0309	0.105	1	17:26694861
Cardiometabolic	SBP	13501_10_3	SLC35G2	-0.269	0.316	0.394	0.57	1	17:26694861
Cardiometabolic	SBP	9000_177_3	SLC3A1	-1.446	0.315	4.39e-06	0.000253	1	17:26694861
Cardiometabolic	SBP	12826_5_3	SLC5A5	0.916	0.302	0.00246	0.0188	1	17:26694861
Cardiometabolic	SBP	13053_6_3	SLC6A14	-0.509	0.333	0.127	0.276	1	17:26694861
Cardiometabolic	SBP	3643_90_2	SLITRK1	-0.356	0.33	0.282	0.456	1	17:26694861
Cardiometabolic	SBP	7139_14_3	SLITRK4	0.682	0.328	0.0376	0.12	1	17:26694861
Cardiometabolic	SBP	10363_13_3	SMAD3	0.267	0.328	0.416	0.59	1	17:26694861
Cardiometabolic	SBP	9379_248_3	SMIM10	-0.363	0.324	0.263	0.438	1	17:26694861
Cardiometabolic	SBP	8888_33_3	SMIM9	-0.657	0.327	0.0448	0.135	1	17:26694861
Cardiometabolic	SBP	13118_5_3	SMOC1	0.129	0.349	0.711	0.841	1	17:26694861
Cardiometabolic	SBP	4771_10_3	SMPDL3A	-0.081	0.329	0.806	0.898	1	17:26694861
Cardiometabolic	SBP	7838_27_3	SMR3A	-0.825	0.315	0.0088	0.0469	1	17:26694861
Cardiometabolic	SBP	5494_52_3	SNRPF	-0.963	0.325	0.0031	0.0224	1	17:26694861
Cardiometabolic	SBP	13602_6_3	SNU13	0.074	0.316	0.815	0.903	1	17:26694861
Cardiometabolic	SBP	4569_52_2	SORCS2	0.409	0.306	0.181	0.35	1	17:26694861
Cardiometabolic	SBP	8076_4_3	SPACA3	-0.034	0.322	0.915	0.952	1	17:26694861
Cardiometabolic	SBP	14110_200_3	SPARC	-0.721	0.329	0.0285	0.0996	1	17:26694861
Cardiometabolic	SBP	11117_2_3	SPATA20	0.131	0.312	0.674	0.816	1	17:26694861
Cardiometabolic	SBP	4468_21_2	SPHK2	-0.944	0.371	0.0111	0.0544	1	17:26694861
Cardiometabolic	SBP	8028_22_3	SPINK5	-0.134	0.332	0.686	0.822	1	17:26694861
Cardiometabolic	SBP	9906_21_3	SPOCK3	-0.193	0.31	0.534	0.69	1	17:26694861
Cardiometabolic	SBP	13447_42_3	SPRN	-0.568	0.314	0.0703	0.177	1	17:26694861
Cardiometabolic	SBP	13942_140_3	SPSB1	-0.441	0.322	0.171	0.338	1	17:26694861
Cardiometabolic	SBP	10940_25_3	SRL	1.469	0.319	4.36e-06	0.000253	1	17:26694861
Cardiometabolic	SBP	14268_4_3	SRXN1	-0.22	0.341	0.519	0.683	1	17:26694861
Cardiometabolic	SBP	8106_15_3	SSR1	0.022	0.309	0.944	0.968	1	2:216300482
Cardiometabolic	SBP	10927_65_3	ST14	-0.736	0.34	0.0304	0.104	1	17:26694861
Cardiometabolic	SBP	7867_154_3	ST6GALNAC1	-1.143	0.32	0.000362	0.00558	1	17:26694861
Cardiometabolic	SBP	12510_3_3	STAP1	0.066	0.312	0.832	0.915	1	17:26694861
Cardiometabolic	SBP	10372_18_3	STAT6	0.563	0.317	0.0757	0.188	1	17:26694861
Cardiometabolic	SBP	12970_35_3	STAU2	-0.073	0.32	0.818	0.905	1	17:26694861
Cardiometabolic	SBP	8916_32_3	STIM1	-0.276	0.316	0.383	0.563	1	17:26694861
Cardiometabolic	SBP	3471_49_1	STK16	-1.319	0.348	0.000149	0.00312	1	17:26694861
Cardiometabolic	SBP	5249_31_3	STK17B	-0.124	0.332	0.709	0.84	1	17:26694861
Cardiometabolic	SBP	6555_58_3	STOML2	-1.173	0.406	0.00388	0.0264	1	17:26694861
Cardiometabolic	SBP	3766_51_4	STX1A	0.518	0.359	0.149	0.306	1	17:26694861
Cardiometabolic	SBP	6966_144_3	STX1B	-0.618	0.317	0.051	0.147	1	17:26694861
Cardiometabolic	SBP	7186_111_3	STX3	0.775	0.307	0.0116	0.0552	1	17:26694861
Cardiometabolic	SBP	8357_43_3	SULT4A1	0.302	0.305	0.323	0.504	1	17:26694861
Cardiometabolic	SBP	6941_11_3	SUMF1	-0.016	0.308	0.957	0.976	1	19:45412079
Cardiometabolic	SBP	13375_48_3	SYNGR3	0.018	0.309	0.953	0.974	1	17:26694861
Cardiometabolic	SBP	11563_51_3	SYTL4	-0.703	0.329	0.0328	0.109	1	17:26694861
Cardiometabolic	SBP	11636_33_3	TAGLN2	-0.75	0.307	0.0144	0.0633	1	17:26694861
Cardiometabolic	SBP	12378_71_3	TAPBP	0.238	0.318	0.453	0.622	0	6:35388758
Cardiometabolic	SBP	12046_51_3	TARDBP	-0.288	0.317	0.364	0.539	1	17:26694861
Cardiometabolic	SBP	12498_12_3	TAX1BP3	0.303	0.325	0.351	0.527	1	17:26694861
Cardiometabolic	SBP	13481_24_3	TCEA2	-0.12	0.334	0.719	0.844	1	17:26694861
Cardiometabolic	SBP	8334_65_3	TCP11	-1.399	0.314	8.6e-06	0.000426	1	17:26694861
Cardiometabolic	SBP	11433_11_3	TCTN2	-0.198	0.311	0.526	0.686	1	17:26694861
Cardiometabolic	SBP	3646_7_4	TEC	-0.343	0.33	0.298	0.473	1	17:26694861
Cardiometabolic	SBP	11365_17_3	TENM4	0.233	0.314	0.459	0.626	1	17:26694861
Cardiometabolic	SBP	12831_21_3	TESC	0.226	0.311	0.467	0.632	1	17:26694861
Cardiometabolic	SBP	13500_9_3	TEX29	-0.54	0.337	0.109	0.248	1	17:26694861
Cardiometabolic	SBP	11242_33_3	TGM1	-0.475	0.307	0.122	0.268	1	17:26694861
Cardiometabolic	SBP	5947_90_3	THPO	-0.512	0.308	0.0963	0.226	0	12:111865049
Cardiometabolic	SBP	12527_50_3	THRA	-0.775	0.348	0.026	0.0949	1	17:26694861
Cardiometabolic	SBP	5621_64_3	THSD1	-0.005	0.336	0.989	0.999	1	17:26694861
Cardiometabolic	SBP	2844_53_2	TIE1	-0.404	0.31	0.192	0.363	0	1:43856410
Cardiometabolic	SBP	12476_50_3	TIGAR	-0.056	0.316	0.859	0.926	1	17:26694861
Cardiometabolic	SBP	10638_1_3	TINF2	0.303	0.325	0.351	0.527	1	17:26694861
Cardiometabolic	SBP	3835_11_2	TLR2	0.57	0.341	0.0951	0.224	1	17:26694861
Cardiometabolic	SBP	11294_7_3	TMCC3	-1.034	0.318	0.00116	0.0118	1	17:26694861
Cardiometabolic	SBP	8890_9_3	TMEM132B	-0.422	0.327	0.196	0.363	1	17:26694861
Cardiometabolic	SBP	14633_26_3	TMEM185A	-0.993	0.327	0.00241	0.0188	1	17:26694861
Cardiometabolic	SBP	9778_45_3	TMEM52B	1.511	0.309	1.03e-06	0.000165	1	17:26694861
Cardiometabolic	SBP	13485_20_3	TMEM87B	-0.198	0.311	0.525	0.686	1	17:26694861
Cardiometabolic	SBP	11239_49_3	TMPRSS6	-0.096	0.307	0.754	0.871	1	17:26694861
Cardiometabolic	SBP	4832_75_2	TNFRSF10A	0.003	0.344	0.994	0.999	1	17:26694861
Cardiometabolic	SBP	5424_55_3	TNFRSF11A	-0.129	0.324	0.69	0.823	1	17:26694861
Cardiometabolic	SBP	8304_50_3	TNFRSF11B	1.009	0.333	0.00247	0.0188	1	17:26694861
Cardiometabolic	SBP	5138_50_3	TNFRSF12A	-0.026	0.305	0.931	0.957	1	17:26694861
Cardiometabolic	SBP	2654_19_1	TNFRSF1A	1.015	0.312	0.00115	0.0118	1	17:26694861
Cardiometabolic	SBP	3152_57_1	TNFRSF1B	0.622	0.312	0.0461	0.138	1	17:26694861
Cardiometabolic	SBP	2917_3_2	TNFSF11	-0.646	0.345	0.0614	0.162	1	17:26694861
Cardiometabolic	SBP	2708_54_2	TNFSF18	-0.827	0.355	0.0197	0.0792	1	17:26694861
Cardiometabolic	SBP	5930_54_3	TNNI3	-0.7	0.317	0.0273	0.097	1	17:26694861
Cardiometabolic	SBP	5315_22_3	TNNT2	0.119	0.327	0.715	0.843	1	17:26694861
Cardiometabolic	SBP	9039_47_3	TOR1AIP1	-0.186	0.309	0.548	0.704	1	17:26694861
Cardiometabolic	SBP	6152_111_3	TP53	-0.795	0.329	0.0157	0.0663	1	17:26694861
Cardiometabolic	SBP	9890_8_3	TPM3	-0.433	0.308	0.16	0.321	1	17:26694861
Cardiometabolic	SBP	8024_64_3	TPST2	0.706	0.322	0.0282	0.0996	0	11:116772441
Cardiometabolic	SBP	14072_9_3	TPT1	-0.618	0.327	0.0585	0.157	1	17:26694861
Cardiometabolic	SBP	11262_39_3	TRABD	-0.402	0.309	0.193	0.363	1	17:26694861
Cardiometabolic	SBP	13507_51_3	TRADD	-0.694	0.34	0.0414	0.128	1	17:26694861
Cardiometabolic	SBP	11851_21_3	TREM2	0.477	0.316	0.131	0.279	1	17:26694861
Cardiometabolic	SBP	5659_11_3	TRH	-0.034	0.309	0.912	0.952	1	17:26694861
Cardiometabolic	SBP	12363_70_3	TRIB2	-1.202	0.309	0.000103	0.00246	1	17:26694861
Cardiometabolic	SBP	6527_1_3	TRIL	-0.794	0.309	0.0102	0.0514	1	17:26694861
Cardiometabolic	SBP	7069_9_4	TSNARE1	-0.62	0.321	0.0533	0.152	1	17:26694861
Cardiometabolic	SBP	13973_62_3	TTL	0.53	0.306	0.0826	0.202	1	17:26694861
Cardiometabolic	SBP	5690_49_3	TUFT1	-0.683	0.339	0.0444	0.134	1	17:26694861
Cardiometabolic	SBP	12871_10_3	TWF1	0.576	0.309	0.0623	0.164	1	17:26694861
Cardiometabolic	SBP	9234_8_3	TWSG1	0.2	0.309	0.517	0.683	1	17:26694861
Cardiometabolic	SBP	4815_25_3	TXNDC12	0.141	0.315	0.654	0.799	0	3:49432404
Cardiometabolic	SBP	11682_7_3	TXNIP	-0.418	0.34	0.218	0.386	1	17:26694861
Cardiometabolic	SBP	8263_64_3	TYMSOS	-0.047	0.331	0.888	0.937	1	17:26694861
Cardiometabolic	SBP	13668_44_3	TYRO3	-0.14	0.304	0.647	0.793	1	17:26694861
Cardiometabolic	SBP	12500_88_3	UBA2	-0.835	0.339	0.0139	0.0621	1	19:45412079
Cardiometabolic	SBP	6647_55_3	UBC	-0.371	0.319	0.246	0.42	1	17:26694861
Cardiometabolic	SBP	13475_10_3	UBE2D4	-0.063	0.312	0.839	0.92	1	17:26694861
Cardiometabolic	SBP	9199_6_3	UBE2G2	0.536	0.309	0.0834	0.202	1	17:26694861
Cardiometabolic	SBP	11226_16_3	UBE3A	0.045	0.325	0.889	0.937	1	17:26694861
Cardiometabolic	SBP	9970_7_3	UBXN4	0.889	0.313	0.00456	0.0304	1	17:26694861
Cardiometabolic	SBP	10977_55_3	UCMA	-0.684	0.325	0.0356	0.116	1	17:26694861
Cardiometabolic	SBP	8907_11_3	UGT2A2	-0.395	0.321	0.218	0.386	1	17:26694861
Cardiometabolic	SBP	6633_43_3	UPK3BL	-0.798	0.345	0.0208	0.0831	1	17:26694861
Cardiometabolic	SBP	12681_63_3	USP21	-0.857	0.33	0.00942	0.0491	1	17:26694861
Cardiometabolic	SBP	6020_52_3	UTS2	-1.061	0.336	0.00162	0.0144	1	17:26694861
Cardiometabolic	SBP	2597_8_3	VEGFA	-0.087	0.305	0.775	0.88	1	6:43349215|17:26694861
Cardiometabolic	SBP	11286_78_3	VIMP	-0.617	0.322	0.0551	0.153	1	19:45412079
Cardiometabolic	SBP	14318_1_3	VPS29	-1.025	0.342	0.00274	0.0204	1	17:26694861|19:45412079
Cardiometabolic	SBP	12553_5_3	VRK1	-0.401	0.314	0.202	0.369	1	17:26694861
Cardiometabolic	SBP	8271_24_3	VSTM5	-0.477	0.314	0.129	0.277	1	17:26694861
Cardiometabolic	SBP	8280_238_3	VTN	-1.177	0.328	0.00034	0.00535	1	17:26694861
Cardiometabolic	SBP	7128_9_3	VWA2	0.659	0.306	0.0316	0.106	1	17:26694861
Cardiometabolic	SBP	10723_41_3	WDR1	-0.83	0.334	0.0131	0.0597	1	17:26694861
Cardiometabolic	SBP	10695_12_3	WFDC10B	-0.087	0.31	0.78	0.88	1	17:26694861
Cardiometabolic	SBP	6384_19_3	WFDC3	0.489	0.314	0.12	0.264	1	17:26694861
Cardiometabolic	SBP	13236_25_3	WNT3A	0.147	0.329	0.654	0.799	1	17:26694861
Cardiometabolic	SBP	14078_69_3	XCL1	-0.488	0.312	0.118	0.264	1	17:26694861
Cardiometabolic	SBP	6372_7_3	YBX2	-1.215	0.334	0.000275	0.00477	1	17:26694861
Cardiometabolic	SBP	13432_9_3	ZFYVE27	-0.083	0.308	0.788	0.885	1	17:26694861
Cardiometabolic	SBP	11567_23_3	ZNF10	-0.087	0.333	0.793	0.887	1	17:26694861
Cardiometabolic	SBP	9609_25_3	ZNF275	-0.404	0.312	0.196	0.363	1	17:26694861
Cardiometabolic	SBP	13428_52_3	ZNRF3	-0.1	0.31	0.747	0.866	1	17:26694861
Cardiometabolic	SBP	7766_25_3	ZP4	-0.941	0.34	0.00566	0.0338	1	17:26694861
Cardiometabolic	SBP	8635_283_3	ZPBP	-1.031	0.35	0.00323	0.0231	1	17:26694861
Cardiometabolic	SBP	10710_23_3	ZPBP2	0.108	0.322	0.737	0.859	1	17:26694861
Cardiometabolic	SBP	5590_11_3	ZPLD1	-0.197	0.311	0.526	0.686	1	17:26694861
Cardiometabolic	DBP	10714_7_3	ACE	0.347	0.145	0.0169	0.0706	1	9:136149399
Cardiometabolic	DBP	6409_57_3	ADGRF5	0.349	0.149	0.0195	0.0741	1	9:136149399
Cardiometabolic	DBP	10439_57_3	AMY2B	-0.411	0.145	0.00444	0.0225	1	9:136149399
Cardiometabolic	DBP	7980_72_3	B3GNT2	0.296	0.148	0.0461	0.121	1	9:136149399
Cardiometabolic	DBP	5695_5_3	BPIFA2	-0.418	0.143	0.00337	0.0225	1	19:49207718
Cardiometabolic	DBP	9026_40_3	BTNL8	-0.101	0.143	0.481	0.641	1	19:49207718
Cardiometabolic	DBP	14100_63_3	C1QC	0.262	0.142	0.0653	0.149	0	10:91153699
Cardiometabolic	DBP	7154_92_3	C6orf58	0.184	0.145	0.205	0.324	1	19:49207718
Cardiometabolic	DBP	3509_1_1	CCL15	-0.02	0.149	0.894	0.944	1	19:49207718
Cardiometabolic	DBP	2705_5_2	CCL25	0.301	0.143	0.035	0.111	1	9:136149399|19:49207718
Cardiometabolic	DBP	2890_59_2	CCL28	-0.038	0.144	0.794	0.883	1	9:136149399
Cardiometabolic	DBP	3290_50_2	CD109	0.169	0.147	0.251	0.381	1	9:136149399
Cardiometabolic	DBP	5112_73_3	CD200	0.011	0.148	0.942	0.956	1	9:136149399
Cardiometabolic	DBP	6626_81_3	CHST12	0.181	0.149	0.225	0.349	1	9:136149399
Cardiometabolic	DBP	3038_9_2	CXCL11	0.254	0.146	0.0808	0.166	0	12:111932800
Cardiometabolic	DBP	8327_26_3	DPEP2	-0.147	0.15	0.326	0.468	1	9:136149399
Cardiometabolic	DBP	4908_6_1	ENG	0.03	0.148	0.837	0.908	1	9:136149399
Cardiometabolic	DBP	7190_50_3	EPHA4	-0.079	0.15	0.598	0.757	1	9:136149399
Cardiometabolic	DBP	5813_58_3	EPO	0.4	0.145	0.0058	0.0275	0	6:135402339
Cardiometabolic	DBP	8960_3_3	ERAP2	0.266	0.143	0.0636	0.149	0	5:96220087
Cardiometabolic	DBP	8039_41_3	FAM177A1	-0.063	0.144	0.663	0.812	1	19:49207718
Cardiometabolic	DBP	9177_6_3	FAM3B	-0.195	0.144	0.177	0.289	1	9:136149399|19:49207718
Cardiometabolic	DBP	13102_1_3	FAM3D	-0.437	0.144	0.00234	0.0198	1	19:49207718
Cardiometabolic	DBP	13724_27_3	FGF19	-0.146	0.144	0.311	0.455	1	19:49207718
Cardiometabolic	DBP	2358_19_2	FLT4	0.428	0.144	0.00306	0.0225	1	9:136149399
Cardiometabolic	DBP	4548_4_2	FUT3	-0.208	0.148	0.16	0.271	1	19:49207718
Cardiometabolic	DBP	12661_44_3	GABARAPL1	0.518	0.153	0.000706	0.00894	0	3:11286220
Cardiometabolic	DBP	6416_8_3	GKN2	-0.286	0.143	0.0455	0.121	1	19:49207718
Cardiometabolic	DBP	7808_5_3	GLCE	-0.074	0.147	0.614	0.765	1	9:136149399
Cardiometabolic	DBP	8983_7_3	GOLM1	0.305	0.149	0.0408	0.115	1	19:49207718
Cardiometabolic	DBP	12549_33_3	HPGDS	0.01	0.144	0.943	0.956	0	4:95324968
Cardiometabolic	DBP	5647_51_3	IAPP	-0.547	0.143	0.000137	0.0026	0	2:112769721
Cardiometabolic	DBP	4342_10_3	ICAM1	-0.036	0.144	0.802	0.883	1	9:136149399
Cardiometabolic	DBP	14756_29_3	ICAM2	0.06	0.148	0.684	0.818	1	9:136149399|12:111932800
Cardiometabolic	DBP	14756_29_3	ICAM2	0.06	0.148	0.684	0.818	1	9:136149399
Cardiometabolic	DBP	9461_2_3	ICAM4	0.412	0.144	0.00432	0.0225	1	9:136149399
Cardiometabolic	DBP	5124_62_3	ICAM5	-0.227	0.145	0.118	0.219	1	9:136149399
Cardiometabolic	DBP	4232_19_2	IGF1R	0.278	0.153	0.0687	0.149	1	9:136149399
Cardiometabolic	DBP	6605_17_3	IGFALS	0.486	0.148	0.00103	0.0112	0	7:45960645
Cardiometabolic	DBP	14088_38_3	IGFBP6	-0.06	0.172	0.725	0.848	0	16:20392332
Cardiometabolic	DBP	13744_37_3	IL3RA	-0.039	0.152	0.797	0.883	1	9:136149399
Cardiometabolic	DBP	2620_4_2	IL6ST	0.291	0.149	0.051	0.125	1	9:136149399
Cardiometabolic	DBP	3448_13_2	INSR	0.115	0.151	0.447	0.607	1	9:136149399
Cardiometabolic	DBP	8528_74_3	ISLR2	-0.205	0.145	0.158	0.271	1	9:136149399
Cardiometabolic	DBP	5092_51_3	JAG1	0.316	0.153	0.0382	0.112	1	9:136149399
Cardiometabolic	DBP	3651_50_5	KDR	0.338	0.147	0.0214	0.0774	1	9:136149399
Cardiometabolic	DBP	14643_27_3	KIN	-0.142	0.151	0.347	0.488	1	9:136149399
Cardiometabolic	DBP	4246_40_2	L1CAM	-0.288	0.147	0.0499	0.125	1	9:136149399
Cardiometabolic	DBP	9017_58_3	LCT	-0.001	0.144	0.992	0.992	1	19:49207718
Cardiometabolic	DBP	5837_49_3	LIFR	0.273	0.149	0.068	0.149	1	9:136149399
Cardiometabolic	DBP	4801_13_3	LPO	0.251	0.145	0.0829	0.166	1	19:49207718
Cardiometabolic	DBP	11814_29_3	MET	-0.308	0.146	0.0351	0.111	1	9:136149399
Cardiometabolic	DBP	4924_32_1	MMP1	0.26	0.145	0.0721	0.152	0	1:156056968
Cardiometabolic	DBP	2789_26_2	MMP7	0.905	0.148	1.05e-09	8e-08	0	16:20392332
Cardiometabolic	DBP	13624_17_3	NADK	0.247	0.149	0.0968	0.189	0	1:1724366
Cardiometabolic	DBP	2944_66_2	NBL1	-0.454	0.159	0.00431	0.0225	0	16:20392332
Cardiometabolic	DBP	8778_3_3	NOG	0.098	0.144	0.498	0.653	0	1:156056968
Cardiometabolic	DBP	2737_22_2	NOV	0.37	0.166	0.0258	0.0891	0	8:120442287
Cardiometabolic	DBP	6431_68_3	PCYOX1	0.216	0.161	0.179	0.289	0	19:19366632
Cardiometabolic	DBP	6060_2_3	PIP	0.218	0.147	0.137	0.243	1	19:49207718
Cardiometabolic	DBP	6957_14_3	PNLIPRP2	0.151	0.143	0.291	0.433	1	19:49207718
Cardiometabolic	DBP	9204_33_3	POMC	-0.468	0.15	0.00186	0.0176	0	16:81602264
Cardiometabolic	DBP	7258_5_3	PRG2	-0.059	0.147	0.689	0.818	0	1:230845794
Cardiometabolic	DBP	13095_51_3	REG1A	-0.252	0.157	0.108	0.206	1	19:49207718
Cardiometabolic	DBP	5115_31_3	RELT	-0.041	0.159	0.796	0.883	0	11:73068571
Cardiometabolic	DBP	9232_1_3	ROBO4	-0.139	0.151	0.359	0.495	1	9:136149399
Cardiometabolic	DBP	13093_6_3	SECTM1	-0.223	0.147	0.129	0.234	1	19:49207718
Cardiometabolic	DBP	3470_1_2	SELE	0.797	0.145	3.71e-08	1.41e-06	1	9:136149399
Cardiometabolic	DBP	4154_57_2	SELP	-0.012	0.145	0.935	0.956	1	9:136149399
Cardiometabolic	DBP	7945_10_3	SEMA6A	0.588	0.148	7.11e-05	0.0018	1	9:136149399
Cardiometabolic	DBP	13710_6_3	SERPING1	0.082	0.145	0.572	0.737	0	11:51292160
Cardiometabolic	DBP	12691_44_3	SHMT2	0.41	0.143	0.00407	0.0225	0	2:211540507
Cardiometabolic	DBP	11557_3_3	SMURF1	0.302	0.145	0.0377	0.112	0	18:55732115
Cardiometabolic	DBP	13552_7_3	SWAP70	0.537	0.145	0.000227	0.00344	0	11:10273128
Cardiometabolic	DBP	11232_46_3	TCN1	0.026	0.148	0.863	0.923	1	19:49207718
Cardiometabolic	DBP	5947_90_3	THPO	-0.387	0.145	0.00751	0.0336	0	12:111932800
Cardiometabolic	DBP	8024_64_3	TPST2	0.359	0.151	0.0177	0.0706	1	9:136149399|11:116707338
Cardiometabolic	PP	12753_6_3	APBB2	-0.584	0.251	0.0202	0.0521	1	19:45412079
Cardiometabolic	PP	2797_56_2	APOB	-0.955	0.251	0.000143	0.0014	1	19:45412079
Cardiometabolic	PP	2937_10_2	APOE	-0.422	0.261	0.106	0.162	1	19:45412079
Cardiometabolic	PP	6451_64_3	ASPN	1.237	0.261	2.25e-06	3.68e-05	0	9:95201540
Cardiometabolic	PP	10046_55_3	BIRC2	-0.829	0.25	0.000928	0.00482	1	19:45412079
Cardiometabolic	PP	2972_57_2	BMP7	0.448	0.26	0.0843	0.142	0	6:7723962
Cardiometabolic	PP	6378_2_3	C5orf38	0.166	0.254	0.512	0.584	1	19:45412079
Cardiometabolic	PP	8980_19_3	CD200R1L	0.419	0.255	0.101	0.162	1	19:45412079
Cardiometabolic	PP	9023_9_3	CD34	0.364	0.256	0.156	0.232	0	9:95201540
Cardiometabolic	PP	8222_49_3	CDHR3	0.031	0.257	0.903	0.941	0	3:52638482
Cardiometabolic	PP	11276_1_3	CEP57	-0.481	0.262	0.0663	0.12	1	19:45412079
Cardiometabolic	PP	5345_51_3	CKAP2	-1.183	0.266	8.74e-06	0.000107	1	19:45412079
Cardiometabolic	PP	8974_172_3	COL15A1	0.487	0.264	0.0646	0.12	0	9:101739709
Cardiometabolic	PP	6255_74_3	CPXM1	-0.549	0.251	0.0289	0.0674	0	20:2793063
Cardiometabolic	PP	11137_43_3	CSF2RB	-0.266	0.254	0.295	0.38	0	20:2793063
Cardiometabolic	PP	8370_102_3	DEFB119	0.023	0.257	0.929	0.949	1	19:45412079
Cardiometabolic	PP	8480_29_3	EFEMP1	1.782	0.285	4.21e-10	2.06e-08	0	2:56102744
Cardiometabolic	PP	5658_64_3	F13B	0.786	0.317	0.0132	0.0432	0	1:197265641
Cardiometabolic	PP	13122_19_3	FLRT2	0.748	0.266	0.00496	0.0187	0	14:85785251
Cardiometabolic	PP	3434_34_1	FN1	0.592	0.255	0.0201	0.0521	1	1:197265641|2:216300482
Cardiometabolic	PP	7156_2_3	FUT10	-0.226	1.052	0.83	0.884	0	8:32413280
Cardiometabolic	PP	10833_64_3	HHIP	0	0.257	0.999	0.999	0	4:145722862
Cardiometabolic	PP	12893_159_3	IFI16	-0.29	0.25	0.245	0.343	1	19:45412079
Cardiometabolic	PP	14643_27_3	KIN	0.513	0.263	0.0509	0.104	1	19:45412079
Cardiometabolic	PP	11571_75_3	KLRC3	-0.187	0.272	0.491	0.573	1	19:45412079
Cardiometabolic	PP	11402_17_3	KMT2C	-0.598	0.257	0.0199	0.0521	1	19:45412079
Cardiometabolic	PP	2982_82_2	LGALS4	0.903	0.274	0.000984	0.00482	0	19:39138608
Cardiometabolic	PP	7640_29_3	LRP1B	-0.646	0.251	0.0102	0.0357	1	19:45412079
Cardiometabolic	PP	3825_18_2	MAPK8	0.196	0.251	0.435	0.52	1	19:45412079
Cardiometabolic	PP	11547_84_3	MUSK	0.307	0.25	0.22	0.317	1	2:216300482
Cardiometabolic	PP	13624_17_3	NADK	1.245	0.259	1.63e-06	3.68e-05	0	1:1684169
Cardiometabolic	PP	10584_7_3	NDUFS4	0.556	0.252	0.0277	0.0674	1	2:216300482
Cardiometabolic	PP	2737_22_2	NOV	-0.298	0.29	0.304	0.382	0	8:120409477
Cardiometabolic	PP	6342_10_3	NPNT	0.288	0.254	0.256	0.349	1	2:216300482
Cardiometabolic	PP	12931_16_3	NR3C2	-0.151	0.256	0.554	0.613	0	20:2793063
Cardiometabolic	PP	11450_110_3	P4HB	0.505	0.271	0.0618	0.12	1	2:216300482
Cardiometabolic	PP	6081_52_3	PCOLCE2	0.865	0.256	0.000739	0.00453	0	3:142631909
Cardiometabolic	PP	9216_100_3	PLXNB2	0.754	0.259	0.00365	0.0149	0	22:50228044
Cardiometabolic	PP	7258_5_3	PRG2	0.416	0.257	0.105	0.162	0	1:230849359
Cardiometabolic	PP	5918_5_3	PSME1	-0.807	0.261	0.00197	0.00876	1	19:45412079
Cardiometabolic	PP	6217_23_3	QSOX1	1.002	0.269	0.000202	0.00165	0	1:180859368
Cardiometabolic	PP	8397_147_3	QSOX2	-0.25	0.266	0.347	0.425	0	9:139099073
Cardiometabolic	PP	8106_15_3	SSR1	-0.274	0.254	0.282	0.373	1	2:216300482
Cardiometabolic	PP	6941_11_3	SUMF1	0.545	0.253	0.0311	0.0689	1	19:45412079
Cardiometabolic	PP	8852_10_3	SUN3	-0.438	0.25	0.0801	0.14	0	3:52638482
Cardiometabolic	PP	12500_88_3	UBA2	-0.597	0.279	0.0323	0.0689	1	19:45412079
Cardiometabolic	PP	2597_8_3	VEGFA	-0.145	0.25	0.563	0.613	0	6:43308363
Cardiometabolic	PP	11286_78_3	VIMP	-0.963	0.264	0.000268	0.00188	1	19:45412079
Cardiometabolic	PP	14318_1_3	VPS29	-0.661	0.281	0.0187	0.0521	1	19:45412079
Cardiometabolic	TG	10382_1_3	ANGPTL3	-0.023	0.006	0.000325	0.000345	0	1:63133930
Cardiometabolic	TG	10464_6_3	ANTXR1	-0.21	0.006	8.21e-278	1.4e-276	0	16:56995236
Cardiometabolic	TG	11318_20_3	APOA5	-0.15	0.006	8.11e-136	3.45e-135	0	16:56995236
Cardiometabolic	TG	6388_21_3	CCDC126	-0.101	0.006	5.94e-63	1.44e-62	0	20:44545048
Cardiometabolic	TG	13676_46_3	INHBB	-0.043	0.006	5.25e-11	7.43e-11	0	12:57792580
Cardiometabolic	TG	5242_37_3	MAP2K4	-0.026	0.006	3.21e-05	3.9e-05	0	1:230305312
Cardiometabolic	TG	6380_23_3	MRPL58	-0.057	0.006	3.35e-19	5.7e-19	0	1:230305312
Cardiometabolic	TG	5542_22_2	NRP1	-0.176	0.006	1.68e-154	9.5e-154	0	1:230305312|2:27730940
Cardiometabolic	TG	9511_61_3	NXPH2	-0.136	0.006	5.81e-109	1.98e-108	0	11:116639104
Cardiometabolic	TG	6431_68_3	PCYOX1	0.018	0.007	0.00812	0.00812	0	19:19407718
Cardiometabolic	TG	6936_7_3	PMEPA1	-0.048	0.006	3.79e-15	5.86e-15	0	19:45414451
Cardiometabolic	TG	8814_33_3	PSAPL1	0.027	0.007	6.05e-05	6.86e-05	0	20:44545048
Cardiometabolic	TG	13094_75_3	RSPO3	-0.03	0.007	4.61e-06	6.03e-06	0	6:127414801
Cardiometabolic	TG	13691_10_3	SLC5A8	0.112	0.006	8.48e-75	2.4e-74	0	2:21231524
Cardiometabolic	TG	10818_36_3	SMPD1	-0.071	0.006	8.75e-30	1.86e-29	0	10:65184717
Cardiometabolic	TG	8305_18_3	SULF2	0.061	0.006	1.66e-23	3.14e-23	0	12:57792580
Cardiometabolic	TG	14618_26_3	VOPP1	-0.195	0.006	1.97e-239	1.67e-238	0	16:56995236
Cardiometabolic	LDL	6409_57_3	ADGRF5	-0.025	0.013	0.0642	0.0846	1	9:136154168
Cardiometabolic	LDL	10439_57_3	AMY2B	0.004	0.013	0.732	0.771	1	9:136154168
Cardiometabolic	LDL	10391_1_3	ANGPTL3	0.041	0.013	0.00188	0.00277	0	1:63094207|11:116648917
Cardiometabolic	LDL	10391_1_3	ANGPTL3	0.041	0.013	0.00188	0.00277	0	1:63094207
Cardiometabolic	LDL	10464_6_3	ANTXR1	-0.065	0.013	8.57e-07	1.66e-06	0	16:56989590
Cardiometabolic	LDL	12753_6_3	APBB2	0.019	0.013	0.136	0.172	1	19:45412079
Cardiometabolic	LDL	11318_20_3	APOA5	0	0.013	0.975	0.975	0	11:116648917|16:56989590
Cardiometabolic	LDL	2797_56_2	APOB	0.548	0.011	0	0	1	19:45412079
Cardiometabolic	LDL	2418_55_9	APOE	0.356	0.012	9.21e-180	2e-178	1	19:45412079
Cardiometabolic	LDL	10046_55_3	BIRC2	-0.066	0.013	2.99e-07	6.19e-07	1	19:45412079
Cardiometabolic	LDL	5695_5_3	BPIFA2	-0.004	0.013	0.775	0.803	1	19:49206417
Cardiometabolic	LDL	9026_40_3	BTNL8	-0.018	0.013	0.154	0.191	1	19:49206417
Cardiometabolic	LDL	6304_8_3	C1QTNF1	-0.08	0.014	8.06e-09	2.06e-08	1	1:109818530
Cardiometabolic	LDL	6378_2_3	C5orf38	0.365	0.012	4.53e-185	1.31e-183	1	19:45412079
Cardiometabolic	LDL	7154_92_3	C6orf58	-0.009	0.013	0.466	0.54	1	19:49206417
Cardiometabolic	LDL	13666_222_3	CA10	0.021	0.013	0.0998	0.128	1	1:109818530
Cardiometabolic	LDL	3488_64_2	CAT	-0.016	0.013	0.237	0.282	1	1:109818530
Cardiometabolic	LDL	14109_15_3	CCL15	-0.116	0.014	1.05e-17	6.11e-17	1	19:49206417
Cardiometabolic	LDL	2516_57_3	CCL21	-0.066	0.013	5.58e-07	1.13e-06	0	3:132163200
Cardiometabolic	LDL	2705_5_2	CCL25	0.059	0.013	4.78e-06	8.49e-06	1	9:136154168|19:49206417
Cardiometabolic	LDL	2890_59_2	CCL28	-0.041	0.013	0.00169	0.00253	1	9:136154168
Cardiometabolic	LDL	5028_59_1	CD163	-0.078	0.013	1.73e-09	5.02e-09	0	17:7091650
Cardiometabolic	LDL	8980_19_3	CD200R1L	-0.028	0.013	0.0341	0.0457	1	19:45412079
Cardiometabolic	LDL	11276_1_3	CEP57	-0.036	0.013	0.00757	0.0109	1	19:45412079
Cardiometabolic	LDL	6626_81_3	CHST12	0.007	0.013	0.601	0.666	1	9:136154168
Cardiometabolic	LDL	5345_51_3	CKAP2	0.085	0.014	5.82e-10	1.81e-09	1	19:45412079
Cardiometabolic	LDL	7221_56_3	CKAP4	-0.032	0.013	0.0145	0.02	0	2:234679384
Cardiometabolic	LDL	3038_9_2	CXCL11	-0.073	0.013	1.88e-08	4.67e-08	0	12:111884608
Cardiometabolic	LDL	8370_102_3	DEFB119	0.168	0.013	1.61e-37	1.56e-36	1	19:45412079
Cardiometabolic	LDL	8327_26_3	DPEP2	-0.06	0.013	7.05e-06	1.23e-05	1	9:136154168
Cardiometabolic	LDL	4908_6_1	ENG	-0.102	0.013	1.48e-14	6.78e-14	1	9:136154168
Cardiometabolic	LDL	7190_50_3	EPHA4	-0.087	0.013	8.5e-11	3.08e-10	1	9:136154168
Cardiometabolic	LDL	4931_59_1	F3	-0.082	0.013	4.26e-10	1.37e-09	0	2:234679384
Cardiometabolic	LDL	8039_41_3	FAM177A1	-0.048	0.013	0.000241	0.000388	1	19:49206417
Cardiometabolic	LDL	9177_6_3	FAM3B	-0.045	0.013	0.000538	0.00084	1	19:49206417
Cardiometabolic	LDL	13102_1_3	FAM3D	-0.015	0.013	0.231	0.279	1	19:49206417
Cardiometabolic	LDL	2762_30_2	FGF19	0.062	0.013	1.4e-06	2.63e-06	1	19:49206417
Cardiometabolic	LDL	7921_65_3	FJX1	-0.007	0.013	0.597	0.666	1	1:109818530
Cardiometabolic	LDL	3435_53_2	FN1	0.103	0.014	1.49e-13	6.49e-13	1	2:216304384
Cardiometabolic	LDL	4548_4_2	FUT3	-0.042	0.013	0.00142	0.00217	1	19:49206417
Cardiometabolic	LDL	6416_8_3	GKN2	-0.007	0.013	0.606	0.666	1	19:49206417
Cardiometabolic	LDL	8983_7_3	GOLM1	-0.071	0.013	9.42e-08	2.1e-07	1	19:49206417
Cardiometabolic	LDL	4992_49_1	GRN	-0.073	0.014	6.99e-08	1.6e-07	1	1:109818530
Cardiometabolic	LDL	3332_57_1	HFE2	0.028	0.013	0.032	0.0435	1	1:109818530
Cardiometabolic	LDL	14756_29_3	ICAM2	-0.066	0.013	7.14e-07	1.41e-06	1	12:111884608
Cardiometabolic	LDL	14756_29_3	ICAM2	-0.066	0.013	7.14e-07	1.41e-06	1	9:136154168
Cardiometabolic	LDL	6550_4_3	ICAM4	0.062	0.013	1.42e-06	2.63e-06	0	1:25768937
Cardiometabolic	LDL	12893_159_3	IFI16	0.089	0.013	5.15e-12	1.95e-11	1	19:45412079
Cardiometabolic	LDL	2771_35_2	IGFBP1	-0.069	0.013	2.58e-07	5.62e-07	1	1:109818530
Cardiometabolic	LDL	2620_4_2	IL6ST	-0.104	0.013	8.65e-15	4.43e-14	1	9:136154168
Cardiometabolic	LDL	13124_20_3	ISLR2	0.022	0.013	0.0986	0.128	1	9:136154168
Cardiometabolic	LDL	5092_51_3	JAG1	-0.089	0.014	8.91e-11	3.1e-10	1	9:136154168
Cardiometabolic	LDL	14643_27_3	KIN	-0.119	0.013	8.8e-19	5.47e-18	1	19:45412079
Cardiometabolic	LDL	11571_75_3	KLRC3	0.151	0.014	2.94e-27	2.33e-26	1	19:45412079
Cardiometabolic	LDL	11402_17_3	KMT2C	0.007	0.013	0.62	0.666	1	19:45412079
Cardiometabolic	LDL	9017_58_3	LCT	-0.014	0.013	0.294	0.346	1	2:135762344|19:49206417
Cardiometabolic	LDL	4801_13_3	LPO	-0.018	0.013	0.168	0.206	1	19:49206417
Cardiometabolic	LDL	7640_29_3	LRP1B	0.53	0.011	0	0	1	19:45412079
Cardiometabolic	LDL	3825_18_2	MAPK8	0.075	0.013	6.82e-09	1.8e-08	1	19:45412079
Cardiometabolic	LDL	11547_84_3	MUSK	0.173	0.013	1.25e-41	1.36e-40	1	2:216304384
Cardiometabolic	LDL	7986_98_3	NAALAD2	-0.072	0.013	4.34e-08	1.02e-07	0	6:26093141
Cardiometabolic	LDL	10584_7_3	NDUFS4	0.004	0.013	0.736	0.771	1	2:216304384
Cardiometabolic	LDL	6342_10_3	NPNT	0.1	0.013	1.36e-14	6.55e-14	1	2:216304384
Cardiometabolic	LDL	5542_22_2	NRP1	-0.134	0.014	2.24e-20	1.5e-19	0	2:27742603
Cardiometabolic	LDL	9511_61_3	NXPH2	-0.054	0.013	4.95e-05	8.28e-05	0	11:116648917
Cardiometabolic	LDL	11450_110_3	P4HB	0.037	0.014	0.00764	0.0109	1	2:216304384
Cardiometabolic	LDL	12894_3_3	PAXIP1	-0.079	0.013	6.66e-10	2e-09	0	2:234679384
Cardiometabolic	LDL	5231_79_3	PCSK9	0.103	0.014	2.59e-13	1.07e-12	0	1:55505647
Cardiometabolic	LDL	6431_68_3	PCYOX1	0.21	0.014	7.6e-49	1.1e-47	0	19:19407718
Cardiometabolic	LDL	6060_2_3	PIP	0.058	0.013	9.22e-06	1.57e-05	1	19:49206417
Cardiometabolic	LDL	9380_2_3	PLA2G12B	0.166	0.013	7.38e-37	6.42e-36	1	1:109818530
Cardiometabolic	LDL	6957_14_3	PNLIPRP2	0.044	0.013	0.000541	0.00084	1	19:49206417
Cardiometabolic	LDL	5918_5_3	PSME1	0.075	0.013	2.22e-08	5.36e-08	1	19:45412079
Cardiometabolic	LDL	13095_51_3	REG1A	-0.055	0.014	9.1e-05	0.000149	1	19:49206417
Cardiometabolic	LDL	13093_6_3	SECTM1	-0.078	0.013	3.31e-09	9.3e-09	1	19:49206417
Cardiometabolic	LDL	3470_1_2	SELE	-0.081	0.013	3.86e-10	1.29e-09	1	9:136154168
Cardiometabolic	LDL	4467_49_2	SPARCL1	-0.008	0.013	0.553	0.633	0	16:72108093
Cardiometabolic	LDL	8106_15_3	SSR1	0.179	0.013	2.33e-43	2.9e-42	1	2:216304384
Cardiometabolic	LDL	6941_11_3	SUMF1	0.035	0.013	0.00774	0.0109	1	19:45412079
Cardiometabolic	LDL	12501_10_3	TBCA	0.093	0.013	1.62e-12	6.41e-12	1	19:45412079
Cardiometabolic	LDL	11232_46_3	TCN1	-0.063	0.013	1.9e-06	3.44e-06	1	19:49206417
Cardiometabolic	LDL	4162_54_2	TF	-0.117	0.014	1.91e-16	1.04e-15	0	6:26093141
Cardiometabolic	LDL	5947_90_3	THPO	-0.001	0.013	0.957	0.968	0	12:111884608
Cardiometabolic	LDL	2480_58_3	TIMP3	0.002	0.013	0.851	0.871	0	1:25768937
Cardiometabolic	LDL	12500_88_3	UBA2	-0.073	0.014	2.81e-07	5.97e-07	1	19:45412079
Cardiometabolic	LDL	7891_45_3	UGT1A6	0.006	0.013	0.614	0.666	0	2:234679384
Cardiometabolic	LDL	11286_78_3	VIMP	0.289	0.013	2.38e-104	4.14e-103	1	19:45412079
Cardiometabolic	LDL	14618_26_3	VOPP1	-0.127	0.013	1.93e-22	1.4e-21	0	16:56989590
Cardiometabolic	LDL	14318_1_3	VPS29	-0.084	0.014	4.7e-09	1.28e-08	1	19:45412079
Cardiometabolic	HDL	8325_37_3	ADH4	-0.044	0.006	3.91e-14	8.4e-14	0	4:100014805
Cardiometabolic	HDL	2714_78_2	AIMP1	0.008	0.006	0.175	0.198	0	19:45395619
Cardiometabolic	HDL	11142_11_3	ANGPTL1	0.048	0.006	1.12e-15	2.67e-15	0	1:178515312
Cardiometabolic	HDL	10464_6_3	ANTXR1	0.232	0.005	0	0	0	16:57006378
Cardiometabolic	HDL	11318_20_3	APOA5	0.213	0.005	0	0	0	16:57006378
Cardiometabolic	HDL	13381_49_3	B4GALT1	-0.015	0.006	0.0162	0.0211	0	19:52324216
Cardiometabolic	HDL	6304_8_3	C1QTNF1	-0.032	0.006	2.2e-07	3.78e-07	1	1:109817590
Cardiometabolic	HDL	13666_222_3	CA10	0.049	0.006	5.6e-18	1.61e-17	1	1:109817590
Cardiometabolic	HDL	9384_17_3	CAMP	0.047	0.006	1.12e-16	2.83e-16	0	17:66882466
Cardiometabolic	HDL	3488_64_2	CAT	0.03	0.006	2.15e-07	3.78e-07	1	1:109817590
Cardiometabolic	HDL	6388_21_3	CCDC126	0.161	0.005	2.45e-186	2.63e-185	0	20:44585420
Cardiometabolic	HDL	9207_60_3	CRYZL1	-0.052	0.006	5.18e-19	1.59e-18	0	19:45395619
Cardiometabolic	HDL	13732_79_3	CTF1	0.031	0.007	1.19e-05	1.89e-05	0	19:45395619
Cardiometabolic	HDL	3038_9_2	CXCL11	-0.045	0.006	6.38e-15	1.44e-14	0	12:112007756
Cardiometabolic	HDL	2979_8_2	CXCL5	-0.009	0.006	0.138	0.161	0	10:65230164
Cardiometabolic	HDL	13455_10_3	DEFB119	-0.022	0.006	0.000102	0.000157	0	19:54797848
Cardiometabolic	HDL	7921_65_3	FJX1	-0.058	0.006	1.24e-22	4.12e-22	1	1:109817590
Cardiometabolic	HDL	4992_49_1	GRN	-0.022	0.006	0.00026	0.000372	1	1:109817590
Cardiometabolic	HDL	14094_29_3	HBEGF	-0.014	0.006	0.0141	0.019	0	10:65230164
Cardiometabolic	HDL	8953_47_3	HDGF	-0.072	0.006	9.09e-35	3.91e-34	0	1:156700651
Cardiometabolic	HDL	3332_57_1	HFE2	-0.006	0.006	0.325	0.341	1	1:109817590
Cardiometabolic	HDL	14756_29_3	ICAM2	-0.01	0.006	0.0902	0.111	0	12:112007756
Cardiometabolic	HDL	2771_35_2	IGFBP1	0.093	0.006	1.63e-56	8.77e-56	1	1:109817590
Cardiometabolic	HDL	13676_46_3	INHBB	-0.035	0.006	9.1e-09	1.78e-08	0	12:57844049
Cardiometabolic	HDL	9999_1_3	IRF6	0.105	0.006	1.58e-73	1.33e-72	0	19:45395619
Cardiometabolic	HDL	6391_52_3	LILRA3	-0.028	0.006	1.29e-06	2.13e-06	0	19:54797848
Cardiometabolic	HDL	3206_4_2	LYVE1	0.015	0.007	0.038	0.0481	0	11:126218541
Cardiometabolic	HDL	13427_66_3	MAN1C1	0.032	0.006	1.31e-07	2.45e-07	0	19:52324216
Cardiometabolic	HDL	5242_37_3	MAP2K4	0.001	0.006	0.913	0.913	0	1:230295691
Cardiometabolic	HDL	6425_87_3	MMP19	-0.042	0.006	1.62e-11	3.32e-11	0	11:126218541
Cardiometabolic	HDL	6380_23_3	MRPL58	-0.007	0.006	0.252	0.271	0	1:230295691
Cardiometabolic	HDL	5542_22_2	NRP1	0.054	0.006	5.54e-17	1.49e-16	0	1:230295691
Cardiometabolic	HDL	9380_2_3	PLA2G12B	0.105	0.006	1.86e-73	1.33e-72	1	1:109817590
Cardiometabolic	HDL	8814_33_3	PSAPL1	-0.01	0.006	0.103	0.123	0	20:44585420
Cardiometabolic	HDL	13094_75_3	RSPO3	-0.021	0.006	0.000854	0.00118	0	6:127436064
Cardiometabolic	HDL	13710_6_3	SERPING1	0.059	0.006	6.99e-25	2.5e-24	0	11:51512090
Cardiometabolic	HDL	12691_44_3	SHMT2	-0.003	0.006	0.556	0.57	0	2:211540507
Cardiometabolic	HDL	13691_10_3	SLC5A8	-0.098	0.006	2.72e-65	1.67e-64	0	2:21231524|15:58678512
Cardiometabolic	HDL	10818_36_3	SMPD1	0.064	0.006	9.51e-28	3.72e-27	0	10:65230164
Cardiometabolic	HDL	8305_18_3	SULF2	-0.075	0.006	5.71e-39	2.73e-38	0	12:57844049
Cardiometabolic	HDL	5947_90_3	THPO	0.007	0.006	0.202	0.223	0	12:112007756
Cardiometabolic	HDL	4867_15_2	VEGFA	-0.021	0.006	0.000206	0.000305	0	10:65230164
Cardiometabolic	HDL	14618_26_3	VOPP1	0.225	0.005	0	0	0	16:57006378
Cardiometabolic	TC	6409_57_3	ADGRF5	-0.061	0.018	0.000786	0.00142	1	9:136154168
Cardiometabolic	TC	10439_57_3	AMY2B	0.033	0.017	0.0593	0.0779	1	9:136154168
Cardiometabolic	TC	10391_1_3	ANGPTL3	-0.123	0.018	2.41e-12	1.23e-11	0	1:63050598|11:116648917
Cardiometabolic	TC	10391_1_3	ANGPTL3	-0.123	0.018	2.41e-12	1.23e-11	0	1:63050598
Cardiometabolic	TC	10464_6_3	ANTXR1	-0.095	0.018	8.55e-08	2.46e-07	0	16:56989590
Cardiometabolic	TC	12753_6_3	APBB2	0.007	0.017	0.688	0.704	1	19:45412079
Cardiometabolic	TC	11318_20_3	APOA5	-0.074	0.018	2.32e-05	4.97e-05	0	11:116648917|16:56989590
Cardiometabolic	TC	2797_56_2	APOB	0.2	0.017	4.71e-31	6.19e-30	1	19:45412079
Cardiometabolic	TC	2418_55_9	APOE	0.267	0.017	7.98e-55	2.45e-53	1	19:45412079
Cardiometabolic	TC	10046_55_3	BIRC2	-0.17	0.017	5.7e-23	6.55e-22	1	19:45412079
Cardiometabolic	TC	5695_5_3	BPIFA2	0.02	0.017	0.239	0.279	1	19:49206172
Cardiometabolic	TC	9026_40_3	BTNL8	-0.039	0.017	0.0233	0.0336	1	19:49206172
Cardiometabolic	TC	6304_8_3	C1QTNF1	-0.048	0.019	0.0091	0.0147	1	1:109818530
Cardiometabolic	TC	6378_2_3	C5orf38	0.314	0.017	1.48e-73	6.79e-72	1	19:45412079
Cardiometabolic	TC	7154_92_3	C6orf58	-0.018	0.017	0.315	0.353	1	19:49206172
Cardiometabolic	TC	13666_222_3	CA10	0.03	0.017	0.0802	0.104	1	1:109818530
Cardiometabolic	TC	3488_64_2	CAT	0.024	0.018	0.172	0.211	1	1:109818530
Cardiometabolic	TC	14109_15_3	CCL15	-0.05	0.018	0.00627	0.0103	1	19:49206172
Cardiometabolic	TC	2705_5_2	CCL25	0.1	0.017	5.45e-09	1.86e-08	1	9:136154168|19:49206172
Cardiometabolic	TC	2890_59_2	CCL28	-0.087	0.017	4.98e-07	1.31e-06	1	9:136154168
Cardiometabolic	TC	5028_59_1	CD163	-0.055	0.017	0.00162	0.00276	0	17:7091650
Cardiometabolic	TC	8980_19_3	CD200R1L	-0.036	0.018	0.0444	0.0616	1	19:45412079
Cardiometabolic	TC	11276_1_3	CEP57	-0.074	0.018	4.83e-05	9.67e-05	1	19:45412079
Cardiometabolic	TC	6626_81_3	CHST12	-0.036	0.018	0.0478	0.0647	1	9:136154168
Cardiometabolic	TC	5345_51_3	CKAP2	0.018	0.018	0.337	0.369	1	19:45412079
Cardiometabolic	TC	7221_56_3	CKAP4	0.005	0.017	0.793	0.802	1	2:234679384
Cardiometabolic	TC	8312_139_3	CMPK1	0.134	0.017	8.5e-15	4.89e-14	1	2:234679384
Cardiometabolic	TC	3179_51_2	CTSA	-0.123	0.018	2.97e-12	1.44e-11	1	12:9082581
Cardiometabolic	TC	3181_50_2	CTSS	0.018	0.018	0.302	0.343	1	12:9082581
Cardiometabolic	TC	3038_9_2	CXCL11	-0.082	0.018	3.05e-06	7.59e-06	0	12:111884608
Cardiometabolic	TC	8370_102_3	DEFB119	0.109	0.018	7.12e-10	2.62e-09	1	19:45412079
Cardiometabolic	TC	8327_26_3	DPEP2	-0.046	0.018	0.0104	0.0165	1	9:136154168
Cardiometabolic	TC	7190_50_3	EPHA4	-0.086	0.018	1.73e-06	4.42e-06	1	9:136154168
Cardiometabolic	TC	5813_58_3	EPO	-0.042	0.017	0.0153	0.0231	0	6:135411228
Cardiometabolic	TC	4931_59_1	F3	-0.045	0.018	0.0112	0.0174	1	2:234679384
Cardiometabolic	TC	8039_41_3	FAM177A1	-0.097	0.017	2.17e-08	6.66e-08	1	19:49206172
Cardiometabolic	TC	9177_6_3	FAM3B	0.064	0.017	0.000218	0.00041	1	19:49206172
Cardiometabolic	TC	13102_1_3	FAM3D	0.013	0.017	0.437	0.462	1	19:49206172
Cardiometabolic	TC	13724_27_3	FGF19	0.033	0.017	0.0554	0.0738	1	19:49206172
Cardiometabolic	TC	7921_65_3	FJX1	0.027	0.018	0.133	0.165	1	1:109818530
Cardiometabolic	TC	4548_4_2	FUT3	-0.029	0.018	0.0989	0.126	1	19:49206172
Cardiometabolic	TC	11185_145_3	GCH1	-0.05	0.017	0.00407	0.0068	1	12:9082581
Cardiometabolic	TC	6416_8_3	GKN2	0.023	0.017	0.179	0.215	1	19:49206172
Cardiometabolic	TC	8983_7_3	GOLM1	-0.046	0.018	0.0114	0.0174	1	19:49206172
Cardiometabolic	TC	4992_49_1	GRN	-0.018	0.018	0.322	0.357	1	1:109818530
Cardiometabolic	TC	3332_57_1	HFE2	0.067	0.018	0.000162	0.000311	1	1:109818530
Cardiometabolic	TC	3054_3_2	HP	-0.019	0.017	0.256	0.294	0	16:72108093
Cardiometabolic	TC	5604_30_3	HPSE	-0.1	0.017	6.24e-09	2.05e-08	1	12:9082581
Cardiometabolic	TC	14756_29_3	ICAM2	-0.153	0.018	9.32e-18	6.12e-17	0	12:111884608
Cardiometabolic	TC	12893_159_3	IFI16	0.09	0.017	1.86e-07	5.03e-07	1	19:45412079
Cardiometabolic	TC	2771_35_2	IGFBP1	-0.077	0.018	1.8e-05	3.94e-05	1	1:109818530
Cardiometabolic	TC	13744_37_3	IL3RA	-0.118	0.018	1.22e-10	5.09e-10	1	9:136154168
Cardiometabolic	TC	2620_4_2	IL6ST	-0.096	0.018	8.42e-08	2.46e-07	1	9:136154168
Cardiometabolic	TC	9999_1_3	IRF6	-0.081	0.018	3.93e-06	9.27e-06	1	19:45412079
Cardiometabolic	TC	8528_74_3	ISLR2	-0.062	0.017	0.000384	0.000706	1	9:136154168
Cardiometabolic	TC	5092_51_3	JAG1	-0.085	0.018	3.66e-06	8.86e-06	1	9:136154168
Cardiometabolic	TC	14643_27_3	KIN	-0.095	0.018	1.57e-07	4.38e-07	1	19:45412079
Cardiometabolic	TC	11571_75_3	KLRC3	0.086	0.019	4.83e-06	1.11e-05	1	19:45412079
Cardiometabolic	TC	11402_17_3	KMT2C	-0.036	0.018	0.0414	0.0586	1	19:45412079
Cardiometabolic	TC	9017_58_3	LCT	0.146	0.017	4.32e-17	2.65e-16	1	2:136608646|19:49206172
Cardiometabolic	TC	6391_52_3	LILRA3	-0.117	0.017	1.86e-11	8.15e-11	0	19:54797848
Cardiometabolic	TC	4801_13_3	LPO	0.021	0.017	0.222	0.261	1	19:49206172
Cardiometabolic	TC	7640_29_3	LRP1B	0.251	0.017	6e-48	1.1e-46	1	19:45412079
Cardiometabolic	TC	3825_18_2	MAPK8	0.099	0.017	1e-08	3.17e-08	1	19:45412079
Cardiometabolic	TC	12488_9_3	MCTS1	0.12	0.017	4.26e-12	1.96e-11	1	2:234679384
Cardiometabolic	TC	7986_98_3	NAALAD2	0.004	0.018	0.836	0.836	0	6:26093141
Cardiometabolic	TC	5542_22_2	NRP1	-0.063	0.019	0.00123	0.00218	0	2:27742603
Cardiometabolic	TC	9511_61_3	NXPH2	-0.109	0.018	6.8e-10	2.61e-09	0	11:116648917
Cardiometabolic	TC	12894_3_3	PAXIP1	-0.023	0.017	0.18	0.215	1	2:234679384
Cardiometabolic	TC	5231_79_3	PCSK9	0.498	0.018	1.95e-164	1.8e-162	0	1:55505647
Cardiometabolic	TC	6431_68_3	PCYOX1	0.169	0.019	2e-18	1.62e-17	0	19:19407718
Cardiometabolic	TC	6060_2_3	PIP	0.028	0.018	0.114	0.143	1	19:49206172
Cardiometabolic	TC	9380_2_3	PLA2G12B	0.257	0.017	9.15e-49	2.11e-47	1	1:109818530
Cardiometabolic	TC	6957_14_3	PNLIPRP2	0.068	0.017	7.89e-05	0.000154	1	19:49206172
Cardiometabolic	TC	9244_27_3	PPT1	-0.167	0.018	9.21e-21	9.41e-20	1	12:9082581
Cardiometabolic	TC	5918_5_3	PSME1	-0.036	0.018	0.0448	0.0616	1	19:45412079
Cardiometabolic	TC	13095_51_3	REG1A	-0.01	0.019	0.604	0.624	1	19:49206172
Cardiometabolic	TC	13093_6_3	SECTM1	-0.074	0.018	2.96e-05	6.05e-05	1	19:49206172
Cardiometabolic	TC	3470_1_2	SELE	-0.076	0.017	1.51e-05	3.38e-05	1	9:136154168
Cardiometabolic	TC	13710_6_3	SERPING1	0.009	0.017	0.591	0.618	0	11:48018355
Cardiometabolic	TC	13691_10_3	SLC5A8	0.153	0.017	2.11e-18	1.62e-17	0	15:58678512
Cardiometabolic	TC	6941_11_3	SUMF1	0.074	0.017	2.49e-05	5.21e-05	1	19:45412079
Cardiometabolic	TC	11232_46_3	TCN1	-0.014	0.018	0.422	0.452	1	19:49206172
Cardiometabolic	TC	4162_54_2	TF	-0.062	0.019	0.00127	0.00221	0	6:26093141
Cardiometabolic	TC	5947_90_3	THPO	0.015	0.017	0.402	0.435	0	12:111884608
Cardiometabolic	TC	2480_58_3	TIMP3	-0.042	0.017	0.0155	0.0231	0	1:25760920
Cardiometabolic	TC	9778_45_3	TMEM52B	0.158	0.017	2.15e-19	1.97e-18	1	2:234679384
Cardiometabolic	TC	5260_80_3	TYK2	0.109	0.017	3.68e-10	1.47e-09	1	2:234679384
Cardiometabolic	TC	12500_88_3	UBA2	-0.115	0.019	1.87e-09	6.61e-09	1	19:45412079
Cardiometabolic	TC	7891_45_3	UGT1A6	0.04	0.017	0.0191	0.0279	1	2:234679384
Cardiometabolic	TC	11286_78_3	VIMP	0.22	0.018	6.24e-34	9.56e-33	1	19:45412079
Cardiometabolic	TC	14618_26_3	VOPP1	-0.13	0.017	9.39e-14	5.08e-13	0	16:56989590
Cardiometabolic	TC	14318_1_3	VPS29	-0.167	0.019	5.22e-18	3.69e-17	1	19:45412079
Cardiometabolic	HbA1c	10714_7_3	ACE	-0.003	0.006	0.598	0.663	1	9:136154168
Cardiometabolic	HbA1c	6409_57_3	ADGRF5	-0.005	0.006	0.417	0.518	1	9:136154168
Cardiometabolic	HbA1c	10439_57_3	AMY2B	-0.028	0.006	2.54e-06	3.48e-05	1	9:136154168
Cardiometabolic	HbA1c	5735_54_3	C1GALT1C1	-0.007	0.008	0.361	0.477	1	9:136154168
Cardiometabolic	HbA1c	2890_59_2	CCL28	0.009	0.006	0.136	0.215	1	9:136154168
Cardiometabolic	HbA1c	3290_50_2	CD109	-0.01	0.006	0.0989	0.184	1	9:136154168
Cardiometabolic	HbA1c	5112_73_3	CD200	-0.017	0.006	0.00345	0.0131	1	9:136154168
Cardiometabolic	HbA1c	6626_81_3	CHST12	-0.007	0.006	0.25	0.379	1	9:136154168
Cardiometabolic	HbA1c	14097_86_3	CHST15	-0.011	0.006	0.0696	0.147	1	9:136154168
Cardiometabolic	HbA1c	3038_9_2	CXCL11	0.014	0.006	0.0156	0.0457	0	12:111910219
Cardiometabolic	HbA1c	8327_26_3	DPEP2	-0.003	0.006	0.652	0.704	1	9:136154168
Cardiometabolic	HbA1c	4908_6_1	ENG	-0.014	0.006	0.0204	0.0546	1	9:136154168
Cardiometabolic	HbA1c	7190_50_3	EPHA4	-0.014	0.006	0.0223	0.0546	1	9:136154168
Cardiometabolic	HbA1c	5813_58_3	EPO	0.009	0.006	0.111	0.197	0	6:135390836
Cardiometabolic	HbA1c	8039_41_3	FAM177A1	-0.017	0.006	0.00446	0.0152	1	9:136154168
Cardiometabolic	HbA1c	9177_6_3	FAM3B	0.017	0.006	0.00351	0.0131	1	9:136154168
Cardiometabolic	HbA1c	2358_19_2	FLT4	-0.011	0.006	0.057	0.13	1	9:136154168
Cardiometabolic	HbA1c	7808_5_3	GLCE	-0.007	0.006	0.261	0.383	1	9:136154168
Cardiometabolic	HbA1c	4342_10_3	ICAM1	0.01	0.006	0.0922	0.18	1	9:136154168
Cardiometabolic	HbA1c	14756_29_3	ICAM2	-0.022	0.006	0.000179	0.00147	1	9:136154168|12:111910219
Cardiometabolic	HbA1c	14756_29_3	ICAM2	-0.022	0.006	0.000179	0.00147	1	9:136154168
Cardiometabolic	HbA1c	6550_4_3	ICAM4	0.005	0.006	0.4	0.512	1	9:136154168
Cardiometabolic	HbA1c	8245_27_3	ICAM5	-0.009	0.006	0.115	0.197	1	9:136154168
Cardiometabolic	HbA1c	4232_19_2	IGF1R	-0.001	0.006	0.823	0.865	1	9:136154168
Cardiometabolic	HbA1c	13744_37_3	IL3RA	-0.004	0.006	0.513	0.619	1	9:136154168
Cardiometabolic	HbA1c	2620_4_2	IL6ST	-0.004	0.006	0.539	0.619	1	9:136154168
Cardiometabolic	HbA1c	3448_13_2	INSR	0.006	0.006	0.338	0.477	1	9:136154168
Cardiometabolic	HbA1c	8528_74_3	ISLR2	-0.009	0.006	0.136	0.215	1	9:136154168
Cardiometabolic	HbA1c	3651_50_5	KDR	-0.011	0.006	0.0717	0.147	1	9:136154168
Cardiometabolic	HbA1c	14643_27_3	KIN	0.014	0.006	0.0226	0.0546	1	9:136154168
Cardiometabolic	HbA1c	4246_40_2	L1CAM	0.004	0.006	0.543	0.619	1	9:136154168
Cardiometabolic	HbA1c	5837_49_3	LIFR	0	0.006	0.945	0.945	1	9:136154168
Cardiometabolic	HbA1c	11814_29_3	MET	-0.032	0.006	6.96e-08	2.85e-06	1	9:136154168
Cardiometabolic	HbA1c	7986_98_3	NAALAD2	0.03	0.006	5.41e-07	1.11e-05	0	6:26093141
Cardiometabolic	HbA1c	6359_50_3	POMGNT2	-0.015	0.006	0.0128	0.0403	0	4:144659795
Cardiometabolic	HbA1c	9232_1_3	ROBO4	-0.021	0.006	0.000493	0.00337	1	9:136154168
Cardiometabolic	HbA1c	3470_1_2	SELE	0.02	0.006	0.000772	0.00452	1	9:136154168
Cardiometabolic	HbA1c	4154_57_2	SELP	-0.001	0.006	0.853	0.875	1	9:136154168
Cardiometabolic	HbA1c	7945_10_3	SEMA6A	0.028	0.006	4.78e-06	4.9e-05	1	9:136154168
Cardiometabolic	HbA1c	4162_54_2	TF	0.019	0.006	0.00323	0.0131	0	6:26093141
Cardiometabolic	HbA1c	5947_90_3	THPO	0.017	0.006	0.00353	0.0131	0	12:111910219
Cardiometabolic	HbA1c	4815_25_3	TXNDC12	0.006	0.006	0.36	0.477	0	3:49382925
Cardiometabolic	T2D	9253_52_3	ABO	0.056	0.042	0.177	0.262	1	9:136149229
Cardiometabolic	T2D	2714_78_2	AIMP1	-0.026	0.046	0.573	0.631	1	19:46157019
Cardiometabolic	T2D	12630_8_3	ARFIP2	-0.748	0.045	1.09e-62	4.7e-61	0	22:44324730
Cardiometabolic	T2D	11387_3_3	ATF6B	0.017	0.044	0.703	0.756	0	19:13038415
Cardiometabolic	T2D	7980_72_3	B3GNT2	0.107	0.044	0.0141	0.0275	1	9:136149229
Cardiometabolic	T2D	10613_33_3	CASC4	-0.04	0.043	0.361	0.47	1	9:136149229
Cardiometabolic	T2D	3029_52_2	CD209	-0.127	0.042	0.00248	0.00627	1	9:136149229
Cardiometabolic	T2D	6356_3_3	CPB1	-0.094	0.042	0.0247	0.0409	0	16:75234872
Cardiometabolic	T2D	5343_74_3	CPE	-0.121	0.048	0.0118	0.0242	1	19:46157019
Cardiometabolic	T2D	4337_49_2	CRP	0.071	0.042	0.089	0.142	1	19:46157019
Cardiometabolic	T2D	13732_79_3	CTF1	-0.333	0.053	2.2e-10	1.35e-09	1	19:46157019
Cardiometabolic	T2D	8327_26_3	DPEP2	-0.105	0.044	0.0182	0.0327	1	9:136149229
Cardiometabolic	T2D	9484_75_3	DSG2	-0.104	0.044	0.0168	0.0314	1	9:136149229
Cardiometabolic	T2D	13499_30_3	F8	0.189	0.044	1.59e-05	6.2e-05	1	9:136149229
Cardiometabolic	T2D	9177_6_3	FAM3B	0.386	0.044	7.47e-19	1.07e-17	1	9:136149229
Cardiometabolic	T2D	2358_19_2	FLT4	0.006	0.042	0.888	0.909	1	9:136149229
Cardiometabolic	T2D	4342_10_3	ICAM1	-0.025	0.042	0.55	0.622	1	9:136149229
Cardiometabolic	T2D	6550_4_3	ICAM4	-0.134	0.042	0.00157	0.00451	1	9:136149229
Cardiometabolic	T2D	9999_1_3	IRF6	-0.373	0.044	1.59e-17	1.71e-16	1	19:46157019
Cardiometabolic	T2D	7551_33_4	LRRC32	0.051	0.044	0.246	0.352	1	9:136149229
Cardiometabolic	T2D	11293_14_3	LRRN1	-0.111	0.042	0.00849	0.0183	1	19:46157019
Cardiometabolic	T2D	9578_263_3	MANSC4	-0.121	0.043	0.00491	0.0111	0	12:27965150
Cardiometabolic	T2D	3000_66_1	MBL2	-0.028	0.043	0.514	0.598	1	9:136149229
Cardiometabolic	T2D	5009_11_1	MSN	-0.014	0.044	0.751	0.788	1	19:46157019
Cardiometabolic	T2D	9765_4_3	NDE1	-0.343	0.045	4.43e-14	3.81e-13	1	19:46157019
Cardiometabolic	T2D	5542_22_2	NRP1	0.002	0.048	0.967	0.967	0	2:27730940
Cardiometabolic	T2D	7859_21_3	PCDHGC3	0.138	0.043	0.00124	0.00381	0	17:29413019
Cardiometabolic	T2D	6431_68_3	PCYOX1	-0.08	0.048	0.0936	0.144	0	19:19388500
Cardiometabolic	T2D	5015_15_1	PLA2G7	-0.614	0.046	1.41e-40	3.04e-39	1	19:46157019
Cardiometabolic	T2D	10576_7_3	PLXDC2	0.136	0.044	0.00186	0.005	0	6:32573415
Cardiometabolic	T2D	6627_25_3	PNLIPRP1	-0.027	0.042	0.511	0.598	0	16:75234872
Cardiometabolic	T2D	9802_27_3	PNPLA2	-0.17	0.043	6.97e-05	0.00025	1	9:136149229
Cardiometabolic	T2D	5034_79_1	PRSS2	0.036	0.042	0.392	0.496	0	16:75234872
Cardiometabolic	T2D	13055_53_3	PSD	-0.03	0.045	0.501	0.598	1	19:46157019
Cardiometabolic	T2D	14332_3_3	RALA	-0.129	0.043	0.00288	0.00689	1	19:46157019
Cardiometabolic	T2D	3470_1_2	SELE	0.323	0.043	9.73e-14	6.97e-13	1	9:136149229
Cardiometabolic	T2D	13242_134_3	SHANK3	0.266	0.043	9.38e-10	5.04e-09	1	9:136149229
Cardiometabolic	T2D	5494_52_3	SNRPF	-0.169	0.044	0.000114	0.000378	1	19:46157019
Cardiometabolic	T2D	11211_7_3	TBCE	-0.043	0.043	0.326	0.453	0	1:235690800
Cardiometabolic	T2D	8024_64_3	TPST2	0.212	0.045	2.74e-06	1.31e-05	1	9:136149229
Cardiometabolic	T2D	13668_44_3	TYRO3	-0.097	0.042	0.0225	0.0387	0	15:41809205
Cardiometabolic	T2D	3050_7_2	VWF	0.042	0.044	0.344	0.462	1	9:136149229
Cardiometabolic	T2D	8387_33_3	YWHAE	-0.186	0.042	1.04e-05	4.47e-05	1	19:46157019
Musculoskeletal	BMD	5261_13_3	ABL2	0	0.001	0.685	0.824	1	17:26694861
Musculoskeletal	BMD	12343_14_3	ACAP2	-0.003	0.001	1.83e-05	0.000633	1	17:26694861
Musculoskeletal	BMD	13563_259_3	ACBD7	0	0.001	0.617	0.781	1	17:26694861
Musculoskeletal	BMD	10714_7_3	ACE	0	0.001	0.704	0.83	1	9:136155000
Musculoskeletal	BMD	2805_6_2	ACE2	0.002	0.001	0.0227	0.155	1	17:26694861
Musculoskeletal	BMD	9237_54_3	ACP2	0.001	0.001	0.39	0.625	1	17:26694861
Musculoskeletal	BMD	10753_31_3	ADAM7	-0.002	0.001	0.00958	0.0907	1	17:26694861
Musculoskeletal	BMD	6441_62_3	ADAMTS6	0.002	0.001	0.00129	0.0229	1	17:26694861
Musculoskeletal	BMD	4593_11_1	ADCYAP1	-0.001	0.001	0.172	0.424	1	17:26694861
Musculoskeletal	BMD	11243_90_3	ADGRF1	0	0.001	0.933	0.957	1	17:26694861
Musculoskeletal	BMD	6409_57_3	ADGRF5	0.001	0.001	0.242	0.495	1	9:136155000
Musculoskeletal	BMD	11369_23_3	ADH5	0.003	0.001	8.88e-07	5.58e-05	1	17:26694861
Musculoskeletal	BMD	12457_10_3	ADI1	0.001	0.001	0.398	0.634	1	17:26694861
Musculoskeletal	BMD	8518_55_3	ADM	0	0.001	0.528	0.734	1	17:26694861
Musculoskeletal	BMD	9057_19_3	ADRM1	-0.001	0.001	0.0298	0.178	1	17:26694861
Musculoskeletal	BMD	5023_23_1	ADSL	0	0.001	0.621	0.782	1	17:26694861
Musculoskeletal	BMD	10435_2_3	AGA	0.002	0.001	0.005	0.0606	1	17:26694861
Musculoskeletal	BMD	11633_89_3	AHSA1	0.001	0.001	0.0978	0.322	1	17:26694861
Musculoskeletal	BMD	3581_53_3	AHSG	0.001	0.001	0.0792	0.291	1	17:26694861
Musculoskeletal	BMD	9025_5_3	AHSP	0	0.001	0.597	0.772	1	17:26694861
Musculoskeletal	BMD	2849_49_1	AIF1	0.001	0.001	0.187	0.432	1	17:26694861
Musculoskeletal	BMD	9522_3_3	AIFM1	0.001	0.001	0.0647	0.272	1	17:26694861
Musculoskeletal	BMD	3839_60_2	AIP	0.001	0.001	0.342	0.584	1	17:26694861
Musculoskeletal	BMD	9835_16_3	ALDH1A3	-0.002	0.001	0.000576	0.0121	1	17:26694861
Musculoskeletal	BMD	4923_79_1	AMH	0.001	0.001	0.439	0.66	1	17:26694861
Musculoskeletal	BMD	10439_57_3	AMY2B	-0.002	0.001	0.0195	0.142	1	9:136155000
Musculoskeletal	BMD	9092_33_3	ANGPTL1	0	0.001	0.88	0.936	1	17:26694861
Musculoskeletal	BMD	3281_19_1	ANGPTL3	0	0.001	0.929	0.957	1	17:26694861
Musculoskeletal	BMD	3796_79_2	ANGPTL4	-0.001	0.001	0.0758	0.288	1	17:26694861
Musculoskeletal	BMD	6371_50_3	ANGPTL7	0.001	0.001	0.0532	0.241	1	17:26694861
Musculoskeletal	BMD	4194_26_3	ANP32B	-0.002	0.001	0.000455	0.0101	1	17:26694861
Musculoskeletal	BMD	12822_34_3	APBB1	-0.001	0.001	0.406	0.638	1	17:26694861
Musculoskeletal	BMD	13589_10_3	APBB3	0.001	0.001	0.114	0.343	1	17:26694861
Musculoskeletal	BMD	10605_22_3	APMAP	-0.002	0.001	0.00473	0.0594	1	17:26694861
Musculoskeletal	BMD	12908_15_3	APOA5	0.001	0.001	0.0469	0.224	1	17:26694861
Musculoskeletal	BMD	9506_10_3	APOL1	-0.002	0.001	0.00366	0.0491	1	17:26694861
Musculoskeletal	BMD	12425_104_3	ARF6	0	0.001	0.743	0.844	1	17:26694861
Musculoskeletal	BMD	11556_19_3	ARFGAP1	0.001	0.001	0.0788	0.291	1	17:26694861
Musculoskeletal	BMD	13488_3_3	ARFIP1	0	0.001	0.782	0.859	1	17:26694861
Musculoskeletal	BMD	12848_9_3	ARHGEF2	0.002	0.001	0.0106	0.0975	1	17:26694861
Musculoskeletal	BMD	13932_45_3	ARHGEF7	0	0.001	0.939	0.957	1	17:26694861
Musculoskeletal	BMD	13573_5_3	ARPC3	0	0.001	0.873	0.935	1	17:26694861
Musculoskeletal	BMD	12643_4_3	ARRB1	-0.001	0.001	0.121	0.355	1	17:26694861
Musculoskeletal	BMD	3172_28_2	ARSB	0.001	0.001	0.467	0.688	1	17:26694861
Musculoskeletal	BMD	6576_1_3	ART4	0.001	0.001	0.289	0.539	0	12:15050737
Musculoskeletal	BMD	13518_5_3	ASAP2	0	0.001	0.448	0.672	1	17:26694861
Musculoskeletal	BMD	10647_18_3	ASCC1	0.001	0.001	0.324	0.565	1	17:26694861
Musculoskeletal	BMD	5452_71_3	ASGR1	0.001	0.001	0.108	0.338	1	17:26694861
Musculoskeletal	BMD	9474_22_3	ASGR2	0	0.001	0.964	0.975	1	17:26694861
Musculoskeletal	BMD	5676_54_3	ASIP	0.003	0.001	1.71e-07	1.31e-05	1	17:26694861
Musculoskeletal	BMD	7993_23_3	ASTL	-0.001	0.001	0.384	0.616	1	17:26694861
Musculoskeletal	BMD	13659_36_3	ATP13A1	-0.001	0.001	0.039	0.213	1	17:26694861
Musculoskeletal	BMD	13392_13_3	ATP1B1	0.001	0.001	0.118	0.351	1	17:26694861
Musculoskeletal	BMD	13510_7_3	ATP2A3	-0.001	0.001	0.161	0.411	1	17:26694861
Musculoskeletal	BMD	9994_217_3	ATP4B	0	0.001	0.642	0.796	1	17:26694861
Musculoskeletal	BMD	3346_72_2	AURKB	0.002	0.001	0.0344	0.195	1	17:26694861
Musculoskeletal	BMD	9312_8_3	AZGP1	0	0.001	0.714	0.832	1	17:26694861
Musculoskeletal	BMD	3485_28_2	B2M	0	0.001	0.511	0.717	0	6:29919779
Musculoskeletal	BMD	7980_72_3	B3GNT2	0.001	0.001	0.0473	0.224	1	9:136155000
Musculoskeletal	BMD	12451_62_3	BACH1	0.002	0.001	0.012	0.101	1	17:26694861
Musculoskeletal	BMD	12756_3_3	BACH2	0	0.001	0.767	0.851	1	17:26694861
Musculoskeletal	BMD	12844_10_3	BAG4	0.001	0.001	0.436	0.66	0	12:21361587|19:15979744
Musculoskeletal	BMD	12634_79_3	BCAR3	0.002	0.001	0.00627	0.0721	1	17:26694861
Musculoskeletal	BMD	11382_5_3	BLVRA	0	0.001	0.612	0.781	1	17:26694861
Musculoskeletal	BMD	11129_66_3	BMP15	0	0.001	0.543	0.739	1	17:26694861
Musculoskeletal	BMD	3736_60_3	BMP6	0	0.001	0.572	0.764	1	17:26694861
Musculoskeletal	BMD	5384_67_3	BRF1	-0.001	0.001	0.469	0.689	1	17:26694861
Musculoskeletal	BMD	6612_90_3	BRICD5	0.001	0.001	0.275	0.525	1	17:26694861
Musculoskeletal	BMD	9242_11_3	BTC	0	0.001	0.501	0.707	0	4:166261800
Musculoskeletal	BMD	13464_8_3	C14orf180	0	0.001	0.922	0.953	1	17:26694861
Musculoskeletal	BMD	10667_78_3	C1orf185	0.001	0.001	0.33	0.569	1	17:26694861
Musculoskeletal	BMD	4967_1_1	C1QBP	0.001	0.001	0.0784	0.291	1	17:26694861
Musculoskeletal	BMD	6304_8_3	C1QTNF1	-0.007	0.001	3.75e-22	1.3e-19	1	1:109821511|17:26694861
Musculoskeletal	BMD	7046_6_3	C20orf173	0	0.001	0.964	0.975	1	17:26694861
Musculoskeletal	BMD	5677_15_3	C2orf66	0.001	0.001	0.16	0.411	1	17:26694861
Musculoskeletal	BMD	9490_3_3	C4orf32	0.001	0.001	0.119	0.352	1	17:26694861
Musculoskeletal	BMD	9100_32_3	C5orf46	0	0.001	0.946	0.962	1	17:26694861
Musculoskeletal	BMD	13378_80_3	C5orf63	0	0.001	0.591	0.77	1	17:26694861
Musculoskeletal	BMD	2888_49_2	C7	-0.002	0.001	0.0245	0.161	1	17:26694861
Musculoskeletal	BMD	2429_27_4	C8A C8B C8G	0.001	0.001	0.333	0.571	1	17:26694861
Musculoskeletal	BMD	13666_222_3	CA10	-0.001	0.001	0.0411	0.215	1	1:109821511
Musculoskeletal	BMD	7104_71_3	CABP7	0	0.001	0.891	0.94	1	17:26694861
Musculoskeletal	BMD	3630_27_4	CADM3	-0.001	0.001	0.294	0.54	1	17:26694861
Musculoskeletal	BMD	12534_10_3	CALCOCO2	0.001	0.001	0.178	0.428	1	17:26694861
Musculoskeletal	BMD	3418_12_2	CAMK1D	0.001	0.001	0.0905	0.308	1	17:26694861
Musculoskeletal	BMD	11263_57_3	CASQ1	0.001	0.001	0.0866	0.302	1	17:26694861
Musculoskeletal	BMD	3488_64_2	CAT	0.002	0.001	0.00715	0.0772	1	1:109821511
Musculoskeletal	BMD	9313_27_3	CBLN1	-0.002	0.001	0.0213	0.152	1	17:26694861
Musculoskeletal	BMD	2705_5_2	CCL25	0.002	0.001	0.000387	0.00891	1	9:136155000
Musculoskeletal	BMD	2890_59_2	CCL28	-0.005	0.001	2.99e-14	5.17e-12	1	9:136155000
Musculoskeletal	BMD	2783_18_2	CCL3L3	0.001	0.001	0.0948	0.318	1	17:26694861
Musculoskeletal	BMD	12347_29_3	CCM2	0	0.001	0.543	0.739	1	17:26694861
Musculoskeletal	BMD	9728_4_3	CCNB1IP1	0.001	0.001	0.0298	0.178	1	17:26694861
Musculoskeletal	BMD	3359_11_2	CCNC CDK8	0.001	0.001	0.152	0.403	1	17:26694861
Musculoskeletal	BMD	3290_50_2	CD109	0	0.001	0.936	0.957	1	6:74508038|9:136155000
Musculoskeletal	BMD	5112_73_3	CD200	-0.001	0.001	0.0835	0.301	1	9:136155000
Musculoskeletal	BMD	5412_53_3	CD27	0.003	0.001	3.48e-06	0.00016	1	17:26694861
Musculoskeletal	BMD	10798_4_3	CD300E	-0.001	0.001	0.364	0.601	1	17:26694861
Musculoskeletal	BMD	9023_9_3	CD34	0	0.001	0.615	0.781	1	17:26694861
Musculoskeletal	BMD	6653_58_3	CD47	0	0.001	0.599	0.772	1	17:26694861
Musculoskeletal	BMD	10938_13_3	CD58	0.001	0.001	0.14	0.382	1	17:26694861
Musculoskeletal	BMD	9190_7_3	CD63	0.001	0.001	0.188	0.432	1	17:26694861
Musculoskeletal	BMD	8748_45_3	CD74	0.001	0.001	0.237	0.49	1	17:26694861
Musculoskeletal	BMD	9310_2_3	CD8B	0.001	0.001	0.377	0.612	1	17:26694861
Musculoskeletal	BMD	9735_44_3	CD96	0	0.001	0.723	0.834	1	17:26694861
Musculoskeletal	BMD	10539_30_3	CD99L2	0.001	0.001	0.0981	0.322	1	17:26694861
Musculoskeletal	BMD	12427_8_3	CDC25B	0	0.001	0.631	0.787	1	17:26694861
Musculoskeletal	BMD	12532_28_3	CDC34	0	0.001	0.671	0.816	1	17:26694861
Musculoskeletal	BMD	3629_60_4	CDC42BPB	0	0.001	0.897	0.94	1	17:26694861
Musculoskeletal	BMD	8589_13_3	CDCP1	0.001	0.001	0.366	0.602	1	17:26694861
Musculoskeletal	BMD	7763_25_3	CDH11	0.002	0.001	0.0135	0.11	1	17:26694861
Musculoskeletal	BMD	10701_30_3	CDH12	0.001	0.001	0.231	0.484	1	17:26694861
Musculoskeletal	BMD	11215_6_3	CDH15	-0.002	0.001	0.0237	0.16	1	17:26694861
Musculoskeletal	BMD	3797_1_1	CDH2	-0.001	0.001	0.134	0.372	1	17:26694861
Musculoskeletal	BMD	2643_57_2	CDH3	0.004	0.001	4.12e-09	4.75e-07	1	17:26694861
Musculoskeletal	BMD	3591_51_3	CDH6	0.001	0.001	0.149	0.399	1	17:26694861
Musculoskeletal	BMD	9874_28_3	CDKN2B	0.001	0.001	0.0712	0.283	1	17:26694861
Musculoskeletal	BMD	13078_3_3	CETN2	-0.001	0.001	0.0393	0.213	1	17:26694861
Musculoskeletal	BMD	3032_11_2	CGA FSHB	-0.008	0.001	2.23e-14	5.13e-12	0	11:30215261
Musculoskeletal	BMD	3600_2_3	CHIT1	-0.001	0.001	0.0421	0.217	1	17:26694861
Musculoskeletal	BMD	13117_232_3	CHKB	0.001	0.001	0.229	0.48	1	17:26694861
Musculoskeletal	BMD	6626_81_3	CHST12	0	0.001	0.612	0.781	1	9:136155000
Musculoskeletal	BMD	5345_51_3	CKAP2	0	0.001	0.546	0.741	1	17:26694861
Musculoskeletal	BMD	11094_104_3	CLC	0	0.001	0.992	0.995	1	17:26694861
Musculoskeletal	BMD	10496_11_3	CLCA1	-0.001	0.001	0.109	0.338	1	17:26694861
Musculoskeletal	BMD	8950_4_3	CLCA2	0	0.001	0.583	0.768	1	17:26694861
Musculoskeletal	BMD	13683_18_3	CLCNKB	-0.001	0.001	0.287	0.539	1	17:26694861
Musculoskeletal	BMD	10837_131_3	CLEC12B	0.001	0.001	0.0872	0.302	1	17:26694861
Musculoskeletal	BMD	7054_87_3	CLEC2D	0	0.001	0.892	0.94	1	17:26694861
Musculoskeletal	BMD	8853_2_3	CLEC4A	0.001	0.001	0.0983	0.322	1	17:26694861
Musculoskeletal	BMD	10781_19_3	CLEC4G	0	0.001	0.494	0.703	1	17:26694861
Musculoskeletal	BMD	5013_2_1	CLIC1	0	0.001	0.698	0.83	1	17:26694861
Musculoskeletal	BMD	11327_56_3	CLK2	0.002	0.001	0.011	0.0975	1	17:26694861
Musculoskeletal	BMD	9585_80_3	CLMP	0	0.001	0.965	0.975	1	17:26694861
Musculoskeletal	BMD	4786_58_3	CMPK1	0.001	0.001	0.172	0.424	1	17:26694861
Musculoskeletal	BMD	12872_35_3	CNGA2	0.001	0.001	0.325	0.565	1	17:26694861
Musculoskeletal	BMD	9044_1_3	CNTNAP5	0.001	0.001	0.187	0.432	1	17:26694861
Musculoskeletal	BMD	5638_23_3	COLGALT1	0	0.001	0.552	0.745	1	17:26694861
Musculoskeletal	BMD	14029_42_3	COPS2	0.001	0.001	0.416	0.642	1	17:26694861
Musculoskeletal	BMD	4905_63_1	COTL1	-0.002	0.001	0.0113	0.0986	1	17:26694861
Musculoskeletal	BMD	8390_25_3	COX7A1	0.001	0.001	0.0548	0.243	1	17:26694861
Musculoskeletal	BMD	9590_10_3	COX7A2L	0	0.001	0.689	0.827	1	17:26694861
Musculoskeletal	BMD	7768_10_3	CPM	0.001	0.001	0.193	0.439	1	17:26694861
Musculoskeletal	BMD	6415_90_3	CPN2	0.002	0.001	0.0114	0.0986	1	17:26694861
Musculoskeletal	BMD	8891_7_3	CPVL	0.001	0.001	0.112	0.341	1	17:26694861
Musculoskeletal	BMD	11967_23_3	CRABP1	0.001	0.001	0.485	0.698	1	17:26694861
Musculoskeletal	BMD	11696_7_3	CRABP2	0	0.001	0.758	0.851	1	17:26694861
Musculoskeletal	BMD	13614_6_3	CREBBP	0	0.001	0.729	0.836	1	17:26694861
Musculoskeletal	BMD	10438_19_3	CSF2RA	0.001	0.001	0.3	0.541	1	17:26694861
Musculoskeletal	BMD	8952_65_3	CSF3	0	0.001	0.537	0.739	1	17:26694861
Musculoskeletal	BMD	13103_125_3	CSH1 CSH2	0	0.001	0.947	0.962	1	17:26694861
Musculoskeletal	BMD	9598_23_3	CSMD1	0.001	0.001	0.287	0.539	1	17:26694861
Musculoskeletal	BMD	4695_49_2	CSN1S1	0.001	0.001	0.257	0.502	1	17:26694861
Musculoskeletal	BMD	11330_15_3	CSNK2B	0.001	0.001	0.22	0.472	1	17:26694861
Musculoskeletal	BMD	6368_9_3	CSTL1	0.001	0.001	0.137	0.377	1	17:26694861
Musculoskeletal	BMD	8418_30_3	CTNNB1	0.001	0.001	0.0751	0.288	1	17:26694861
Musculoskeletal	BMD	9229_9_3	CTRL	0.001	0.001	0.255	0.502	1	17:26694861
Musculoskeletal	BMD	3061_61_2	CTSB	-0.001	0.001	0.0543	0.243	1	17:26694861
Musculoskeletal	BMD	8465_52_3	CTSH	0.001	0.001	0.475	0.696	0	15:76480427
Musculoskeletal	BMD	10467_58_3	CTXN3	0	0.001	0.511	0.717	1	17:26694861
Musculoskeletal	BMD	2985_35_1	CXCL1	0	0.001	0.88	0.936	1	17:26694861
Musculoskeletal	BMD	3148_49_1	CXCL2 CXCL3	0	0.001	0.92	0.953	1	17:26694861
Musculoskeletal	BMD	4355_13_1	DAPK2	-0.001	0.001	0.115	0.343	1	17:26694861
Musculoskeletal	BMD	14008_22_3	DCP1A	0	0.001	0.539	0.739	1	17:26694861
Musculoskeletal	BMD	8760_10_3	DCUN1D5	0	0.001	0.951	0.965	1	17:26694861
Musculoskeletal	BMD	14704_10_3	DDR1	-0.001	0.001	0.228	0.48	1	17:26694861
Musculoskeletal	BMD	7884_15_3	DDR2	0	0.001	0.722	0.834	1	17:26694861
Musculoskeletal	BMD	13946_8_3	DDX23	0.002	0.001	0.0163	0.124	1	17:26694861
Musculoskeletal	BMD	14216_35_3	DDX46	0.001	0.001	0.07	0.283	1	17:26694861
Musculoskeletal	BMD	6369_82_3	DEAF1	0.001	0.001	0.144	0.391	1	17:26694861
Musculoskeletal	BMD	14090_23_3	DEF6	0.001	0.001	0.163	0.411	1	17:26694861
Musculoskeletal	BMD	10962_46_3	DEFB105B	-0.001	0.001	0.31	0.55	1	17:26694861
Musculoskeletal	BMD	5765_53_3	DEFB121	-0.001	0.001	0.0663	0.273	1	17:26694861
Musculoskeletal	BMD	13393_46_3	DERL1	0	0.001	0.898	0.94	1	17:26694861
Musculoskeletal	BMD	9823_2_3	DHFR	-0.002	0.001	0.00173	0.0291	1	17:26694861
Musculoskeletal	BMD	3122_6_2	DIABLO	0	0.001	0.651	0.802	1	17:26694861
Musculoskeletal	BMD	3644_5_4	DKKL1	0.001	0.001	0.414	0.641	1	17:26694861
Musculoskeletal	BMD	7897_75_3	DLG3	0.001	0.001	0.202	0.454	1	17:26694861
Musculoskeletal	BMD	8380_244_4	DLK1	-0.001	0.001	0.216	0.467	1	17:26694861
Musculoskeletal	BMD	5963_9_3	DMKN	-0.002	0.001	0.00303	0.0445	1	17:26694861
Musculoskeletal	BMD	7110_2_3	DNAJB11	-0.003	0.001	4.98e-06	0.000215	0	6:31393393
Musculoskeletal	BMD	8037_53_3	DNAJB14	-0.001	0.001	0.344	0.584	1	17:26694861
Musculoskeletal	BMD	11214_40_3	DNAJB9	0.002	0.001	0.00855	0.0844	1	17:26694861
Musculoskeletal	BMD	8653_132_3	DNAJC4	0.002	0.001	0.0292	0.177	1	17:26694861
Musculoskeletal	BMD	10528_2_3	DPEP1	0.001	0.001	0.176	0.428	1	17:26694861
Musculoskeletal	BMD	8327_26_3	DPEP2	-0.001	0.001	0.0323	0.186	1	9:136155000
Musculoskeletal	BMD	3608_12_5	DPP7	-0.001	0.001	0.152	0.403	1	17:26694861
Musculoskeletal	BMD	10882_12_3	DSC1	0	0.001	0.552	0.745	1	17:26694861
Musculoskeletal	BMD	8967_6_3	DUSP26	-0.001	0.001	0.305	0.542	1	17:26694861
Musculoskeletal	BMD	10035_6_3	DUSP4	0.001	0.001	0.437	0.66	1	17:26694861
Musculoskeletal	BMD	10692_48_3	DYNAP	0	0.001	0.673	0.817	1	17:26694861
Musculoskeletal	BMD	3845_51_2	DYNLRB1	0	0.001	0.749	0.848	1	17:26694861
Musculoskeletal	BMD	4359_87_1	DYRK3	0	0.001	0.706	0.83	1	17:26694861
Musculoskeletal	BMD	10851_77_3	EBI3	-0.001	0.001	0.0518	0.237	1	17:26694861
Musculoskeletal	BMD	2829_19_2	EBI3 IL27	0.001	0.001	0.48	0.697	1	17:26694861
Musculoskeletal	BMD	8767_44_3	ECE1	0.001	0.001	0.0598	0.256	1	17:26694861
Musculoskeletal	BMD	12859_33_3	ECI2	0	0.001	0.717	0.832	1	17:26694861
Musculoskeletal	BMD	9536_16_3	EDDM3A	-0.001	0.001	0.165	0.411	1	17:26694861
Musculoskeletal	BMD	12574_36_3	EDN2	0.002	0.001	0.000229	0.00586	1	17:26694861
Musculoskeletal	BMD	10801_11_3	EFNA2	0	0.001	0.731	0.836	1	17:26694861
Musculoskeletal	BMD	5746_37_3	EFNB1	0.001	0.001	0.0436	0.22	1	17:26694861
Musculoskeletal	BMD	11421_10_3	EHD4	0	0.001	0.598	0.772	1	17:26694861
Musculoskeletal	BMD	13545_97_3	EIF1AD	0.001	0.001	0.188	0.432	1	17:26694861
Musculoskeletal	BMD	10006_25_3	ELK1	0.001	0.001	0.228	0.48	1	17:26694861
Musculoskeletal	BMD	11459_81_3	ELL	0.001	0.001	0.0855	0.302	1	17:26694861
Musculoskeletal	BMD	11494_4_3	ELL2	-0.001	0.001	0.415	0.642	1	17:26694861
Musculoskeletal	BMD	13516_46_3	EMC4	0	0.001	0.547	0.742	1	17:26694861
Musculoskeletal	BMD	13021_12_3	EMID1	0.001	0.001	0.147	0.397	1	17:26694861
Musculoskeletal	BMD	9991_112_3	EMILIN3	0.001	0.001	0.347	0.584	1	17:26694861
Musculoskeletal	BMD	9757_29_3	ENAH	-0.001	0.001	0.222	0.472	1	17:26694861
Musculoskeletal	BMD	4908_6_1	ENG	0	0.001	0.622	0.782	1	9:136155000
Musculoskeletal	BMD	13422_66_3	ENOX2	0	0.001	0.934	0.957	1	17:26694861
Musculoskeletal	BMD	8932_1_3	ENTPD6	0.002	0.001	0.00664	0.0728	1	17:26694861
Musculoskeletal	BMD	7190_50_3	EPHA4	-0.001	0.001	0.253	0.502	1	9:136155000
Musculoskeletal	BMD	14089_41_3	EPHA5	-0.001	0.001	0.291	0.539	1	17:26694861
Musculoskeletal	BMD	5077_28_3	EPHB2	0	0.001	0.915	0.95	1	17:26694861
Musculoskeletal	BMD	3612_6_4	EPHB4	0.001	0.001	0.215	0.467	1	17:26694861
Musculoskeletal	BMD	11162_37_3	EQTN	0.003	0.001	0.000168	0.00466	1	17:26694861
Musculoskeletal	BMD	9895_77_3	ERCC4	0	0.001	0.915	0.95	1	17:26694861
Musculoskeletal	BMD	8776_10_3	ERLIN1	0.001	0.001	0.123	0.357	1	17:26694861
Musculoskeletal	BMD	7060_2_3	ERO1A	0	0.001	0.808	0.881	1	17:26694861
Musculoskeletal	BMD	6064_4_3	ERP44	-0.001	0.001	0.0449	0.223	1	17:26694861
Musculoskeletal	BMD	4984_83_1	ESD	0	0.001	0.495	0.703	1	17:26694861
Musculoskeletal	BMD	8828_21_3	ESRP1	0	0.001	0.581	0.767	1	17:26694861
Musculoskeletal	BMD	3847_56_2	ETHE1	-0.001	0.001	0.274	0.524	1	17:26694861
Musculoskeletal	BMD	14019_73_3	EVPL	-0.001	0.001	0.108	0.338	1	17:26694861
Musculoskeletal	BMD	9753_17_3	EZR	0.001	0.001	0.0477	0.224	1	17:26694861
Musculoskeletal	BMD	13479_8_3	FAM171A2	0.001	0.001	0.359	0.599	1	17:26694861
Musculoskeletal	BMD	7839_99_3	FAM19A3	-0.001	0.001	0.346	0.584	1	17:26694861
Musculoskeletal	BMD	14593_152_3	FAM210A	-0.002	0.001	0.000988	0.019	1	17:26694861
Musculoskeletal	BMD	13423_94_3	FAM213A	0.001	0.001	0.202	0.454	1	17:26694861
Musculoskeletal	BMD	9177_6_3	FAM3B	-0.001	0.001	0.255	0.502	1	9:136155000
Musculoskeletal	BMD	13941_82_3	FARS2	0.002	0.001	0.011	0.0975	1	17:26694861
Musculoskeletal	BMD	9951_36_3	FBXL4	0	0.001	0.804	0.879	1	17:26694861
Musculoskeletal	BMD	5462_62_3	FCN3	0.004	0.001	7.59e-09	7.02e-07	0	12:591300
Musculoskeletal	BMD	8085_10_3	FCRL2	0.001	0.001	0.247	0.502	1	17:26694861
Musculoskeletal	BMD	8991_115_3	FCRL4	0	0.001	0.752	0.85	1	17:26694861
Musculoskeletal	BMD	2441_2_4	FGF10	-0.001	0.001	0.414	0.641	1	17:26694861
Musculoskeletal	BMD	9507_55_3	FGFBP1	0	0.001	0.704	0.83	1	17:26694861
Musculoskeletal	BMD	6237_11_3	FGFRL1	0	0.001	0.52	0.726	1	17:26694861
Musculoskeletal	BMD	7921_65_3	FJX1	0.002	0.001	0.000962	0.019	1	1:109821511
Musculoskeletal	BMD	9339_204_3	FKBP2	0	0.001	0.668	0.814	1	17:26694861
Musculoskeletal	BMD	12529_32_3	FKBP6	0	0.001	0.605	0.778	1	17:26694861
Musculoskeletal	BMD	11108_16_3	FLNA	0.001	0.001	0.362	0.601	1	17:26694861
Musculoskeletal	BMD	13739_3_3	FLRT1	0.002	0.001	0.00376	0.0491	1	17:26694861
Musculoskeletal	BMD	3437_80_3	FLT3	0.001	0.001	0.0564	0.248	1	17:26694861
Musculoskeletal	BMD	2358_19_2	FLT4	0	0.001	0.986	0.99	1	9:136155000
Musculoskeletal	BMD	5624_66_3	FOLR3	0	0.001	0.996	0.997	1	17:26694861
Musculoskeletal	BMD	8017_23_3	FOXRED1	0	0.001	0.605	0.778	1	17:26694861
Musculoskeletal	BMD	4132_27_2	FST	0.001	0.001	0.203	0.454	1	17:26694861
Musculoskeletal	BMD	3031_66_1	FTH1 FTL	-0.001	0.001	0.0648	0.272	1	17:26694861
Musculoskeletal	BMD	6991_24_3	FUT9	0.001	0.001	0.244	0.498	1	17:26694861
Musculoskeletal	BMD	11647_6_3	FZD10	0.001	0.001	0.0583	0.255	1	17:26694861
Musculoskeletal	BMD	13948_50_3	GABBR2	0	0.001	0.776	0.857	1	17:26694861
Musculoskeletal	BMD	8696_15_3	GAL3ST1	0	0.001	0.496	0.703	1	17:26694861
Musculoskeletal	BMD	8700_325_3	GALNT11	0	0.001	0.495	0.703	1	17:26694861
Musculoskeletal	BMD	5764_4_3	GALNT2	0.001	0.001	0.16	0.411	1	17:26694861
Musculoskeletal	BMD	7818_101_3	GBP6	0.001	0.001	0.264	0.511	1	17:26694861
Musculoskeletal	BMD	12960_9_3	GCK	0.001	0.001	0.222	0.472	1	17:26694861
Musculoskeletal	BMD	10842_7_3	GCNT4	0	0.001	0.47	0.689	1	17:26694861
Musculoskeletal	BMD	10956_82_3	GCSH	0	0.001	0.578	0.766	1	17:26694861
Musculoskeletal	BMD	12667_2_3	GDA	0	0.001	0.706	0.83	1	17:26694861
Musculoskeletal	BMD	2752_62_2	GDF5	0.001	0.001	0.223	0.473	1	17:26694861
Musculoskeletal	BMD	3067_67_1	GDF9	-0.002	0.001	0.0206	0.149	1	17:26694861
Musculoskeletal	BMD	12817_1_3	GEM	0.001	0.001	0.164	0.411	1	17:26694861
Musculoskeletal	BMD	6518_85_3	GHRL	-0.001	0.001	0.344	0.584	1	17:26694861
Musculoskeletal	BMD	7808_5_3	GLCE	-0.002	0.001	0.00789	0.0802	1	9:136155000
Musculoskeletal	BMD	7948_129_3	GLTPD2	0.005	0.001	6.72e-14	9.28e-12	0	11:59948374
Musculoskeletal	BMD	5627_53_3	GNRH1	0.001	0.001	0.0963	0.32	1	17:26694861
Musculoskeletal	BMD	10426_21_3	GOSR2	0	0.001	0.758	0.851	1	17:26694861
Musculoskeletal	BMD	8697_38_3	GPC1	0.001	0.001	0.11	0.338	1	17:26694861
Musculoskeletal	BMD	12420_10_3	GPD1L	0.001	0.001	0.102	0.327	1	17:26694861
Musculoskeletal	BMD	11465_4_3	GPR135	0	0.001	0.766	0.851	1	17:26694861
Musculoskeletal	BMD	12766_33_3	GPR142	-0.001	0.001	0.327	0.567	1	17:26694861
Musculoskeletal	BMD	12503_5_3	GPR68	0.001	0.001	0.105	0.333	1	17:26694861
Musculoskeletal	BMD	8842_16_3	GRAMD1C	-0.002	0.001	0.0142	0.114	1	17:26694861
Musculoskeletal	BMD	12820_1_3	GRAP	0	0.001	0.735	0.838	1	17:26694861
Musculoskeletal	BMD	5265_12_3	GRAP2	0	0.001	0.662	0.811	1	17:26694861
Musculoskeletal	BMD	13628_58_3	GRB14	0.001	0.001	0.394	0.629	1	17:26694861
Musculoskeletal	BMD	11281_6_3	GRB7	0	0.001	0.986	0.99	1	17:26694861
Musculoskeletal	BMD	10760_107_3	GRIA4	0	0.001	0.714	0.832	1	17:26694861
Musculoskeletal	BMD	4992_49_1	GRN	-0.001	0.001	0.115	0.343	1	1:109821511
Musculoskeletal	BMD	8400_74_3	GRP	0	0.001	0.586	0.769	1	17:26694861
Musculoskeletal	BMD	12446_49_3	GSTA1	0.001	0.001	0.0595	0.256	1	17:26694861
Musculoskeletal	BMD	9748_31_3	GSTM3	0.002	0.001	0.00558	0.0665	1	17:26694861
Musculoskeletal	BMD	13576_15_3	GSTP1	0	0.001	0.576	0.766	1	17:26694861
Musculoskeletal	BMD	6992_67_3	HBD	0.001	0.001	0.185	0.432	1	17:26694861
Musculoskeletal	BMD	6919_3_3	HBZ	0	0.001	0.594	0.77	1	17:26694861
Musculoskeletal	BMD	13495_48_3	HCAR2	0.001	0.001	0.0494	0.231	1	17:26694861
Musculoskeletal	BMD	13472_35_3	HDHD2	-0.001	0.001	0.0836	0.301	1	17:26694861
Musculoskeletal	BMD	12934_1_3	HERC5	0.001	0.001	0.278	0.53	1	17:26694861
Musculoskeletal	BMD	3332_57_1	HFE2	0.001	0.001	0.0332	0.19	1	1:109821511
Musculoskeletal	BMD	14132_21_3	HHLA2	0	0.001	0.645	0.799	1	17:26694861
Musculoskeletal	BMD	13089_6_3	HIF1A	-0.001	0.001	0.294	0.54	1	17:26694861
Musculoskeletal	BMD	5612_16_3	HINT2	0.001	0.001	0.402	0.635	1	17:26694861
Musculoskeletal	BMD	14144_3_3	HIST3H2A	-0.001	0.001	0.077	0.289	1	17:26694861
Musculoskeletal	BMD	12775_6_3	HMGB3	0	0.001	0.899	0.94	1	17:26694861
Musculoskeletal	BMD	13496_19_3	HMGCS1	0.003	0.001	5.04e-05	0.00158	1	17:26694861
Musculoskeletal	BMD	14309_8_3	HNRNPH1	0.002	0.001	0.00376	0.0491	1	17:26694861
Musculoskeletal	BMD	4995_16_1	HPGD	0	0.001	0.655	0.805	1	17:26694861
Musculoskeletal	BMD	6584_1_3	HRC	0.001	0.001	0.25	0.502	1	17:26694861
Musculoskeletal	BMD	10731_10_3	HS3ST5	0	0.001	0.706	0.83	1	17:26694861
Musculoskeletal	BMD	5465_32_3	HS6ST1	0	0.001	0.463	0.686	1	2:129077791|17:26694861
Musculoskeletal	BMD	4708_3_2	HSD17B1	0	0.001	0.525	0.732	1	17:26694861
Musculoskeletal	BMD	12041_33_3	HSPA1L	0	0.001	0.591	0.77	1	17:26694861
Musculoskeletal	BMD	13672_3_3	HSPA6	0.001	0.001	0.383	0.616	1	17:26694861
Musculoskeletal	BMD	10630_5_3	HTATIP2	0.001	0.001	0.271	0.522	1	17:26694861
Musculoskeletal	BMD	13556_28_3	HTR2A	0	0.001	0.559	0.753	1	17:26694861
Musculoskeletal	BMD	13561_5_3	HTR6	0.001	0.001	0.076	0.288	1	17:26694861
Musculoskeletal	BMD	13547_5_3	HTR7	-0.001	0.001	0.114	0.343	1	17:26694861
Musculoskeletal	BMD	14023_84_3	IBSP	0	0.001	0.767	0.851	1	17:26694861
Musculoskeletal	BMD	4342_10_3	ICAM1	-0.001	0.001	0.291	0.539	1	9:136155000
Musculoskeletal	BMD	14756_29_3	ICAM2	-0.002	0.001	0.0225	0.155	1	9:136155000
Musculoskeletal	BMD	9461_2_3	ICAM4	-0.002	0.001	0.00812	0.0813	1	9:136155000
Musculoskeletal	BMD	8245_27_3	ICAM5	-0.004	0.001	8.13e-09	7.02e-07	1	9:136155000
Musculoskeletal	BMD	5061_27_3	ICOSLG	-0.001	0.001	0.211	0.464	1	17:26694861
Musculoskeletal	BMD	9853_3_3	IFIT2	0.001	0.001	0.155	0.408	1	17:26694861
Musculoskeletal	BMD	3497_13_2	IFNA2	0	0.001	0.628	0.786	1	17:26694861
Musculoskeletal	BMD	14129_1_3	IFNA7	-0.001	0.001	0.251	0.502	1	17:26694861
Musculoskeletal	BMD	4232_19_2	IGF1R	0	0.001	0.781	0.859	1	9:136155000
Musculoskeletal	BMD	2771_35_2	IGFBP1	-0.007	0.001	1.41e-24	9.71e-22	1	1:109821511
Musculoskeletal	BMD	6961_14_3	IGFL3	0	0.001	0.716	0.832	1	17:26694861
Musculoskeletal	BMD	10344_334_3	IL10RA	0.002	0.001	0.0031	0.0446	1	17:26694861
Musculoskeletal	BMD	2633_52_2	IL13RA1	0.001	0.001	0.205	0.454	1	17:26694861
Musculoskeletal	BMD	5084_154_3	IL17RB	-0.001	0.001	0.265	0.512	1	17:26694861
Musculoskeletal	BMD	3037_62_1	IL1B	-0.001	0.001	0.304	0.542	1	17:26694861
Musculoskeletal	BMD	2778_10_2	IL22	0.001	0.001	0.201	0.454	1	17:26694861
Musculoskeletal	BMD	9456_34_3	IL22RA2	0.001	0.001	0.0702	0.283	1	17:26694861
Musculoskeletal	BMD	10455_196_3	IL31	0.002	0.001	0.0121	0.101	1	17:26694861
Musculoskeletal	BMD	10928_7_3	IL36A	0.001	0.001	0.401	0.635	1	17:26694861
Musculoskeletal	BMD	9117_4_3	IL36G	0.001	0.001	0.0474	0.224	1	17:26694861
Musculoskeletal	BMD	13744_37_3	IL3RA	-0.001	0.001	0.0763	0.288	1	9:136155000
Musculoskeletal	BMD	3741_4_3	IL5	0.001	0.001	0.248	0.502	1	17:26694861
Musculoskeletal	BMD	2620_4_2	IL6ST	-0.001	0.001	0.145	0.392	1	9:136155000
Musculoskeletal	BMD	3448_13_2	INSR	0	0.001	0.664	0.812	1	9:136155000
Musculoskeletal	BMD	8528_74_3	ISLR2	-0.002	0.001	0.000549	0.0119	1	9:136155000
Musculoskeletal	BMD	9816_37_3	ISOC1	-0.001	0.001	0.164	0.411	1	17:26694861
Musculoskeletal	BMD	12750_9_3	ITGB2	0.001	0.001	0.177	0.428	1	17:26694861
Musculoskeletal	BMD	14070_56_3	ITSN1	-0.001	0.001	0.256	0.502	1	17:26694861
Musculoskeletal	BMD	5092_51_3	JAG1	-0.001	0.001	0.213	0.465	1	9:136155000
Musculoskeletal	BMD	4998_50_2	JAK2	-0.003	0.001	2.64e-06	0.00013	1	17:26694861
Musculoskeletal	BMD	9068_17_3	JAKMIP3	-0.001	0.001	0.301	0.541	1	17:26694861
Musculoskeletal	BMD	2997_8_1	JAM2	-0.001	0.001	0.188	0.432	1	17:26694861
Musculoskeletal	BMD	12623_84_3	JARID2	0.001	0.001	0.375	0.609	1	17:26694861
Musculoskeletal	BMD	13042_7_3	KCNA10	0.001	0.001	0.427	0.652	1	17:26694861
Musculoskeletal	BMD	13525_17_3	KCNG4	0.001	0.001	0.436	0.66	1	17:26694861
Musculoskeletal	BMD	13650_11_3	KCNIP1	0.001	0.001	0.221	0.472	1	17:26694861
Musculoskeletal	BMD	3651_50_5	KDR	0.001	0.001	0.205	0.454	1	9:136155000|17:26694861
Musculoskeletal	BMD	9075_121_3	KIAA1024	-0.001	0.001	0.253	0.502	1	17:26694861
Musculoskeletal	BMD	9899_28_3	KIF1C	-0.001	0.001	0.0404	0.213	1	17:26694861
Musculoskeletal	BMD	12734_112_3	KIF22	0	0.001	0.727	0.836	1	17:26694861
Musculoskeletal	BMD	13961_18_3	KIF3A	0.001	0.001	0.253	0.502	1	17:26694861
Musculoskeletal	BMD	14643_27_3	KIN	0	0.001	0.824	0.893	1	9:136155000
Musculoskeletal	BMD	7773_20_3	KIR2DL2	0.001	0.001	0.0534	0.241	1	17:26694861
Musculoskeletal	BMD	12463_7_3	KLHL13	-0.001	0.001	0.0653	0.272	1	17:26694861
Musculoskeletal	BMD	3200_49_2	KLK13	-0.001	0.001	0.161	0.411	1	17:26694861
Musculoskeletal	BMD	3681_87_3	KLK14	0.001	0.001	0.28	0.531	1	17:26694861
Musculoskeletal	BMD	6491_59_3	KLK15	0.001	0.001	0.21	0.461	1	17:26694861
Musculoskeletal	BMD	11571_75_3	KLRC3	0	0.001	0.748	0.848	1	17:26694861
Musculoskeletal	BMD	5739_75_3	KRTDAP	0	0.001	0.769	0.851	1	17:26694861
Musculoskeletal	BMD	4246_40_2	L1CAM	0	0.001	0.91	0.948	1	9:136155000
Musculoskeletal	BMD	8378_3_4	LDOC1	-0.001	0.001	0.457	0.681	1	17:26694861
Musculoskeletal	BMD	8040_9_3	LEMD1	-0.001	0.001	0.399	0.634	1	17:26694861
Musculoskeletal	BMD	9400_40_3	LGALS7B	0	0.001	0.882	0.937	1	17:26694861
Musculoskeletal	BMD	3622_33_4	LGMN	0	0.001	0.93	0.957	1	17:26694861
Musculoskeletal	BMD	7790_21_3	LIF	0.001	0.001	0.171	0.424	1	17:26694861
Musculoskeletal	BMD	5837_49_3	LIFR	0.001	0.001	0.0319	0.185	1	9:136155000
Musculoskeletal	BMD	11334_7_3	LILRB3	0	0.001	0.906	0.946	1	17:26694861
Musculoskeletal	BMD	8097_77_3	LIPN	0	0.001	0.483	0.698	1	17:26694861
Musculoskeletal	BMD	7638_30_3	LMAN2	0	0.001	0.593	0.77	1	17:26694861
Musculoskeletal	BMD	9530_6_3	LMCD1	0	0.001	0.579	0.766	1	17:26694861
Musculoskeletal	BMD	6561_77_3	LOC652493	0	0.001	0.77	0.851	1	17:26694861
Musculoskeletal	BMD	8601_167_3	LRP1	-0.001	0.001	0.112	0.339	1	17:26694861
Musculoskeletal	BMD	11275_94_3	LRP1B	0.001	0.001	0.25	0.502	1	17:26694861
Musculoskeletal	BMD	10618_190_3	LRP2	0.002	0.001	0.0119	0.101	1	17:26694861
Musculoskeletal	BMD	3640_14_3	LRPAP1	-0.001	0.001	0.351	0.588	1	17:26694861
Musculoskeletal	BMD	10696_217_3	LRPPRC	-0.001	0.001	0.451	0.674	1	17:26694861
Musculoskeletal	BMD	8897_3_3	LRRC37A2	0	0.001	0.579	0.766	1	17:26694861
Musculoskeletal	BMD	10990_21_3	LRRK2	0.001	0.001	0.244	0.498	1	17:26694861
Musculoskeletal	BMD	8906_60_3	LRTM2	0.001	0.001	0.182	0.43	1	17:26694861
Musculoskeletal	BMD	6256_9_3	LY6G6C	-0.001	0.001	0.213	0.465	1	17:26694861
Musculoskeletal	BMD	3647_49_4	LY96 TLR4	0	0.001	0.677	0.818	1	17:26694861
Musculoskeletal	BMD	10491_21_3	M6PR	0.001	0.001	0.122	0.355	1	17:26694861
Musculoskeletal	BMD	11258_41_3	MADCAM1	-0.001	0.001	0.282	0.533	1	17:26694861
Musculoskeletal	BMD	13610_9_3	MAGEA10	0.002	0.001	0.00782	0.0802	1	17:26694861
Musculoskeletal	BMD	12576_21_3	MAGEA3	0	0.001	0.877	0.936	1	17:26694861
Musculoskeletal	BMD	7071_23_4	MAN1B1	0.001	0.001	0.133	0.37	1	17:26694861
Musculoskeletal	BMD	9251_28_3	MAN2B2	0.002	0.001	0.0187	0.137	1	17:26694861
Musculoskeletal	BMD	6151_18_3	MAP2K3	0.002	0.001	0.0304	0.179	1	17:26694861
Musculoskeletal	BMD	5259_2_3	MAP3K7 TAB1	0	0.001	0.918	0.952	1	17:26694861
Musculoskeletal	BMD	5005_4_1	MAPK12	0	0.001	0.811	0.881	1	17:26694861
Musculoskeletal	BMD	8382_47_3	MAPKAPK5	-0.001	0.001	0.302	0.541	1	17:26694861
Musculoskeletal	BMD	9003_99_3	MARCO	0.002	0.001	0.0159	0.124	1	17:26694861
Musculoskeletal	BMD	3605_77_4	MASP1	0.001	0.001	0.0464	0.224	1	17:26694861
Musculoskeletal	BMD	13436_54_3	MAZ	0.001	0.001	0.0652	0.272	1	17:26694861
Musculoskeletal	BMD	14294_61_3	MBD1	0.001	0.001	0.272	0.523	1	17:26694861
Musculoskeletal	BMD	9388_18_3	MCEE	0	0.001	0.543	0.739	1	17:26694861
Musculoskeletal	BMD	13934_3_3	MCF2L	0.001	0.001	0.12	0.353	1	17:26694861
Musculoskeletal	BMD	13228_75_3	MDM2	0.002	0.001	0.00195	0.0314	1	17:26694861
Musculoskeletal	BMD	13229_20_3	MDM4	0.002	0.001	0.0107	0.0975	1	17:26694861
Musculoskeletal	BMD	2837_3_2	MET	-0.001	0.001	0.0439	0.22	1	9:136155000
Musculoskeletal	BMD	12514_16_3	METTL1	0.001	0.001	0.359	0.599	1	17:26694861
Musculoskeletal	BMD	8837_8_3	MFAP3L	-0.001	0.001	0.0867	0.302	1	17:26694861
Musculoskeletal	BMD	5636_10_3	MFAP4	0.001	0.001	0.293	0.54	1	17:26694861
Musculoskeletal	BMD	11157_35_3	MFF	-0.001	0.001	0.0802	0.293	1	17:26694861
Musculoskeletal	BMD	11364_18_3	MFN1	-0.001	0.001	0.254	0.502	1	17:26694861
Musculoskeletal	BMD	11587_5_3	MGA	0.001	0.001	0.0394	0.213	1	17:26694861
Musculoskeletal	BMD	9392_43_3	MGAT4A	0.001	0.001	0.13	0.365	1	17:26694861
Musculoskeletal	BMD	12891_1_3	MICALL2	0	0.001	0.613	0.781	1	17:26694861
Musculoskeletal	BMD	7956_11_3	MINOS1	0.001	0.001	0.363	0.601	1	17:26694861
Musculoskeletal	BMD	13498_1_3	MIOX	0	0.001	0.896	0.94	1	17:26694861
Musculoskeletal	BMD	6285_71_3	MLEC	-0.001	0.001	0.369	0.603	1	17:26694861
Musculoskeletal	BMD	3627_71_4	MMEL1	-0.001	0.001	0.134	0.372	1	17:26694861
Musculoskeletal	BMD	4925_54_2	MMP13	0	0.001	0.938	0.957	1	17:26694861
Musculoskeletal	BMD	12426_19_3	MOB1A	0.001	0.001	0.432	0.656	1	17:26694861
Musculoskeletal	BMD	13490_1_3	MPP6	0.001	0.001	0.283	0.535	1	17:26694861
Musculoskeletal	BMD	9372_157_3	MPZL2	0.002	0.001	0.027	0.168	1	17:26694861
Musculoskeletal	BMD	9584_105_3	MRM3	0.001	0.001	0.14	0.382	1	17:26694861
Musculoskeletal	BMD	8021_59_3	MRPL14	0.001	0.001	0.099	0.323	1	17:26694861
Musculoskeletal	BMD	6380_23_3	MRPL58	-0.003	0.001	1.04e-05	0.000424	1	17:26694861
Musculoskeletal	BMD	3684_78_3	MSR1	0	0.001	0.617	0.781	1	17:26694861
Musculoskeletal	BMD	12077_32_3	MSTN	0	0.001	0.48	0.697	1	17:26694861
Musculoskeletal	BMD	10416_79_3	MT1F	0	0.001	0.681	0.821	1	17:26694861
Musculoskeletal	BMD	9028_5_3	MTPAP	0.001	0.001	0.305	0.542	1	17:26694861
Musculoskeletal	BMD	10623_19_3	MUC1	0.001	0.001	0.403	0.635	1	17:26694861
Musculoskeletal	BMD	11391_69_3	MVK	0.001	0.001	0.297	0.541	1	17:26694861
Musculoskeletal	BMD	8843_34_3	MYRF	0.001	0.001	0.189	0.433	1	17:26694861
Musculoskeletal	BMD	13933_276_3	NAB1	0	0.001	0.533	0.737	1	17:26694861
Musculoskeletal	BMD	11247_20_3	NAGS	0.001	0.001	0.408	0.639	1	17:26694861
Musculoskeletal	BMD	12655_30_3	NAPB	0	0.001	0.486	0.698	1	17:26694861
Musculoskeletal	BMD	12632_14_3	NAT1	0.001	0.001	0.323	0.565	1	17:26694861
Musculoskeletal	BMD	7696_3_3	NBR1	0	0.001	0.935	0.957	1	17:26694861
Musculoskeletal	BMD	14614_41_3	NCMAP	-0.002	0.001	0.0309	0.181	1	17:26694861
Musculoskeletal	BMD	14045_12_3	NCOA2	0	0.001	0.881	0.936	1	17:26694861
Musculoskeletal	BMD	5104_57_3	NCR1	-0.001	0.001	0.32	0.564	1	17:26694861
Musculoskeletal	BMD	12730_3_3	NDC80	0	0.001	0.706	0.83	1	17:26694861
Musculoskeletal	BMD	6604_59_3	NDNF	-0.001	0.001	0.15	0.401	1	17:26694861
Musculoskeletal	BMD	10677_9_3	NDUFB4	0.001	0.001	0.0754	0.288	1	17:26694861
Musculoskeletal	BMD	9900_36_3	NEFH	0.001	0.001	0.297	0.541	1	17:26694861
Musculoskeletal	BMD	13468_5_3	NEURL4	0	0.001	0.572	0.764	1	17:26694861
Musculoskeletal	BMD	9087_8_3	NHLRC3	0.001	0.001	0.366	0.602	1	17:26694861
Musculoskeletal	BMD	13988_67_3	NMRAL1	0	0.001	0.53	0.734	1	17:26694861
Musculoskeletal	BMD	5617_41_3	NPFF	0	0.001	0.674	0.817	1	17:26694861
Musculoskeletal	BMD	9954_2_3	NPIPB3	0.001	0.001	0.409	0.639	1	17:26694861
Musculoskeletal	BMD	9754_33_3	NQO2	0	0.001	0.697	0.83	1	17:26694861
Musculoskeletal	BMD	9016_12_3	NR1H2	0.002	0.001	0.0177	0.131	1	17:26694861
Musculoskeletal	BMD	10531_18_3	NRAS	0	0.001	0.852	0.918	1	17:26694861
Musculoskeletal	BMD	11654_77_3	NRSN1	0.001	0.001	0.0642	0.272	1	17:26694861
Musculoskeletal	BMD	7093_20_3	NRXN3	-0.002	0.001	0.00647	0.0721	1	17:26694861
Musculoskeletal	BMD	8038_41_3	NSDHL	0.001	0.001	0.375	0.609	1	17:26694861
Musculoskeletal	BMD	13992_12_3	NSF	0.001	0.001	0.165	0.411	1	17:26694861
Musculoskeletal	BMD	3477_63_2	NTRK1	0	0.001	0.48	0.697	1	17:26694861
Musculoskeletal	BMD	10451_11_3	NUCB1	0.001	0.001	0.258	0.502	1	17:26694861
Musculoskeletal	BMD	8887_21_3	NUDC	0.002	0.001	0.00203	0.0319	1	17:26694861
Musculoskeletal	BMD	13947_371_3	NUDT12	-0.001	0.001	0.323	0.565	1	17:26694861
Musculoskeletal	BMD	9819_110_3	NUP210	0	0.001	0.806	0.88	1	17:26694861
Musculoskeletal	BMD	6054_6_3	NXPH3	0.002	0.001	0.000355	0.00846	1	17:26694861
Musculoskeletal	BMD	3635_76_4	OCIAD1	-0.001	0.001	0.461	0.683	1	17:26694861
Musculoskeletal	BMD	10011_65_3	OCRL	0	0.001	0.87	0.935	1	17:26694861
Musculoskeletal	BMD	12659_13_3	OLA1	0.001	0.001	0.157	0.41	1	17:26694861
Musculoskeletal	BMD	11143_32_3	OLFM3	0	0.001	0.583	0.768	1	17:26694861
Musculoskeletal	BMD	8660_33_3	OLFML3	0.001	0.001	0.182	0.43	1	17:26694861
Musculoskeletal	BMD	7106_37_3	OOSP2	0	0.001	0.81	0.881	1	17:26694861
Musculoskeletal	BMD	3634_5_4	OPCML	0	0.001	0.843	0.912	1	17:26694861
Musculoskeletal	BMD	7116_31_3	OSCAR	0	0.001	0.694	0.83	1	17:26694861
Musculoskeletal	BMD	8780_2_3	PCDH10	-0.001	0.001	0.0547	0.243	1	17:26694861
Musculoskeletal	BMD	10715_5_3	PCDHB14	0.001	0.001	0.0474	0.224	1	17:26694861
Musculoskeletal	BMD	10522_167_3	PCDHB4	0	0.001	0.651	0.802	1	17:26694861
Musculoskeletal	BMD	7859_21_3	PCDHGC3	0.001	0.001	0.178	0.428	1	17:26694861
Musculoskeletal	BMD	5599_88_3	PCYOX1L	0	0.001	0.76	0.851	1	17:26694861
Musculoskeletal	BMD	5252_33_3	PDE11A	0	0.001	0.834	0.903	1	17:26694861
Musculoskeletal	BMD	5246_64_3	PDE2A	0	0.001	0.871	0.935	1	17:26694861
Musculoskeletal	BMD	5254_69_3	PDE3A	0	0.001	0.889	0.94	1	17:26694861
Musculoskeletal	BMD	4719_58_2	PDIA3	0.001	0.001	0.476	0.696	1	17:26694861
Musculoskeletal	BMD	7146_16_3	PDIA4	-0.003	0.002	0.129	0.364	1	17:26694861
Musculoskeletal	BMD	5227_60_3	PDK1	0	0.001	0.927	0.956	1	17:26694861
Musculoskeletal	BMD	9076_25_3	PENK	0.003	0.001	1.51e-06	8.01e-05	1	17:26694861
Musculoskeletal	BMD	12456_5_3	PFKFB3	0.002	0.001	0.00955	0.0907	1	17:26694861
Musculoskeletal	BMD	13054_87_3	PFN2	0.001	0.001	0.3	0.541	1	17:26694861
Musculoskeletal	BMD	9173_21_3	PGM1	0.003	0.001	5.44e-05	0.00158	1	17:26694861
Musculoskeletal	BMD	8863_3_3	PIK3R1	0.001	0.001	0.0813	0.296	1	17:26694861
Musculoskeletal	BMD	13486_9_3	PKD2	-0.001	0.001	0.202	0.454	1	17:26694861
Musculoskeletal	BMD	11203_97_3	PKLR	0.001	0.001	0.144	0.391	1	17:26694861
Musculoskeletal	BMD	12562_1_3	PKN1	-0.001	0.001	0.236	0.489	1	17:26694861
Musculoskeletal	BMD	9380_2_3	PLA2G12B	0.003	0.001	4.64e-07	3.21e-05	1	1:109821511
Musculoskeletal	BMD	4563_61_2	PLCG1	0.003	0.001	0.000878	0.0179	1	17:26694861
Musculoskeletal	BMD	14687_6_3	PLIN3	0.001	0.001	0.209	0.461	1	17:26694861
Musculoskeletal	BMD	10576_7_3	PLXDC2	-0.001	0.001	0.363	0.601	1	17:26694861
Musculoskeletal	BMD	6472_40_3	PMEL	0.003	0.001	1.27e-06	7.32e-05	1	17:26694861
Musculoskeletal	BMD	9802_27_3	PNPLA2	-0.001	0.001	0.426	0.652	1	17:26694861
Musculoskeletal	BMD	6042_52_3	POFUT2	-0.001	0.001	0.236	0.489	1	17:26694861
Musculoskeletal	BMD	5021_13_1	PPA1	0	0.001	0.702	0.83	1	17:26694861
Musculoskeletal	BMD	4718_5_2	PPIB	-0.001	0.001	0.412	0.641	1	17:26694861
Musculoskeletal	BMD	14314_6_3	PPIL2	0	0.001	0.675	0.817	1	17:26694861
Musculoskeletal	BMD	3657_74_3	PPP3R1	0	0.001	0.633	0.787	1	17:26694861
Musculoskeletal	BMD	5114_65_3	PRLR	0	0.001	0.611	0.781	1	17:26694861
Musculoskeletal	BMD	9581_4_3	PRPF6	0.001	0.001	0.291	0.539	1	17:26694861
Musculoskeletal	BMD	3624_3_4	PRSS27	0.001	0.001	0.0752	0.288	1	17:26694861
Musculoskeletal	BMD	6405_74_3	PSG2	0.001	0.001	0.302	0.541	1	17:26694861
Musculoskeletal	BMD	7880_9_3	PSMA1	0.001	0.001	0.241	0.495	1	17:26694861
Musculoskeletal	BMD	10735_12_3	PSMD1	0	0.001	0.845	0.912	1	17:26694861
Musculoskeletal	BMD	13931_22_3	PSMD9	-0.001	0.001	0.204	0.454	1	17:26694861
Musculoskeletal	BMD	11222_62_3	PTPRH	0.002	0.001	0.00886	0.0862	1	17:26694861
Musculoskeletal	BMD	10575_31_3	PUF60	0.002	0.001	0.00114	0.0208	1	17:26694861
Musculoskeletal	BMD	6464_40_3	PVRIG	0	0.001	0.719	0.832	1	17:26694861
Musculoskeletal	BMD	6079_59_3	PXYLP1	0.002	0.001	0.0164	0.124	1	17:26694861
Musculoskeletal	BMD	8397_147_3	QSOX2	0	0.001	0.762	0.851	1	17:26694861
Musculoskeletal	BMD	14283_12_3	RAB14	-0.001	0.001	0.0864	0.302	1	17:26694861
Musculoskeletal	BMD	12945_33_3	RAB18	0	0.001	0.592	0.77	1	17:26694861
Musculoskeletal	BMD	13514_121_3	RAB35	0.002	0.001	0.00743	0.0778	1	17:26694861
Musculoskeletal	BMD	14287_6_3	RAB5C	0.001	0.001	0.235	0.489	1	17:26694861
Musculoskeletal	BMD	13599_15_3	RABEPK	0.002	0.001	0.00218	0.0334	1	17:26694861
Musculoskeletal	BMD	12554_10_3	RAD51D	0	0.001	0.754	0.851	1	17:26694861
Musculoskeletal	BMD	5481_16_3	RASA1	0.002	0.001	0.00324	0.0457	1	17:26694861
Musculoskeletal	BMD	10064_12_3	RBBP9	-0.001	0.001	0.3	0.541	1	17:26694861
Musculoskeletal	BMD	11927_3_3	RBM28	0.001	0.001	0.327	0.567	1	17:26694861
Musculoskeletal	BMD	13465_5_3	RCAN1	0	0.001	0.758	0.851	1	17:26694861
Musculoskeletal	BMD	10645_72_3	RCN2	0	0.001	0.762	0.851	1	17:26694861
Musculoskeletal	BMD	12881_17_3	RDH16	0	0.001	0.711	0.832	1	17:26694861
Musculoskeletal	BMD	11464_9_3	RELB	0.002	0.001	0.0279	0.172	1	17:26694861
Musculoskeletal	BMD	13603_7_3	RFESD	-0.001	0.001	0.179	0.428	1	17:26694861
Musculoskeletal	BMD	14186_13_3	RFFL	-0.001	0.001	0.432	0.656	1	17:26694861
Musculoskeletal	BMD	12442_4_3	RHOD	0.001	0.001	0.131	0.369	0	12:21361587
Musculoskeletal	BMD	11228_37_3	RIC3	0	0.001	0.484	0.698	1	17:26694861
Musculoskeletal	BMD	12936_38_3	RLBP1	0	0.001	0.499	0.707	1	17:26694861
Musculoskeletal	BMD	6621_10_3	RLN2	-0.001	0.001	0.126	0.359	1	17:26694861
Musculoskeletal	BMD	13926_1_3	RMI1	0	0.001	0.795	0.87	1	17:26694861
Musculoskeletal	BMD	11160_56_3	RNF122	0.001	0.001	0.0756	0.288	1	17:26694861
Musculoskeletal	BMD	8087_250_3	RNF13	0	0.001	0.724	0.834	1	17:26694861
Musculoskeletal	BMD	11401_181_3	RNF146	0	0.001	0.758	0.851	1	17:26694861
Musculoskeletal	BMD	9773_15_3	RNF149	0.001	0.001	0.369	0.603	1	17:26694861
Musculoskeletal	BMD	13411_21_3	RNF41	0	0.001	0.587	0.769	1	17:26694861
Musculoskeletal	BMD	14663_44_3	RNF8	0.001	0.001	0.312	0.551	1	17:26694861
Musculoskeletal	BMD	9232_1_3	ROBO4	-0.001	0.001	0.162	0.411	1	9:136155000
Musculoskeletal	BMD	13654_1_3	ROCK2	0	0.001	0.515	0.722	1	17:26694861
Musculoskeletal	BMD	13400_13_3	ROR1	0	0.001	0.538	0.739	1	17:26694861
Musculoskeletal	BMD	4957_1_2	RPSA	0	0.001	0.781	0.859	1	17:26694861
Musculoskeletal	BMD	12361_102_3	RRAS2	0	0.001	0.717	0.832	1	17:26694861
Musculoskeletal	BMD	8854_59_3	RRM2B	0.001	0.001	0.106	0.335	1	17:26694861
Musculoskeletal	BMD	11425_31_3	RUFY1	0.002	0.001	0.0288	0.176	1	17:26694861
Musculoskeletal	BMD	5583_62_3	RYK	0.001	0.001	0.0471	0.224	1	17:26694861
Musculoskeletal	BMD	10894_25_3	SCGN	-0.001	0.001	0.0924	0.313	1	17:26694861
Musculoskeletal	BMD	12604_16_3	SCMH1	0	0.001	0.632	0.787	1	17:26694861
Musculoskeletal	BMD	7853_19_3	SCO1	-0.003	0.001	0.000228	0.00586	1	17:26694861
Musculoskeletal	BMD	10658_28_3	SEC11C	0	0.001	0.733	0.837	1	17:26694861
Musculoskeletal	BMD	13093_6_3	SECTM1	-0.001	0.001	0.179	0.428	1	17:26694861
Musculoskeletal	BMD	9082_25_3	SEL1L2	0.001	0.001	0.043	0.22	1	17:26694861
Musculoskeletal	BMD	3470_1_2	SELE	0.003	0.001	5.26e-05	0.00158	1	9:136155000
Musculoskeletal	BMD	4831_4_2	SELL	-0.002	0.001	0.0219	0.153	1	17:26694861
Musculoskeletal	BMD	4154_57_2	SELP	-0.001	0.001	0.0264	0.168	1	9:136155000
Musculoskeletal	BMD	3222_11_2	SEMA3A	0.001	0.001	0.126	0.359	1	17:26694861
Musculoskeletal	BMD	7945_10_3	SEMA6A	0.001	0.001	0.0961	0.32	1	9:136155000
Musculoskeletal	BMD	12690_33_3	2010-09-01	0	0.001	0.657	0.807	1	17:26694861
Musculoskeletal	BMD	6551_94_3	SERPINA12	0.001	0.001	0.0661	0.273	1	17:26694861
Musculoskeletal	BMD	10737_96_3	SERPINB1	-0.001	0.001	0.166	0.411	1	17:26694861
Musculoskeletal	BMD	7117_21_3	SERPINI2	0	0.001	0.697	0.83	1	17:26694861
Musculoskeletal	BMD	12777_11_3	SF1	0	0.001	0.861	0.926	1	17:26694861
Musculoskeletal	BMD	4829_43_6	SFN	0	0.001	0.713	0.832	1	17:26694861
Musculoskeletal	BMD	4707_50_2	SFN YWHAB YWHAE YWHAG YWHAH YWHAQ YWHAZ	0	0.001	0.485	0.698	1	17:26694861
Musculoskeletal	BMD	7751_121_3	SFRP2	0.001	0.001	0.166	0.411	1	17:26694861
Musculoskeletal	BMD	13729_26_3	SFXN5	0.001	0.001	0.161	0.411	1	17:26694861
Musculoskeletal	BMD	4567_82_2	SH2D1A	0.001	0.001	0.187	0.432	1	17:26694861
Musculoskeletal	BMD	12704_26_3	SH2D3C	-0.001	0.001	0.452	0.674	1	17:26694861
Musculoskeletal	BMD	8352_26_3	SIGLEC12	0.001	0.001	0.221	0.472	1	17:26694861
Musculoskeletal	BMD	5030_52_1	SIRT2	0	0.001	0.927	0.956	1	17:26694861
Musculoskeletal	BMD	12818_159_3	SLC14A2	0	0.001	0.894	0.94	1	17:26694861
Musculoskeletal	BMD	9969_8_3	SLC22A16	0	0.001	0.564	0.757	1	17:26694861
Musculoskeletal	BMD	5280_68_5	SLC25A18	0	0.001	0.562	0.756	1	17:26694861
Musculoskeletal	BMD	13502_2_3	SLC26A11	0	0.001	0.736	0.838	1	17:26694861
Musculoskeletal	BMD	9081_39_3	SLC30A3	0	0.001	0.891	0.94	1	17:26694861
Musculoskeletal	BMD	13501_10_3	SLC35G2	0.001	0.001	0.0439	0.22	1	17:26694861
Musculoskeletal	BMD	9000_177_3	SLC3A1	-0.001	0.001	0.187	0.432	1	17:26694861
Musculoskeletal	BMD	12826_5_3	SLC5A5	0.002	0.001	0.00444	0.0568	1	17:26694861
Musculoskeletal	BMD	13053_6_3	SLC6A14	0.001	0.001	0.0753	0.288	1	17:26694861
Musculoskeletal	BMD	3643_90_2	SLITRK1	-0.001	0.001	0.155	0.408	1	17:26694861
Musculoskeletal	BMD	7139_14_3	SLITRK4	0.002	0.001	0.0151	0.12	1	17:26694861
Musculoskeletal	BMD	10363_13_3	SMAD3	0.002	0.001	0.0239	0.161	1	17:26694861
Musculoskeletal	BMD	9379_248_3	SMIM10	0	0.001	0.667	0.814	1	17:26694861
Musculoskeletal	BMD	8888_33_3	SMIM9	0	0.001	0.52	0.726	1	17:26694861
Musculoskeletal	BMD	13118_5_3	SMOC1	0	0.001	0.714	0.832	1	17:26694861
Musculoskeletal	BMD	4771_10_3	SMPDL3A	-0.002	0.001	0.0255	0.166	1	17:26694861
Musculoskeletal	BMD	7838_27_3	SMR3A	0	0.001	0.706	0.83	1	17:26694861
Musculoskeletal	BMD	5494_52_3	SNRPF	-0.001	0.001	0.297	0.541	1	17:26694861
Musculoskeletal	BMD	13602_6_3	SNU13	0	0.001	0.878	0.936	1	17:26694861
Musculoskeletal	BMD	4569_52_2	SORCS2	0.001	0.001	0.0712	0.283	1	17:26694861
Musculoskeletal	BMD	8076_4_3	SPACA3	0.001	0.001	0.367	0.602	1	17:26694861
Musculoskeletal	BMD	14110_200_3	SPARC	-0.001	0.001	0.219	0.472	1	17:26694861
Musculoskeletal	BMD	11117_2_3	SPATA20	0.001	0.001	0.0403	0.213	1	17:26694861
Musculoskeletal	BMD	4468_21_2	SPHK2	0.001	0.001	0.103	0.328	1	17:26694861
Musculoskeletal	BMD	8028_22_3	SPINK5	-0.001	0.001	0.0709	0.283	1	17:26694861
Musculoskeletal	BMD	9906_21_3	SPOCK3	0	0.001	0.621	0.782	1	17:26694861
Musculoskeletal	BMD	13447_42_3	SPRN	-0.001	0.001	0.35	0.588	1	17:26694861
Musculoskeletal	BMD	13942_140_3	SPSB1	0.001	0.001	0.125	0.359	1	17:26694861
Musculoskeletal	BMD	10940_25_3	SRL	0.002	0.001	0.00644	0.0721	1	17:26694861
Musculoskeletal	BMD	14268_4_3	SRXN1	0.002	0.001	0.0269	0.168	1	17:26694861
Musculoskeletal	BMD	10927_65_3	ST14	-0.001	0.001	0.174	0.425	1	17:26694861
Musculoskeletal	BMD	7867_154_3	ST6GALNAC1	0.001	0.001	0.102	0.327	1	17:26694861
Musculoskeletal	BMD	12510_3_3	STAP1	0.001	0.001	0.439	0.66	1	17:26694861
Musculoskeletal	BMD	10372_18_3	STAT6	0	0.001	0.529	0.734	1	17:26694861
Musculoskeletal	BMD	12970_35_3	STAU2	0.002	0.001	0.00611	0.0716	1	17:26694861
Musculoskeletal	BMD	8916_32_3	STIM1	0.001	0.001	0.258	0.502	1	17:26694861
Musculoskeletal	BMD	3471_49_1	STK16	0.001	0.001	0.0498	0.231	1	17:26694861
Musculoskeletal	BMD	5249_31_3	STK17B	0.001	0.001	0.394	0.629	1	17:26694861
Musculoskeletal	BMD	6555_58_3	STOML2	0.001	0.001	0.289	0.539	1	17:26694861
Musculoskeletal	BMD	3766_51_4	STX1A	0.002	0.001	0.00188	0.0308	1	17:26694861
Musculoskeletal	BMD	6966_144_3	STX1B	0	0.001	0.566	0.757	1	17:26694861
Musculoskeletal	BMD	7186_111_3	STX3	-0.001	0.001	0.16	0.411	1	17:26694861
Musculoskeletal	BMD	8357_43_3	SULT4A1	-0.001	0.001	0.109	0.338	1	17:26694861
Musculoskeletal	BMD	13375_48_3	SYNGR3	0.001	0.001	0.0729	0.288	1	17:26694861
Musculoskeletal	BMD	11563_51_3	SYTL4	0.001	0.001	0.426	0.652	1	17:26694861
Musculoskeletal	BMD	11636_33_3	TAGLN2	0.001	0.001	0.254	0.502	1	17:26694861
Musculoskeletal	BMD	12046_51_3	TARDBP	0.001	0.001	0.183	0.43	1	17:26694861
Musculoskeletal	BMD	12498_12_3	TAX1BP3	0.001	0.001	0.0596	0.256	1	17:26694861
Musculoskeletal	BMD	13481_24_3	TCEA2	0.001	0.001	0.086	0.302	1	17:26694861
Musculoskeletal	BMD	8334_65_3	TCP11	0	0.001	0.507	0.715	1	17:26694861
Musculoskeletal	BMD	11433_11_3	TCTN2	0.001	0.001	0.0368	0.204	1	17:26694861
Musculoskeletal	BMD	3646_7_4	TEC	-0.002	0.001	0.00159	0.0275	1	17:26694861
Musculoskeletal	BMD	11365_17_3	TENM4	0	0.001	0.731	0.836	1	17:26694861
Musculoskeletal	BMD	12831_21_3	TESC	-0.001	0.001	0.0507	0.234	1	17:26694861
Musculoskeletal	BMD	10557_6_3	TEX29	0.001	0.001	0.125	0.359	1	17:26694861
Musculoskeletal	BMD	11242_33_3	TGM1	0.001	0.001	0.382	0.616	1	17:26694861
Musculoskeletal	BMD	12527_50_3	THRA	0.001	0.001	0.322	0.565	1	17:26694861
Musculoskeletal	BMD	5621_64_3	THSD1	0.001	0.001	0.0868	0.302	1	17:26694861
Musculoskeletal	BMD	12476_50_3	TIGAR	0.003	0.001	5.49e-05	0.00158	1	17:26694861
Musculoskeletal	BMD	10638_1_3	TINF2	0.001	0.001	0.0779	0.291	1	17:26694861
Musculoskeletal	BMD	3835_11_2	TLR2	0.001	0.001	0.241	0.495	1	17:26694861
Musculoskeletal	BMD	11294_7_3	TMCC3	0	0.001	0.466	0.688	1	17:26694861
Musculoskeletal	BMD	8890_9_3	TMEM132B	-0.001	0.001	0.0363	0.203	1	17:26694861
Musculoskeletal	BMD	14633_26_3	TMEM185A	0.001	0.001	0.122	0.355	1	17:26694861
Musculoskeletal	BMD	9778_45_3	TMEM52B	0.003	0.001	1.53e-05	0.000558	1	17:26694861
Musculoskeletal	BMD	13485_20_3	TMEM87B	0	0.001	0.787	0.863	1	17:26694861
Musculoskeletal	BMD	11239_49_3	TMPRSS6	0.002	0.001	0.00104	0.0194	1	17:26694861
Musculoskeletal	BMD	4832_75_2	TNFRSF10A	-0.001	0.001	0.346	0.584	1	17:26694861
Musculoskeletal	BMD	8256_57_3	TNFRSF11A	-0.001	0.001	0.0691	0.282	0	18:60054857
Musculoskeletal	BMD	8304_50_3	TNFRSF11B	-0.001	0.001	0.132	0.369	1	17:26694861
Musculoskeletal	BMD	5138_50_3	TNFRSF12A	0	0.001	0.975	0.984	1	17:26694861
Musculoskeletal	BMD	2654_19_1	TNFRSF1A	0.001	0.001	0.0938	0.316	1	17:26694861
Musculoskeletal	BMD	3152_57_1	TNFRSF1B	0	0.001	0.764	0.851	1	17:26694861
Musculoskeletal	BMD	2917_3_2	TNFSF11	0.001	0.001	0.0906	0.308	1	17:26694861
Musculoskeletal	BMD	2708_54_2	TNFSF18	0.001	0.001	0.409	0.639	1	17:26694861
Musculoskeletal	BMD	5930_54_3	TNNI3	-0.001	0.001	0.0877	0.302	1	17:26694861
Musculoskeletal	BMD	5315_22_3	TNNT2	0.001	0.001	0.33	0.569	1	17:26694861
Musculoskeletal	BMD	9039_47_3	TOR1AIP1	0	0.001	0.588	0.769	1	17:26694861
Musculoskeletal	BMD	6152_111_3	TP53	0.001	0.001	0.3	0.541	1	17:26694861
Musculoskeletal	BMD	9890_8_3	TPM3	0.001	0.001	0.0873	0.302	1	17:26694861
Musculoskeletal	BMD	8024_64_3	TPST2	0	0.001	0.615	0.781	1	9:136155000
Musculoskeletal	BMD	14072_9_3	TPT1	0.002	0.001	0.00369	0.0491	1	17:26694861
Musculoskeletal	BMD	11262_39_3	TRABD	0.002	0.001	0.0133	0.109	1	17:26694861
Musculoskeletal	BMD	13507_51_3	TRADD	0.001	0.001	0.333	0.571	1	17:26694861
Musculoskeletal	BMD	11851_21_3	TREM2	0.002	0.001	0.000312	0.00771	1	17:26694861
Musculoskeletal	BMD	5659_11_3	TRH	0.001	0.001	0.19	0.434	1	17:26694861
Musculoskeletal	BMD	12363_70_3	TRIB2	0	0.001	0.688	0.826	1	17:26694861
Musculoskeletal	BMD	6527_1_3	TRIL	0.001	0.001	0.174	0.425	1	17:26694861
Musculoskeletal	BMD	7069_9_4	TSNARE1	0.001	0.001	0.111	0.339	1	17:26694861
Musculoskeletal	BMD	13973_62_3	TTL	-0.001	0.001	0.426	0.652	1	17:26694861
Musculoskeletal	BMD	5690_49_3	TUFT1	0	0.001	0.622	0.782	1	17:26694861
Musculoskeletal	BMD	12871_10_3	TWF1	0	0.001	0.997	0.997	1	17:26694861
Musculoskeletal	BMD	9234_8_3	TWSG1	-0.002	0.001	0.0177	0.131	1	17:26694861
Musculoskeletal	BMD	11682_7_3	TXNIP	0	0.001	0.542	0.739	1	17:26694861
Musculoskeletal	BMD	8263_64_3	TYMSOS	0.002	0.001	0.00484	0.0597	1	17:26694861
Musculoskeletal	BMD	13668_44_3	TYRO3	0.001	0.001	0.0462	0.224	1	17:26694861
Musculoskeletal	BMD	6647_55_3	UBC	-0.001	0.001	0.345	0.584	1	17:26694861
Musculoskeletal	BMD	13475_10_3	UBE2D4	-0.002	0.001	0.0098	0.0916	1	17:26694861
Musculoskeletal	BMD	9199_6_3	UBE2G2	0.003	0.001	1.49e-05	0.000558	1	17:26694861
Musculoskeletal	BMD	11226_16_3	UBE3A	-0.001	0.001	0.101	0.327	1	17:26694861
Musculoskeletal	BMD	9970_7_3	UBXN4	0.001	0.001	0.0416	0.216	1	17:26694861
Musculoskeletal	BMD	10977_55_3	UCMA	0	0.001	0.629	0.786	1	17:26694861
Musculoskeletal	BMD	8907_11_3	UGT2A2	-0.002	0.001	0.0023	0.0345	1	17:26694861
Musculoskeletal	BMD	6633_43_3	UPK3BL	0.001	0.001	0.428	0.653	1	17:26694861
Musculoskeletal	BMD	12681_63_3	USP21	0.001	0.001	0.0357	0.201	1	17:26694861
Musculoskeletal	BMD	6020_52_3	UTS2	0.001	0.001	0.0399	0.213	1	17:26694861
Musculoskeletal	BMD	2597_8_3	VEGFA	0	0.001	0.977	0.984	1	17:26694861
Musculoskeletal	BMD	14318_1_3	VPS29	-0.002	0.001	0.00729	0.0775	1	17:26694861
Musculoskeletal	BMD	12553_5_3	VRK1	-0.001	0.001	0.0269	0.168	1	17:26694861
Musculoskeletal	BMD	8271_24_3	VSTM5	-0.001	0.001	0.382	0.616	1	17:26694861
Musculoskeletal	BMD	13125_45_3	VTN	0.001	0.001	0.182	0.43	1	17:26694861
Musculoskeletal	BMD	7128_9_3	VWA2	0	0.001	0.46	0.683	1	17:26694861
Musculoskeletal	BMD	10723_41_3	WDR1	0	0.001	0.896	0.94	1	17:26694861
Musculoskeletal	BMD	10695_12_3	WFDC10B	-0.001	0.001	0.404	0.636	1	17:26694861
Musculoskeletal	BMD	6384_19_3	WFDC3	0.001	0.001	0.258	0.502	1	17:26694861
Musculoskeletal	BMD	13236_25_3	WNT3A	0.001	0.001	0.111	0.339	1	17:26694861
Musculoskeletal	BMD	14078_69_3	XCL1	0	0.001	0.495	0.703	1	17:26694861
Musculoskeletal	BMD	6372_7_3	YBX2	0	0.001	0.65	0.802	1	17:26694861
Musculoskeletal	BMD	13432_9_3	ZFYVE27	0	0.001	0.539	0.739	1	17:26694861
Musculoskeletal	BMD	11567_23_3	ZNF10	-0.002	0.001	0.0258	0.166	1	17:26694861
Musculoskeletal	BMD	9609_25_3	ZNF275	0	0.001	0.623	0.782	1	17:26694861
Musculoskeletal	BMD	13428_52_3	ZNRF3	-0.001	0.001	0.0245	0.161	1	17:26694861
Musculoskeletal	BMD	7766_25_3	ZP4	0.001	0.001	0.49	0.703	1	17:26694861
Musculoskeletal	BMD	8635_283_3	ZPBP	0.002	0.001	0.0153	0.12	1	17:26694861
[truncated: 1,555 more rows]
