# Supplementary material for: A genome-wide association study of serum proteins reveals shared loci with common diseases
Source: Nat Commun. 2022 Jan 25;13:480. doi: 10.1038/s41467-021-27850-z (PMC8789779; doi:10.1038/s41467-021-27850-z)
Supplement: Supplementary file 16 — Supplementary Data 14 [file 41467_2021_27850_MOESM16_ESM.xlsx]

## Sheet: Data 14
Supplementary Data 14 - Enrichment analysis of phenotype associations (linear regression) among colocalized proteins per GWAS trait (Table S10) compared to 1000 permutations of randomly sampled protein sets of the same size, from which an empirical P-value was calculated. An empirical P-value <0.001 means that in none of the 1000 randomly sampled protein sets, the proportion of phenotype associat…
		All colocalized proteins						Excluding proteins from loci with >=5 proteins
Category	Phenotype	n proteins	Proportion significant phenotype association (FDR<0.05)	Mean proportion significant phenotype association (FDR<0.05) from 1000 permutations	SD 1000 permutations	Fold enrichment	empirical P	n proteins	Proportion significant phenotype association (FDR<0.05)	Mean proportion significant phenotype association (FDR<0.05) from 1000 permutations	SD 1000 permutations	Fold enrichment	empirical P
Cardiometabolic	TC	92	0.7	0.34	0.06	2.02	<0.001	20	0.8	0.35	0.13	2.28	<0.001
Ophthalmic	AMD	671	0.14	0.07	0.02	1.87	<0.001	15	0.33	0.1	0.1	3.34	0.014
Anthropometric	WHRadjBMI	65	0.83	0.6	0.07	1.39	<0.001	10	0.8	0.6	0.17	1.32	0.194
Psychiatric_neurologic	AD	19	0.21	0.01	0.03	15.54	0.001	6	0	0.03	0.07	0	1
Cardiometabolic	TG	17	1	0.67	0.12	1.48	0.001	17	1	0.66	0.12	1.5	0.002
Cardiometabolic	T2D	43	0.6	0.4	0.09	1.51	0.017	12	0.5	0.41	0.17	1.21	0.415
Anthropometric	BMI	29	0.83	0.6	0.1	1.38	0.018	29	0.83	0.59	0.1	1.4	0.015
Hematopoietic traits	MCH	42	0.62	0.41	0.09	1.51	0.02	25	0.68	0.41	0.12	1.64	0.015
Cardiometabolic	LDL	87	0.75	0.63	0.06	1.18	0.027	21	0.76	0.64	0.12	1.2	0.203
Cardiometabolic	HDL	43	0.79	0.62	0.08	1.27	0.029	35	0.77	0.62	0.09	1.25	0.027
Hematopoietic traits	PDW	35	0.86	0.72	0.08	1.19	0.052	19	0.79	0.72	0.11	1.1	0.191
Cardiometabolic	DBP	76	0.22	0.15	0.05	1.52	0.085	24	0.42	0.16	0.09	2.69	0.01
Hematopoietic traits	PLT	58	0.97	0.91	0.04	1.06	0.113	30	0.97	0.91	0.05	1.06	0.252
Cardiometabolic	PP	49	0.31	0.2	0.08	1.54	0.118	23	0.39	0.21	0.11	1.87	0.089
Hematopoietic traits	MPV	58	0.36	0.27	0.07	1.35	0.124	23	0.65	0.28	0.11	2.36	<0.001
Hematopoietic traits	BASO	32	0.63	0.49	0.1	1.27	0.126	12	0.67	0.51	0.17	1.32	0.255
Cardiometabolic	HbA1c	41	0.34	0.25	0.08	1.35	0.179	7	0.71	0.27	0.2	2.65	0.006
Hematopoietic traits	MONO	51	0.8	0.74	0.06	1.08	0.2	15	0.8	0.75	0.12	1.07	0.463
Cardiometabolic	HF	61	0.69	0.63	0.07	1.09	0.234	2	0.5	0.64	0.35	0.78	0.856
Cancer	BC	43	0.07	0.04	0.05	1.59	0.3	0	NA	NA	NA	NA	NA
Hematopoietic traits	RDW	56	0.64	0.6	0.07	1.07	0.319	23	0.74	0.61	0.12	1.22	0.183
Anthropometric	Height	68	0.21	0.18	0.07	1.17	0.353	60	0.25	0.18	0.07	1.41	0.206
Cardiometabolic	CAD	84	0.61	0.58	0.06	1.04	0.385	6	0.83	0.59	0.22	1.42	0.056
Hematopoietic traits	EO	16	0.69	0.63	0.13	1.1	0.416	16	0.69	0.62	0.14	1.11	0.405
Renal	eGFRcrea	31	0.87	0.84	0.07	1.03	0.452	25	0.88	0.84	0.08	1.05	0.41
Hematopoietic traits	NEUT	55	0.85	0.84	0.05	1.01	0.49	20	0.85	0.84	0.09	1.01	0.609
Renal	SU	14	0.79	0.74	0.13	1.07	0.491	14	0.79	0.73	0.13	1.08	0.461
Hematopoietic traits	HCT	57	0.84	0.84	0.05	1.01	0.52	18	0.78	0.84	0.09	0.93	0.836
Renal	BUN	49	0.8	0.79	0.06	1.01	0.535	9	1	0.79	0.14	1.26	0.138
Cardiometabolic	SBP	693	0.19	0.2	0.02	0.97	0.574	25	0.32	0.23	0.11	1.41	0.254
Hematopoietic traits	LYMPH	16	0.63	0.73	0.12	0.85	0.876	16	0.63	0.73	0.12	0.85	0.872
Renal	UACR	11	0.36	0.58	0.17	0.63	0.941	5	0.4	0.59	0.23	0.68	0.88
Cardiometabolic	AIS	46	0.26	0.39	0.09	0.67	0.946	3	0.67	0.42	0.31	1.59	0.404
Musculoskeletal	BMD	691	0.08	0.26	0.02	0.3	1	11	0.36	0.28	0.16	1.32	0.392
Immune	Eczema	6	0	0.03	0.07	0	1	6	0	0.03	0.07	0	1
Ophthalmic	Glaucoma	15	0	0	0.02	0	1	3	0.33	0.02	0.09	15.15	0.004
Psychiatric_neurologic	Migraine	8	0	0.01	0.04	0	1	8	0	0.01	0.03	0	1
