# Supplementary material for: A genome-wide association study of serum proteins reveals shared loci with common diseases
Source: Nat Commun. 2022 Jan 25;13:480. doi: 10.1038/s41467-021-27850-z (PMC8789779; doi:10.1038/s41467-021-27850-z)
Supplement: Supplementary file 17 — Supplementary Data 15 [file 41467_2021_27850_MOESM17_ESM.xlsx]

## Sheet: Data 15
Supplementary Data 15 - Enrichment analysis of phenotype associations (linear regression) among colocalized proteins per trait and locus, compared to 1000 permutations of randomly sampled protein sets of the same size, from which an empirical P-value was calculated. An empirical P-value <0.001 means that in none of the 1000 randomly sampled protein sets, the proportion of phenotype associated pro…
Category	Phenotype	Lead variant(s) for phenotype in colocalizing locus	Nearby gene(s)	n proteins	Proportion significant phenotype association (FDR<0.05)	Mean proportion significant phenotype association (FDR<0.05) from 1000 permutations	SD 1000 permutations	fold enrichment	empirical P
Musculoskeletal	BMD	1:109821511	PSRC1, CELSR2,SORT1, PSMA5	8	0.875	0.278054	0.1915	3.14688	0.005
Ophthalmic	AMD	17:26649724	VTN, TMEM97	641	0.134165	0.0742936	0.0160865	1.80588	<0.001
Ophthalmic	AMD	19:45411941	APOE	17	0.294118	0.0959412	0.0899314	3.0656	0.048
Cardiometabolic	TC	19:45412079	APOE	21	0.904762	0.344481	0.125947	2.62645	<0.001
Cardiometabolic	LDL	19:45412079	APOE	21	0.904762	0.631031	0.118965	1.43378	0.012
Cardiometabolic	PP	19:45412079	APOE	20	0.45	0.210508	0.121145	2.13769	0.047
Cardiometabolic	CAD	19:45422946	APOE	36	0.694444	0.404844	0.102181	1.71534	0.002
Anthropometric	WHRadjBMI	19:45422946	APOE	41	0.829268	0.598667	0.0842036	1.38519	0.004
Psychiatric_neurologic	AD	19:45428234	APOE	13	0.307692	0.0167756	0.0398876	18.3416	0.001
Cardiometabolic	TC	2:234679384	UGT gene cluster	8	0.75	0.362321	0.200459	2.06999	0.05
Hematopoietic traits	BASO	8:106583124	ZFPM2	10	0.9	0.498978	0.177052	1.80369	0.02
Cardiometabolic	TC	9:136154168	ABO	12	0.833333	0.354508	0.165951	2.35068	0.005
