# Supplementary material for: A genome-wide association study of serum proteins reveals shared loci with common diseases
Source: Nat Commun. 2022 Jan 25;13:480. doi: 10.1038/s41467-021-27850-z (PMC8789779; doi:10.1038/s41467-021-27850-z)
Supplement: Supplementary file 18 — Supplementary Data 16 [file 41467_2021_27850_MOESM18_ESM.xlsx]

## Sheet: Data 16
Supplementary Data 16 - GWAS catalogue accession IDs for each summary statistics dataset based on unique pQTL/SOMAmer
Study tag	Study Accession	Reported trait	Summary statistics file
10000_28_3	GCST90086175	Serum levels of protein CRYBB2	somamer.10000_28_3.glm.linear.tsv
10001_7_3	GCST90086176	Serum levels of protein RAF1	somamer.10001_7_3.glm.linear.tsv
10003_15_3	GCST90086177	Serum levels of protein ZNF41	somamer.10003_15_3.glm.linear.tsv
10006_25_3	GCST90086178	Serum levels of protein ELK1	somamer.10006_25_3.glm.linear.tsv
10008_43_3	GCST90086179	Serum levels of protein GUCA1A	somamer.10008_43_3.glm.linear.tsv
10009_2_3	GCST90086180	Serum levels of protein IRF1	somamer.10009_2_3.glm.linear.tsv
10010_10_3	GCST90086181	Serum levels of protein BECN1	somamer.10010_10_3.glm.linear.tsv
10011_65_3	GCST90086182	Serum levels of protein OCRL	somamer.10011_65_3.glm.linear.tsv
10012_5_3	GCST90086183	Serum levels of protein SPDEF	somamer.10012_5_3.glm.linear.tsv
10013_34_3	GCST90086184	Serum levels of protein KIAA0319	somamer.10013_34_3.glm.linear.tsv
10014_31_3	GCST90086185	Serum levels of protein SNAI2	somamer.10014_31_3.glm.linear.tsv
10015_119_3	GCST90086186	Serum levels of protein KCNAB2	somamer.10015_119_3.glm.linear.tsv
10021_1_3	GCST90086187	Serum levels of protein SUSD2	somamer.10021_1_3.glm.linear.tsv
10022_207_3	GCST90086188	Serum levels of protein POLH	somamer.10022_207_3.glm.linear.tsv
10023_32_3	GCST90086189	Serum levels of protein VDR	somamer.10023_32_3.glm.linear.tsv
10024_44_3	GCST90086190	Serum levels of protein HOGA1	somamer.10024_44_3.glm.linear.tsv
10025_1_3	GCST90086191	Serum levels of protein DLD	somamer.10025_1_3.glm.linear.tsv
10030_8_3	GCST90086192	Serum levels of protein MUTYH	somamer.10030_8_3.glm.linear.tsv
10034_16_3	GCST90086193	Serum levels of protein FRK	somamer.10034_16_3.glm.linear.tsv
10035_6_3	GCST90086194	Serum levels of protein DUSP4	somamer.10035_6_3.glm.linear.tsv
10036_201_3	GCST90086195	Serum levels of protein ZHX3	somamer.10036_201_3.glm.linear.tsv
10037_98_3	GCST90086196	Serum levels of protein SIGLEC12	somamer.10037_98_3.glm.linear.tsv
10039_32_3	GCST90086197	Serum levels of protein PNP	somamer.10039_32_3.glm.linear.tsv
10040_63_3	GCST90086198	Serum levels of protein TP63	somamer.10040_63_3.glm.linear.tsv
10041_3_3	GCST90086199	Serum levels of protein HNF4A	somamer.10041_3_3.glm.linear.tsv
10042_8_3	GCST90086200	Serum levels of protein SGK3	somamer.10042_8_3.glm.linear.tsv
10043_31_3	GCST90086201	Serum levels of protein BRD4	somamer.10043_31_3.glm.linear.tsv
10044_12_3	GCST90086202	Serum levels of protein WNT10A	somamer.10044_12_3.glm.linear.tsv
10045_47_3	GCST90086203	Serum levels of protein CUL3	somamer.10045_47_3.glm.linear.tsv
10046_55_3	GCST90086204	Serum levels of protein BIRC2	somamer.10046_55_3.glm.linear.tsv
10047_12_3	GCST90086205	Serum levels of protein NCF2	somamer.10047_12_3.glm.linear.tsv
10048_7_3	GCST90086206	Serum levels of protein CBFB	somamer.10048_7_3.glm.linear.tsv
10049_112_3	GCST90086207	Serum levels of protein TERF1	somamer.10049_112_3.glm.linear.tsv
10053_5_3	GCST90086208	Serum levels of protein ILK	somamer.10053_5_3.glm.linear.tsv
10054_3_3	GCST90086209	Serum levels of protein GAN	somamer.10054_3_3.glm.linear.tsv
10056_5_3	GCST90086210	Serum levels of protein FOXM1	somamer.10056_5_3.glm.linear.tsv
10058_1_3	GCST90086211	Serum levels of protein RAD23A	somamer.10058_1_3.glm.linear.tsv
10063_10_3	GCST90086212	Serum levels of protein FANCL	somamer.10063_10_3.glm.linear.tsv
10064_12_3	GCST90086213	Serum levels of protein RBBP9	somamer.10064_12_3.glm.linear.tsv
10069_2_3	GCST90086214	Serum levels of protein PIN1	somamer.10069_2_3.glm.linear.tsv
10070_22_3	GCST90086215	Serum levels of protein PLCG2	somamer.10070_22_3.glm.linear.tsv
10073_22_3	GCST90086216	Serum levels of protein TDP1	somamer.10073_22_3.glm.linear.tsv
10074_128_3	GCST90086217	Serum levels of protein BRD2	somamer.10074_128_3.glm.linear.tsv
10075_75_3	GCST90086218	Serum levels of protein ACBD6	somamer.10075_75_3.glm.linear.tsv
10076_1_3	GCST90086219	Serum levels of protein AP4M1	somamer.10076_1_3.glm.linear.tsv
10078_5_3	GCST90086220	Serum levels of protein BAG3	somamer.10078_5_3.glm.linear.tsv
10080_9_3	GCST90086221	Serum levels of protein EIF2B1	somamer.10080_9_3.glm.linear.tsv
10081_17_3	GCST90086222	Serum levels of protein SATB2	somamer.10081_17_3.glm.linear.tsv
10082_251_3	GCST90086223	Serum levels of protein NEFL	somamer.10082_251_3.glm.linear.tsv
10085_25_3	GCST90086224	Serum levels of protein STAR	somamer.10085_25_3.glm.linear.tsv
10086_39_3	GCST90086225	Serum levels of protein CBS	somamer.10086_39_3.glm.linear.tsv
10087_10_3	GCST90086226	Serum levels of protein CRYAA	somamer.10087_10_3.glm.linear.tsv
10088_37_3	GCST90086227	Serum levels of protein APRT	somamer.10088_37_3.glm.linear.tsv
10089_7_3	GCST90086228	Serum levels of protein ASMTL	somamer.10089_7_3.glm.linear.tsv
10336_3_3	GCST90086229	Serum levels of protein STUB1	somamer.10336_3_3.glm.linear.tsv
10337_83_3	GCST90086230	Serum levels of protein CEBPB	somamer.10337_83_3.glm.linear.tsv
10339_48_3	GCST90086231	Serum levels of protein ENO2	somamer.10339_48_3.glm.linear.tsv
10342_55_3	GCST90086232	Serum levels of protein PIAS4	somamer.10342_55_3.glm.linear.tsv
10344_334_3	GCST90086233	Serum levels of protein IL10RA	somamer.10344_334_3.glm.linear.tsv
10346_5_3	GCST90086234	Serum levels of protein STAT3	somamer.10346_5_3.glm.linear.tsv
10351_51_3	GCST90086235	Serum levels of protein IRF1	somamer.10351_51_3.glm.linear.tsv
10354_57_3	GCST90086236	Serum levels of protein STAT3	somamer.10354_57_3.glm.linear.tsv
10356_21_3	GCST90086237	Serum levels of protein JUN	somamer.10356_21_3.glm.linear.tsv
10358_33_3	GCST90086238	Serum levels of protein MCL1	somamer.10358_33_3.glm.linear.tsv
10361_25_3	GCST90086239	Serum levels of protein OAS1	somamer.10361_25_3.glm.linear.tsv
10362_35_3	GCST90086240	Serum levels of protein MYC	somamer.10362_35_3.glm.linear.tsv
10363_13_3	GCST90086241	Serum levels of protein SMAD3	somamer.10363_13_3.glm.linear.tsv
10364_6_3	GCST90086242	Serum levels of protein SMAD2	somamer.10364_6_3.glm.linear.tsv
10365_132_3	GCST90086243	Serum levels of protein IL12B;IL23A	somamer.10365_132_3.glm.linear.tsv
10366_11_3	GCST90086244	Serum levels of protein PDGFRA	somamer.10366_11_3.glm.linear.tsv
10367_26_3	GCST90086245	Serum levels of protein IL12A;IL12B	somamer.10367_26_3.glm.linear.tsv
10367_62_3	GCST90086246	Serum levels of protein IL12A;IL12B	somamer.10367_62_3.glm.linear.tsv
10370_21_3	GCST90086247	Serum levels of protein STAT1	somamer.10370_21_3.glm.linear.tsv
10372_18_3	GCST90086248	Serum levels of protein STAT6	somamer.10372_18_3.glm.linear.tsv
10382_1_3	GCST90086249	Serum levels of protein ANGPTL3	somamer.10382_1_3.glm.linear.tsv
10387_1_3	GCST90086250	Serum levels of protein NPPB	somamer.10387_1_3.glm.linear.tsv
10390_21_3	GCST90086251	Serum levels of protein ZNRF3	somamer.10390_21_3.glm.linear.tsv
10391_1_3	GCST90086252	Serum levels of protein ANGPTL3	somamer.10391_1_3.glm.linear.tsv
10396_6_3	GCST90086253	Serum levels of protein MCL1	somamer.10396_6_3.glm.linear.tsv
10398_110_3	GCST90086254	Serum levels of protein ANKRD1	somamer.10398_110_3.glm.linear.tsv
10416_79_3	GCST90086255	Serum levels of protein MT1F	somamer.10416_79_3.glm.linear.tsv
10418_36_3	GCST90086256	Serum levels of protein STX12	somamer.10418_36_3.glm.linear.tsv
10419_1_3	GCST90086257	Serum levels of protein SCARA5	somamer.10419_1_3.glm.linear.tsv
10420_30_3	GCST90086258	Serum levels of protein FAIM	somamer.10420_30_3.glm.linear.tsv
10422_44_3	GCST90086259	Serum levels of protein TXN	somamer.10422_44_3.glm.linear.tsv
10424_31_3	GCST90086260	Serum levels of protein NPDC1	somamer.10424_31_3.glm.linear.tsv
10425_3_3	GCST90086261	Serum levels of protein B4GALT5	somamer.10425_3_3.glm.linear.tsv
10426_21_3	GCST90086262	Serum levels of protein GOSR2	somamer.10426_21_3.glm.linear.tsv
10427_2_3	GCST90086263	Serum levels of protein KCNE2	somamer.10427_2_3.glm.linear.tsv
10428_1_3	GCST90086264	Serum levels of protein KIR2DS2	somamer.10428_1_3.glm.linear.tsv
10430_31_3	GCST90086265	Serum levels of protein SLC3A2	somamer.10430_31_3.glm.linear.tsv
10432_3_3	GCST90086266	Serum levels of protein KIAA1644	somamer.10432_3_3.glm.linear.tsv
10435_2_3	GCST90086267	Serum levels of protein AGA	somamer.10435_2_3.glm.linear.tsv
10438_19_3	GCST90086268	Serum levels of protein CSF2RA	somamer.10438_19_3.glm.linear.tsv
10439_57_3	GCST90086269	Serum levels of protein AMY2B	somamer.10439_57_3.glm.linear.tsv
10440_26_3	GCST90086270	Serum levels of protein CLMP	somamer.10440_26_3.glm.linear.tsv
10442_1_3	GCST90086271	Serum levels of protein TMEM190	somamer.10442_1_3.glm.linear.tsv
10445_20_3	GCST90086272	Serum levels of protein APOM	somamer.10445_20_3.glm.linear.tsv
10447_18_3	GCST90086273	Serum levels of protein PABPC3	somamer.10447_18_3.glm.linear.tsv
10449_31_3	GCST90086274	Serum levels of protein SHISA2	somamer.10449_31_3.glm.linear.tsv
10450_3_3	GCST90086275	Serum levels of protein IFNA17	somamer.10450_3_3.glm.linear.tsv
10451_11_3	GCST90086276	Serum levels of protein NUCB1	somamer.10451_11_3.glm.linear.tsv
10452_24_3	GCST90086277	Serum levels of protein SYT3	somamer.10452_24_3.glm.linear.tsv
10453_7_3	GCST90086278	Serum levels of protein CEACAM20	somamer.10453_7_3.glm.linear.tsv
10454_99_3	GCST90086279	Serum levels of protein DNAJC16	somamer.10454_99_3.glm.linear.tsv
10455_196_3	GCST90086280	Serum levels of protein IL31	somamer.10455_196_3.glm.linear.tsv
10457_3_3	GCST90086281	Serum levels of protein IL18RAP	somamer.10457_3_3.glm.linear.tsv
10460_1_3	GCST90086282	Serum levels of protein CHIT1	somamer.10460_1_3.glm.linear.tsv
10461_57_3	GCST90086283	Serum levels of protein CLEC14A	somamer.10461_57_3.glm.linear.tsv
10462_14_3	GCST90086284	Serum levels of protein INSL5	somamer.10462_14_3.glm.linear.tsv
10463_23_3	GCST90086285	Serum levels of protein ALPI	somamer.10463_23_3.glm.linear.tsv
10464_6_3	GCST90086286	Serum levels of protein ANTXR1	somamer.10464_6_3.glm.linear.tsv
10467_58_3	GCST90086287	Serum levels of protein CTXN3	somamer.10467_58_3.glm.linear.tsv
10470_34_3	GCST90086288	Serum levels of protein TXNDC11	somamer.10470_34_3.glm.linear.tsv
10471_25_3	GCST90086289	Serum levels of protein LRRN3	somamer.10471_25_3.glm.linear.tsv
10472_53_3	GCST90086290	Serum levels of protein TNFRSF14	somamer.10472_53_3.glm.linear.tsv
10473_2_3	GCST90086291	Serum levels of protein TFF2	somamer.10473_2_3.glm.linear.tsv
10476_23_3	GCST90086292	Serum levels of protein MCFD2	somamer.10476_23_3.glm.linear.tsv
10477_162_3	GCST90086293	Serum levels of protein GUCY2C	somamer.10477_162_3.glm.linear.tsv
10479_18_3	GCST90086294	Serum levels of protein MMP10	somamer.10479_18_3.glm.linear.tsv
10480_33_3	GCST90086295	Serum levels of protein CD59	somamer.10480_33_3.glm.linear.tsv
10485_56_3	GCST90086296	Serum levels of protein MAGEA4	somamer.10485_56_3.glm.linear.tsv
10489_19_3	GCST90086297	Serum levels of protein TCTA	somamer.10489_19_3.glm.linear.tsv
10490_3_3	GCST90086298	Serum levels of protein RPN1	somamer.10490_3_3.glm.linear.tsv
10491_21_3	GCST90086299	Serum levels of protein M6PR	somamer.10491_21_3.glm.linear.tsv
10492_51_3	GCST90086300	Serum levels of protein XG	somamer.10492_51_3.glm.linear.tsv
10494_48_3	GCST90086301	Serum levels of protein CALCA	somamer.10494_48_3.glm.linear.tsv
10495_10_3	GCST90086302	Serum levels of protein FXYD4	somamer.10495_10_3.glm.linear.tsv
10496_11_3	GCST90086303	Serum levels of protein CLCA1	somamer.10496_11_3.glm.linear.tsv
10497_242_3	GCST90086304	Serum levels of protein COX8A	somamer.10497_242_3.glm.linear.tsv
10499_1_3	GCST90086305	Serum levels of protein TMEM106A	somamer.10499_1_3.glm.linear.tsv
10501_3_3	GCST90086306	Serum levels of protein COX6A1	somamer.10501_3_3.glm.linear.tsv
10502_15_3	GCST90086307	Serum levels of protein PRH2	somamer.10502_15_3.glm.linear.tsv
10503_55_3	GCST90086308	Serum levels of protein TAC1	somamer.10503_55_3.glm.linear.tsv
10504_6_3	GCST90086309	Serum levels of protein FAM159B	somamer.10504_6_3.glm.linear.tsv
10505_12_3	GCST90086310	Serum levels of protein RNF43	somamer.10505_12_3.glm.linear.tsv
10506_53_3	GCST90086311	Serum levels of protein PGRMC2	somamer.10506_53_3.glm.linear.tsv
10507_166_3	GCST90086312	Serum levels of protein ACRV1	somamer.10507_166_3.glm.linear.tsv
10510_62_3	GCST90086313	Serum levels of protein SCIMP	somamer.10510_62_3.glm.linear.tsv
10511_10_3	GCST90086314	Serum levels of protein COL6A3	somamer.10511_10_3.glm.linear.tsv
10512_13_3	GCST90086315	Serum levels of protein CSF2RB	somamer.10512_13_3.glm.linear.tsv
10513_13_3	GCST90086316	Serum levels of protein KCNIP3	somamer.10513_13_3.glm.linear.tsv
10514_5_3	GCST90086317	Serum levels of protein PTGDS	somamer.10514_5_3.glm.linear.tsv
10516_53_3	GCST90086318	Serum levels of protein ITM2A	somamer.10516_53_3.glm.linear.tsv
10518_14_3	GCST90086319	Serum levels of protein IGSF9	somamer.10518_14_3.glm.linear.tsv
10521_10_3	GCST90086320	Serum levels of protein MXRA8	somamer.10521_10_3.glm.linear.tsv
10522_167_3	GCST90086321	Serum levels of protein PCDHB4	somamer.10522_167_3.glm.linear.tsv
10527_22_3	GCST90086322	Serum levels of protein DHX9	somamer.10527_22_3.glm.linear.tsv
10528_2_3	GCST90086323	Serum levels of protein DPEP1	somamer.10528_2_3.glm.linear.tsv
10529_19_3	GCST90086324	Serum levels of protein ZNF358	somamer.10529_19_3.glm.linear.tsv
10530_8_3	GCST90086325	Serum levels of protein PSMB6	somamer.10530_8_3.glm.linear.tsv
10531_18_3	GCST90086326	Serum levels of protein NRAS	somamer.10531_18_3.glm.linear.tsv
10533_1_3	GCST90086327	Serum levels of protein PCDHA4	somamer.10533_1_3.glm.linear.tsv
10534_40_3	GCST90086328	Serum levels of protein PARP1	somamer.10534_40_3.glm.linear.tsv
10535_25_3	GCST90086329	Serum levels of protein COX6A2	somamer.10535_25_3.glm.linear.tsv
10539_30_3	GCST90086330	Serum levels of protein CD99L2	somamer.10539_30_3.glm.linear.tsv
10546_2_3	GCST90086331	Serum levels of protein TSPEAR	somamer.10546_2_3.glm.linear.tsv
10547_42_3	GCST90086332	Serum levels of protein PIGA	somamer.10547_42_3.glm.linear.tsv
10548_35_3	GCST90086333	Serum levels of protein KLRG1	somamer.10548_35_3.glm.linear.tsv
10550_37_3	GCST90086334	Serum levels of protein BMPR1B	somamer.10550_37_3.glm.linear.tsv
10551_7_3	GCST90086335	Serum levels of protein LAT	somamer.10551_7_3.glm.linear.tsv
10552_88_3	GCST90086336	Serum levels of protein KLRC4	somamer.10552_88_3.glm.linear.tsv
10553_8_3	GCST90086337	Serum levels of protein TOR1AIP2	somamer.10553_8_3.glm.linear.tsv
10554_23_3	GCST90086338	Serum levels of protein GLB1	somamer.10554_23_3.glm.linear.tsv
10557_6_3	GCST90086339	Serum levels of protein TEX29	somamer.10557_6_3.glm.linear.tsv
10558_26_3	GCST90086340	Serum levels of protein PCDH9	somamer.10558_26_3.glm.linear.tsv
10560_1_3	GCST90086341	Serum levels of protein ITM2C	somamer.10560_1_3.glm.linear.tsv
10561_5_3	GCST90086342	Serum levels of protein PGLYRP3	somamer.10561_5_3.glm.linear.tsv
10562_42_3	GCST90086343	Serum levels of protein NETO2	somamer.10562_42_3.glm.linear.tsv
10563_13_3	GCST90086344	Serum levels of protein LYSMD3	somamer.10563_13_3.glm.linear.tsv
10565_19_3	GCST90086345	Serum levels of protein SLITRK3	somamer.10565_19_3.glm.linear.tsv
10569_28_3	GCST90086346	Serum levels of protein SCGB1A1	somamer.10569_28_3.glm.linear.tsv
10571_14_3	GCST90086347	Serum levels of protein MGAT1	somamer.10571_14_3.glm.linear.tsv
10572_65_3	GCST90086348	Serum levels of protein CST8	somamer.10572_65_3.glm.linear.tsv
10574_10_3	GCST90086349	Serum levels of protein AXL	somamer.10574_10_3.glm.linear.tsv
10575_31_3	GCST90086350	Serum levels of protein PUF60	somamer.10575_31_3.glm.linear.tsv
10576_7_3	GCST90086351	Serum levels of protein PLXDC2	somamer.10576_7_3.glm.linear.tsv
10580_14_3	GCST90086352	Serum levels of protein SFTA2	somamer.10580_14_3.glm.linear.tsv
10582_36_3	GCST90086353	Serum levels of protein POMK	somamer.10582_36_3.glm.linear.tsv
10583_1_3	GCST90086354	Serum levels of protein TMEM108	somamer.10583_1_3.glm.linear.tsv
10584_7_3	GCST90086355	Serum levels of protein NDUFS4	somamer.10584_7_3.glm.linear.tsv
10588_39_3	GCST90086356	Serum levels of protein ST3GAL5	somamer.10588_39_3.glm.linear.tsv
10589_7_3	GCST90086357	Serum levels of protein RAET1L	somamer.10589_7_3.glm.linear.tsv
10593_14_3	GCST90086358	Serum levels of protein PSCA	somamer.10593_14_3.glm.linear.tsv
10600_24_3	GCST90086359	Serum levels of protein CLGN	somamer.10600_24_3.glm.linear.tsv
10603_1_3	GCST90086360	Serum levels of protein HTN3	somamer.10603_1_3.glm.linear.tsv
10605_22_3	GCST90086361	Serum levels of protein APMAP	somamer.10605_22_3.glm.linear.tsv
10606_34_3	GCST90086362	Serum levels of protein TOR1AIP1	somamer.10606_34_3.glm.linear.tsv
10607_4_3	GCST90086363	Serum levels of protein P4HTM	somamer.10607_4_3.glm.linear.tsv
10608_9_3	GCST90086364	Serum levels of protein HTN1	somamer.10608_9_3.glm.linear.tsv
10610_8_3	GCST90086365	Serum levels of protein DEFB134	somamer.10610_8_3.glm.linear.tsv
10612_18_3	GCST90086366	Serum levels of protein PLOD3	somamer.10612_18_3.glm.linear.tsv
10613_33_3	GCST90086367	Serum levels of protein CASC4	somamer.10613_33_3.glm.linear.tsv
10615_18_3	GCST90086368	Serum levels of protein MPZ	somamer.10615_18_3.glm.linear.tsv
10616_67_3	GCST90086369	Serum levels of protein PODXL2	somamer.10616_67_3.glm.linear.tsv
10618_190_3	GCST90086370	Serum levels of protein LRP2	somamer.10618_190_3.glm.linear.tsv
10620_21_3	GCST90086371	Serum levels of protein MSMB	somamer.10620_21_3.glm.linear.tsv
10621_26_3	GCST90086372	Serum levels of protein PRR16	somamer.10621_26_3.glm.linear.tsv
10622_9_3	GCST90086373	Serum levels of protein FXYD5	somamer.10622_9_3.glm.linear.tsv
10623_19_3	GCST90086374	Serum levels of protein MUC1	somamer.10623_19_3.glm.linear.tsv
10624_45_3	GCST90086375	Serum levels of protein SPINK13	somamer.10624_45_3.glm.linear.tsv
10626_116_3	GCST90086376	Serum levels of protein ST6GALNAC3	somamer.10626_116_3.glm.linear.tsv
10627_87_3	GCST90086377	Serum levels of protein APLP2	somamer.10627_87_3.glm.linear.tsv
10630_5_3	GCST90086378	Serum levels of protein HTATIP2	somamer.10630_5_3.glm.linear.tsv
10631_9_3	GCST90086379	Serum levels of protein PGRMC2	somamer.10631_9_3.glm.linear.tsv
10635_33_3	GCST90086380	Serum levels of protein FAM159B	somamer.10635_33_3.glm.linear.tsv
10636_1_3	GCST90086381	Serum levels of protein CD200R1	somamer.10636_1_3.glm.linear.tsv
10637_50_3	GCST90086382	Serum levels of protein KIAA1324	somamer.10637_50_3.glm.linear.tsv
10638_1_3	GCST90086383	Serum levels of protein TINF2	somamer.10638_1_3.glm.linear.tsv
10639_1_3	GCST90086384	Serum levels of protein HLA-DMA	somamer.10639_1_3.glm.linear.tsv
10640_9_3	GCST90086385	Serum levels of protein TOR1AIP2	somamer.10640_9_3.glm.linear.tsv
10643_16_3	GCST90086386	Serum levels of protein OLFM3	somamer.10643_16_3.glm.linear.tsv
10645_72_3	GCST90086387	Serum levels of protein RCN2	somamer.10645_72_3.glm.linear.tsv
10647_18_3	GCST90086388	Serum levels of protein ASCC1	somamer.10647_18_3.glm.linear.tsv
10655_43_3	GCST90086389	Serum levels of protein CLPB	somamer.10655_43_3.glm.linear.tsv
10658_28_3	GCST90086390	Serum levels of protein SEC11C	somamer.10658_28_3.glm.linear.tsv
10659_49_3	GCST90086391	Serum levels of protein MUC4	somamer.10659_49_3.glm.linear.tsv
10660_33_3	GCST90086392	Serum levels of protein SLC35B3	somamer.10660_33_3.glm.linear.tsv
10661_4_3	GCST90086393	Serum levels of protein TMEM41B	somamer.10661_4_3.glm.linear.tsv
10663_42_3	GCST90086394	Serum levels of protein INSIG1	somamer.10663_42_3.glm.linear.tsv
10665_30_3	GCST90086395	Serum levels of protein HBG1	somamer.10665_30_3.glm.linear.tsv
10666_7_3	GCST90086396	Serum levels of protein GNPTG	somamer.10666_7_3.glm.linear.tsv
10667_78_3	GCST90086397	Serum levels of protein C1orf185	somamer.10667_78_3.glm.linear.tsv
10668_5_3	GCST90086398	Serum levels of protein STX4	somamer.10668_5_3.glm.linear.tsv
10670_26_3	GCST90086399	Serum levels of protein SEMA3E	somamer.10670_26_3.glm.linear.tsv
10671_67_3	GCST90086400	Serum levels of protein CALY	somamer.10671_67_3.glm.linear.tsv
10672_75_3	GCST90086401	Serum levels of protein SFTPB	somamer.10672_75_3.glm.linear.tsv
10675_223_3	GCST90086402	Serum levels of protein TMX2	somamer.10675_223_3.glm.linear.tsv
10677_9_3	GCST90086403	Serum levels of protein NDUFB4	somamer.10677_9_3.glm.linear.tsv
10689_5_3	GCST90086404	Serum levels of protein DEFB119	somamer.10689_5_3.glm.linear.tsv
10692_48_3	GCST90086405	Serum levels of protein DYNAP	somamer.10692_48_3.glm.linear.tsv
10693_43_3	GCST90086406	Serum levels of protein KLRG2	somamer.10693_43_3.glm.linear.tsv
10695_12_3	GCST90086407	Serum levels of protein WFDC10B	somamer.10695_12_3.glm.linear.tsv
10696_217_3	GCST90086408	Serum levels of protein LRPPRC	somamer.10696_217_3.glm.linear.tsv
10699_52_3	GCST90086409	Serum levels of protein SIGLEC10	somamer.10699_52_3.glm.linear.tsv
10700_10_3	GCST90086410	Serum levels of protein IGSF11	somamer.10700_10_3.glm.linear.tsv
10701_30_3	GCST90086411	Serum levels of protein CDH12	somamer.10701_30_3.glm.linear.tsv
10702_1_3	GCST90086412	Serum levels of protein COL28A1	somamer.10702_1_3.glm.linear.tsv
10703_203_3	GCST90086413	Serum levels of protein SUDS3	somamer.10703_203_3.glm.linear.tsv
10704_91_3	GCST90086414	Serum levels of protein LRMP	somamer.10704_91_3.glm.linear.tsv
10705_14_3	GCST90086415	Serum levels of protein ST6GALNAC3	somamer.10705_14_3.glm.linear.tsv
10708_3_3	GCST90086416	Serum levels of protein GNRH2	somamer.10708_3_3.glm.linear.tsv
10710_23_3	GCST90086417	Serum levels of protein ZPBP2	somamer.10710_23_3.glm.linear.tsv
10713_151_3	GCST90086418	Serum levels of protein CD300LB	somamer.10713_151_3.glm.linear.tsv
10714_7_3	GCST90086419	Serum levels of protein ACE	somamer.10714_7_3.glm.linear.tsv
10715_5_3	GCST90086420	Serum levels of protein PCDHB14	somamer.10715_5_3.glm.linear.tsv
10716_35_3	GCST90086421	Serum levels of protein PSMD5	somamer.10716_35_3.glm.linear.tsv
10721_76_3	GCST90086422	Serum levels of protein PCDHGB4	somamer.10721_76_3.glm.linear.tsv
10722_13_3	GCST90086423	Serum levels of protein SYK	somamer.10722_13_3.glm.linear.tsv
10723_41_3	GCST90086424	Serum levels of protein WDR1	somamer.10723_41_3.glm.linear.tsv
10724_45_3	GCST90086425	Serum levels of protein CLPB	somamer.10724_45_3.glm.linear.tsv
10731_10_3	GCST90086426	Serum levels of protein HS3ST5	somamer.10731_10_3.glm.linear.tsv
10734_339_3	GCST90086427	Serum levels of protein GAL3ST2	somamer.10734_339_3.glm.linear.tsv
10735_12_3	GCST90086428	Serum levels of protein PSMD1	somamer.10735_12_3.glm.linear.tsv
10737_96_3	GCST90086429	Serum levels of protein SERPINB1	somamer.10737_96_3.glm.linear.tsv
10738_11_3	GCST90086430	Serum levels of protein FBLN5	somamer.10738_11_3.glm.linear.tsv
10741_22_3	GCST90086431	Serum levels of protein CSF1	somamer.10741_22_3.glm.linear.tsv
10743_13_3	GCST90086432	Serum levels of protein SLITRK1	somamer.10743_13_3.glm.linear.tsv
10746_24_3	GCST90086433	Serum levels of protein DKK3	somamer.10746_24_3.glm.linear.tsv
10748_216_3	GCST90086434	Serum levels of protein PCDHB2	somamer.10748_216_3.glm.linear.tsv
10749_18_3	GCST90086435	Serum levels of protein C1QTNF3	somamer.10749_18_3.glm.linear.tsv
10752_8_3	GCST90086436	Serum levels of protein CDYL2	somamer.10752_8_3.glm.linear.tsv
10753_31_3	GCST90086437	Serum levels of protein ADAM7	somamer.10753_31_3.glm.linear.tsv
10754_113_3	GCST90086438	Serum levels of protein PROK2	somamer.10754_113_3.glm.linear.tsv
10756_34_3	GCST90086439	Serum levels of protein UCN3	somamer.10756_34_3.glm.linear.tsv
10758_2_3	GCST90086440	Serum levels of protein KERA	somamer.10758_2_3.glm.linear.tsv
10760_107_3	GCST90086441	Serum levels of protein GRIA4	somamer.10760_107_3.glm.linear.tsv
10761_5_3	GCST90086442	Serum levels of protein TMED2	somamer.10761_5_3.glm.linear.tsv
10762_2_3	GCST90086443	Serum levels of protein KLRG2	somamer.10762_2_3.glm.linear.tsv
10767_52_3	GCST90086444	Serum levels of protein ADGRG2	somamer.10767_52_3.glm.linear.tsv
10772_21_3	GCST90086445	Serum levels of protein CSGALNACT2	somamer.10772_21_3.glm.linear.tsv
10780_10_3	GCST90086446	Serum levels of protein RAB3D	somamer.10780_10_3.glm.linear.tsv
10781_19_3	GCST90086447	Serum levels of protein CLEC4G	somamer.10781_19_3.glm.linear.tsv
10785_8_3	GCST90086448	Serum levels of protein LRRC52	somamer.10785_8_3.glm.linear.tsv
10791_21_3	GCST90086449	Serum levels of protein TMEM105	somamer.10791_21_3.glm.linear.tsv
10795_32_3	GCST90086450	Serum levels of protein IL15	somamer.10795_32_3.glm.linear.tsv
10798_4_3	GCST90086451	Serum levels of protein CD300E	somamer.10798_4_3.glm.linear.tsv
10800_15_3	GCST90086452	Serum levels of protein SERPINH1	somamer.10800_15_3.glm.linear.tsv
10801_11_3	GCST90086453	Serum levels of protein EFNA2	somamer.10801_11_3.glm.linear.tsv
10803_22_3	GCST90086454	Serum levels of protein PCDHGB2	somamer.10803_22_3.glm.linear.tsv
10809_14_3	GCST90086455	Serum levels of protein KLRB1	somamer.10809_14_3.glm.linear.tsv
10814_7_3	GCST90086456	Serum levels of protein CD1A	somamer.10814_7_3.glm.linear.tsv
10815_2_3	GCST90086457	Serum levels of protein HABP4	somamer.10815_2_3.glm.linear.tsv
10816_150_3	GCST90086458	Serum levels of protein PILRA	somamer.10816_150_3.glm.linear.tsv
10817_26_3	GCST90086459	Serum levels of protein TOMM20L	somamer.10817_26_3.glm.linear.tsv
10818_36_3	GCST90086460	Serum levels of protein SMPD1	somamer.10818_36_3.glm.linear.tsv
10819_108_3	GCST90086461	Serum levels of protein FBLN1	somamer.10819_108_3.glm.linear.tsv
10823_19_3	GCST90086462	Serum levels of protein ATRAID	somamer.10823_19_3.glm.linear.tsv
10825_12_3	GCST90086463	Serum levels of protein VSIG10	somamer.10825_12_3.glm.linear.tsv
10827_67_3	GCST90086464	Serum levels of protein LINGO3	somamer.10827_67_3.glm.linear.tsv
10830_5_3	GCST90086465	Serum levels of protein EFCAB14	somamer.10830_5_3.glm.linear.tsv
10832_24_3	GCST90086466	Serum levels of protein B4GALT6	somamer.10832_24_3.glm.linear.tsv
10833_64_3	GCST90086467	Serum levels of protein HHIP	somamer.10833_64_3.glm.linear.tsv
10835_25_3	GCST90086468	Serum levels of protein A4GNT	somamer.10835_25_3.glm.linear.tsv
10837_131_3	GCST90086469	Serum levels of protein CLEC12B	somamer.10837_131_3.glm.linear.tsv
10842_7_3	GCST90086470	Serum levels of protein GCNT4	somamer.10842_7_3.glm.linear.tsv
10847_1_3	GCST90086471	Serum levels of protein SIGLEC15	somamer.10847_1_3.glm.linear.tsv
10848_137_3	GCST90086472	Serum levels of protein BTNL3	somamer.10848_137_3.glm.linear.tsv
10851_77_3	GCST90086473	Serum levels of protein EBI3	somamer.10851_77_3.glm.linear.tsv
10852_114_3	GCST90086474	Serum levels of protein HNRNPDL	somamer.10852_114_3.glm.linear.tsv
10854_15_3	GCST90086475	Serum levels of protein GCNT4	somamer.10854_15_3.glm.linear.tsv
10855_55_3	GCST90086476	Serum levels of protein PLXNB2	somamer.10855_55_3.glm.linear.tsv
10866_60_3	GCST90086477	Serum levels of protein PPP4R3A	somamer.10866_60_3.glm.linear.tsv
10870_32_3	GCST90086478	Serum levels of protein SPAST	somamer.10870_32_3.glm.linear.tsv
10872_103_3	GCST90086479	Serum levels of protein SCARA3	somamer.10872_103_3.glm.linear.tsv
10876_300_3	GCST90086480	Serum levels of protein BRAT1	somamer.10876_300_3.glm.linear.tsv
10878_1_3	GCST90086481	Serum levels of protein TNFRSF10B	somamer.10878_1_3.glm.linear.tsv
10880_38_3	GCST90086482	Serum levels of protein FAM163B	somamer.10880_38_3.glm.linear.tsv
10882_12_3	GCST90086483	Serum levels of protein DSC1	somamer.10882_12_3.glm.linear.tsv
10885_36_3	GCST90086484	Serum levels of protein C6orf89	somamer.10885_36_3.glm.linear.tsv
10888_4_3	GCST90086485	Serum levels of protein GALNT7	somamer.10888_4_3.glm.linear.tsv
10889_2_3	GCST90086486	Serum levels of protein MRAP2	somamer.10889_2_3.glm.linear.tsv
10890_135_3	GCST90086487	Serum levels of protein LCTL	somamer.10890_135_3.glm.linear.tsv
10892_8_3	GCST90086488	Serum levels of protein OSMR	somamer.10892_8_3.glm.linear.tsv
10894_25_3	GCST90086489	Serum levels of protein SCGN	somamer.10894_25_3.glm.linear.tsv
10895_28_3	GCST90086490	Serum levels of protein TMPRSS11B	somamer.10895_28_3.glm.linear.tsv
10900_272_3	GCST90086491	Serum levels of protein STMN2	somamer.10900_272_3.glm.linear.tsv
10901_334_3	GCST90086492	Serum levels of protein ITM2C	somamer.10901_334_3.glm.linear.tsv
10902_53_3	GCST90086493	Serum levels of protein ASPRV1	somamer.10902_53_3.glm.linear.tsv
10903_50_3	GCST90086494	Serum levels of protein STX8	somamer.10903_50_3.glm.linear.tsv
10907_116_3	GCST90086495	Serum levels of protein NTM	somamer.10907_116_3.glm.linear.tsv
10908_2_3	GCST90086496	Serum levels of protein GALNT13	somamer.10908_2_3.glm.linear.tsv
10910_6_3	GCST90086497	Serum levels of protein CEACAM4	somamer.10910_6_3.glm.linear.tsv
10914_4_3	GCST90086498	Serum levels of protein CHIC2	somamer.10914_4_3.glm.linear.tsv
10916_44_3	GCST90086499	Serum levels of protein PLA2R1	somamer.10916_44_3.glm.linear.tsv
10917_40_3	GCST90086500	Serum levels of protein GNGT2	somamer.10917_40_3.glm.linear.tsv
10924_258_3	GCST90086501	Serum levels of protein CYB5D2	somamer.10924_258_3.glm.linear.tsv
10927_65_3	GCST90086502	Serum levels of protein ST14	somamer.10927_65_3.glm.linear.tsv
10928_7_3	GCST90086503	Serum levels of protein IL36A	somamer.10928_7_3.glm.linear.tsv
10933_107_3	GCST90086504	Serum levels of protein CALN1	somamer.10933_107_3.glm.linear.tsv
10938_13_3	GCST90086505	Serum levels of protein CD58	somamer.10938_13_3.glm.linear.tsv
10939_16_3	GCST90086506	Serum levels of protein PLEKHA4	somamer.10939_16_3.glm.linear.tsv
10940_25_3	GCST90086507	Serum levels of protein SRL	somamer.10940_25_3.glm.linear.tsv
10943_36_3	GCST90086508	Serum levels of protein WBP1	somamer.10943_36_3.glm.linear.tsv
10945_11_3	GCST90086509	Serum levels of protein STX6	somamer.10945_11_3.glm.linear.tsv
10948_14_3	GCST90086510	Serum levels of protein PLD3	somamer.10948_14_3.glm.linear.tsv
10949_59_3	GCST90086511	Serum levels of protein RPLP2	somamer.10949_59_3.glm.linear.tsv
10953_14_3	GCST90086512	Serum levels of protein CLEC2A	somamer.10953_14_3.glm.linear.tsv
10955_4_3	GCST90086513	Serum levels of protein CLEC10A	somamer.10955_4_3.glm.linear.tsv
10956_82_3	GCST90086514	Serum levels of protein GCSH	somamer.10956_82_3.glm.linear.tsv
10959_125_3	GCST90086515	Serum levels of protein BET1L	somamer.10959_125_3.glm.linear.tsv
10961_15_3	GCST90086516	Serum levels of protein RARRES3	somamer.10961_15_3.glm.linear.tsv
10962_46_3	GCST90086517	Serum levels of protein DEFB105B	somamer.10962_46_3.glm.linear.tsv
10966_1_3	GCST90086518	Serum levels of protein AHSG	somamer.10966_1_3.glm.linear.tsv
10967_12_3	GCST90086519	Serum levels of protein PRL	somamer.10967_12_3.glm.linear.tsv
10970_3_3	GCST90086520	Serum levels of protein ART3	somamer.10970_3_3.glm.linear.tsv
10974_20_3	GCST90086521	Serum levels of protein SPINK7	somamer.10974_20_3.glm.linear.tsv
10975_59_3	GCST90086522	Serum levels of protein MUCL1	somamer.10975_59_3.glm.linear.tsv
10976_44_3	GCST90086523	Serum levels of protein MUC1	somamer.10976_44_3.glm.linear.tsv
10977_55_3	GCST90086524	Serum levels of protein UCMA	somamer.10977_55_3.glm.linear.tsv
10978_39_3	GCST90086525	Serum levels of protein GH2	somamer.10978_39_3.glm.linear.tsv
10980_11_3	GCST90086526	Serum levels of protein ACHE	somamer.10980_11_3.glm.linear.tsv
10981_56_3	GCST90086527	Serum levels of protein NRG3	somamer.10981_56_3.glm.linear.tsv
10990_21_3	GCST90086528	Serum levels of protein LRRK2	somamer.10990_21_3.glm.linear.tsv
11067_13_3	GCST90086529	Serum levels of protein BGLAP	somamer.11067_13_3.glm.linear.tsv
11071_1_3	GCST90086530	Serum levels of protein IL5	somamer.11071_1_3.glm.linear.tsv
11081_1_3	GCST90086531	Serum levels of protein GPD1	somamer.11081_1_3.glm.linear.tsv
11083_23_3	GCST90086532	Serum levels of protein ENO2	somamer.11083_23_3.glm.linear.tsv
11089_7_3	GCST90086533	Serum levels of protein IGHA1;IGHA2;JCHAIN;IGL;IGK;PIGR	somamer.11089_7_3.glm.linear.tsv
11094_104_3	GCST90086534	Serum levels of protein CLC	somamer.11094_104_3.glm.linear.tsv
11096_57_3	GCST90086535	Serum levels of protein N6AMT1	somamer.11096_57_3.glm.linear.tsv
11098_1_3	GCST90086536	Serum levels of protein PDXK	somamer.11098_1_3.glm.linear.tsv
11101_18_3	GCST90086537	Serum levels of protein TLR4	somamer.11101_18_3.glm.linear.tsv
11102_22_3	GCST90086538	Serum levels of protein REG4	somamer.11102_22_3.glm.linear.tsv
11103_24_3	GCST90086539	Serum levels of protein HSPB1	somamer.11103_24_3.glm.linear.tsv
11104_13_3	GCST90086540	Serum levels of protein CHI3L1	somamer.11104_13_3.glm.linear.tsv
11105_171_3	GCST90086541	Serum levels of protein ENO1	somamer.11105_171_3.glm.linear.tsv
11107_25_3	GCST90086542	Serum levels of protein TENM3	somamer.11107_25_3.glm.linear.tsv
11108_16_3	GCST90086543	Serum levels of protein FLNA	somamer.11108_16_3.glm.linear.tsv
11109_56_3	GCST90086544	Serum levels of protein SVEP1	somamer.11109_56_3.glm.linear.tsv
11110_4_3	GCST90086545	Serum levels of protein TMEM119	somamer.11110_4_3.glm.linear.tsv
11112_18_3	GCST90086546	Serum levels of protein TMEM167A	somamer.11112_18_3.glm.linear.tsv
11116_16_3	GCST90086547	Serum levels of protein C11orf87	somamer.11116_16_3.glm.linear.tsv
11117_2_3	GCST90086548	Serum levels of protein SPATA20	somamer.11117_2_3.glm.linear.tsv
11118_107_3	GCST90086549	Serum levels of protein RAB17	somamer.11118_107_3.glm.linear.tsv
11120_49_3	GCST90086550	Serum levels of protein NAT14	somamer.11120_49_3.glm.linear.tsv
11121_56_3	GCST90086551	Serum levels of protein VWC2	somamer.11121_56_3.glm.linear.tsv
11122_97_3	GCST90086552	Serum levels of protein SPG21	somamer.11122_97_3.glm.linear.tsv
11124_9_3	GCST90086553	Serum levels of protein FLNA	somamer.11124_9_3.glm.linear.tsv
11126_102_3	GCST90086554	Serum levels of protein TRIO	somamer.11126_102_3.glm.linear.tsv
11128_29_3	GCST90086555	Serum levels of protein TMEM132C	somamer.11128_29_3.glm.linear.tsv
11129_66_3	GCST90086556	Serum levels of protein BMP15	somamer.11129_66_3.glm.linear.tsv
11130_158_3	GCST90086557	Serum levels of protein CACNB4	somamer.11130_158_3.glm.linear.tsv
11134_30_3	GCST90086558	Serum levels of protein MTRF1L	somamer.11134_30_3.glm.linear.tsv
11135_5_3	GCST90086559	Serum levels of protein MRPL55	somamer.11135_5_3.glm.linear.tsv
11137_43_3	GCST90086560	Serum levels of protein CSF2RB	somamer.11137_43_3.glm.linear.tsv
11138_16_3	GCST90086561	Serum levels of protein RUNX3	somamer.11138_16_3.glm.linear.tsv
11139_4_3	GCST90086562	Serum levels of protein TREML4	somamer.11139_4_3.glm.linear.tsv
11140_56_3	GCST90086563	Serum levels of protein COL1A1	somamer.11140_56_3.glm.linear.tsv
11142_11_3	GCST90086564	Serum levels of protein ANGPTL1	somamer.11142_11_3.glm.linear.tsv
11143_32_3	GCST90086565	Serum levels of protein OLFM3	somamer.11143_32_3.glm.linear.tsv
11144_10_3	GCST90086566	Serum levels of protein DEFB116	somamer.11144_10_3.glm.linear.tsv
11145_72_3	GCST90086567	Serum levels of protein KIAA1549L	somamer.11145_72_3.glm.linear.tsv
11146_4_3	GCST90086568	Serum levels of protein TBX22	somamer.11146_4_3.glm.linear.tsv
11147_17_3	GCST90086569	Serum levels of protein TREML1	somamer.11147_17_3.glm.linear.tsv
11149_3_3	GCST90086570	Serum levels of protein TLR1	somamer.11149_3_3.glm.linear.tsv
11150_3_3	GCST90086571	Serum levels of protein COL6A1	somamer.11150_3_3.glm.linear.tsv
11152_46_3	GCST90086572	Serum levels of protein KLK13	somamer.11152_46_3.glm.linear.tsv
11154_3_3	GCST90086573	Serum levels of protein NFE2L1	somamer.11154_3_3.glm.linear.tsv
11155_16_3	GCST90086574	Serum levels of protein COL6A5	somamer.11155_16_3.glm.linear.tsv
11157_35_3	GCST90086575	Serum levels of protein MFF	somamer.11157_35_3.glm.linear.tsv
11158_40_3	GCST90086576	Serum levels of protein BICDL1	somamer.11158_40_3.glm.linear.tsv
11159_14_3	GCST90086577	Serum levels of protein MUL1	somamer.11159_14_3.glm.linear.tsv
11160_56_3	GCST90086578	Serum levels of protein RNF122	somamer.11160_56_3.glm.linear.tsv
11161_5_3	GCST90086579	Serum levels of protein SPG20	somamer.11161_5_3.glm.linear.tsv
11162_37_3	GCST90086580	Serum levels of protein EQTN	somamer.11162_37_3.glm.linear.tsv
11163_7_3	GCST90086581	Serum levels of protein FAM162B	somamer.11163_7_3.glm.linear.tsv
11164_7_3	GCST90086582	Serum levels of protein TENM2	somamer.11164_7_3.glm.linear.tsv
11167_6_3	GCST90086583	Serum levels of protein MTMR1	somamer.11167_6_3.glm.linear.tsv
11168_3_3	GCST90086584	Serum levels of protein MEGF10	somamer.11168_3_3.glm.linear.tsv
11170_9_3	GCST90086585	Serum levels of protein FLNA	somamer.11170_9_3.glm.linear.tsv
11171_25_3	GCST90086586	Serum levels of protein FLNA	somamer.11171_25_3.glm.linear.tsv
11173_29_3	GCST90086587	Serum levels of protein MILR1	somamer.11173_29_3.glm.linear.tsv
11174_8_3	GCST90086588	Serum levels of protein THSD7A	somamer.11174_8_3.glm.linear.tsv
11175_45_3	GCST90086589	Serum levels of protein LPCAT2	somamer.11175_45_3.glm.linear.tsv
11177_16_3	GCST90086590	Serum levels of protein KRT5	somamer.11177_16_3.glm.linear.tsv
11178_21_3	GCST90086591	Serum levels of protein SVEP1	somamer.11178_21_3.glm.linear.tsv
11179_7_3	GCST90086592	Serum levels of protein TSSK1B	somamer.11179_7_3.glm.linear.tsv
11180_17_3	GCST90086593	Serum levels of protein SMARCC1	somamer.11180_17_3.glm.linear.tsv
11184_51_3	GCST90086594	Serum levels of protein CHGA	somamer.11184_51_3.glm.linear.tsv
11185_145_3	GCST90086595	Serum levels of protein GCH1	somamer.11185_145_3.glm.linear.tsv
11186_12_3	GCST90086596	Serum levels of protein TMEM52	somamer.11186_12_3.glm.linear.tsv
11187_11_3	GCST90086597	Serum levels of protein CLEC12A	somamer.11187_11_3.glm.linear.tsv
11190_129_3	GCST90086598	Serum levels of protein YME1L1	somamer.11190_129_3.glm.linear.tsv
11192_168_3	GCST90086599	Serum levels of protein TINAGL1	somamer.11192_168_3.glm.linear.tsv
11193_27_3	GCST90086600	Serum levels of protein HNF1A	somamer.11193_27_3.glm.linear.tsv
11194_6_3	GCST90086601	Serum levels of protein SIT1	somamer.11194_6_3.glm.linear.tsv
11196_31_3	GCST90086602	Serum levels of protein COL6A3	somamer.11196_31_3.glm.linear.tsv
11198_37_3	GCST90086603	Serum levels of protein CREB3L1	somamer.11198_37_3.glm.linear.tsv
11200_52_3	GCST90086604	Serum levels of protein CD93	somamer.11200_52_3.glm.linear.tsv
11201_19_3	GCST90086605	Serum levels of protein PUS1	somamer.11201_19_3.glm.linear.tsv
11202_70_3	GCST90086606	Serum levels of protein TBX5	somamer.11202_70_3.glm.linear.tsv
11203_97_3	GCST90086607	Serum levels of protein PKLR	somamer.11203_97_3.glm.linear.tsv
11204_80_3	GCST90086608	Serum levels of protein CXADR	somamer.11204_80_3.glm.linear.tsv
11205_10_3	GCST90086609	Serum levels of protein ITGB7	somamer.11205_10_3.glm.linear.tsv
11207_3_3	GCST90086610	Serum levels of protein MSR1	somamer.11207_3_3.glm.linear.tsv
11208_15_3	GCST90086611	Serum levels of protein NAGPA	somamer.11208_15_3.glm.linear.tsv
11211_7_3	GCST90086612	Serum levels of protein TBCE	somamer.11211_7_3.glm.linear.tsv
11212_7_3	GCST90086613	Serum levels of protein TXNDC5	somamer.11212_7_3.glm.linear.tsv
11214_40_3	GCST90086614	Serum levels of protein DNAJB9	somamer.11214_40_3.glm.linear.tsv
11215_6_3	GCST90086615	Serum levels of protein CDH15	somamer.11215_6_3.glm.linear.tsv
11217_16_3	GCST90086616	Serum levels of protein CTBP1	somamer.11217_16_3.glm.linear.tsv
11218_84_3	GCST90086617	Serum levels of protein TPMT	somamer.11218_84_3.glm.linear.tsv
11219_95_3	GCST90086618	Serum levels of protein FGFBP3	somamer.11219_95_3.glm.linear.tsv
11220_53_3	GCST90086619	Serum levels of protein C10orf105	somamer.11220_53_3.glm.linear.tsv
11222_62_3	GCST90086620	Serum levels of protein PTPRH	somamer.11222_62_3.glm.linear.tsv
11223_1_3	GCST90086621	Serum levels of protein TMEM154	somamer.11223_1_3.glm.linear.tsv
11226_16_3	GCST90086622	Serum levels of protein UBE3A	somamer.11226_16_3.glm.linear.tsv
11227_31_3	GCST90086623	Serum levels of protein TBL2	somamer.11227_31_3.glm.linear.tsv
11228_37_3	GCST90086624	Serum levels of protein RIC3	somamer.11228_37_3.glm.linear.tsv
11229_16_3	GCST90086625	Serum levels of protein ERN1	somamer.11229_16_3.glm.linear.tsv
11230_12_3	GCST90086626	Serum levels of protein CCBE1	somamer.11230_12_3.glm.linear.tsv
11231_12_3	GCST90086627	Serum levels of protein FDX1L	somamer.11231_12_3.glm.linear.tsv
11232_46_3	GCST90086628	Serum levels of protein TCN1	somamer.11232_46_3.glm.linear.tsv
11237_49_3	GCST90086629	Serum levels of protein PCOLCE	somamer.11237_49_3.glm.linear.tsv
11239_49_3	GCST90086630	Serum levels of protein TMPRSS6	somamer.11239_49_3.glm.linear.tsv
11241_8_3	GCST90086631	Serum levels of protein ASL	somamer.11241_8_3.glm.linear.tsv
11242_33_3	GCST90086632	Serum levels of protein TGM1	somamer.11242_33_3.glm.linear.tsv
11243_90_3	GCST90086633	Serum levels of protein ADGRF1	somamer.11243_90_3.glm.linear.tsv
11244_63_3	GCST90086634	Serum levels of protein LTBP4	somamer.11244_63_3.glm.linear.tsv
11245_43_3	GCST90086635	Serum levels of protein FLNA	somamer.11245_43_3.glm.linear.tsv
11246_3_3	GCST90086636	Serum levels of protein BPIFB1	somamer.11246_3_3.glm.linear.tsv
11247_20_3	GCST90086637	Serum levels of protein NAGS	somamer.11247_20_3.glm.linear.tsv
11248_43_3	GCST90086638	Serum levels of protein UROS	somamer.11248_43_3.glm.linear.tsv
11252_30_3	GCST90086639	Serum levels of protein LRCH4	somamer.11252_30_3.glm.linear.tsv
11254_13_3	GCST90086640	Serum levels of protein PAPLN	somamer.11254_13_3.glm.linear.tsv
11257_1_3	GCST90086641	Serum levels of protein QDPR	somamer.11257_1_3.glm.linear.tsv
11258_41_3	GCST90086642	Serum levels of protein MADCAM1	somamer.11258_41_3.glm.linear.tsv
11259_71_3	GCST90086643	Serum levels of protein PCDHGA8	somamer.11259_71_3.glm.linear.tsv
11260_47_3	GCST90086644	Serum levels of protein SUN5	somamer.11260_47_3.glm.linear.tsv
11262_39_3	GCST90086645	Serum levels of protein TRABD	somamer.11262_39_3.glm.linear.tsv
11263_57_3	GCST90086646	Serum levels of protein CASQ1	somamer.11263_57_3.glm.linear.tsv
11264_33_3	GCST90086647	Serum levels of protein XDH	somamer.11264_33_3.glm.linear.tsv
11265_8_3	GCST90086648	Serum levels of protein ALDH1A1	somamer.11265_8_3.glm.linear.tsv
11266_8_3	GCST90086649	Serum levels of protein SELPLG	somamer.11266_8_3.glm.linear.tsv
11267_11_3	GCST90086650	Serum levels of protein MUC1	somamer.11267_11_3.glm.linear.tsv
11270_17_3	GCST90086651	Serum levels of protein CHCHD10	somamer.11270_17_3.glm.linear.tsv
11273_176_3	GCST90086652	Serum levels of protein GSTT2	somamer.11273_176_3.glm.linear.tsv
11275_94_3	GCST90086653	Serum levels of protein LRP1B	somamer.11275_94_3.glm.linear.tsv
11276_1_3	GCST90086654	Serum levels of protein CEP57	somamer.11276_1_3.glm.linear.tsv
11277_23_3	GCST90086655	Serum levels of protein ATF6	somamer.11277_23_3.glm.linear.tsv
11278_4_3	GCST90086656	Serum levels of protein COL11A2	somamer.11278_4_3.glm.linear.tsv
11279_42_3	GCST90086657	Serum levels of protein GABBR1	somamer.11279_42_3.glm.linear.tsv
11280_6_3	GCST90086658	Serum levels of protein GAD1	somamer.11280_6_3.glm.linear.tsv
11281_6_3	GCST90086659	Serum levels of protein GRB7	somamer.11281_6_3.glm.linear.tsv
11282_16_3	GCST90086660	Serum levels of protein MSR1	somamer.11282_16_3.glm.linear.tsv
11283_13_3	GCST90086661	Serum levels of protein DCAF5	somamer.11283_13_3.glm.linear.tsv
11284_24_3	GCST90086662	Serum levels of protein LAIR1	somamer.11284_24_3.glm.linear.tsv
11285_8_3	GCST90086663	Serum levels of protein CD34	somamer.11285_8_3.glm.linear.tsv
11286_78_3	GCST90086664	Serum levels of protein VIMP	somamer.11286_78_3.glm.linear.tsv
11287_14_3	GCST90086665	Serum levels of protein CYB5A	somamer.11287_14_3.glm.linear.tsv
11288_26_3	GCST90086666	Serum levels of protein NT5C2	somamer.11288_26_3.glm.linear.tsv
11289_31_3	GCST90086667	Serum levels of protein CSNK1D	somamer.11289_31_3.glm.linear.tsv
11291_73_3	GCST90086668	Serum levels of protein MAN1A1	somamer.11291_73_3.glm.linear.tsv
11293_14_3	GCST90086669	Serum levels of protein LRRN1	somamer.11293_14_3.glm.linear.tsv
11294_7_3	GCST90086670	Serum levels of protein TMCC3	somamer.11294_7_3.glm.linear.tsv
11297_54_3	GCST90086671	Serum levels of protein NOTCH2	somamer.11297_54_3.glm.linear.tsv
11300_32_3	GCST90086672	Serum levels of protein SORT1	somamer.11300_32_3.glm.linear.tsv
11302_237_3	GCST90086673	Serum levels of protein TNR	somamer.11302_237_3.glm.linear.tsv
11303_7_3	GCST90086674	Serum levels of protein SAMHD1	somamer.11303_7_3.glm.linear.tsv
11307_33_3	GCST90086675	Serum levels of protein WWP1	somamer.11307_33_3.glm.linear.tsv
11308_8_3	GCST90086676	Serum levels of protein CREB3L4	somamer.11308_8_3.glm.linear.tsv
11310_8_3	GCST90086677	Serum levels of protein DSG3	somamer.11310_8_3.glm.linear.tsv
11311_79_3	GCST90086678	Serum levels of protein RAG1	somamer.11311_79_3.glm.linear.tsv
11312_40_3	GCST90086679	Serum levels of protein PMS2	somamer.11312_40_3.glm.linear.tsv
11313_100_3	GCST90086680	Serum levels of protein PCBD1	somamer.11313_100_3.glm.linear.tsv
11315_148_3	GCST90086681	Serum levels of protein PPM1D	somamer.11315_148_3.glm.linear.tsv
11318_20_3	GCST90086682	Serum levels of protein APOA5	somamer.11318_20_3.glm.linear.tsv
11319_106_3	GCST90086683	Serum levels of protein MRE11A	somamer.11319_106_3.glm.linear.tsv
11320_29_3	GCST90086684	Serum levels of protein CHFR	somamer.11320_29_3.glm.linear.tsv
11324_3_3	GCST90086685	Serum levels of protein PXDNL	somamer.11324_3_3.glm.linear.tsv
11325_8_3	GCST90086686	Serum levels of protein BTG2	somamer.11325_8_3.glm.linear.tsv
11327_56_3	GCST90086687	Serum levels of protein CLK2	somamer.11327_56_3.glm.linear.tsv
11328_9_3	GCST90086688	Serum levels of protein USB1	somamer.11328_9_3.glm.linear.tsv
11330_15_3	GCST90086689	Serum levels of protein CSNK2B	somamer.11330_15_3.glm.linear.tsv
11333_82_3	GCST90086690	Serum levels of protein ARHGAP25	somamer.11333_82_3.glm.linear.tsv
11334_7_3	GCST90086691	Serum levels of protein LILRB3	somamer.11334_7_3.glm.linear.tsv
11336_9_3	GCST90086692	Serum levels of protein FANCF	somamer.11336_9_3.glm.linear.tsv
11338_49_3	GCST90086693	Serum levels of protein BLK	somamer.11338_49_3.glm.linear.tsv
11342_59_3	GCST90086694	Serum levels of protein PLXDC2	somamer.11342_59_3.glm.linear.tsv
11347_9_3	GCST90086695	Serum levels of protein TALDO1	somamer.11347_9_3.glm.linear.tsv
11348_132_3	GCST90086696	Serum levels of protein P4HA2	somamer.11348_132_3.glm.linear.tsv
11350_30_3	GCST90086697	Serum levels of protein STUB1	somamer.11350_30_3.glm.linear.tsv
11351_233_3	GCST90086698	Serum levels of protein NHEJ1	somamer.11351_233_3.glm.linear.tsv
11352_42_3	GCST90086699	Serum levels of protein TTN	somamer.11352_42_3.glm.linear.tsv
11353_143_3	GCST90086700	Serum levels of protein SMAD2	somamer.11353_143_3.glm.linear.tsv
11354_21_3	GCST90086701	Serum levels of protein PLCB1	somamer.11354_21_3.glm.linear.tsv
11355_10_3	GCST90086702	Serum levels of protein EIF5A2	somamer.11355_10_3.glm.linear.tsv
11356_19_3	GCST90086703	Serum levels of protein DGCR14	somamer.11356_19_3.glm.linear.tsv
11358_15_3	GCST90086704	Serum levels of protein GRB10	somamer.11358_15_3.glm.linear.tsv
11360_39_3	GCST90086705	Serum levels of protein RRM1	somamer.11360_39_3.glm.linear.tsv
11361_73_3	GCST90086706	Serum levels of protein TYMP	somamer.11361_73_3.glm.linear.tsv
11363_58_3	GCST90086707	Serum levels of protein AQP4	somamer.11363_58_3.glm.linear.tsv
11364_18_3	GCST90086708	Serum levels of protein MFN1	somamer.11364_18_3.glm.linear.tsv
11365_17_3	GCST90086709	Serum levels of protein TENM4	somamer.11365_17_3.glm.linear.tsv
11368_32_3	GCST90086710	Serum levels of protein AK2	somamer.11368_32_3.glm.linear.tsv
11369_23_3	GCST90086711	Serum levels of protein ADH5	somamer.11369_23_3.glm.linear.tsv
11370_20_3	GCST90086712	Serum levels of protein INPP5E	somamer.11370_20_3.glm.linear.tsv
11371_1_3	GCST90086713	Serum levels of protein GPR101	somamer.11371_1_3.glm.linear.tsv
11372_2_3	GCST90086714	Serum levels of protein ZNF18	somamer.11372_2_3.glm.linear.tsv
11375_49_3	GCST90086715	Serum levels of protein FOXL2	somamer.11375_49_3.glm.linear.tsv
11377_19_3	GCST90086716	Serum levels of protein ADH7	somamer.11377_19_3.glm.linear.tsv
11378_37_3	GCST90086717	Serum levels of protein SYK	somamer.11378_37_3.glm.linear.tsv
11380_84_3	GCST90086718	Serum levels of protein RBM24	somamer.11380_84_3.glm.linear.tsv
11381_56_3	GCST90086719	Serum levels of protein PRPS1	somamer.11381_56_3.glm.linear.tsv
11382_5_3	GCST90086720	Serum levels of protein BLVRA	somamer.11382_5_3.glm.linear.tsv
11383_41_3	GCST90086721	Serum levels of protein KRT7	somamer.11383_41_3.glm.linear.tsv
11387_3_3	GCST90086722	Serum levels of protein ATF6B	somamer.11387_3_3.glm.linear.tsv
11388_75_3	GCST90086723	Serum levels of protein WFDC2	somamer.11388_75_3.glm.linear.tsv
11390_24_3	GCST90086724	Serum levels of protein CA8	somamer.11390_24_3.glm.linear.tsv
11391_69_3	GCST90086725	Serum levels of protein MVK	somamer.11391_69_3.glm.linear.tsv
11395_5_3	GCST90086726	Serum levels of protein PTK2B	somamer.11395_5_3.glm.linear.tsv
11396_39_3	GCST90086727	Serum levels of protein DNAI1	somamer.11396_39_3.glm.linear.tsv
11401_181_3	GCST90086728	Serum levels of protein RNF146	somamer.11401_181_3.glm.linear.tsv
11402_17_3	GCST90086729	Serum levels of protein KMT2C	somamer.11402_17_3.glm.linear.tsv
11405_150_3	GCST90086730	Serum levels of protein CARD9	somamer.11405_150_3.glm.linear.tsv
11406_82_3	GCST90086731	Serum levels of protein ACAD8	somamer.11406_82_3.glm.linear.tsv
11407_57_3	GCST90086732	Serum levels of protein PLSCR3	somamer.11407_57_3.glm.linear.tsv
11416_23_3	GCST90086733	Serum levels of protein FBXL4	somamer.11416_23_3.glm.linear.tsv
11421_10_3	GCST90086734	Serum levels of protein EHD4	somamer.11421_10_3.glm.linear.tsv
11422_2_3	GCST90086735	Serum levels of protein DLX3	somamer.11422_2_3.glm.linear.tsv
11424_4_3	GCST90086736	Serum levels of protein FAH	somamer.11424_4_3.glm.linear.tsv
11425_31_3	GCST90086737	Serum levels of protein RUFY1	somamer.11425_31_3.glm.linear.tsv
11428_31_3	GCST90086738	Serum levels of protein PDLIM1	somamer.11428_31_3.glm.linear.tsv
11429_80_3	GCST90086739	Serum levels of protein HNRNPC	somamer.11429_80_3.glm.linear.tsv
11430_49_3	GCST90086740	Serum levels of protein DTX1	somamer.11430_49_3.glm.linear.tsv
11431_235_3	GCST90086741	Serum levels of protein RECQL	somamer.11431_235_3.glm.linear.tsv
11432_11_3	GCST90086742	Serum levels of protein PQBP1	somamer.11432_11_3.glm.linear.tsv
11433_11_3	GCST90086743	Serum levels of protein TCTN2	somamer.11433_11_3.glm.linear.tsv
11436_6_3	GCST90086744	Serum levels of protein INA	somamer.11436_6_3.glm.linear.tsv
11438_6_3	GCST90086745	Serum levels of protein DNAJB2	somamer.11438_6_3.glm.linear.tsv
11439_88_3	GCST90086746	Serum levels of protein RHPN2	somamer.11439_88_3.glm.linear.tsv
11440_58_3	GCST90086747	Serum levels of protein SOCS3	somamer.11440_58_3.glm.linear.tsv
11441_11_3	GCST90086748	Serum levels of protein PYGL	somamer.11441_11_3.glm.linear.tsv
11442_1_3	GCST90086749	Serum levels of protein DNER	somamer.11442_1_3.glm.linear.tsv
11444_49_3	GCST90086750	Serum levels of protein POLR3F	somamer.11444_49_3.glm.linear.tsv
11448_34_3	GCST90086751	Serum levels of protein GALK1	somamer.11448_34_3.glm.linear.tsv
11449_22_3	GCST90086752	Serum levels of protein CAPZA1	somamer.11449_22_3.glm.linear.tsv
11450_110_3	GCST90086753	Serum levels of protein P4HB	somamer.11450_110_3.glm.linear.tsv
11454_87_3	GCST90086754	Serum levels of protein EIF3G	somamer.11454_87_3.glm.linear.tsv
11456_2_3	GCST90086755	Serum levels of protein MAGEB10	somamer.11456_2_3.glm.linear.tsv
11457_53_3	GCST90086756	Serum levels of protein GALE	somamer.11457_53_3.glm.linear.tsv
11458_30_3	GCST90086757	Serum levels of protein PCBP1	somamer.11458_30_3.glm.linear.tsv
11459_81_3	GCST90086758	Serum levels of protein ELL	somamer.11459_81_3.glm.linear.tsv
11462_8_3	GCST90086759	Serum levels of protein RBFOX2	somamer.11462_8_3.glm.linear.tsv
11464_9_3	GCST90086760	Serum levels of protein RELB	somamer.11464_9_3.glm.linear.tsv
11465_4_3	GCST90086761	Serum levels of protein GPR135	somamer.11465_4_3.glm.linear.tsv
11468_15_3	GCST90086762	Serum levels of protein RBM19	somamer.11468_15_3.glm.linear.tsv
11476_43_3	GCST90086763	Serum levels of protein VPS4A	somamer.11476_43_3.glm.linear.tsv
11480_1_3	GCST90086764	Serum levels of protein ALDH3A1	somamer.11480_1_3.glm.linear.tsv
11481_25_3	GCST90086765	Serum levels of protein HAVCR2	somamer.11481_25_3.glm.linear.tsv
11486_26_3	GCST90086766	Serum levels of protein ZNF174	somamer.11486_26_3.glm.linear.tsv
11487_4_3	GCST90086767	Serum levels of protein SPOCK1	somamer.11487_4_3.glm.linear.tsv
11490_42_3	GCST90086768	Serum levels of protein UBL4A	somamer.11490_42_3.glm.linear.tsv
11493_169_3	GCST90086769	Serum levels of protein DYNLL2	somamer.11493_169_3.glm.linear.tsv
11494_4_3	GCST90086770	Serum levels of protein ELL2	somamer.11494_4_3.glm.linear.tsv
11505_1_3	GCST90086771	Serum levels of protein CD38	somamer.11505_1_3.glm.linear.tsv
11510_31_3	GCST90086772	Serum levels of protein APOL1	somamer.11510_31_3.glm.linear.tsv
11510_51_3	GCST90086773	Serum levels of protein APOL1	somamer.11510_51_3.glm.linear.tsv
11513_92_3	GCST90086774	Serum levels of protein CD38	somamer.11513_92_3.glm.linear.tsv
11514_196_3	GCST90086775	Serum levels of protein CD59	somamer.11514_196_3.glm.linear.tsv
11516_7_3	GCST90086776	Serum levels of protein FABP1	somamer.11516_7_3.glm.linear.tsv
11530_37_3	GCST90086777	Serum levels of protein HMBS	somamer.11530_37_3.glm.linear.tsv
11531_24_3	GCST90086778	Serum levels of protein C10orf54	somamer.11531_24_3.glm.linear.tsv
11534_6_3	GCST90086779	Serum levels of protein LRIT3	somamer.11534_6_3.glm.linear.tsv
11536_9_3	GCST90086780	Serum levels of protein MYSM1	somamer.11536_9_3.glm.linear.tsv
11537_12_3	GCST90086781	Serum levels of protein TFR2	somamer.11537_12_3.glm.linear.tsv
11538_216_3	GCST90086782	Serum levels of protein MLYCD	somamer.11538_216_3.glm.linear.tsv
11539_4_3	GCST90086783	Serum levels of protein ATP5J2	somamer.11539_4_3.glm.linear.tsv
11540_37_3	GCST90086784	Serum levels of protein FOXO3	somamer.11540_37_3.glm.linear.tsv
11542_11_3	GCST90086785	Serum levels of protein TMEM230	somamer.11542_11_3.glm.linear.tsv
11543_84_3	GCST90086786	Serum levels of protein LIMA1	somamer.11543_84_3.glm.linear.tsv
11544_39_3	GCST90086787	Serum levels of protein PHF3	somamer.11544_39_3.glm.linear.tsv
11545_9_3	GCST90086788	Serum levels of protein TNFRSF14	somamer.11545_9_3.glm.linear.tsv
11546_7_3	GCST90086789	Serum levels of protein CYGB	somamer.11546_7_3.glm.linear.tsv
11547_84_3	GCST90086790	Serum levels of protein MUSK	somamer.11547_84_3.glm.linear.tsv
11548_84_3	GCST90086791	Serum levels of protein CDC25A	somamer.11548_84_3.glm.linear.tsv
11549_6_3	GCST90086792	Serum levels of protein ISL1	somamer.11549_6_3.glm.linear.tsv
11551_16_3	GCST90086793	Serum levels of protein HMG20B	somamer.11551_16_3.glm.linear.tsv
11556_19_3	GCST90086794	Serum levels of protein ARFGAP1	somamer.11556_19_3.glm.linear.tsv
11557_3_3	GCST90086795	Serum levels of protein SMURF1	somamer.11557_3_3.glm.linear.tsv
11560_76_3	GCST90086796	Serum levels of protein NFATC4	somamer.11560_76_3.glm.linear.tsv
11561_32_3	GCST90086797	Serum levels of protein RNF165	somamer.11561_32_3.glm.linear.tsv
11562_9_3	GCST90086798	Serum levels of protein POLE2	somamer.11562_9_3.glm.linear.tsv
11563_51_3	GCST90086799	Serum levels of protein SYTL4	somamer.11563_51_3.glm.linear.tsv
11565_58_3	GCST90086800	Serum levels of protein ZNF23	somamer.11565_58_3.glm.linear.tsv
11566_48_3	GCST90086801	Serum levels of protein KRT72	somamer.11566_48_3.glm.linear.tsv
11567_23_3	GCST90086802	Serum levels of protein ZNF10	somamer.11567_23_3.glm.linear.tsv
11568_2_3	GCST90086803	Serum levels of protein FKBP1B	somamer.11568_2_3.glm.linear.tsv
11570_94_3	GCST90086804	Serum levels of protein BCAP29	somamer.11570_94_3.glm.linear.tsv
11571_75_3	GCST90086805	Serum levels of protein KLRC3	somamer.11571_75_3.glm.linear.tsv
11572_4_3	GCST90086806	Serum levels of protein DNM2	somamer.11572_4_3.glm.linear.tsv
11573_3_3	GCST90086807	Serum levels of protein SRSF6	somamer.11573_3_3.glm.linear.tsv
11582_63_3	GCST90086808	Serum levels of protein DNAJA2	somamer.11582_63_3.glm.linear.tsv
11586_2_3	GCST90086809	Serum levels of protein LRRN1	somamer.11586_2_3.glm.linear.tsv
11587_5_3	GCST90086810	Serum levels of protein MGA	somamer.11587_5_3.glm.linear.tsv
11590_5_3	GCST90086811	Serum levels of protein RBM23	somamer.11590_5_3.glm.linear.tsv
11591_43_3	GCST90086812	Serum levels of protein PRC1	somamer.11591_43_3.glm.linear.tsv
11592_1_3	GCST90086813	Serum levels of protein ELAVL1	somamer.11592_1_3.glm.linear.tsv
11593_21_3	GCST90086814	Serum levels of protein CXCL9	somamer.11593_21_3.glm.linear.tsv
11596_47_3	GCST90086815	Serum levels of protein ZNF75D	somamer.11596_47_3.glm.linear.tsv
11601_26_3	GCST90086816	Serum levels of protein DHX8	somamer.11601_26_3.glm.linear.tsv
11602_12_3	GCST90086817	Serum levels of protein CPNE1	somamer.11602_12_3.glm.linear.tsv
11606_22_3	GCST90086818	Serum levels of protein DNAJB6	somamer.11606_22_3.glm.linear.tsv
11607_15_3	GCST90086819	Serum levels of protein BRD1	somamer.11607_15_3.glm.linear.tsv
11608_5_3	GCST90086820	Serum levels of protein MAP1LC3B	somamer.11608_5_3.glm.linear.tsv
11614_29_3	GCST90086821	Serum levels of protein ERH	somamer.11614_29_3.glm.linear.tsv
11615_16_3	GCST90086822	Serum levels of protein DAPP1	somamer.11615_16_3.glm.linear.tsv
11616_9_3	GCST90086823	Serum levels of protein HSF1	somamer.11616_9_3.glm.linear.tsv
11617_1_3	GCST90086824	Serum levels of protein ITGAL	somamer.11617_1_3.glm.linear.tsv
11618_83_3	GCST90086825	Serum levels of protein MYB	somamer.11618_83_3.glm.linear.tsv
11626_7_3	GCST90086826	Serum levels of protein UBE2V1	somamer.11626_7_3.glm.linear.tsv
11629_36_3	GCST90086827	Serum levels of protein TRAF4	somamer.11629_36_3.glm.linear.tsv
11633_89_3	GCST90086828	Serum levels of protein AHSA1	somamer.11633_89_3.glm.linear.tsv
11634_32_3	GCST90086829	Serum levels of protein RGS10	somamer.11634_32_3.glm.linear.tsv
11636_33_3	GCST90086830	Serum levels of protein TAGLN2	somamer.11636_33_3.glm.linear.tsv
11638_42_3	GCST90086831	Serum levels of protein B3GALT2	somamer.11638_42_3.glm.linear.tsv
11643_73_3	GCST90086832	Serum levels of protein DTX3L	somamer.11643_73_3.glm.linear.tsv
11645_9_3	GCST90086833	Serum levels of protein P4HA1	somamer.11645_9_3.glm.linear.tsv
11646_4_3	GCST90086834	Serum levels of protein CHST9	somamer.11646_4_3.glm.linear.tsv
11647_6_3	GCST90086835	Serum levels of protein FZD10	somamer.11647_6_3.glm.linear.tsv
11649_3_3	GCST90086836	Serum levels of protein SMAP1	somamer.11649_3_3.glm.linear.tsv
11651_24_3	GCST90086837	Serum levels of protein AGO1	somamer.11651_24_3.glm.linear.tsv
11653_69_3	GCST90086838	Serum levels of protein SLC6A9	somamer.11653_69_3.glm.linear.tsv
11654_77_3	GCST90086839	Serum levels of protein NRSN1	somamer.11654_77_3.glm.linear.tsv
11656_110_3	GCST90086840	Serum levels of protein EVL	somamer.11656_110_3.glm.linear.tsv
11657_86_3	GCST90086841	Serum levels of protein SOCS7	somamer.11657_86_3.glm.linear.tsv
11659_31_3	GCST90086842	Serum levels of protein CLINT1	somamer.11659_31_3.glm.linear.tsv
11661_11_3	GCST90086843	Serum levels of protein NLRP1	somamer.11661_11_3.glm.linear.tsv
11664_32_3	GCST90086844	Serum levels of protein ARFGAP2	somamer.11664_32_3.glm.linear.tsv
11666_72_3	GCST90086845	Serum levels of protein RGS8	somamer.11666_72_3.glm.linear.tsv
11667_29_3	GCST90086846	Serum levels of protein TNS2	somamer.11667_29_3.glm.linear.tsv
11669_39_3	GCST90086847	Serum levels of protein SLCO5A1	somamer.11669_39_3.glm.linear.tsv
11670_18_3	GCST90086848	Serum levels of protein GPR101	somamer.11670_18_3.glm.linear.tsv
11671_19_3	GCST90086849	Serum levels of protein BRPF1	somamer.11671_19_3.glm.linear.tsv
11672_17_3	GCST90086850	Serum levels of protein KIF16B	somamer.11672_17_3.glm.linear.tsv
11677_17_3	GCST90086851	Serum levels of protein ZDHHC14	somamer.11677_17_3.glm.linear.tsv
11678_105_3	GCST90086852	Serum levels of protein GJD2	somamer.11678_105_3.glm.linear.tsv
11681_8_3	GCST90086853	Serum levels of protein AGFG1	somamer.11681_8_3.glm.linear.tsv
11682_7_3	GCST90086854	Serum levels of protein TXNIP	somamer.11682_7_3.glm.linear.tsv
11683_19_3	GCST90086855	Serum levels of protein GGA3	somamer.11683_19_3.glm.linear.tsv
11690_47_3	GCST90086856	Serum levels of protein ANAPC7	somamer.11690_47_3.glm.linear.tsv
11692_21_3	GCST90086857	Serum levels of protein SHC4	somamer.11692_21_3.glm.linear.tsv
11696_7_3	GCST90086858	Serum levels of protein CRABP2	somamer.11696_7_3.glm.linear.tsv
11699_16_3	GCST90086859	Serum levels of protein PTP4A2	somamer.11699_16_3.glm.linear.tsv
11708_2_3	GCST90086860	Serum levels of protein LCN1	somamer.11708_2_3.glm.linear.tsv
11709_29_3	GCST90086861	Serum levels of protein CPT1B	somamer.11709_29_3.glm.linear.tsv
11712_207_3	GCST90086862	Serum levels of protein UNC45A	somamer.11712_207_3.glm.linear.tsv
11715_1_3	GCST90086863	Serum levels of protein POU2F1	somamer.11715_1_3.glm.linear.tsv
11716_28_3	GCST90086864	Serum levels of protein LRIT2	somamer.11716_28_3.glm.linear.tsv
11814_29_3	GCST90086865	Serum levels of protein MET	somamer.11814_29_3.glm.linear.tsv
11816_84_3	GCST90086866	Serum levels of protein JAK2	somamer.11816_84_3.glm.linear.tsv
11817_1_3	GCST90086867	Serum levels of protein RPS6KB1	somamer.11817_1_3.glm.linear.tsv
11825_27_3	GCST90086868	Serum levels of protein PPARGC1A	somamer.11825_27_3.glm.linear.tsv
11827_7_3	GCST90086869	Serum levels of protein RORC	somamer.11827_7_3.glm.linear.tsv
11830_48_3	GCST90086870	Serum levels of protein PTPN11	somamer.11830_48_3.glm.linear.tsv
11833_83_3	GCST90086871	Serum levels of protein FXN	somamer.11833_83_3.glm.linear.tsv
11835_8_3	GCST90086872	Serum levels of protein TREM2	somamer.11835_8_3.glm.linear.tsv
11836_144_3	GCST90086873	Serum levels of protein DDR1	somamer.11836_144_3.glm.linear.tsv
11837_7_3	GCST90086874	Serum levels of protein TNFRSF18	somamer.11837_7_3.glm.linear.tsv
11838_130_3	GCST90086875	Serum levels of protein PIEZO1	somamer.11838_130_3.glm.linear.tsv
11851_21_3	GCST90086876	Serum levels of protein TREM2	somamer.11851_21_3.glm.linear.tsv
11860_3_3	GCST90086877	Serum levels of protein CLPB	somamer.11860_3_3.glm.linear.tsv
11872_9_3	GCST90086878	Serum levels of protein PCDHGB1	somamer.11872_9_3.glm.linear.tsv
11890_2_3	GCST90086879	Serum levels of protein VSIG1	somamer.11890_2_3.glm.linear.tsv
11895_21_3	GCST90086880	Serum levels of protein MMRN2	somamer.11895_21_3.glm.linear.tsv
11910_27_3	GCST90086881	Serum levels of protein DLX4	somamer.11910_27_3.glm.linear.tsv
11911_13_3	GCST90086882	Serum levels of protein LRRC4B	somamer.11911_13_3.glm.linear.tsv
11912_45_3	GCST90086883	Serum levels of protein C11orf87	somamer.11912_45_3.glm.linear.tsv
11917_8_3	GCST90086884	Serum levels of protein KRBA2	somamer.11917_8_3.glm.linear.tsv
11918_54_3	GCST90086885	Serum levels of protein STOX1	somamer.11918_54_3.glm.linear.tsv
11919_84_3	GCST90086886	Serum levels of protein LRIT3	somamer.11919_84_3.glm.linear.tsv
11926_23_3	GCST90086887	Serum levels of protein AAGAB	somamer.11926_23_3.glm.linear.tsv
11927_3_3	GCST90086888	Serum levels of protein RBM28	somamer.11927_3_3.glm.linear.tsv
11934_9_3	GCST90086889	Serum levels of protein INTS3	somamer.11934_9_3.glm.linear.tsv
11939_11_3	GCST90086890	Serum levels of protein GPLD1	somamer.11939_11_3.glm.linear.tsv
11949_25_3	GCST90086891	Serum levels of protein EGF	somamer.11949_25_3.glm.linear.tsv
11952_1_3	GCST90086892	Serum levels of protein IGDCC3	somamer.11952_1_3.glm.linear.tsv
11955_1_3	GCST90086893	Serum levels of protein ARHGAP1	somamer.11955_1_3.glm.linear.tsv
11967_23_3	GCST90086894	Serum levels of protein CRABP1	somamer.11967_23_3.glm.linear.tsv
11969_5_3	GCST90086895	Serum levels of protein S100A2	somamer.11969_5_3.glm.linear.tsv
11986_30_3	GCST90086896	Serum levels of protein PSMD1	somamer.11986_30_3.glm.linear.tsv
11988_24_3	GCST90086897	Serum levels of protein PTPRH	somamer.11988_24_3.glm.linear.tsv
11989_35_3	GCST90086898	Serum levels of protein EMC1	somamer.11989_35_3.glm.linear.tsv
11993_227_3	GCST90086899	Serum levels of protein ATP1A1	somamer.11993_227_3.glm.linear.tsv
12001_7_3	GCST90086900	Serum levels of protein TJP1	somamer.12001_7_3.glm.linear.tsv
12008_3_3	GCST90086901	Serum levels of protein CD7	somamer.12008_3_3.glm.linear.tsv
12012_33_3	GCST90086902	Serum levels of protein CRB1	somamer.12012_33_3.glm.linear.tsv
12014_19_3	GCST90086903	Serum levels of protein PTS	somamer.12014_19_3.glm.linear.tsv
12016_60_3	GCST90086904	Serum levels of protein CBL	somamer.12016_60_3.glm.linear.tsv
12018_84_3	GCST90086905	Serum levels of protein TPK1	somamer.12018_84_3.glm.linear.tsv
12020_39_3	GCST90086906	Serum levels of protein BPGM	somamer.12020_39_3.glm.linear.tsv
12022_12_3	GCST90086907	Serum levels of protein SMAD4	somamer.12022_12_3.glm.linear.tsv
12030_82_3	GCST90086908	Serum levels of protein DES	somamer.12030_82_3.glm.linear.tsv
12033_3_3	GCST90086909	Serum levels of protein BUB1	somamer.12033_3_3.glm.linear.tsv
12034_28_3	GCST90086910	Serum levels of protein CAP1	somamer.12034_28_3.glm.linear.tsv
12041_33_3	GCST90086911	Serum levels of protein HSPA1L	somamer.12041_33_3.glm.linear.tsv
12046_51_3	GCST90086912	Serum levels of protein TARDBP	somamer.12046_51_3.glm.linear.tsv
12060_28_3	GCST90086913	Serum levels of protein GDF11	somamer.12060_28_3.glm.linear.tsv
12077_32_3	GCST90086914	Serum levels of protein MSTN	somamer.12077_32_3.glm.linear.tsv
12329_21_3	GCST90086915	Serum levels of protein RPS6KA1	somamer.12329_21_3.glm.linear.tsv
12332_7_3	GCST90086916	Serum levels of protein EEF2K	somamer.12332_7_3.glm.linear.tsv
12333_87_3	GCST90086917	Serum levels of protein RPIA	somamer.12333_87_3.glm.linear.tsv
12334_25_3	GCST90086918	Serum levels of protein SHMT1	somamer.12334_25_3.glm.linear.tsv
12338_27_3	GCST90086919	Serum levels of protein EGFLAM	somamer.12338_27_3.glm.linear.tsv
12340_17_3	GCST90086920	Serum levels of protein AARS	somamer.12340_17_3.glm.linear.tsv
12341_8_3	GCST90086921	Serum levels of protein DUSP6	somamer.12341_8_3.glm.linear.tsv
12343_14_3	GCST90086922	Serum levels of protein ACAP2	somamer.12343_14_3.glm.linear.tsv
12345_4_3	GCST90086923	Serum levels of protein ANAPC10	somamer.12345_4_3.glm.linear.tsv
12347_29_3	GCST90086924	Serum levels of protein CCM2	somamer.12347_29_3.glm.linear.tsv
12348_46_3	GCST90086925	Serum levels of protein SARS2	somamer.12348_46_3.glm.linear.tsv
12350_86_3	GCST90086926	Serum levels of protein ETS2	somamer.12350_86_3.glm.linear.tsv
12351_25_3	GCST90086927	Serum levels of protein STAT1	somamer.12351_25_3.glm.linear.tsv
12352_70_3	GCST90086928	Serum levels of protein ARRDC3	somamer.12352_70_3.glm.linear.tsv
12355_223_3	GCST90086929	Serum levels of protein MRRF	somamer.12355_223_3.glm.linear.tsv
12356_65_3	GCST90086930	Serum levels of protein SRI	somamer.12356_65_3.glm.linear.tsv
12357_41_3	GCST90086931	Serum levels of protein SNAP29	somamer.12357_41_3.glm.linear.tsv
12358_6_3	GCST90086932	Serum levels of protein IGBP1	somamer.12358_6_3.glm.linear.tsv
12361_102_3	GCST90086933	Serum levels of protein RRAS2	somamer.12361_102_3.glm.linear.tsv
12363_70_3	GCST90086934	Serum levels of protein TRIB2	somamer.12363_70_3.glm.linear.tsv
12365_108_3	GCST90086935	Serum levels of protein RUVBL1	somamer.12365_108_3.glm.linear.tsv
12366_16_3	GCST90086936	Serum levels of protein CRYGD	somamer.12366_16_3.glm.linear.tsv
12367_52_3	GCST90086937	Serum levels of protein TMEM57	somamer.12367_52_3.glm.linear.tsv
12368_18_3	GCST90086938	Serum levels of protein KAT2B	somamer.12368_18_3.glm.linear.tsv
12370_30_3	GCST90086939	Serum levels of protein APOF	somamer.12370_30_3.glm.linear.tsv
12372_50_3	GCST90086940	Serum levels of protein TPM3	somamer.12372_50_3.glm.linear.tsv
12373_73_3	GCST90086941	Serum levels of protein TRA2B	somamer.12373_73_3.glm.linear.tsv
12374_8_3	GCST90086942	Serum levels of protein PAFAH1B3	somamer.12374_8_3.glm.linear.tsv
12376_85_3	GCST90086943	Serum levels of protein CDKN2D	somamer.12376_85_3.glm.linear.tsv
12378_71_3	GCST90086944	Serum levels of protein TAPBP	somamer.12378_71_3.glm.linear.tsv
12381_26_3	GCST90086945	Serum levels of protein CBR1	somamer.12381_26_3.glm.linear.tsv
12382_2_3	GCST90086946	Serum levels of protein DDX58	somamer.12382_2_3.glm.linear.tsv
12384_92_3	GCST90086947	Serum levels of protein COPS7B	somamer.12384_92_3.glm.linear.tsv
12385_4_3	GCST90086948	Serum levels of protein CAPN3	somamer.12385_4_3.glm.linear.tsv
12386_11_3	GCST90086949	Serum levels of protein RNPEP	somamer.12386_11_3.glm.linear.tsv
12387_7_3	GCST90086950	Serum levels of protein PDLIM4	somamer.12387_7_3.glm.linear.tsv
12389_4_3	GCST90086951	Serum levels of protein ORC6	somamer.12389_4_3.glm.linear.tsv
12391_27_3	GCST90086952	Serum levels of protein PDZD7	somamer.12391_27_3.glm.linear.tsv
12392_30_3	GCST90086953	Serum levels of protein ARL1	somamer.12392_30_3.glm.linear.tsv
12394_53_3	GCST90086954	Serum levels of protein C16orf54	somamer.12394_53_3.glm.linear.tsv
12395_86_3	GCST90086955	Serum levels of protein DARS2	somamer.12395_86_3.glm.linear.tsv
12396_19_3	GCST90086956	Serum levels of protein HIBCH	somamer.12396_19_3.glm.linear.tsv
12398_15_3	GCST90086957	Serum levels of protein PAX4	somamer.12398_15_3.glm.linear.tsv
12399_194_3	GCST90086958	Serum levels of protein CCDC50	somamer.12399_194_3.glm.linear.tsv
12400_25_3	GCST90086959	Serum levels of protein UBE2T	somamer.12400_25_3.glm.linear.tsv
12401_3_3	GCST90086960	Serum levels of protein STAMBPL1	somamer.12401_3_3.glm.linear.tsv
12403_30_3	GCST90086961	Serum levels of protein RAB39B	somamer.12403_30_3.glm.linear.tsv
12406_119_3	GCST90086962	Serum levels of protein DIRAS3	somamer.12406_119_3.glm.linear.tsv
12408_333_3	GCST90086963	Serum levels of protein RAB22A	somamer.12408_333_3.glm.linear.tsv
12409_90_3	GCST90086964	Serum levels of protein RAB7B	somamer.12409_90_3.glm.linear.tsv
12411_60_3	GCST90086965	Serum levels of protein MAX	somamer.12411_60_3.glm.linear.tsv
12414_31_3	GCST90086966	Serum levels of protein YWHAB	somamer.12414_31_3.glm.linear.tsv
12415_122_3	GCST90086967	Serum levels of protein EDF1	somamer.12415_122_3.glm.linear.tsv
12417_46_3	GCST90086968	Serum levels of protein TPRKB	somamer.12417_46_3.glm.linear.tsv
12420_10_3	GCST90086969	Serum levels of protein GPD1L	somamer.12420_10_3.glm.linear.tsv
12422_143_3	GCST90086970	Serum levels of protein ALOX15B	somamer.12422_143_3.glm.linear.tsv
12423_38_3	GCST90086971	Serum levels of protein A1CF	somamer.12423_38_3.glm.linear.tsv
12424_107_3	GCST90086972	Serum levels of protein THYN1	somamer.12424_107_3.glm.linear.tsv
12425_104_3	GCST90086973	Serum levels of protein ARF6	somamer.12425_104_3.glm.linear.tsv
12426_19_3	GCST90086974	Serum levels of protein MOB1A	somamer.12426_19_3.glm.linear.tsv
12427_8_3	GCST90086975	Serum levels of protein CDC25B	somamer.12427_8_3.glm.linear.tsv
12428_2_3	GCST90086976	Serum levels of protein LYPLAL1	somamer.12428_2_3.glm.linear.tsv
12430_78_3	GCST90086977	Serum levels of protein PAIP1	somamer.12430_78_3.glm.linear.tsv
12431_13_3	GCST90086978	Serum levels of protein PELO	somamer.12431_13_3.glm.linear.tsv
12432_23_3	GCST90086979	Serum levels of protein CACYBP	somamer.12432_23_3.glm.linear.tsv
12433_8_3	GCST90086980	Serum levels of protein ARL11	somamer.12433_8_3.glm.linear.tsv
12434_25_3	GCST90086981	Serum levels of protein IST1	somamer.12434_25_3.glm.linear.tsv
12436_84_3	GCST90086982	Serum levels of protein GSTO1	somamer.12436_84_3.glm.linear.tsv
12437_18_3	GCST90086983	Serum levels of protein ULK3	somamer.12437_18_3.glm.linear.tsv
12438_127_3	GCST90086984	Serum levels of protein MPG	somamer.12438_127_3.glm.linear.tsv
12439_67_3	GCST90086985	Serum levels of protein IRF9	somamer.12439_67_3.glm.linear.tsv
12442_4_3	GCST90086986	Serum levels of protein RHOD	somamer.12442_4_3.glm.linear.tsv
12444_39_3	GCST90086987	Serum levels of protein NR5A2	somamer.12444_39_3.glm.linear.tsv
12445_50_3	GCST90086988	Serum levels of protein ANKRD27	somamer.12445_50_3.glm.linear.tsv
12446_49_3	GCST90086989	Serum levels of protein GSTA1	somamer.12446_49_3.glm.linear.tsv
12448_246_3	GCST90086990	Serum levels of protein NMT1	somamer.12448_246_3.glm.linear.tsv
12449_16_3	GCST90086991	Serum levels of protein PPIH	somamer.12449_16_3.glm.linear.tsv
12450_42_3	GCST90086992	Serum levels of protein PMVK	somamer.12450_42_3.glm.linear.tsv
12451_62_3	GCST90086993	Serum levels of protein BACH1	somamer.12451_62_3.glm.linear.tsv
12452_32_3	GCST90086994	Serum levels of protein KMT5C	somamer.12452_32_3.glm.linear.tsv
12453_161_3	GCST90086995	Serum levels of protein NXF1	somamer.12453_161_3.glm.linear.tsv
12454_105_3	GCST90086996	Serum levels of protein NTMT1	somamer.12454_105_3.glm.linear.tsv
12455_48_3	GCST90086997	Serum levels of protein MYNN	somamer.12455_48_3.glm.linear.tsv
12456_5_3	GCST90086998	Serum levels of protein PFKFB3	somamer.12456_5_3.glm.linear.tsv
12457_10_3	GCST90086999	Serum levels of protein ADI1	somamer.12457_10_3.glm.linear.tsv
12458_79_3	GCST90087000	Serum levels of protein CHP1	somamer.12458_79_3.glm.linear.tsv
12459_13_3	GCST90087001	Serum levels of protein PLEKHA1	somamer.12459_13_3.glm.linear.tsv
12460_18_3	GCST90087002	Serum levels of protein PSMA7	somamer.12460_18_3.glm.linear.tsv
12461_8_3	GCST90087003	Serum levels of protein SIRT5	somamer.12461_8_3.glm.linear.tsv
12462_20_3	GCST90087004	Serum levels of protein SETMAR	somamer.12462_20_3.glm.linear.tsv
12463_7_3	GCST90087005	Serum levels of protein KLHL13	somamer.12463_7_3.glm.linear.tsv
12466_7_3	GCST90087006	Serum levels of protein HNRNPA1	somamer.12466_7_3.glm.linear.tsv
12469_19_3	GCST90087007	Serum levels of protein MAPRE1	somamer.12469_19_3.glm.linear.tsv
12471_47_3	GCST90087008	Serum levels of protein STAU1	somamer.12471_47_3.glm.linear.tsv
12473_48_3	GCST90087009	Serum levels of protein KCTD5	somamer.12473_48_3.glm.linear.tsv
12475_48_3	GCST90087010	Serum levels of protein CLIC5	somamer.12475_48_3.glm.linear.tsv
12476_50_3	GCST90087011	Serum levels of protein TIGAR	somamer.12476_50_3.glm.linear.tsv
12477_42_3	GCST90087012	Serum levels of protein TSN	somamer.12477_42_3.glm.linear.tsv
12478_15_3	GCST90087013	Serum levels of protein RPL30	somamer.12478_15_3.glm.linear.tsv
12479_50_3	GCST90087014	Serum levels of protein PRKAR1B	somamer.12479_50_3.glm.linear.tsv
12480_9_3	GCST90087015	Serum levels of protein OTUD5	somamer.12480_9_3.glm.linear.tsv
12482_5_3	GCST90087016	Serum levels of protein BPTF	somamer.12482_5_3.glm.linear.tsv
12483_62_3	GCST90087017	Serum levels of protein RORB	somamer.12483_62_3.glm.linear.tsv
12484_67_3	GCST90087018	Serum levels of protein PITPNB	somamer.12484_67_3.glm.linear.tsv
12486_8_3	GCST90087019	Serum levels of protein GLRX2	somamer.12486_8_3.glm.linear.tsv
12488_9_3	GCST90087020	Serum levels of protein MCTS1	somamer.12488_9_3.glm.linear.tsv
12490_92_3	GCST90087021	Serum levels of protein LAMTOR3	somamer.12490_92_3.glm.linear.tsv
12491_23_3	GCST90087022	Serum levels of protein CLIC4	somamer.12491_23_3.glm.linear.tsv
12493_42_3	GCST90087023	Serum levels of protein OTUB2	somamer.12493_42_3.glm.linear.tsv
12494_99_3	GCST90087024	Serum levels of protein GABARAPL2	somamer.12494_99_3.glm.linear.tsv
12497_29_3	GCST90087025	Serum levels of protein NUDT16L1	somamer.12497_29_3.glm.linear.tsv
12498_12_3	GCST90087026	Serum levels of protein TAX1BP3	somamer.12498_12_3.glm.linear.tsv
12499_108_3	GCST90087027	Serum levels of protein SH3GL2	somamer.12499_108_3.glm.linear.tsv
12500_88_3	GCST90087028	Serum levels of protein UBA2	somamer.12500_88_3.glm.linear.tsv
12501_10_3	GCST90087029	Serum levels of protein TBCA	somamer.12501_10_3.glm.linear.tsv
12503_5_3	GCST90087030	Serum levels of protein GPR68	somamer.12503_5_3.glm.linear.tsv
12504_26_3	GCST90087031	Serum levels of protein LMOD1	somamer.12504_26_3.glm.linear.tsv
12507_16_3	GCST90087032	Serum levels of protein ITPKC	somamer.12507_16_3.glm.linear.tsv
12508_9_3	GCST90087033	Serum levels of protein CHMP3	somamer.12508_9_3.glm.linear.tsv
12509_115_3	GCST90087034	Serum levels of protein COMMD1	somamer.12509_115_3.glm.linear.tsv
12510_3_3	GCST90087035	Serum levels of protein STAP1	somamer.12510_3_3.glm.linear.tsv
12511_83_3	GCST90087036	Serum levels of protein SLC41A2	somamer.12511_83_3.glm.linear.tsv
12513_8_3	GCST90087037	Serum levels of protein GLTP	somamer.12513_8_3.glm.linear.tsv
12514_16_3	GCST90087038	Serum levels of protein METTL1	somamer.12514_16_3.glm.linear.tsv
12515_45_3	GCST90087039	Serum levels of protein UCK2	somamer.12515_45_3.glm.linear.tsv
12516_13_3	GCST90087040	Serum levels of protein TEAD4	somamer.12516_13_3.glm.linear.tsv
12517_52_3	GCST90087041	Serum levels of protein PDCD5	somamer.12517_52_3.glm.linear.tsv
12518_289_3	GCST90087042	Serum levels of protein PBRM1	somamer.12518_289_3.glm.linear.tsv
12521_3_3	GCST90087043	Serum levels of protein CDKN2C	somamer.12521_3_3.glm.linear.tsv
12522_6_3	GCST90087044	Serum levels of protein RAD23B	somamer.12522_6_3.glm.linear.tsv
12524_18_3	GCST90087045	Serum levels of protein SAT2	somamer.12524_18_3.glm.linear.tsv
12527_50_3	GCST90087046	Serum levels of protein THRA	somamer.12527_50_3.glm.linear.tsv
12528_40_3	GCST90087047	Serum levels of protein WRNIP1	somamer.12528_40_3.glm.linear.tsv
12529_32_3	GCST90087048	Serum levels of protein FKBP6	somamer.12529_32_3.glm.linear.tsv
12530_14_3	GCST90087049	Serum levels of protein CKS1B	somamer.12530_14_3.glm.linear.tsv
12531_5_3	GCST90087050	Serum levels of protein ERVV-1	somamer.12531_5_3.glm.linear.tsv
12532_28_3	GCST90087051	Serum levels of protein CDC34	somamer.12532_28_3.glm.linear.tsv
12533_135_3	GCST90087052	Serum levels of protein CYTH2	somamer.12533_135_3.glm.linear.tsv
12534_10_3	GCST90087053	Serum levels of protein CALCOCO2	somamer.12534_10_3.glm.linear.tsv
12535_2_3	GCST90087054	Serum levels of protein XRCC1	somamer.12535_2_3.glm.linear.tsv
12536_46_3	GCST90087055	Serum levels of protein MTMR6	somamer.12536_46_3.glm.linear.tsv
12537_88_3	GCST90087056	Serum levels of protein PURA	somamer.12537_88_3.glm.linear.tsv
12538_19_3	GCST90087057	Serum levels of protein RGS7	somamer.12538_19_3.glm.linear.tsv
12540_25_3	GCST90087058	Serum levels of protein RHOG	somamer.12540_25_3.glm.linear.tsv
12543_76_3	GCST90087059	Serum levels of protein ZNF560	somamer.12543_76_3.glm.linear.tsv
12546_1_3	GCST90087060	Serum levels of protein SMTN	somamer.12546_1_3.glm.linear.tsv
12548_75_3	GCST90087061	Serum levels of protein RRAGC	somamer.12548_75_3.glm.linear.tsv
12549_33_3	GCST90087062	Serum levels of protein HPGDS	somamer.12549_33_3.glm.linear.tsv
12551_3_3	GCST90087063	Serum levels of protein ITCH	somamer.12551_3_3.glm.linear.tsv
12553_5_3	GCST90087064	Serum levels of protein VRK1	somamer.12553_5_3.glm.linear.tsv
12554_10_3	GCST90087065	Serum levels of protein RAD51D	somamer.12554_10_3.glm.linear.tsv
12556_7_3	GCST90087066	Serum levels of protein UBE2C	somamer.12556_7_3.glm.linear.tsv
12557_18_3	GCST90087067	Serum levels of protein NOVA1	somamer.12557_18_3.glm.linear.tsv
12558_3_3	GCST90087068	Serum levels of protein UBASH3B	somamer.12558_3_3.glm.linear.tsv
12560_9_3	GCST90087069	Serum levels of protein NT5C	somamer.12560_9_3.glm.linear.tsv
12562_1_3	GCST90087070	Serum levels of protein PKN1	somamer.12562_1_3.glm.linear.tsv
12563_2_3	GCST90087071	Serum levels of protein TNFAIP8	somamer.12563_2_3.glm.linear.tsv
12564_9_3	GCST90087072	Serum levels of protein NIP7	somamer.12564_9_3.glm.linear.tsv
12568_14_3	GCST90087073	Serum levels of protein KEAP1	somamer.12568_14_3.glm.linear.tsv
12569_25_3	GCST90087074	Serum levels of protein CCT5	somamer.12569_25_3.glm.linear.tsv
12571_14_3	GCST90087075	Serum levels of protein ARL3	somamer.12571_14_3.glm.linear.tsv
12572_236_3	GCST90087076	Serum levels of protein EFS	somamer.12572_236_3.glm.linear.tsv
12573_80_3	GCST90087077	Serum levels of protein TRIM3	somamer.12573_80_3.glm.linear.tsv
12574_36_3	GCST90087078	Serum levels of protein EDN2	somamer.12574_36_3.glm.linear.tsv
12575_30_3	GCST90087079	Serum levels of protein MTHFD1	somamer.12575_30_3.glm.linear.tsv
12576_21_3	GCST90087080	Serum levels of protein MAGEA3	somamer.12576_21_3.glm.linear.tsv
12577_100_3	GCST90087081	Serum levels of protein FEN1	somamer.12577_100_3.glm.linear.tsv
12578_13_3	GCST90087082	Serum levels of protein ARF3	somamer.12578_13_3.glm.linear.tsv
12580_7_3	GCST90087083	Serum levels of protein PSMB5	somamer.12580_7_3.glm.linear.tsv
12581_39_3	GCST90087084	Serum levels of protein IMPA2	somamer.12581_39_3.glm.linear.tsv
12583_77_3	GCST90087085	Serum levels of protein ARAF	somamer.12583_77_3.glm.linear.tsv
12585_39_3	GCST90087086	Serum levels of protein ERCC1	somamer.12585_39_3.glm.linear.tsv
12587_65_3	GCST90087087	Serum levels of protein ARL2	somamer.12587_65_3.glm.linear.tsv
12590_67_3	GCST90087088	Serum levels of protein PRB4	somamer.12590_67_3.glm.linear.tsv
12591_27_3	GCST90087089	Serum levels of protein OPHN1	somamer.12591_27_3.glm.linear.tsv
12593_33_3	GCST90087090	Serum levels of protein PDRG1	somamer.12593_33_3.glm.linear.tsv
12594_5_3	GCST90087091	Serum levels of protein GCA	somamer.12594_5_3.glm.linear.tsv
12595_11_3	GCST90087092	Serum levels of protein TMOD1	somamer.12595_11_3.glm.linear.tsv
12597_68_3	GCST90087093	Serum levels of protein ATG5	somamer.12597_68_3.glm.linear.tsv
12599_10_3	GCST90087094	Serum levels of protein FERMT3	somamer.12599_10_3.glm.linear.tsv
12603_87_3	GCST90087095	Serum levels of protein PABPC4	somamer.12603_87_3.glm.linear.tsv
12604_16_3	GCST90087096	Serum levels of protein SCMH1	somamer.12604_16_3.glm.linear.tsv
12605_1_3	GCST90087097	Serum levels of protein EXOSC3	somamer.12605_1_3.glm.linear.tsv
12612_37_3	GCST90087098	Serum levels of protein PSMB1	somamer.12612_37_3.glm.linear.tsv
12616_45_3	GCST90087099	Serum levels of protein NRBP1	somamer.12616_45_3.glm.linear.tsv
12617_2_3	GCST90087100	Serum levels of protein STK24	somamer.12617_2_3.glm.linear.tsv
12618_50_3	GCST90087101	Serum levels of protein AKR1C1	somamer.12618_50_3.glm.linear.tsv
12619_14_3	GCST90087102	Serum levels of protein PPM1A	somamer.12619_14_3.glm.linear.tsv
12620_3_3	GCST90087103	Serum levels of protein SEPT11	somamer.12620_3_3.glm.linear.tsv
12621_55_3	GCST90087104	Serum levels of protein PPP2R1A	somamer.12621_55_3.glm.linear.tsv
12622_96_3	GCST90087105	Serum levels of protein ASH1L	somamer.12622_96_3.glm.linear.tsv
12623_84_3	GCST90087106	Serum levels of protein JARID2	somamer.12623_84_3.glm.linear.tsv
12625_138_3	GCST90087107	Serum levels of protein KLHL7	somamer.12625_138_3.glm.linear.tsv
12626_6_3	GCST90087108	Serum levels of protein SENP7	somamer.12626_6_3.glm.linear.tsv
12627_97_3	GCST90087109	Serum levels of protein ATG7	somamer.12627_97_3.glm.linear.tsv
12628_31_3	GCST90087110	Serum levels of protein LANCL2	somamer.12628_31_3.glm.linear.tsv
12630_8_3	GCST90087111	Serum levels of protein ARFIP2	somamer.12630_8_3.glm.linear.tsv
12632_14_3	GCST90087112	Serum levels of protein NAT1	somamer.12632_14_3.glm.linear.tsv
12633_3_3	GCST90087113	Serum levels of protein PTPN9	somamer.12633_3_3.glm.linear.tsv
12634_79_3	GCST90087114	Serum levels of protein BCAR3	somamer.12634_79_3.glm.linear.tsv
12635_9_3	GCST90087115	Serum levels of protein TRDMT1	somamer.12635_9_3.glm.linear.tsv
12636_113_3	GCST90087116	Serum levels of protein SMYD2	somamer.12636_113_3.glm.linear.tsv
12637_7_3	GCST90087117	Serum levels of protein CRAT	somamer.12637_7_3.glm.linear.tsv
12641_3_3	GCST90087118	Serum levels of protein INPP5B	somamer.12641_3_3.glm.linear.tsv
12643_4_3	GCST90087119	Serum levels of protein ARRB1	somamer.12643_4_3.glm.linear.tsv
12644_63_3	GCST90087120	Serum levels of protein ADSS	somamer.12644_63_3.glm.linear.tsv
12646_2_3	GCST90087121	Serum levels of protein RPE	somamer.12646_2_3.glm.linear.tsv
12647_52_3	GCST90087122	Serum levels of protein SETD2	somamer.12647_52_3.glm.linear.tsv
12649_80_3	GCST90087123	Serum levels of protein MDH2	somamer.12649_80_3.glm.linear.tsv
12650_43_3	GCST90087124	Serum levels of protein GNAI3	somamer.12650_43_3.glm.linear.tsv
12651_21_3	GCST90087125	Serum levels of protein PDK2	somamer.12651_21_3.glm.linear.tsv
12652_37_3	GCST90087126	Serum levels of protein AHCYL1	somamer.12652_37_3.glm.linear.tsv
12653_13_3	GCST90087127	Serum levels of protein CSNK1G2	somamer.12653_13_3.glm.linear.tsv
12655_30_3	GCST90087128	Serum levels of protein NAPB	somamer.12655_30_3.glm.linear.tsv
12656_1_3	GCST90087129	Serum levels of protein KLC1	somamer.12656_1_3.glm.linear.tsv
12657_2_3	GCST90087130	Serum levels of protein TSTA3	somamer.12657_2_3.glm.linear.tsv
12658_72_3	GCST90087131	Serum levels of protein PANK3	somamer.12658_72_3.glm.linear.tsv
12659_13_3	GCST90087132	Serum levels of protein OLA1	somamer.12659_13_3.glm.linear.tsv
12661_44_3	GCST90087133	Serum levels of protein GABARAPL1	somamer.12661_44_3.glm.linear.tsv
12662_82_3	GCST90087134	Serum levels of protein ECH1	somamer.12662_82_3.glm.linear.tsv
12663_1_3	GCST90087135	Serum levels of protein TST	somamer.12663_1_3.glm.linear.tsv
12664_19_3	GCST90087136	Serum levels of protein PTPN13	somamer.12664_19_3.glm.linear.tsv
12665_16_3	GCST90087137	Serum levels of protein ILF2	somamer.12665_16_3.glm.linear.tsv
12667_2_3	GCST90087138	Serum levels of protein GDA	somamer.12667_2_3.glm.linear.tsv
12668_7_3	GCST90087139	Serum levels of protein VPS4B	somamer.12668_7_3.glm.linear.tsv
12669_30_3	GCST90087140	Serum levels of protein HECW1	somamer.12669_30_3.glm.linear.tsv
12670_15_3	GCST90087141	Serum levels of protein RAD1	somamer.12670_15_3.glm.linear.tsv
12671_35_3	GCST90087142	Serum levels of protein SULT1B1	somamer.12671_35_3.glm.linear.tsv
12675_14_3	GCST90087143	Serum levels of protein DARS	somamer.12675_14_3.glm.linear.tsv
12676_1_3	GCST90087144	Serum levels of protein PACSIN1	somamer.12676_1_3.glm.linear.tsv
12677_164_3	GCST90087145	Serum levels of protein FLII	somamer.12677_164_3.glm.linear.tsv
12678_66_3	GCST90087146	Serum levels of protein SNRPA	somamer.12678_66_3.glm.linear.tsv
12681_63_3	GCST90087147	Serum levels of protein USP21	somamer.12681_63_3.glm.linear.tsv
12682_5_3	GCST90087148	Serum levels of protein KYAT3	somamer.12682_5_3.glm.linear.tsv
12683_156_3	GCST90087149	Serum levels of protein DPYSL5	somamer.12683_156_3.glm.linear.tsv
12684_5_3	GCST90087150	Serum levels of protein SCIN	somamer.12684_5_3.glm.linear.tsv
12685_57_3	GCST90087151	Serum levels of protein HOMER2	somamer.12685_57_3.glm.linear.tsv
12686_15_3	GCST90087152	Serum levels of protein MPST	somamer.12686_15_3.glm.linear.tsv
12687_2_3	GCST90087153	Serum levels of protein DECR1	somamer.12687_2_3.glm.linear.tsv
12688_115_3	GCST90087154	Serum levels of protein RPS6KA6	somamer.12688_115_3.glm.linear.tsv
12689_56_3	GCST90087155	Serum levels of protein ARPC1B	somamer.12689_56_3.glm.linear.tsv
12690_33_3	GCST90087156	Serum levels of protein SEPT10	somamer.12690_33_3.glm.linear.tsv
12691_44_3	GCST90087157	Serum levels of protein SHMT2	somamer.12691_44_3.glm.linear.tsv
12692_56_3	GCST90087158	Serum levels of protein DOT1L	somamer.12692_56_3.glm.linear.tsv
12693_2_3	GCST90087159	Serum levels of protein SH3BGRL	somamer.12693_2_3.glm.linear.tsv
12694_28_3	GCST90087160	Serum levels of protein DIMT1	somamer.12694_28_3.glm.linear.tsv
12695_62_3	GCST90087161	Serum levels of protein KLHL12	somamer.12695_62_3.glm.linear.tsv
12696_166_3	GCST90087162	Serum levels of protein PRMT3	somamer.12696_166_3.glm.linear.tsv
12697_30_3	GCST90087163	Serum levels of protein PIP4K2A	somamer.12697_30_3.glm.linear.tsv
12698_72_3	GCST90087164	Serum levels of protein KPNA4	somamer.12698_72_3.glm.linear.tsv
12699_28_3	GCST90087165	Serum levels of protein CCT8	somamer.12699_28_3.glm.linear.tsv
12700_9_3	GCST90087166	Serum levels of protein ACLY	somamer.12700_9_3.glm.linear.tsv
12701_1_3	GCST90087167	Serum levels of protein EIF1B	somamer.12701_1_3.glm.linear.tsv
12702_13_3	GCST90087168	Serum levels of protein PELI2	somamer.12702_13_3.glm.linear.tsv
12703_6_3	GCST90087169	Serum levels of protein NEK7	somamer.12703_6_3.glm.linear.tsv
12704_26_3	GCST90087170	Serum levels of protein SH2D3C	somamer.12704_26_3.glm.linear.tsv
12705_9_3	GCST90087171	Serum levels of protein HERC1	somamer.12705_9_3.glm.linear.tsv
12706_2_3	GCST90087172	Serum levels of protein CDC42BPA	somamer.12706_2_3.glm.linear.tsv
12707_26_3	GCST90087173	Serum levels of protein DPYSL3	somamer.12707_26_3.glm.linear.tsv
12708_91_3	GCST90087174	Serum levels of protein L3MBTL2	somamer.12708_91_3.glm.linear.tsv
12709_63_3	GCST90087175	Serum levels of protein H1FX	somamer.12709_63_3.glm.linear.tsv
12711_19_3	GCST90087176	Serum levels of protein GJA8	somamer.12711_19_3.glm.linear.tsv
12712_9_3	GCST90087177	Serum levels of protein HMG20A	somamer.12712_9_3.glm.linear.tsv
12713_365_3	GCST90087178	Serum levels of protein RGS19	somamer.12713_365_3.glm.linear.tsv
12714_38_3	GCST90087179	Serum levels of protein AP1G2	somamer.12714_38_3.glm.linear.tsv
12715_30_3	GCST90087180	Serum levels of protein DCP1B	somamer.12715_30_3.glm.linear.tsv
12716_3_3	GCST90087181	Serum levels of protein ZNF175	somamer.12716_3_3.glm.linear.tsv
12717_65_3	GCST90087182	Serum levels of protein TOX3	somamer.12717_65_3.glm.linear.tsv
12718_43_3	GCST90087183	Serum levels of protein PIN4	somamer.12718_43_3.glm.linear.tsv
12720_71_3	GCST90087184	Serum levels of protein UBQLN4	somamer.12720_71_3.glm.linear.tsv
12721_4_3	GCST90087185	Serum levels of protein TAX1BP1	somamer.12721_4_3.glm.linear.tsv
12724_81_3	GCST90087186	Serum levels of protein CIRBP	somamer.12724_81_3.glm.linear.tsv
12726_3_3	GCST90087187	Serum levels of protein RFXAP	somamer.12726_3_3.glm.linear.tsv
12727_7_3	GCST90087188	Serum levels of protein PTGFRN	somamer.12727_7_3.glm.linear.tsv
12729_12_3	GCST90087189	Serum levels of protein PSMG3	somamer.12729_12_3.glm.linear.tsv
12730_3_3	GCST90087190	Serum levels of protein NDC80	somamer.12730_3_3.glm.linear.tsv
12731_12_3	GCST90087191	Serum levels of protein PLEKHA7	somamer.12731_12_3.glm.linear.tsv
12732_13_3	GCST90087192	Serum levels of protein MPP7	somamer.12732_13_3.glm.linear.tsv
12734_112_3	GCST90087193	Serum levels of protein KIF22	somamer.12734_112_3.glm.linear.tsv
12735_39_3	GCST90087194	Serum levels of protein CSDE1	somamer.12735_39_3.glm.linear.tsv
12737_12_3	GCST90087195	Serum levels of protein PLS1	somamer.12737_12_3.glm.linear.tsv
12738_43_3	GCST90087196	Serum levels of protein NISCH	somamer.12738_43_3.glm.linear.tsv
12740_55_3	GCST90087197	Serum levels of protein FEV	somamer.12740_55_3.glm.linear.tsv
12742_160_3	GCST90087198	Serum levels of protein TMEM8B	somamer.12742_160_3.glm.linear.tsv
12743_18_3	GCST90087199	Serum levels of protein BAG5	somamer.12743_18_3.glm.linear.tsv
12746_4_3	GCST90087200	Serum levels of protein CYTH4	somamer.12746_4_3.glm.linear.tsv
12747_89_3	GCST90087201	Serum levels of protein RBM3	somamer.12747_89_3.glm.linear.tsv
12748_6_3	GCST90087202	Serum levels of protein BRDT	somamer.12748_6_3.glm.linear.tsv
12750_9_3	GCST90087203	Serum levels of protein ITGB2	somamer.12750_9_3.glm.linear.tsv
12751_26_3	GCST90087204	Serum levels of protein ZHX1	somamer.12751_26_3.glm.linear.tsv
12753_6_3	GCST90087205	Serum levels of protein APBB2	somamer.12753_6_3.glm.linear.tsv
12754_14_3	GCST90087206	Serum levels of protein CSDC2	somamer.12754_14_3.glm.linear.tsv
12756_3_3	GCST90087207	Serum levels of protein BACH2	somamer.12756_3_3.glm.linear.tsv
12758_47_3	GCST90087208	Serum levels of protein GRID2	somamer.12758_47_3.glm.linear.tsv
12759_47_3	GCST90087209	Serum levels of protein ILF3	somamer.12759_47_3.glm.linear.tsv
12760_34_3	GCST90087210	Serum levels of protein ZNF774	somamer.12760_34_3.glm.linear.tsv
12761_12_3	GCST90087211	Serum levels of protein APBB2	somamer.12761_12_3.glm.linear.tsv
12763_69_3	GCST90087212	Serum levels of protein ZNF334	somamer.12763_69_3.glm.linear.tsv
12764_3_3	GCST90087213	Serum levels of protein ELMO1	somamer.12764_3_3.glm.linear.tsv
12766_33_3	GCST90087214	Serum levels of protein GPR142	somamer.12766_33_3.glm.linear.tsv
12768_3_3	GCST90087215	Serum levels of protein PPP1R3B	somamer.12768_3_3.glm.linear.tsv
12771_19_3	GCST90087216	Serum levels of protein ZNF180	somamer.12771_19_3.glm.linear.tsv
12772_8_3	GCST90087217	Serum levels of protein NUP98	somamer.12772_8_3.glm.linear.tsv
12774_12_3	GCST90087218	Serum levels of protein HCN1	somamer.12774_12_3.glm.linear.tsv
12775_6_3	GCST90087219	Serum levels of protein HMGB3	somamer.12775_6_3.glm.linear.tsv
12777_11_3	GCST90087220	Serum levels of protein SF1	somamer.12777_11_3.glm.linear.tsv
12779_30_3	GCST90087221	Serum levels of protein PRDM4	somamer.12779_30_3.glm.linear.tsv
12781_2_3	GCST90087222	Serum levels of protein TARBP2	somamer.12781_2_3.glm.linear.tsv
12783_29_3	GCST90087223	Serum levels of protein HNRNPM	somamer.12783_29_3.glm.linear.tsv
12784_10_3	GCST90087224	Serum levels of protein APBB3	somamer.12784_10_3.glm.linear.tsv
12785_49_3	GCST90087225	Serum levels of protein ZBTB33	somamer.12785_49_3.glm.linear.tsv
12786_61_3	GCST90087226	Serum levels of protein GPCPD1	somamer.12786_61_3.glm.linear.tsv
12787_47_3	GCST90087227	Serum levels of protein ZNF134	somamer.12787_47_3.glm.linear.tsv
12788_6_3	GCST90087228	Serum levels of protein SGF29	somamer.12788_6_3.glm.linear.tsv
12790_10_3	GCST90087229	Serum levels of protein CCDC51	somamer.12790_10_3.glm.linear.tsv
12793_4_3	GCST90087230	Serum levels of protein PIWIL1	somamer.12793_4_3.glm.linear.tsv
12794_6_3	GCST90087231	Serum levels of protein NLRP4	somamer.12794_6_3.glm.linear.tsv
12795_2_3	GCST90087232	Serum levels of protein ZNF566	somamer.12795_2_3.glm.linear.tsv
12796_44_3	GCST90087233	Serum levels of protein NUDT3	somamer.12796_44_3.glm.linear.tsv
12798_46_3	GCST90087234	Serum levels of protein SLC4A8	somamer.12798_46_3.glm.linear.tsv
12799_65_3	GCST90087235	Serum levels of protein DNAJC27	somamer.12799_65_3.glm.linear.tsv
12800_5_3	GCST90087236	Serum levels of protein TPPP2	somamer.12800_5_3.glm.linear.tsv
12801_33_3	GCST90087237	Serum levels of protein IRF2	somamer.12801_33_3.glm.linear.tsv
12803_9_3	GCST90087238	Serum levels of protein ZNF329	somamer.12803_9_3.glm.linear.tsv
12804_5_3	GCST90087239	Serum levels of protein GMEB2	somamer.12804_5_3.glm.linear.tsv
12807_89_3	GCST90087240	Serum levels of protein ARHGAP30	somamer.12807_89_3.glm.linear.tsv
12808_103_3	GCST90087241	Serum levels of protein CARHSP1	somamer.12808_103_3.glm.linear.tsv
12811_55_3	GCST90087242	Serum levels of protein ZNF415	somamer.12811_55_3.glm.linear.tsv
12812_25_3	GCST90087243	Serum levels of protein ACYP2	somamer.12812_25_3.glm.linear.tsv
12813_18_3	GCST90087244	Serum levels of protein EHBP1	somamer.12813_18_3.glm.linear.tsv
12814_17_3	GCST90087245	Serum levels of protein RNPC3	somamer.12814_17_3.glm.linear.tsv
12815_9_3	GCST90087246	Serum levels of protein IARS	somamer.12815_9_3.glm.linear.tsv
12817_1_3	GCST90087247	Serum levels of protein GEM	somamer.12817_1_3.glm.linear.tsv
12818_159_3	GCST90087248	Serum levels of protein SLC14A2	somamer.12818_159_3.glm.linear.tsv
12820_1_3	GCST90087249	Serum levels of protein GRAP	somamer.12820_1_3.glm.linear.tsv
12821_6_3	GCST90087250	Serum levels of protein NLRP10	somamer.12821_6_3.glm.linear.tsv
12822_34_3	GCST90087251	Serum levels of protein APBB1	somamer.12822_34_3.glm.linear.tsv
12825_18_3	GCST90087252	Serum levels of protein APPL1	somamer.12825_18_3.glm.linear.tsv
12826_5_3	GCST90087253	Serum levels of protein SLC5A5	somamer.12826_5_3.glm.linear.tsv
12827_37_3	GCST90087254	Serum levels of protein RGS3	somamer.12827_37_3.glm.linear.tsv
12830_4_3	GCST90087255	Serum levels of protein SAP18	somamer.12830_4_3.glm.linear.tsv
12831_21_3	GCST90087256	Serum levels of protein TESC	somamer.12831_21_3.glm.linear.tsv
12832_10_3	GCST90087257	Serum levels of protein ASH2L	somamer.12832_10_3.glm.linear.tsv
12834_3_3	GCST90087258	Serum levels of protein KCNF1	somamer.12834_3_3.glm.linear.tsv
12835_101_3	GCST90087259	Serum levels of protein PYDC1	somamer.12835_101_3.glm.linear.tsv
12838_28_3	GCST90087260	Serum levels of protein DUSP15	somamer.12838_28_3.glm.linear.tsv
12842_43_3	GCST90087261	Serum levels of protein STX10	somamer.12842_43_3.glm.linear.tsv
12843_6_3	GCST90087262	Serum levels of protein ZNF410	somamer.12843_6_3.glm.linear.tsv
12844_10_3	GCST90087263	Serum levels of protein BAG4	somamer.12844_10_3.glm.linear.tsv
12845_18_3	GCST90087264	Serum levels of protein SNX17	somamer.12845_18_3.glm.linear.tsv
12846_3_3	GCST90087265	Serum levels of protein FBXL5	somamer.12846_3_3.glm.linear.tsv
12847_27_3	GCST90087266	Serum levels of protein RNGTT	somamer.12847_27_3.glm.linear.tsv
12848_9_3	GCST90087267	Serum levels of protein ARHGEF2	somamer.12848_9_3.glm.linear.tsv
12849_25_3	GCST90087268	Serum levels of protein GSKIP	somamer.12849_25_3.glm.linear.tsv
12851_5_3	GCST90087269	Serum levels of protein POLM	somamer.12851_5_3.glm.linear.tsv
12853_112_3	GCST90087270	Serum levels of protein TMOD2	somamer.12853_112_3.glm.linear.tsv
12854_3_3	GCST90087271	Serum levels of protein TEAD3	somamer.12854_3_3.glm.linear.tsv
12855_16_3	GCST90087272	Serum levels of protein CASS4	somamer.12855_16_3.glm.linear.tsv
12856_14_3	GCST90087273	Serum levels of protein TMEM237	somamer.12856_14_3.glm.linear.tsv
12859_33_3	GCST90087274	Serum levels of protein ECI2	somamer.12859_33_3.glm.linear.tsv
12860_7_3	GCST90087275	Serum levels of protein ARPP21	somamer.12860_7_3.glm.linear.tsv
12861_13_3	GCST90087276	Serum levels of protein TMOD3	somamer.12861_13_3.glm.linear.tsv
12862_14_3	GCST90087277	Serum levels of protein NEDD9	somamer.12862_14_3.glm.linear.tsv
12864_9_3	GCST90087278	Serum levels of protein NIPAL4	somamer.12864_9_3.glm.linear.tsv
12867_40_3	GCST90087279	Serum levels of protein DYNLT3	somamer.12867_40_3.glm.linear.tsv
12869_68_3	GCST90087280	Serum levels of protein DDX6	somamer.12869_68_3.glm.linear.tsv
12871_10_3	GCST90087281	Serum levels of protein TWF1	somamer.12871_10_3.glm.linear.tsv
12872_35_3	GCST90087282	Serum levels of protein CNGA2	somamer.12872_35_3.glm.linear.tsv
12873_11_3	GCST90087283	Serum levels of protein SPN	somamer.12873_11_3.glm.linear.tsv
12875_28_3	GCST90087284	Serum levels of protein UBTD2	somamer.12875_28_3.glm.linear.tsv
12876_39_3	GCST90087285	Serum levels of protein SPEF1	somamer.12876_39_3.glm.linear.tsv
12878_60_3	GCST90087286	Serum levels of protein OSBPL11	somamer.12878_60_3.glm.linear.tsv
12879_5_3	GCST90087287	Serum levels of protein RBL1	somamer.12879_5_3.glm.linear.tsv
12880_1_3	GCST90087288	Serum levels of protein SV2A	somamer.12880_1_3.glm.linear.tsv
12881_17_3	GCST90087289	Serum levels of protein RDH16	somamer.12881_17_3.glm.linear.tsv
12882_7_3	GCST90087290	Serum levels of protein PARP11	somamer.12882_7_3.glm.linear.tsv
12885_42_3	GCST90087291	Serum levels of protein NR1D2	somamer.12885_42_3.glm.linear.tsv
12888_18_3	GCST90087292	Serum levels of protein SAP30	somamer.12888_18_3.glm.linear.tsv
12891_1_3	GCST90087293	Serum levels of protein MICALL2	somamer.12891_1_3.glm.linear.tsv
12892_10_3	GCST90087294	Serum levels of protein SYTL1	somamer.12892_10_3.glm.linear.tsv
12893_159_3	GCST90087295	Serum levels of protein IFI16	somamer.12893_159_3.glm.linear.tsv
12894_3_3	GCST90087296	Serum levels of protein PAXIP1	somamer.12894_3_3.glm.linear.tsv
12895_28_3	GCST90087297	Serum levels of protein DGKB	somamer.12895_28_3.glm.linear.tsv
12898_5_3	GCST90087298	Serum levels of protein IL33	somamer.12898_5_3.glm.linear.tsv
12900_29_3	GCST90087299	Serum levels of protein ACACB	somamer.12900_29_3.glm.linear.tsv
12904_180_3	GCST90087300	Serum levels of protein CUBN	somamer.12904_180_3.glm.linear.tsv
12906_137_3	GCST90087301	Serum levels of protein FLNA	somamer.12906_137_3.glm.linear.tsv
12908_15_3	GCST90087302	Serum levels of protein APOA5	somamer.12908_15_3.glm.linear.tsv
12912_25_3	GCST90087303	Serum levels of protein CD276	somamer.12912_25_3.glm.linear.tsv
12915_26_3	GCST90087304	Serum levels of protein SCARA3	somamer.12915_26_3.glm.linear.tsv
12916_3_3	GCST90087305	Serum levels of protein MTCP1	somamer.12916_3_3.glm.linear.tsv
12921_51_3	GCST90087306	Serum levels of protein GPIHBP1	somamer.12921_51_3.glm.linear.tsv
12923_51_3	GCST90087307	Serum levels of protein KRT17	somamer.12923_51_3.glm.linear.tsv
12925_105_3	GCST90087308	Serum levels of protein AXIN2	somamer.12925_105_3.glm.linear.tsv
12926_118_3	GCST90087309	Serum levels of protein TMEM27	somamer.12926_118_3.glm.linear.tsv
12931_16_3	GCST90087310	Serum levels of protein NR3C2	somamer.12931_16_3.glm.linear.tsv
12933_17_3	GCST90087311	Serum levels of protein ENOX1	somamer.12933_17_3.glm.linear.tsv
12934_1_3	GCST90087312	Serum levels of protein HERC5	somamer.12934_1_3.glm.linear.tsv
12936_38_3	GCST90087313	Serum levels of protein RLBP1	somamer.12936_38_3.glm.linear.tsv
12939_1_3	GCST90087314	Serum levels of protein POLR1C	somamer.12939_1_3.glm.linear.tsv
12940_35_3	GCST90087315	Serum levels of protein ALDH3B1	somamer.12940_35_3.glm.linear.tsv
12941_24_3	GCST90087316	Serum levels of protein TMEM40	somamer.12941_24_3.glm.linear.tsv
12945_33_3	GCST90087317	Serum levels of protein RAB18	somamer.12945_33_3.glm.linear.tsv
12954_71_3	GCST90087318	Serum levels of protein PPARA	somamer.12954_71_3.glm.linear.tsv
12956_40_3	GCST90087319	Serum levels of protein KIF1BP	somamer.12956_40_3.glm.linear.tsv
12957_62_3	GCST90087320	Serum levels of protein UQCRB	somamer.12957_62_3.glm.linear.tsv
12958_8_3	GCST90087321	Serum levels of protein PTPRN2	somamer.12958_8_3.glm.linear.tsv
12960_9_3	GCST90087322	Serum levels of protein GCK	somamer.12960_9_3.glm.linear.tsv
12963_1_3	GCST90087323	Serum levels of protein GPR107	somamer.12963_1_3.glm.linear.tsv
12968_2_3	GCST90087324	Serum levels of protein CSRP2	somamer.12968_2_3.glm.linear.tsv
12970_35_3	GCST90087325	Serum levels of protein STAU2	somamer.12970_35_3.glm.linear.tsv
12975_11_3	GCST90087326	Serum levels of protein KRT20	somamer.12975_11_3.glm.linear.tsv
12976_49_3	GCST90087327	Serum levels of protein SORBS3	somamer.12976_49_3.glm.linear.tsv
12980_31_3	GCST90087328	Serum levels of protein RBM22	somamer.12980_31_3.glm.linear.tsv
12986_12_3	GCST90087329	Serum levels of protein LIN7C	somamer.12986_12_3.glm.linear.tsv
12987_12_3	GCST90087330	Serum levels of protein SRSF7	somamer.12987_12_3.glm.linear.tsv
12988_49_3	GCST90087331	Serum levels of protein EWSR1	somamer.12988_49_3.glm.linear.tsv
12990_39_3	GCST90087332	Serum levels of protein MAP3K3	somamer.12990_39_3.glm.linear.tsv
12991_49_3	GCST90087333	Serum levels of protein CUL9	somamer.12991_49_3.glm.linear.tsv
12993_21_3	GCST90087334	Serum levels of protein NPLOC4	somamer.12993_21_3.glm.linear.tsv
13007_66_3	GCST90087335	Serum levels of protein LCN10	somamer.13007_66_3.glm.linear.tsv
13011_20_3	GCST90087336	Serum levels of protein RPS10	somamer.13011_20_3.glm.linear.tsv
13013_41_3	GCST90087337	Serum levels of protein PARK2	somamer.13013_41_3.glm.linear.tsv
13021_12_3	GCST90087338	Serum levels of protein EMID1	somamer.13021_12_3.glm.linear.tsv
13022_20_3	GCST90087339	Serum levels of protein TP53I11	somamer.13022_20_3.glm.linear.tsv
13023_8_3	GCST90087340	Serum levels of protein ASPRV1	somamer.13023_8_3.glm.linear.tsv
13025_4_3	GCST90087341	Serum levels of protein FRS2	somamer.13025_4_3.glm.linear.tsv
13027_20_3	GCST90087342	Serum levels of protein CBX7	somamer.13027_20_3.glm.linear.tsv
13028_2_3	GCST90087343	Serum levels of protein EVI2B	somamer.13028_2_3.glm.linear.tsv
13032_1_3	GCST90087344	Serum levels of protein BECN1	somamer.13032_1_3.glm.linear.tsv
13039_1_3	GCST90087345	Serum levels of protein PPP1R8	somamer.13039_1_3.glm.linear.tsv
13041_47_3	GCST90087346	Serum levels of protein TRAF4	somamer.13041_47_3.glm.linear.tsv
13042_7_3	GCST90087347	Serum levels of protein KCNA10	somamer.13042_7_3.glm.linear.tsv
13043_157_3	GCST90087348	Serum levels of protein ATAD2	somamer.13043_157_3.glm.linear.tsv
13044_5_3	GCST90087349	Serum levels of protein TSG101	somamer.13044_5_3.glm.linear.tsv
13053_6_3	GCST90087350	Serum levels of protein SLC6A14	somamer.13053_6_3.glm.linear.tsv
13054_87_3	GCST90087351	Serum levels of protein PFN2	somamer.13054_87_3.glm.linear.tsv
13055_53_3	GCST90087352	Serum levels of protein PSD	somamer.13055_53_3.glm.linear.tsv
13056_18_3	GCST90087353	Serum levels of protein SLC6A16	somamer.13056_18_3.glm.linear.tsv
13059_33_3	GCST90087354	Serum levels of protein RFK	somamer.13059_33_3.glm.linear.tsv
13062_4_3	GCST90087355	Serum levels of protein GMFG	somamer.13062_4_3.glm.linear.tsv
13066_42_3	GCST90087356	Serum levels of protein EDC4	somamer.13066_42_3.glm.linear.tsv
13067_5_3	GCST90087357	Serum levels of protein PRKG1	somamer.13067_5_3.glm.linear.tsv
13068_139_3	GCST90087358	Serum levels of protein CCS	somamer.13068_139_3.glm.linear.tsv
13073_14_3	GCST90087359	Serum levels of protein ANP32A	somamer.13073_14_3.glm.linear.tsv
13076_4_3	GCST90087360	Serum levels of protein FXR1	somamer.13076_4_3.glm.linear.tsv
13078_3_3	GCST90087361	Serum levels of protein CETN2	somamer.13078_3_3.glm.linear.tsv
13082_9_3	GCST90087362	Serum levels of protein UNC45A	somamer.13082_9_3.glm.linear.tsv
13083_18_3	GCST90087363	Serum levels of protein VARS	somamer.13083_18_3.glm.linear.tsv
13085_18_3	GCST90087364	Serum levels of protein GLP1R	somamer.13085_18_3.glm.linear.tsv
13088_397_3	GCST90087365	Serum levels of protein BTC	somamer.13088_397_3.glm.linear.tsv
13089_6_3	GCST90087366	Serum levels of protein HIF1A	somamer.13089_6_3.glm.linear.tsv
13090_17_3	GCST90087367	Serum levels of protein S100A6	somamer.13090_17_3.glm.linear.tsv
13093_6_3	GCST90087368	Serum levels of protein SECTM1	somamer.13093_6_3.glm.linear.tsv
13094_75_3	GCST90087369	Serum levels of protein RSPO3	somamer.13094_75_3.glm.linear.tsv
13095_51_3	GCST90087370	Serum levels of protein REG1A	somamer.13095_51_3.glm.linear.tsv
13097_11_3	GCST90087371	Serum levels of protein BCL2L2	somamer.13097_11_3.glm.linear.tsv
13098_93_3	GCST90087372	Serum levels of protein VEGFD	somamer.13098_93_3.glm.linear.tsv
13101_60_3	GCST90087373	Serum levels of protein SOST	somamer.13101_60_3.glm.linear.tsv
13102_1_3	GCST90087374	Serum levels of protein FAM3D	somamer.13102_1_3.glm.linear.tsv
13103_125_3	GCST90087375	Serum levels of protein CSH1;CSH2	somamer.13103_125_3.glm.linear.tsv
13104_32_3	GCST90087376	Serum levels of protein EFNB1	somamer.13104_32_3.glm.linear.tsv
13105_7_3	GCST90087377	Serum levels of protein SNAP25	somamer.13105_7_3.glm.linear.tsv
13107_9_3	GCST90087378	Serum levels of protein LYPD3	somamer.13107_9_3.glm.linear.tsv
13109_82_3	GCST90087379	Serum levels of protein NEGR1	somamer.13109_82_3.glm.linear.tsv
13111_79_3	GCST90087380	Serum levels of protein BCL6	somamer.13111_79_3.glm.linear.tsv
13112_179_3	GCST90087381	Serum levels of protein FSTL1	somamer.13112_179_3.glm.linear.tsv
13113_7_3	GCST90087382	Serum levels of protein SPP1	somamer.13113_7_3.glm.linear.tsv
13114_50_3	GCST90087383	Serum levels of protein LUM	somamer.13114_50_3.glm.linear.tsv
13116_25_3	GCST90087384	Serum levels of protein CD177	somamer.13116_25_3.glm.linear.tsv
13117_232_3	GCST90087385	Serum levels of protein CHKB	somamer.13117_232_3.glm.linear.tsv
13118_5_3	GCST90087386	Serum levels of protein SMOC1	somamer.13118_5_3.glm.linear.tsv
13119_26_3	GCST90087387	Serum levels of protein SERPINA10	somamer.13119_26_3.glm.linear.tsv
13122_19_3	GCST90087388	Serum levels of protein FLRT2	somamer.13122_19_3.glm.linear.tsv
13123_3_3	GCST90087389	Serum levels of protein FLRT3	somamer.13123_3_3.glm.linear.tsv
13124_20_3	GCST90087390	Serum levels of protein ISLR2	somamer.13124_20_3.glm.linear.tsv
13125_45_3	GCST90087391	Serum levels of protein VTN	somamer.13125_45_3.glm.linear.tsv
13126_52_3	GCST90087392	Serum levels of protein DSC2	somamer.13126_52_3.glm.linear.tsv
13129_40_3	GCST90087393	Serum levels of protein LDLR	somamer.13129_40_3.glm.linear.tsv
13130_150_3	GCST90087394	Serum levels of protein HK2	somamer.13130_150_3.glm.linear.tsv
13131_5_3	GCST90087395	Serum levels of protein HK1	somamer.13131_5_3.glm.linear.tsv
13132_14_3	GCST90087396	Serum levels of protein SEMA5A	somamer.13132_14_3.glm.linear.tsv
13133_73_3	GCST90087397	Serum levels of protein LTBP4	somamer.13133_73_3.glm.linear.tsv
13228_75_3	GCST90087398	Serum levels of protein MDM2	somamer.13228_75_3.glm.linear.tsv
13229_20_3	GCST90087399	Serum levels of protein MDM4	somamer.13229_20_3.glm.linear.tsv
13230_174_3	GCST90087400	Serum levels of protein IGHG2	somamer.13230_174_3.glm.linear.tsv
13231_90_3	GCST90087401	Serum levels of protein IGHG4	somamer.13231_90_3.glm.linear.tsv
13236_25_3	GCST90087402	Serum levels of protein WNT3A	somamer.13236_25_3.glm.linear.tsv
13240_170_3	GCST90087403	Serum levels of protein SHANK1	somamer.13240_170_3.glm.linear.tsv
13242_134_3	GCST90087404	Serum levels of protein SHANK3	somamer.13242_134_3.glm.linear.tsv
13256_21_3	GCST90087405	Serum levels of protein SHANK1	somamer.13256_21_3.glm.linear.tsv
13268_45_3	GCST90087406	Serum levels of protein WNT5A	somamer.13268_45_3.glm.linear.tsv
13374_4_3	GCST90087407	Serum levels of protein DEFB113	somamer.13374_4_3.glm.linear.tsv
13375_48_3	GCST90087408	Serum levels of protein SYNGR3	somamer.13375_48_3.glm.linear.tsv
13377_3_3	GCST90087409	Serum levels of protein CYB561D1	somamer.13377_3_3.glm.linear.tsv
13378_80_3	GCST90087410	Serum levels of protein C5orf63	somamer.13378_80_3.glm.linear.tsv
13381_49_3	GCST90087411	Serum levels of protein B4GALT1	somamer.13381_49_3.glm.linear.tsv
13384_110_3	GCST90087412	Serum levels of protein FH	somamer.13384_110_3.glm.linear.tsv
13386_248_3	GCST90087413	Serum levels of protein RNF34	somamer.13386_248_3.glm.linear.tsv
13387_55_3	GCST90087414	Serum levels of protein EHF	somamer.13387_55_3.glm.linear.tsv
13388_57_3	GCST90087415	Serum levels of protein PCSK1	somamer.13388_57_3.glm.linear.tsv
13389_8_3	GCST90087416	Serum levels of protein GAL	somamer.13389_8_3.glm.linear.tsv
13392_13_3	GCST90087417	Serum levels of protein ATP1B1	somamer.13392_13_3.glm.linear.tsv
13393_46_3	GCST90087418	Serum levels of protein DERL1	somamer.13393_46_3.glm.linear.tsv
13397_88_3	GCST90087419	Serum levels of protein DEFB4A	somamer.13397_88_3.glm.linear.tsv
13399_33_3	GCST90087420	Serum levels of protein RELL1	somamer.13399_33_3.glm.linear.tsv
13400_13_3	GCST90087421	Serum levels of protein ROR1	somamer.13400_13_3.glm.linear.tsv
13403_5_3	GCST90087422	Serum levels of protein ETV5	somamer.13403_5_3.glm.linear.tsv
13405_61_3	GCST90087423	Serum levels of protein SPINK2	somamer.13405_61_3.glm.linear.tsv
13406_161_3	GCST90087424	Serum levels of protein CD300C	somamer.13406_161_3.glm.linear.tsv
13408_23_3	GCST90087425	Serum levels of protein WFIKKN2	somamer.13408_23_3.glm.linear.tsv
13409_9_3	GCST90087426	Serum levels of protein HMP19	somamer.13409_9_3.glm.linear.tsv
13411_21_3	GCST90087427	Serum levels of protein RNF41	somamer.13411_21_3.glm.linear.tsv
13412_5_3	GCST90087428	Serum levels of protein WFDC6	somamer.13412_5_3.glm.linear.tsv
13416_8_3	GCST90087429	Serum levels of protein TMEM132D	somamer.13416_8_3.glm.linear.tsv
13421_17_3	GCST90087430	Serum levels of protein TMEM167B	somamer.13421_17_3.glm.linear.tsv
13422_66_3	GCST90087431	Serum levels of protein ENOX2	somamer.13422_66_3.glm.linear.tsv
13423_94_3	GCST90087432	Serum levels of protein FAM213A	somamer.13423_94_3.glm.linear.tsv
13424_51_3	GCST90087433	Serum levels of protein AIFM1	somamer.13424_51_3.glm.linear.tsv
13427_66_3	GCST90087434	Serum levels of protein MAN1C1	somamer.13427_66_3.glm.linear.tsv
13428_52_3	GCST90087435	Serum levels of protein ZNRF3	somamer.13428_52_3.glm.linear.tsv
13429_3_3	GCST90087436	Serum levels of protein WFDC10A	somamer.13429_3_3.glm.linear.tsv
13430_50_3	GCST90087437	Serum levels of protein SLC14A1	somamer.13430_50_3.glm.linear.tsv
13431_74_3	GCST90087438	Serum levels of protein FAM159A	somamer.13431_74_3.glm.linear.tsv
13432_9_3	GCST90087439	Serum levels of protein ZFYVE27	somamer.13432_9_3.glm.linear.tsv
13434_172_3	GCST90087440	Serum levels of protein PARVA	somamer.13434_172_3.glm.linear.tsv
13435_31_3	GCST90087441	Serum levels of protein IL20RB	somamer.13435_31_3.glm.linear.tsv
13436_54_3	GCST90087442	Serum levels of protein MAZ	somamer.13436_54_3.glm.linear.tsv
13438_115_3	GCST90087443	Serum levels of protein CHRD	somamer.13438_115_3.glm.linear.tsv
13439_6_3	GCST90087444	Serum levels of protein IQCF3	somamer.13439_6_3.glm.linear.tsv
13441_30_3	GCST90087445	Serum levels of protein DIXDC1	somamer.13441_30_3.glm.linear.tsv
13447_42_3	GCST90087446	Serum levels of protein SPRN	somamer.13447_42_3.glm.linear.tsv
13449_25_3	GCST90087447	Serum levels of protein SF3B4	somamer.13449_25_3.glm.linear.tsv
13450_49_3	GCST90087448	Serum levels of protein USP8	somamer.13450_49_3.glm.linear.tsv
13451_2_3	GCST90087449	Serum levels of protein FNDC4	somamer.13451_2_3.glm.linear.tsv
13452_113_3	GCST90087450	Serum levels of protein SMIM13	somamer.13452_113_3.glm.linear.tsv
13453_2_3	GCST90087451	Serum levels of protein MRPL33	somamer.13453_2_3.glm.linear.tsv
13455_10_3	GCST90087452	Serum levels of protein DEFB119	somamer.13455_10_3.glm.linear.tsv
13457_33_3	GCST90087453	Serum levels of protein ELF5	somamer.13457_33_3.glm.linear.tsv
13459_30_3	GCST90087454	Serum levels of protein TOR4A	somamer.13459_30_3.glm.linear.tsv
13460_4_3	GCST90087455	Serum levels of protein CHAD	somamer.13460_4_3.glm.linear.tsv
13463_1_3	GCST90087456	Serum levels of protein PXDN	somamer.13463_1_3.glm.linear.tsv
13464_8_3	GCST90087457	Serum levels of protein C14orf180	somamer.13464_8_3.glm.linear.tsv
13465_5_3	GCST90087458	Serum levels of protein RCAN1	somamer.13465_5_3.glm.linear.tsv
13468_5_3	GCST90087459	Serum levels of protein NEURL4	somamer.13468_5_3.glm.linear.tsv
13470_43_3	GCST90087460	Serum levels of protein PTH1R	somamer.13470_43_3.glm.linear.tsv
13472_35_3	GCST90087461	Serum levels of protein HDHD2	somamer.13472_35_3.glm.linear.tsv
13473_55_3	GCST90087462	Serum levels of protein ITPKA	somamer.13473_55_3.glm.linear.tsv
13474_40_3	GCST90087463	Serum levels of protein GSTK1	somamer.13474_40_3.glm.linear.tsv
13475_10_3	GCST90087464	Serum levels of protein UBE2D4	somamer.13475_10_3.glm.linear.tsv
13476_16_3	GCST90087465	Serum levels of protein KIN	somamer.13476_16_3.glm.linear.tsv
13477_65_3	GCST90087466	Serum levels of protein LTB4R	somamer.13477_65_3.glm.linear.tsv
13479_8_3	GCST90087467	Serum levels of protein FAM171A2	somamer.13479_8_3.glm.linear.tsv
13481_24_3	GCST90087468	Serum levels of protein TCEA2	somamer.13481_24_3.glm.linear.tsv
13482_14_3	GCST90087469	Serum levels of protein CNOT1	somamer.13482_14_3.glm.linear.tsv
13484_69_3	GCST90087470	Serum levels of protein COL1A1	somamer.13484_69_3.glm.linear.tsv
13485_20_3	GCST90087471	Serum levels of protein TMEM87B	somamer.13485_20_3.glm.linear.tsv
13486_9_3	GCST90087472	Serum levels of protein PKD2	somamer.13486_9_3.glm.linear.tsv
13487_24_3	GCST90087473	Serum levels of protein UNC93B1	somamer.13487_24_3.glm.linear.tsv
13488_3_3	GCST90087474	Serum levels of protein ARFIP1	somamer.13488_3_3.glm.linear.tsv
13490_1_3	GCST90087475	Serum levels of protein MPP6	somamer.13490_1_3.glm.linear.tsv
13491_40_3	GCST90087476	Serum levels of protein PDE6D	somamer.13491_40_3.glm.linear.tsv
13492_44_3	GCST90087477	Serum levels of protein HSPA9	somamer.13492_44_3.glm.linear.tsv
13493_5_3	GCST90087478	Serum levels of protein GRID1	somamer.13493_5_3.glm.linear.tsv
13494_6_3	GCST90087479	Serum levels of protein CERS5	somamer.13494_6_3.glm.linear.tsv
13495_48_3	GCST90087480	Serum levels of protein HCAR2	somamer.13495_48_3.glm.linear.tsv
13496_19_3	GCST90087481	Serum levels of protein HMGCS1	somamer.13496_19_3.glm.linear.tsv
13497_34_3	GCST90087482	Serum levels of protein EIF3J	somamer.13497_34_3.glm.linear.tsv
13498_1_3	GCST90087483	Serum levels of protein MIOX	somamer.13498_1_3.glm.linear.tsv
13499_30_3	GCST90087484	Serum levels of protein F8	somamer.13499_30_3.glm.linear.tsv
13500_9_3	GCST90087485	Serum levels of protein TEX29	somamer.13500_9_3.glm.linear.tsv
13501_10_3	GCST90087486	Serum levels of protein SLC35G2	somamer.13501_10_3.glm.linear.tsv
13502_2_3	GCST90087487	Serum levels of protein SLC26A11	somamer.13502_2_3.glm.linear.tsv
13503_19_3	GCST90087488	Serum levels of protein ARL6IP5	somamer.13503_19_3.glm.linear.tsv
13504_147_3	GCST90087489	Serum levels of protein HNRNPR	somamer.13504_147_3.glm.linear.tsv
13506_10_3	GCST90087490	Serum levels of protein DUS2	somamer.13506_10_3.glm.linear.tsv
13507_51_3	GCST90087491	Serum levels of protein TRADD	somamer.13507_51_3.glm.linear.tsv
13509_5_3	GCST90087492	Serum levels of protein SCAMP5	somamer.13509_5_3.glm.linear.tsv
13510_7_3	GCST90087493	Serum levels of protein ATP2A3	somamer.13510_7_3.glm.linear.tsv
13511_29_3	GCST90087494	Serum levels of protein SATB1	somamer.13511_29_3.glm.linear.tsv
13512_28_3	GCST90087495	Serum levels of protein HNRNPR	somamer.13512_28_3.glm.linear.tsv
13513_174_3	GCST90087496	Serum levels of protein PIAS3	somamer.13513_174_3.glm.linear.tsv
13514_121_3	GCST90087497	Serum levels of protein RAB35	somamer.13514_121_3.glm.linear.tsv
13515_8_3	GCST90087498	Serum levels of protein RPRD1A	somamer.13515_8_3.glm.linear.tsv
13516_46_3	GCST90087499	Serum levels of protein EMC4	somamer.13516_46_3.glm.linear.tsv
13517_3_3	GCST90087500	Serum levels of protein PTCHD3	somamer.13517_3_3.glm.linear.tsv
13518_5_3	GCST90087501	Serum levels of protein ASAP2	somamer.13518_5_3.glm.linear.tsv
13519_112_3	GCST90087502	Serum levels of protein ARHGEF25	somamer.13519_112_3.glm.linear.tsv
13522_20_3	GCST90087503	Serum levels of protein VSNL1	somamer.13522_20_3.glm.linear.tsv
13524_25_3	GCST90087504	Serum levels of protein HS6ST2	somamer.13524_25_3.glm.linear.tsv
13525_17_3	GCST90087505	Serum levels of protein KCNG4	somamer.13525_17_3.glm.linear.tsv
13526_5_3	GCST90087506	Serum levels of protein SSB	somamer.13526_5_3.glm.linear.tsv
13529_39_3	GCST90087507	Serum levels of protein NAP1L2	somamer.13529_39_3.glm.linear.tsv
13530_5_3	GCST90087508	Serum levels of protein UTS2R	somamer.13530_5_3.glm.linear.tsv
13532_25_3	GCST90087509	Serum levels of protein CNEP1R1	somamer.13532_25_3.glm.linear.tsv
13534_20_3	GCST90087510	Serum levels of protein MYOM2	somamer.13534_20_3.glm.linear.tsv
13535_2_3	GCST90087511	Serum levels of protein COL4A3BP	somamer.13535_2_3.glm.linear.tsv
13536_56_3	GCST90087512	Serum levels of protein POLI	somamer.13536_56_3.glm.linear.tsv
13539_131_3	GCST90087513	Serum levels of protein KCNN1	somamer.13539_131_3.glm.linear.tsv
13540_1_3	GCST90087514	Serum levels of protein GPR26	somamer.13540_1_3.glm.linear.tsv
13541_1_3	GCST90087515	Serum levels of protein MYCT1	somamer.13541_1_3.glm.linear.tsv
13543_7_3	GCST90087516	Serum levels of protein PTGR1	somamer.13543_7_3.glm.linear.tsv
13544_9_3	GCST90087517	Serum levels of protein ARHGAP45	somamer.13544_9_3.glm.linear.tsv
13545_97_3	GCST90087518	Serum levels of protein EIF1AD	somamer.13545_97_3.glm.linear.tsv
13547_5_3	GCST90087519	Serum levels of protein HTR7	somamer.13547_5_3.glm.linear.tsv
13548_53_3	GCST90087520	Serum levels of protein PLPP4	somamer.13548_53_3.glm.linear.tsv
13549_15_3	GCST90087521	Serum levels of protein ADAM29	somamer.13549_15_3.glm.linear.tsv
13552_7_3	GCST90087522	Serum levels of protein SWAP70	somamer.13552_7_3.glm.linear.tsv
13553_4_3	GCST90087523	Serum levels of protein DCUN1D3	somamer.13553_4_3.glm.linear.tsv
13554_78_3	GCST90087524	Serum levels of protein REPIN1	somamer.13554_78_3.glm.linear.tsv
13556_28_3	GCST90087525	Serum levels of protein HTR2A	somamer.13556_28_3.glm.linear.tsv
13557_3_3	GCST90087526	Serum levels of protein NECTIN3	somamer.13557_3_3.glm.linear.tsv
13561_5_3	GCST90087527	Serum levels of protein HTR6	somamer.13561_5_3.glm.linear.tsv
13563_259_3	GCST90087528	Serum levels of protein ACBD7	somamer.13563_259_3.glm.linear.tsv
13565_2_3	GCST90087529	Serum levels of protein RBL2	somamer.13565_2_3.glm.linear.tsv
13566_2_3	GCST90087530	Serum levels of protein SSU72	somamer.13566_2_3.glm.linear.tsv
13567_1_3	GCST90087531	Serum levels of protein DPYSL2	somamer.13567_1_3.glm.linear.tsv
13568_30_3	GCST90087532	Serum levels of protein PSMD4	somamer.13568_30_3.glm.linear.tsv
13570_43_3	GCST90087533	Serum levels of protein HDLBP	somamer.13570_43_3.glm.linear.tsv
13572_43_3	GCST90087534	Serum levels of protein PSMD11	somamer.13572_43_3.glm.linear.tsv
13573_5_3	GCST90087535	Serum levels of protein ARPC3	somamer.13573_5_3.glm.linear.tsv
13574_50_3	GCST90087536	Serum levels of protein RND1	somamer.13574_50_3.glm.linear.tsv
13575_40_3	GCST90087537	Serum levels of protein DVL2	somamer.13575_40_3.glm.linear.tsv
13576_15_3	GCST90087538	Serum levels of protein GSTP1	somamer.13576_15_3.glm.linear.tsv
13577_25_3	GCST90087539	Serum levels of protein U2AF2	somamer.13577_25_3.glm.linear.tsv
13578_98_3	GCST90087540	Serum levels of protein ABLIM3	somamer.13578_98_3.glm.linear.tsv
13580_2_3	GCST90087541	Serum levels of protein UAP1	somamer.13580_2_3.glm.linear.tsv
13583_19_3	GCST90087542	Serum levels of protein APAF1	somamer.13583_19_3.glm.linear.tsv
13587_10_3	GCST90087543	Serum levels of protein RACGAP1	somamer.13587_10_3.glm.linear.tsv
13588_11_3	GCST90087544	Serum levels of protein ANXA9	somamer.13588_11_3.glm.linear.tsv
13589_10_3	GCST90087545	Serum levels of protein APBB3	somamer.13589_10_3.glm.linear.tsv
13590_1_3	GCST90087546	Serum levels of protein REXO2	somamer.13590_1_3.glm.linear.tsv
13591_31_3	GCST90087547	Serum levels of protein PRIM1	somamer.13591_31_3.glm.linear.tsv
13592_22_3	GCST90087548	Serum levels of protein NNMT	somamer.13592_22_3.glm.linear.tsv
13594_158_3	GCST90087549	Serum levels of protein GGA1	somamer.13594_158_3.glm.linear.tsv
13595_20_3	GCST90087550	Serum levels of protein THTPA	somamer.13595_20_3.glm.linear.tsv
13596_3_3	GCST90087551	Serum levels of protein RAB27B	somamer.13596_3_3.glm.linear.tsv
13597_20_3	GCST90087552	Serum levels of protein RAB31	somamer.13597_20_3.glm.linear.tsv
13599_15_3	GCST90087553	Serum levels of protein RABEPK	somamer.13599_15_3.glm.linear.tsv
13602_6_3	GCST90087554	Serum levels of protein SNU13	somamer.13602_6_3.glm.linear.tsv
13603_7_3	GCST90087555	Serum levels of protein RFESD	somamer.13603_7_3.glm.linear.tsv
13604_27_3	GCST90087556	Serum levels of protein NEURL1	somamer.13604_27_3.glm.linear.tsv
13605_16_3	GCST90087557	Serum levels of protein ANXA10	somamer.13605_16_3.glm.linear.tsv
13609_11_3	GCST90087558	Serum levels of protein GTF2I	somamer.13609_11_3.glm.linear.tsv
13610_9_3	GCST90087559	Serum levels of protein MAGEA10	somamer.13610_9_3.glm.linear.tsv
13612_7_3	GCST90087560	Serum levels of protein CYTIP	somamer.13612_7_3.glm.linear.tsv
13613_23_3	GCST90087561	Serum levels of protein AK5	somamer.13613_23_3.glm.linear.tsv
13614_6_3	GCST90087562	Serum levels of protein CREBBP	somamer.13614_6_3.glm.linear.tsv
13615_60_3	GCST90087563	Serum levels of protein NCK2	somamer.13615_60_3.glm.linear.tsv
13618_15_3	GCST90087564	Serum levels of protein MAD1L1	somamer.13618_15_3.glm.linear.tsv
13620_10_3	GCST90087565	Serum levels of protein ASNA1	somamer.13620_10_3.glm.linear.tsv
13621_31_3	GCST90087566	Serum levels of protein AP2A2	somamer.13621_31_3.glm.linear.tsv
13622_16_3	GCST90087567	Serum levels of protein PPP2R5A	somamer.13622_16_3.glm.linear.tsv
13623_4_3	GCST90087568	Serum levels of protein KMT2D	somamer.13623_4_3.glm.linear.tsv
13624_17_3	GCST90087569	Serum levels of protein NADK	somamer.13624_17_3.glm.linear.tsv
13625_19_3	GCST90087570	Serum levels of protein SSB	somamer.13625_19_3.glm.linear.tsv
13628_58_3	GCST90087571	Serum levels of protein GRB14	somamer.13628_58_3.glm.linear.tsv
13629_25_3	GCST90087572	Serum levels of protein ATG4B	somamer.13629_25_3.glm.linear.tsv
13631_1_3	GCST90087573	Serum levels of protein RBBP5	somamer.13631_1_3.glm.linear.tsv
13632_10_3	GCST90087574	Serum levels of protein ZYX	somamer.13632_10_3.glm.linear.tsv
13634_209_3	GCST90087575	Serum levels of protein PIR	somamer.13634_209_3.glm.linear.tsv
13636_20_3	GCST90087576	Serum levels of protein NAP1L1	somamer.13636_20_3.glm.linear.tsv
13639_101_3	GCST90087577	Serum levels of protein USO1	somamer.13639_101_3.glm.linear.tsv
13640_5_3	GCST90087578	Serum levels of protein BCL6	somamer.13640_5_3.glm.linear.tsv
13642_90_3	GCST90087579	Serum levels of protein IFIT3	somamer.13642_90_3.glm.linear.tsv
13644_30_3	GCST90087580	Serum levels of protein HGS	somamer.13644_30_3.glm.linear.tsv
13645_14_3	GCST90087581	Serum levels of protein DHX38	somamer.13645_14_3.glm.linear.tsv
13650_11_3	GCST90087582	Serum levels of protein KCNIP1	somamer.13650_11_3.glm.linear.tsv
13651_54_3	GCST90087583	Serum levels of protein ZFP91	somamer.13651_54_3.glm.linear.tsv
13652_2_3	GCST90087584	Serum levels of protein TOM1L1	somamer.13652_2_3.glm.linear.tsv
13653_335_3	GCST90087585	Serum levels of protein MACROD1	somamer.13653_335_3.glm.linear.tsv
13654_1_3	GCST90087586	Serum levels of protein ROCK2	somamer.13654_1_3.glm.linear.tsv
13655_34_3	GCST90087587	Serum levels of protein NCL	somamer.13655_34_3.glm.linear.tsv
13657_2_3	GCST90087588	Serum levels of protein PNKP	somamer.13657_2_3.glm.linear.tsv
13658_31_3	GCST90087589	Serum levels of protein PDGFC	somamer.13658_31_3.glm.linear.tsv
13659_36_3	GCST90087590	Serum levels of protein ATP13A1	somamer.13659_36_3.glm.linear.tsv
13660_76_3	GCST90087591	Serum levels of protein ANGPT2	somamer.13660_76_3.glm.linear.tsv
13661_193_3	GCST90087592	Serum levels of protein CST5	somamer.13661_193_3.glm.linear.tsv
13663_2_3	GCST90087593	Serum levels of protein IL4	somamer.13663_2_3.glm.linear.tsv
13665_35_3	GCST90087594	Serum levels of protein PPP2R3A	somamer.13665_35_3.glm.linear.tsv
13666_222_3	GCST90087595	Serum levels of protein CA10	somamer.13666_222_3.glm.linear.tsv
13668_44_3	GCST90087596	Serum levels of protein TYRO3	somamer.13668_44_3.glm.linear.tsv
13669_6_3	GCST90087597	Serum levels of protein FGFR3	somamer.13669_6_3.glm.linear.tsv
13670_81_3	GCST90087598	Serum levels of protein PLA2G2E	somamer.13670_81_3.glm.linear.tsv
13671_40_3	GCST90087599	Serum levels of protein ELANE	somamer.13671_40_3.glm.linear.tsv
13672_3_3	GCST90087600	Serum levels of protein HSPA6	somamer.13672_3_3.glm.linear.tsv
13673_21_3	GCST90087601	Serum levels of protein CCT7	somamer.13673_21_3.glm.linear.tsv
13676_46_3	GCST90087602	Serum levels of protein INHBB	somamer.13676_46_3.glm.linear.tsv
13678_169_3	GCST90087603	Serum levels of protein CFD	somamer.13678_169_3.glm.linear.tsv
13680_3_3	GCST90087604	Serum levels of protein NAB2	somamer.13680_3_3.glm.linear.tsv
13681_173_3	GCST90087605	Serum levels of protein CSNK2A2	somamer.13681_173_3.glm.linear.tsv
13682_47_3	GCST90087606	Serum levels of protein CSF1R	somamer.13682_47_3.glm.linear.tsv
13683_18_3	GCST90087607	Serum levels of protein CLCNKB	somamer.13683_18_3.glm.linear.tsv
13686_2_3	GCST90087608	Serum levels of protein IL5RA	somamer.13686_2_3.glm.linear.tsv
13687_5_3	GCST90087609	Serum levels of protein CCL1	somamer.13687_5_3.glm.linear.tsv
13688_2_3	GCST90087610	Serum levels of protein CAPSL	somamer.13688_2_3.glm.linear.tsv
13689_2_3	GCST90087611	Serum levels of protein ODC1	somamer.13689_2_3.glm.linear.tsv
13690_26_3	GCST90087612	Serum levels of protein BGN	somamer.13690_26_3.glm.linear.tsv
13691_10_3	GCST90087613	Serum levels of protein SLC5A8	somamer.13691_10_3.glm.linear.tsv
13692_154_3	GCST90087614	Serum levels of protein WISP1	somamer.13692_154_3.glm.linear.tsv
13693_5_3	GCST90087615	Serum levels of protein CDNF	somamer.13693_5_3.glm.linear.tsv
13694_24_3	GCST90087616	Serum levels of protein CRLF2	somamer.13694_24_3.glm.linear.tsv
13697_51_3	GCST90087617	Serum levels of protein GPD1	somamer.13697_51_3.glm.linear.tsv
13698_28_3	GCST90087618	Serum levels of protein KIAA0319L	somamer.13698_28_3.glm.linear.tsv
13699_6_3	GCST90087619	Serum levels of protein KLK3	somamer.13699_6_3.glm.linear.tsv
13700_10_3	GCST90087620	Serum levels of protein ANXA2	somamer.13700_10_3.glm.linear.tsv
13701_2_3	GCST90087621	Serum levels of protein CXCL13	somamer.13701_2_3.glm.linear.tsv
13704_5_3	GCST90087622	Serum levels of protein HMGCS2	somamer.13704_5_3.glm.linear.tsv
13706_12_3	GCST90087623	Serum levels of protein IL12RB1	somamer.13706_12_3.glm.linear.tsv
13707_27_3	GCST90087624	Serum levels of protein SPARCL1	somamer.13707_27_3.glm.linear.tsv
13708_56_3	GCST90087625	Serum levels of protein KLK8	somamer.13708_56_3.glm.linear.tsv
13710_6_3	GCST90087626	Serum levels of protein SERPING1	somamer.13710_6_3.glm.linear.tsv
13711_10_3	GCST90087627	Serum levels of protein CLTC	somamer.13711_10_3.glm.linear.tsv
13712_104_3	GCST90087628	Serum levels of protein GZMA	somamer.13712_104_3.glm.linear.tsv
13713_164_3	GCST90087629	Serum levels of protein SEC22A	somamer.13713_164_3.glm.linear.tsv
13716_259_3	GCST90087630	Serum levels of protein F2	somamer.13716_259_3.glm.linear.tsv
13717_15_3	GCST90087631	Serum levels of protein FCN2	somamer.13717_15_3.glm.linear.tsv
13718_1_3	GCST90087632	Serum levels of protein IL17A	somamer.13718_1_3.glm.linear.tsv
13719_19_3	GCST90087633	Serum levels of protein PAK4	somamer.13719_19_3.glm.linear.tsv
13720_95_3	GCST90087634	Serum levels of protein PRTN3	somamer.13720_95_3.glm.linear.tsv
13722_105_3	GCST90087635	Serum levels of protein C9	somamer.13722_105_3.glm.linear.tsv
13723_6_3	GCST90087636	Serum levels of protein IL10	somamer.13723_6_3.glm.linear.tsv
13724_27_3	GCST90087637	Serum levels of protein FGF19	somamer.13724_27_3.glm.linear.tsv
13725_3_3	GCST90087638	Serum levels of protein FGF16	somamer.13725_3_3.glm.linear.tsv
13726_4_3	GCST90087639	Serum levels of protein CD80	somamer.13726_4_3.glm.linear.tsv
13727_44_3	GCST90087640	Serum levels of protein SPOP	somamer.13727_44_3.glm.linear.tsv
13728_19_3	GCST90087641	Serum levels of protein ERP29	somamer.13728_19_3.glm.linear.tsv
13729_26_3	GCST90087642	Serum levels of protein SFXN5	somamer.13729_26_3.glm.linear.tsv
13730_18_3	GCST90087643	Serum levels of protein CTSC	somamer.13730_18_3.glm.linear.tsv
13731_14_3	GCST90087644	Serum levels of protein C7	somamer.13731_14_3.glm.linear.tsv
13732_79_3	GCST90087645	Serum levels of protein CTF1	somamer.13732_79_3.glm.linear.tsv
13733_5_3	GCST90087646	Serum levels of protein IL12B	somamer.13733_5_3.glm.linear.tsv
13734_22_3	GCST90087647	Serum levels of protein IFNL1	somamer.13734_22_3.glm.linear.tsv
13735_1_3	GCST90087648	Serum levels of protein RAP1GAP	somamer.13735_1_3.glm.linear.tsv
13738_8_3	GCST90087649	Serum levels of protein INHBA	somamer.13738_8_3.glm.linear.tsv
13739_3_3	GCST90087650	Serum levels of protein FLRT1	somamer.13739_3_3.glm.linear.tsv
13740_51_3	GCST90087651	Serum levels of protein FRZB	somamer.13740_51_3.glm.linear.tsv
13741_36_3	GCST90087652	Serum levels of protein IGFBP1	somamer.13741_36_3.glm.linear.tsv
13742_66_3	GCST90087653	Serum levels of protein IL22	somamer.13742_66_3.glm.linear.tsv
13743_56_3	GCST90087654	Serum levels of protein CUL4B	somamer.13743_56_3.glm.linear.tsv
13744_37_3	GCST90087655	Serum levels of protein IL3RA	somamer.13744_37_3.glm.linear.tsv
13745_10_3	GCST90087656	Serum levels of protein PKD2	somamer.13745_10_3.glm.linear.tsv
13747_9_3	GCST90087657	Serum levels of protein CA6	somamer.13747_9_3.glm.linear.tsv
13748_4_3	GCST90087658	Serum levels of protein CCL8	somamer.13748_4_3.glm.linear.tsv
13924_13_3	GCST90087659	Serum levels of protein MYZAP	somamer.13924_13_3.glm.linear.tsv
13926_1_3	GCST90087660	Serum levels of protein RMI1	somamer.13926_1_3.glm.linear.tsv
13929_27_3	GCST90087661	Serum levels of protein CROT	somamer.13929_27_3.glm.linear.tsv
13930_3_3	GCST90087662	Serum levels of protein APOBEC3G	somamer.13930_3_3.glm.linear.tsv
13931_22_3	GCST90087663	Serum levels of protein PSMD9	somamer.13931_22_3.glm.linear.tsv
13932_45_3	GCST90087664	Serum levels of protein ARHGEF7	somamer.13932_45_3.glm.linear.tsv
13933_276_3	GCST90087665	Serum levels of protein NAB1	somamer.13933_276_3.glm.linear.tsv
13934_3_3	GCST90087666	Serum levels of protein MCF2L	somamer.13934_3_3.glm.linear.tsv
13936_24_3	GCST90087667	Serum levels of protein PGK2	somamer.13936_24_3.glm.linear.tsv
13937_75_3	GCST90087668	Serum levels of protein CAND1	somamer.13937_75_3.glm.linear.tsv
13939_14_3	GCST90087669	Serum levels of protein UGP2	somamer.13939_14_3.glm.linear.tsv
13940_19_3	GCST90087670	Serum levels of protein IFI16	somamer.13940_19_3.glm.linear.tsv
13941_82_3	GCST90087671	Serum levels of protein FARS2	somamer.13941_82_3.glm.linear.tsv
13942_140_3	GCST90087672	Serum levels of protein SPSB1	somamer.13942_140_3.glm.linear.tsv
13943_38_3	GCST90087673	Serum levels of protein DPY30	somamer.13943_38_3.glm.linear.tsv
13944_3_3	GCST90087674	Serum levels of protein SULT1A3	somamer.13944_3_3.glm.linear.tsv
13946_8_3	GCST90087675	Serum levels of protein DDX23	somamer.13946_8_3.glm.linear.tsv
13947_371_3	GCST90087676	Serum levels of protein NUDT12	somamer.13947_371_3.glm.linear.tsv
13948_50_3	GCST90087677	Serum levels of protein GABBR2	somamer.13948_50_3.glm.linear.tsv
13950_9_3	GCST90087678	Serum levels of protein COL4A3BP	somamer.13950_9_3.glm.linear.tsv
13954_9_3	GCST90087679	Serum levels of protein GNPNAT1	somamer.13954_9_3.glm.linear.tsv
13955_33_3	GCST90087680	Serum levels of protein DAPK1	somamer.13955_33_3.glm.linear.tsv
13958_5_3	GCST90087681	Serum levels of protein RBM46	somamer.13958_5_3.glm.linear.tsv
13959_7_3	GCST90087682	Serum levels of protein LAP3	somamer.13959_7_3.glm.linear.tsv
13960_15_3	GCST90087683	Serum levels of protein AGAP3	somamer.13960_15_3.glm.linear.tsv
13961_18_3	GCST90087684	Serum levels of protein KIF3A	somamer.13961_18_3.glm.linear.tsv
13963_7_3	GCST90087685	Serum levels of protein TOLLIP	somamer.13963_7_3.glm.linear.tsv
13966_30_3	GCST90087686	Serum levels of protein MYOM3	somamer.13966_30_3.glm.linear.tsv
13967_14_3	GCST90087687	Serum levels of protein TXNRD1	somamer.13967_14_3.glm.linear.tsv
13969_24_3	GCST90087688	Serum levels of protein KPNA6	somamer.13969_24_3.glm.linear.tsv
13972_4_3	GCST90087689	Serum levels of protein HSD17B14	somamer.13972_4_3.glm.linear.tsv
13973_62_3	GCST90087690	Serum levels of protein TTL	somamer.13973_62_3.glm.linear.tsv
13975_56_3	GCST90087691	Serum levels of protein PPFIA1	somamer.13975_56_3.glm.linear.tsv
13976_9_3	GCST90087692	Serum levels of protein ARHGEF1	somamer.13976_9_3.glm.linear.tsv
13977_28_3	GCST90087693	Serum levels of protein BARD1	somamer.13977_28_3.glm.linear.tsv
13978_122_3	GCST90087694	Serum levels of protein TBX3	somamer.13978_122_3.glm.linear.tsv
13979_3_3	GCST90087695	Serum levels of protein SLC26A7	somamer.13979_3_3.glm.linear.tsv
13982_33_3	GCST90087696	Serum levels of protein RGS18	somamer.13982_33_3.glm.linear.tsv
13983_27_3	GCST90087697	Serum levels of protein CRYZ	somamer.13983_27_3.glm.linear.tsv
13984_23_3	GCST90087698	Serum levels of protein DDX25	somamer.13984_23_3.glm.linear.tsv
13985_12_3	GCST90087699	Serum levels of protein SMURF2	somamer.13985_12_3.glm.linear.tsv
13986_6_3	GCST90087700	Serum levels of protein LANCL1	somamer.13986_6_3.glm.linear.tsv
13988_67_3	GCST90087701	Serum levels of protein NMRAL1	somamer.13988_67_3.glm.linear.tsv
13990_1_3	GCST90087702	Serum levels of protein PC	somamer.13990_1_3.glm.linear.tsv
13991_47_3	GCST90087703	Serum levels of protein EIF4G3	somamer.13991_47_3.glm.linear.tsv
13992_12_3	GCST90087704	Serum levels of protein NSF	somamer.13992_12_3.glm.linear.tsv
13993_20_3	GCST90087705	Serum levels of protein EPB41L1	somamer.13993_20_3.glm.linear.tsv
13994_1_3	GCST90087706	Serum levels of protein FBL	somamer.13994_1_3.glm.linear.tsv
13996_16_3	GCST90087707	Serum levels of protein PPCDC	somamer.13996_16_3.glm.linear.tsv
13998_26_3	GCST90087708	Serum levels of protein ADSSL1	somamer.13998_26_3.glm.linear.tsv
14002_18_3	GCST90087709	Serum levels of protein DOCK9	somamer.14002_18_3.glm.linear.tsv
14005_2_3	GCST90087710	Serum levels of protein CHD7	somamer.14005_2_3.glm.linear.tsv
14006_36_3	GCST90087711	Serum levels of protein GNMT	somamer.14006_36_3.glm.linear.tsv
14007_22_3	GCST90087712	Serum levels of protein PAPSS1	somamer.14007_22_3.glm.linear.tsv
14008_22_3	GCST90087713	Serum levels of protein DCP1A	somamer.14008_22_3.glm.linear.tsv
14009_65_3	GCST90087714	Serum levels of protein TNFAIP3	somamer.14009_65_3.glm.linear.tsv
14011_17_3	GCST90087715	Serum levels of protein S100A11	somamer.14011_17_3.glm.linear.tsv
14012_17_3	GCST90087716	Serum levels of protein DHX58	somamer.14012_17_3.glm.linear.tsv
14013_11_3	GCST90087717	Serum levels of protein TANK	somamer.14013_11_3.glm.linear.tsv
14019_73_3	GCST90087718	Serum levels of protein EVPL	somamer.14019_73_3.glm.linear.tsv
14021_81_3	GCST90087719	Serum levels of protein MED4	somamer.14021_81_3.glm.linear.tsv
14022_17_3	GCST90087720	Serum levels of protein IL17B	somamer.14022_17_3.glm.linear.tsv
14023_84_3	GCST90087721	Serum levels of protein IBSP	somamer.14023_84_3.glm.linear.tsv
14024_196_3	GCST90087722	Serum levels of protein EDA	somamer.14024_196_3.glm.linear.tsv
14025_18_3	GCST90087723	Serum levels of protein TNFRSF9	somamer.14025_18_3.glm.linear.tsv
14026_24_3	GCST90087724	Serum levels of protein IL17F	somamer.14026_24_3.glm.linear.tsv
14028_22_3	GCST90087725	Serum levels of protein PIK3C2A	somamer.14028_22_3.glm.linear.tsv
14029_42_3	GCST90087726	Serum levels of protein COPS2	somamer.14029_42_3.glm.linear.tsv
14030_21_3	GCST90087727	Serum levels of protein TNFSF4	somamer.14030_21_3.glm.linear.tsv
14031_18_3	GCST90087728	Serum levels of protein FGF7	somamer.14031_18_3.glm.linear.tsv
14032_2_3	GCST90087729	Serum levels of protein VEGFA	somamer.14032_2_3.glm.linear.tsv
14034_22_3	GCST90087730	Serum levels of protein TACSTD2	somamer.14034_22_3.glm.linear.tsv
14035_13_3	GCST90087731	Serum levels of protein TIAM1	somamer.14035_13_3.glm.linear.tsv
14036_116_3	GCST90087732	Serum levels of protein MPDZ	somamer.14036_116_3.glm.linear.tsv
14037_18_3	GCST90087733	Serum levels of protein RANBP3	somamer.14037_18_3.glm.linear.tsv
14038_130_3	GCST90087734	Serum levels of protein CST7	somamer.14038_130_3.glm.linear.tsv
14039_33_3	GCST90087735	Serum levels of protein KLK5	somamer.14039_33_3.glm.linear.tsv
14041_13_3	GCST90087736	Serum levels of protein GZMB	somamer.14041_13_3.glm.linear.tsv
14042_11_3	GCST90087737	Serum levels of protein SFRP1	somamer.14042_11_3.glm.linear.tsv
14043_12_3	GCST90087738	Serum levels of protein EEA1	somamer.14043_12_3.glm.linear.tsv
14045_12_3	GCST90087739	Serum levels of protein NCOA2	somamer.14045_12_3.glm.linear.tsv
14047_78_3	GCST90087740	Serum levels of protein BDNF	somamer.14047_78_3.glm.linear.tsv
14048_7_3	GCST90087741	Serum levels of protein IL1RAP	somamer.14048_7_3.glm.linear.tsv
14049_17_3	GCST90087742	Serum levels of protein IL7	somamer.14049_17_3.glm.linear.tsv
14050_61_3	GCST90087743	Serum levels of protein EFNA4	somamer.14050_61_3.glm.linear.tsv
14051_54_3	GCST90087744	Serum levels of protein FOXC2	somamer.14051_54_3.glm.linear.tsv
14052_26_3	GCST90087745	Serum levels of protein UNC13A	somamer.14052_26_3.glm.linear.tsv
14054_17_3	GCST90087746	Serum levels of protein IL15RA	somamer.14054_17_3.glm.linear.tsv
14056_4_3	GCST90087747	Serum levels of protein CGA	somamer.14056_4_3.glm.linear.tsv
14057_68_3	GCST90087748	Serum levels of protein TNFSF15	somamer.14057_68_3.glm.linear.tsv
14060_67_3	GCST90087749	Serum levels of protein NCF4	somamer.14060_67_3.glm.linear.tsv
14061_48_3	GCST90087750	Serum levels of protein TNFSF11	somamer.14061_48_3.glm.linear.tsv
14063_17_3	GCST90087751	Serum levels of protein OSM	somamer.14063_17_3.glm.linear.tsv
14064_21_3	GCST90087752	Serum levels of protein PGLYRP1	somamer.14064_21_3.glm.linear.tsv
14065_11_3	GCST90087753	Serum levels of protein CD5	somamer.14065_11_3.glm.linear.tsv
14066_49_3	GCST90087754	Serum levels of protein MAGI2	somamer.14066_49_3.glm.linear.tsv
14067_6_3	GCST90087755	Serum levels of protein PKP2	somamer.14067_6_3.glm.linear.tsv
14068_29_3	GCST90087756	Serum levels of protein CCL25	somamer.14068_29_3.glm.linear.tsv
14069_61_3	GCST90087757	Serum levels of protein CA4	somamer.14069_61_3.glm.linear.tsv
14070_56_3	GCST90087758	Serum levels of protein ITSN1	somamer.14070_56_3.glm.linear.tsv
14072_9_3	GCST90087759	Serum levels of protein TPT1	somamer.14072_9_3.glm.linear.tsv
14073_31_3	GCST90087760	Serum levels of protein HPX	somamer.14073_31_3.glm.linear.tsv
14074_2_3	GCST90087761	Serum levels of protein SHC2	somamer.14074_2_3.glm.linear.tsv
14076_74_3	GCST90087762	Serum levels of protein CST4	somamer.14076_74_3.glm.linear.tsv
14077_6_3	GCST90087763	Serum levels of protein FCN3	somamer.14077_6_3.glm.linear.tsv
14078_69_3	GCST90087764	Serum levels of protein XCL1	somamer.14078_69_3.glm.linear.tsv
14079_14_3	GCST90087765	Serum levels of protein IL18R1	somamer.14079_14_3.glm.linear.tsv
14081_5_3	GCST90087766	Serum levels of protein ULBP1	somamer.14081_5_3.glm.linear.tsv
14082_56_3	GCST90087767	Serum levels of protein TLN2	somamer.14082_56_3.glm.linear.tsv
14083_25_3	GCST90087768	Serum levels of protein SEPHS1	somamer.14083_25_3.glm.linear.tsv
14084_191_3	GCST90087769	Serum levels of protein ICOS	somamer.14084_191_3.glm.linear.tsv
14085_28_3	GCST90087770	Serum levels of protein IL13	somamer.14085_28_3.glm.linear.tsv
14086_11_3	GCST90087771	Serum levels of protein SMPDL3A	somamer.14086_11_3.glm.linear.tsv
14088_38_3	GCST90087772	Serum levels of protein IGFBP6	somamer.14088_38_3.glm.linear.tsv
14089_41_3	GCST90087773	Serum levels of protein EPHA5	somamer.14089_41_3.glm.linear.tsv
14090_23_3	GCST90087774	Serum levels of protein DEF6	somamer.14090_23_3.glm.linear.tsv
14091_42_3	GCST90087775	Serum levels of protein CBR3	somamer.14091_42_3.glm.linear.tsv
14093_10_3	GCST90087776	Serum levels of protein FLT3LG	somamer.14093_10_3.glm.linear.tsv
14094_29_3	GCST90087777	Serum levels of protein HBEGF	somamer.14094_29_3.glm.linear.tsv
14095_1_3	GCST90087778	Serum levels of protein KLRK1	somamer.14095_1_3.glm.linear.tsv
14097_86_3	GCST90087779	Serum levels of protein CHST15	somamer.14097_86_3.glm.linear.tsv
14098_28_3	GCST90087780	Serum levels of protein CARS	somamer.14098_28_3.glm.linear.tsv
14099_20_3	GCST90087781	Serum levels of protein PSMA4	somamer.14099_20_3.glm.linear.tsv
14100_63_3	GCST90087782	Serum levels of protein C1QC	somamer.14100_63_3.glm.linear.tsv
14101_2_3	GCST90087783	Serum levels of protein CNTFR	somamer.14101_2_3.glm.linear.tsv
14102_6_3	GCST90087784	Serum levels of protein GNLY	somamer.14102_6_3.glm.linear.tsv
14103_12_3	GCST90087785	Serum levels of protein TPSG1	somamer.14103_12_3.glm.linear.tsv
14104_1_3	GCST90087786	Serum levels of protein TRIL	somamer.14104_1_3.glm.linear.tsv
14105_5_3	GCST90087787	Serum levels of protein SERPINA4	somamer.14105_5_3.glm.linear.tsv
14106_46_3	GCST90087788	Serum levels of protein RAP1GDS1	somamer.14106_46_3.glm.linear.tsv
14107_1_3	GCST90087789	Serum levels of protein MTHFS	somamer.14107_1_3.glm.linear.tsv
14108_15_3	GCST90087790	Serum levels of protein TGFB1	somamer.14108_15_3.glm.linear.tsv
14109_15_3	GCST90087791	Serum levels of protein CCL15	somamer.14109_15_3.glm.linear.tsv
14110_200_3	GCST90087792	Serum levels of protein SPARC	somamer.14110_200_3.glm.linear.tsv
14111_15_3	GCST90087793	Serum levels of protein THBS2	somamer.14111_15_3.glm.linear.tsv
14112_40_3	GCST90087794	Serum levels of protein RELT	somamer.14112_40_3.glm.linear.tsv
14114_18_3	GCST90087795	Serum levels of protein PIANP	somamer.14114_18_3.glm.linear.tsv
14115_34_3	GCST90087796	Serum levels of protein ADM	somamer.14115_34_3.glm.linear.tsv
14116_129_3	GCST90087797	Serum levels of protein S100A4	somamer.14116_129_3.glm.linear.tsv
14120_2_3	GCST90087798	Serum levels of protein RNF43	somamer.14120_2_3.glm.linear.tsv
14121_24_3	GCST90087799	Serum levels of protein TNFRSF10D	somamer.14121_24_3.glm.linear.tsv
14122_132_3	GCST90087800	Serum levels of protein ZNRF3	somamer.14122_132_3.glm.linear.tsv
14123_34_3	GCST90087801	Serum levels of protein C10orf54	somamer.14123_34_3.glm.linear.tsv
14124_6_3	GCST90087802	Serum levels of protein EFNA2	somamer.14124_6_3.glm.linear.tsv
14125_5_3	GCST90087803	Serum levels of protein APOM	somamer.14125_5_3.glm.linear.tsv
14127_240_3	GCST90087804	Serum levels of protein IFNB1	somamer.14127_240_3.glm.linear.tsv
14128_121_3	GCST90087805	Serum levels of protein IFNA10	somamer.14128_121_3.glm.linear.tsv
14129_1_3	GCST90087806	Serum levels of protein IFNA7	somamer.14129_1_3.glm.linear.tsv
14131_37_3	GCST90087807	Serum levels of protein EFNB2	somamer.14131_37_3.glm.linear.tsv
14132_21_3	GCST90087808	Serum levels of protein HHLA2	somamer.14132_21_3.glm.linear.tsv
14133_93_3	GCST90087809	Serum levels of protein IL1R2	somamer.14133_93_3.glm.linear.tsv
14134_49_3	GCST90087810	Serum levels of protein AMIGO2	somamer.14134_49_3.glm.linear.tsv
14135_3_3	GCST90087811	Serum levels of protein RXFP1	somamer.14135_3_3.glm.linear.tsv
14136_234_3	GCST90087812	Serum levels of protein CD93	somamer.14136_234_3.glm.linear.tsv
14139_16_3	GCST90087813	Serum levels of protein NRG4	somamer.14139_16_3.glm.linear.tsv
14143_8_3	GCST90087814	Serum levels of protein HIST2H2BE	somamer.14143_8_3.glm.linear.tsv
14144_3_3	GCST90087815	Serum levels of protein HIST3H2A	somamer.14144_3_3.glm.linear.tsv
14146_92_3	GCST90087816	Serum levels of protein HIST1H3A	somamer.14146_92_3.glm.linear.tsv
14147_50_3	GCST90087817	Serum levels of protein IFNG	somamer.14147_50_3.glm.linear.tsv
14148_2_3	GCST90087818	Serum levels of protein ISG15	somamer.14148_2_3.glm.linear.tsv
14149_9_3	GCST90087819	Serum levels of protein IL36B	somamer.14149_9_3.glm.linear.tsv
14150_7_3	GCST90087820	Serum levels of protein IL36A	somamer.14150_7_3.glm.linear.tsv
14151_4_3	GCST90087821	Serum levels of protein ISG15	somamer.14151_4_3.glm.linear.tsv
14153_8_3	GCST90087822	Serum levels of protein EFNA3	somamer.14153_8_3.glm.linear.tsv
14156_33_3	GCST90087823	Serum levels of protein YWHAB	somamer.14156_33_3.glm.linear.tsv
14157_21_3	GCST90087824	Serum levels of protein YWHAE	somamer.14157_21_3.glm.linear.tsv
14158_17_3	GCST90087825	Serum levels of protein ANXA5	somamer.14158_17_3.glm.linear.tsv
14169_66_3	GCST90087826	Serum levels of protein TXNL4B	somamer.14169_66_3.glm.linear.tsv
14175_78_3	GCST90087827	Serum levels of protein SCP2D1	somamer.14175_78_3.glm.linear.tsv
14178_18_3	GCST90087828	Serum levels of protein CDKN3	somamer.14178_18_3.glm.linear.tsv
14186_13_3	GCST90087829	Serum levels of protein RFFL	somamer.14186_13_3.glm.linear.tsv
14192_31_3	GCST90087830	Serum levels of protein PDCL2	somamer.14192_31_3.glm.linear.tsv
14197_2_3	GCST90087831	Serum levels of protein PRDM1	somamer.14197_2_3.glm.linear.tsv
14203_3_3	GCST90087832	Serum levels of protein ANXA7	somamer.14203_3_3.glm.linear.tsv
14204_55_3	GCST90087833	Serum levels of protein FOXJ2	somamer.14204_55_3.glm.linear.tsv
14205_6_3	GCST90087834	Serum levels of protein HEXIM2	somamer.14205_6_3.glm.linear.tsv
14206_28_3	GCST90087835	Serum levels of protein APBB1	somamer.14206_28_3.glm.linear.tsv
14208_3_3	GCST90087836	Serum levels of protein RBP7	somamer.14208_3_3.glm.linear.tsv
14216_35_3	GCST90087837	Serum levels of protein DDX46	somamer.14216_35_3.glm.linear.tsv
14222_68_3	GCST90087838	Serum levels of protein S100A5	somamer.14222_68_3.glm.linear.tsv
14226_120_3	GCST90087839	Serum levels of protein BHMT2	somamer.14226_120_3.glm.linear.tsv
14227_21_3	GCST90087840	Serum levels of protein MYL6B	somamer.14227_21_3.glm.linear.tsv
14228_1_3	GCST90087841	Serum levels of protein PCDH15	somamer.14228_1_3.glm.linear.tsv
14229_5_3	GCST90087842	Serum levels of protein MOCS3	somamer.14229_5_3.glm.linear.tsv
14237_1_3	GCST90087843	Serum levels of protein KRT23	somamer.14237_1_3.glm.linear.tsv
14245_195_3	GCST90087844	Serum levels of protein SNX7	somamer.14245_195_3.glm.linear.tsv
14246_50_3	GCST90087845	Serum levels of protein DOK2	somamer.14246_50_3.glm.linear.tsv
14249_68_3	GCST90087846	Serum levels of protein MID2	somamer.14249_68_3.glm.linear.tsv
14250_115_3	GCST90087847	Serum levels of protein BLMH	somamer.14250_115_3.glm.linear.tsv
14254_27_3	GCST90087848	Serum levels of protein PTPN4	somamer.14254_27_3.glm.linear.tsv
14256_4_3	GCST90087849	Serum levels of protein FBN3	somamer.14256_4_3.glm.linear.tsv
14260_112_3	GCST90087850	Serum levels of protein NET1	somamer.14260_112_3.glm.linear.tsv
14268_4_3	GCST90087851	Serum levels of protein SRXN1	somamer.14268_4_3.glm.linear.tsv
14271_23_3	GCST90087852	Serum levels of protein RAB6B	somamer.14271_23_3.glm.linear.tsv
14272_43_3	GCST90087853	Serum levels of protein FBXL4	somamer.14272_43_3.glm.linear.tsv
14273_19_3	GCST90087854	Serum levels of protein PREP	somamer.14273_19_3.glm.linear.tsv
14283_12_3	GCST90087855	Serum levels of protein RAB14	somamer.14283_12_3.glm.linear.tsv
14284_23_3	GCST90087856	Serum levels of protein EIF2AK4	somamer.14284_23_3.glm.linear.tsv
14286_2_3	GCST90087857	Serum levels of protein NFATC1	somamer.14286_2_3.glm.linear.tsv
14287_6_3	GCST90087858	Serum levels of protein RAB5C	somamer.14287_6_3.glm.linear.tsv
14291_53_3	GCST90087859	Serum levels of protein AGAP2	somamer.14291_53_3.glm.linear.tsv
14294_61_3	GCST90087860	Serum levels of protein MBD1	somamer.14294_61_3.glm.linear.tsv
14308_192_3	GCST90087861	Serum levels of protein CLECL1	somamer.14308_192_3.glm.linear.tsv
14309_8_3	GCST90087862	Serum levels of protein HNRNPH1	somamer.14309_8_3.glm.linear.tsv
14314_6_3	GCST90087863	Serum levels of protein PPIL2	somamer.14314_6_3.glm.linear.tsv
14318_1_3	GCST90087864	Serum levels of protein VPS29	somamer.14318_1_3.glm.linear.tsv
14324_52_3	GCST90087865	Serum levels of protein SMC3	somamer.14324_52_3.glm.linear.tsv
14326_4_3	GCST90087866	Serum levels of protein UBE2E1	somamer.14326_4_3.glm.linear.tsv
14329_4_3	GCST90087867	Serum levels of protein DIDO1	somamer.14329_4_3.glm.linear.tsv
14331_262_3	GCST90087868	Serum levels of protein DYNLT1	somamer.14331_262_3.glm.linear.tsv
14332_3_3	GCST90087869	Serum levels of protein RALA	somamer.14332_3_3.glm.linear.tsv
14334_3_3	GCST90087870	Serum levels of protein RCVRN	somamer.14334_3_3.glm.linear.tsv
14337_1_3	GCST90087871	Serum levels of protein TRAPPC3	somamer.14337_1_3.glm.linear.tsv
14341_8_3	GCST90087872	Serum levels of protein FAM69C	somamer.14341_8_3.glm.linear.tsv
14495_161_3	GCST90087873	Serum levels of protein GDF11	somamer.14495_161_3.glm.linear.tsv
14582_57_3	GCST90087874	Serum levels of protein GDF11	somamer.14582_57_3.glm.linear.tsv
14583_49_3	GCST90087875	Serum levels of protein MSTN	somamer.14583_49_3.glm.linear.tsv
14587_16_3	GCST90087876	Serum levels of protein GDF11	somamer.14587_16_3.glm.linear.tsv
14593_152_3	GCST90087877	Serum levels of protein FAM210A	somamer.14593_152_3.glm.linear.tsv
14597_5_3	GCST90087878	Serum levels of protein SEMA6C	somamer.14597_5_3.glm.linear.tsv
14599_18_3	GCST90087879	Serum levels of protein STAB1	somamer.14599_18_3.glm.linear.tsv
14603_51_3	GCST90087880	Serum levels of protein KIAA0040	somamer.14603_51_3.glm.linear.tsv
14605_2_3	GCST90087881	Serum levels of protein GPR6	somamer.14605_2_3.glm.linear.tsv
14614_41_3	GCST90087882	Serum levels of protein NCMAP	somamer.14614_41_3.glm.linear.tsv
14615_46_3	GCST90087883	Serum levels of protein KRTAP2-4	somamer.14615_46_3.glm.linear.tsv
14616_16_3	GCST90087884	Serum levels of protein ZNF382	somamer.14616_16_3.glm.linear.tsv
14617_7_3	GCST90087885	Serum levels of protein CNTNAP1	somamer.14617_7_3.glm.linear.tsv
14618_26_3	GCST90087886	Serum levels of protein VOPP1	somamer.14618_26_3.glm.linear.tsv
14619_8_3	GCST90087887	Serum levels of protein ZNF526	somamer.14619_8_3.glm.linear.tsv
14623_26_3	GCST90087888	Serum levels of protein SUMO3	somamer.14623_26_3.glm.linear.tsv
14624_51_3	GCST90087889	Serum levels of protein CTCF	somamer.14624_51_3.glm.linear.tsv
14628_72_3	GCST90087890	Serum levels of protein FBXO3	somamer.14628_72_3.glm.linear.tsv
14631_22_3	GCST90087891	Serum levels of protein DUSP16	somamer.14631_22_3.glm.linear.tsv
14633_26_3	GCST90087892	Serum levels of protein TMEM185A	somamer.14633_26_3.glm.linear.tsv
14634_13_3	GCST90087893	Serum levels of protein LHCGR	somamer.14634_13_3.glm.linear.tsv
14635_28_3	GCST90087894	Serum levels of protein PCDHGA8	somamer.14635_28_3.glm.linear.tsv
14636_25_3	GCST90087895	Serum levels of protein RIDA	somamer.14636_25_3.glm.linear.tsv
14643_27_3	GCST90087896	Serum levels of protein KIN	somamer.14643_27_3.glm.linear.tsv
14645_253_3	GCST90087897	Serum levels of protein GSTA4	somamer.14645_253_3.glm.linear.tsv
14655_1_3	GCST90087898	Serum levels of protein DNAJC17	somamer.14655_1_3.glm.linear.tsv
14662_6_3	GCST90087899	Serum levels of protein MZF1	somamer.14662_6_3.glm.linear.tsv
14663_44_3	GCST90087900	Serum levels of protein RNF8	somamer.14663_44_3.glm.linear.tsv
14670_1_3	GCST90087901	Serum levels of protein SKIL	somamer.14670_1_3.glm.linear.tsv
14674_63_3	GCST90087902	Serum levels of protein PACSIN3	somamer.14674_63_3.glm.linear.tsv
14675_20_3	GCST90087903	Serum levels of protein EIF4B	somamer.14675_20_3.glm.linear.tsv
14684_17_3	GCST90087904	Serum levels of protein CAPN2	somamer.14684_17_3.glm.linear.tsv
14685_17_3	GCST90087905	Serum levels of protein AKT2	somamer.14685_17_3.glm.linear.tsv
14687_6_3	GCST90087906	Serum levels of protein PLIN3	somamer.14687_6_3.glm.linear.tsv
14688_6_3	GCST90087907	Serum levels of protein PTPN7	somamer.14688_6_3.glm.linear.tsv
14689_3_3	GCST90087908	Serum levels of protein SEC13	somamer.14689_3_3.glm.linear.tsv
14692_3_3	GCST90087909	Serum levels of protein ZNF276	somamer.14692_3_3.glm.linear.tsv
14696_45_3	GCST90087910	Serum levels of protein TPSB2	somamer.14696_45_3.glm.linear.tsv
14703_6_3	GCST90087911	Serum levels of protein PROK1	somamer.14703_6_3.glm.linear.tsv
14704_10_3	GCST90087912	Serum levels of protein DDR1	somamer.14704_10_3.glm.linear.tsv
14705_1_3	GCST90087913	Serum levels of protein VEGFD	somamer.14705_1_3.glm.linear.tsv
14708_59_3	GCST90087914	Serum levels of protein C8G	somamer.14708_59_3.glm.linear.tsv
14711_27_3	GCST90087915	Serum levels of protein CST6	somamer.14711_27_3.glm.linear.tsv
14713_46_3	GCST90087916	Serum levels of protein AZU1	somamer.14713_46_3.glm.linear.tsv
14747_9_3	GCST90087917	Serum levels of protein CRLF1	somamer.14747_9_3.glm.linear.tsv
14748_31_3	GCST90087918	Serum levels of protein ARHGAP5	somamer.14748_31_3.glm.linear.tsv
14755_4_3	GCST90087919	Serum levels of protein LTF	somamer.14755_4_3.glm.linear.tsv
14756_29_3	GCST90087920	Serum levels of protein ICAM2	somamer.14756_29_3.glm.linear.tsv
14757_144_3	GCST90087921	Serum levels of protein FGF8	somamer.14757_144_3.glm.linear.tsv
14759_149_3	GCST90087922	Serum levels of protein CDH1	somamer.14759_149_3.glm.linear.tsv
2182_54_1	GCST90087923	Serum levels of protein C4A;C4B	somamer.2182_54_1.glm.linear.tsv
2190_55_1	GCST90087924	Serum levels of protein F11	somamer.2190_55_1.glm.linear.tsv
2192_63_10	GCST90087925	Serum levels of protein CCL27	somamer.2192_63_10.glm.linear.tsv
2201_17_6	GCST90087926	Serum levels of protein COL18A1	somamer.2201_17_6.glm.linear.tsv
2211_9_6	GCST90087927	Serum levels of protein TIMP1	somamer.2211_9_6.glm.linear.tsv
2212_69_1	GCST90087928	Serum levels of protein PLAT	somamer.2212_69_1.glm.linear.tsv
2247_20_11	GCST90087929	Serum levels of protein PROK1	somamer.2247_20_11.glm.linear.tsv
2278_61_4	GCST90087930	Serum levels of protein TIMP2	somamer.2278_61_4.glm.linear.tsv
2292_17_4	GCST90087931	Serum levels of protein C9	somamer.2292_17_4.glm.linear.tsv
2330_2_1	GCST90087932	Serum levels of protein CXCL12	somamer.2330_2_1.glm.linear.tsv
2333_72_1	GCST90087933	Serum levels of protein TGFB1	somamer.2333_72_1.glm.linear.tsv
2358_19_2	GCST90087934	Serum levels of protein FLT4	somamer.2358_19_2.glm.linear.tsv
2381_52_4	GCST90087935	Serum levels of protein C5	somamer.2381_52_4.glm.linear.tsv
2418_55_9	GCST90087936	Serum levels of protein APOE	somamer.2418_55_9.glm.linear.tsv
2421_7_3	GCST90087937	Serum levels of protein BDNF	somamer.2421_7_3.glm.linear.tsv
2429_27_4	GCST90087938	Serum levels of protein C8A;C8B;C8G	somamer.2429_27_4.glm.linear.tsv
2431_17_3	GCST90087939	Serum levels of protein CTSG	somamer.2431_17_3.glm.linear.tsv
2436_49_4	GCST90087940	Serum levels of protein CXCL16	somamer.2436_49_4.glm.linear.tsv
2441_2_4	GCST90087941	Serum levels of protein FGF10	somamer.2441_2_4.glm.linear.tsv
2443_10_4	GCST90087942	Serum levels of protein FGF8	somamer.2443_10_4.glm.linear.tsv
2447_7_4	GCST90087943	Serum levels of protein PLA2G2E	somamer.2447_7_4.glm.linear.tsv
2449_1_4	GCST90087944	Serum levels of protein PLA2G5	somamer.2449_1_4.glm.linear.tsv
2455_17_4	GCST90087945	Serum levels of protein IL12A;IL12B	somamer.2455_17_4.glm.linear.tsv
2468_62_3	GCST90087946	Serum levels of protein CCL20	somamer.2468_62_3.glm.linear.tsv
2474_54_5	GCST90087947	Serum levels of protein APCS	somamer.2474_54_5.glm.linear.tsv
2475_1_3	GCST90087948	Serum levels of protein KIT	somamer.2475_1_3.glm.linear.tsv
2480_58_3	GCST90087949	Serum levels of protein TIMP3	somamer.2480_58_3.glm.linear.tsv
2500_2_3	GCST90087950	Serum levels of protein ANGPT4	somamer.2500_2_3.glm.linear.tsv
2501_51_3	GCST90087951	Serum levels of protein CDH1	somamer.2501_51_3.glm.linear.tsv
2505_49_3	GCST90087952	Serum levels of protein GFRA3	somamer.2505_49_3.glm.linear.tsv
2514_65_3	GCST90087953	Serum levels of protein EFNB3	somamer.2514_65_3.glm.linear.tsv
2515_14_3	GCST90087954	Serum levels of protein GFRA2	somamer.2515_14_3.glm.linear.tsv
2516_57_3	GCST90087955	Serum levels of protein CCL21	somamer.2516_57_3.glm.linear.tsv
2523_31_3	GCST90087956	Serum levels of protein CCL5	somamer.2523_31_3.glm.linear.tsv
2524_56_3	GCST90087957	Serum levels of protein HMGB1	somamer.2524_56_3.glm.linear.tsv
2526_53_3	GCST90087958	Serum levels of protein TNFRSF11B	somamer.2526_53_3.glm.linear.tsv
2558_51_3	GCST90087959	Serum levels of protein POMC	somamer.2558_51_3.glm.linear.tsv
2567_5_6	GCST90087960	Serum levels of protein CFI	somamer.2567_5_6.glm.linear.tsv
2570_72_5	GCST90087961	Serum levels of protein IGFBP2	somamer.2570_72_5.glm.linear.tsv
2571_12_3	GCST90087962	Serum levels of protein IGFBP3	somamer.2571_12_3.glm.linear.tsv
2573_20_15	GCST90087963	Serum levels of protein IL6	somamer.2573_20_15.glm.linear.tsv
2575_5_5	GCST90087964	Serum levels of protein LEP	somamer.2575_5_5.glm.linear.tsv
2578_67_2	GCST90087965	Serum levels of protein CCL2	somamer.2578_67_2.glm.linear.tsv
2579_17_5	GCST90087966	Serum levels of protein MMP9	somamer.2579_17_5.glm.linear.tsv
2580_83_2	GCST90087967	Serum levels of protein MPO	somamer.2580_83_2.glm.linear.tsv
2585_2_5	GCST90087968	Serum levels of protein PRL	somamer.2585_2_5.glm.linear.tsv
2590_69_4	GCST90087969	Serum levels of protein ROR1	somamer.2590_69_4.glm.linear.tsv
2597_8_3	GCST90087970	Serum levels of protein VEGFA	somamer.2597_8_3.glm.linear.tsv
2598_9_3	GCST90087971	Serum levels of protein TNFRSF9	somamer.2598_9_3.glm.linear.tsv
2599_51_2	GCST90087972	Serum levels of protein TNFSF9	somamer.2599_51_2.glm.linear.tsv
2602_2_2	GCST90087973	Serum levels of protein ANGPT2	somamer.2602_2_2.glm.linear.tsv
2603_61_2	GCST90087974	Serum levels of protein CD80	somamer.2603_61_2.glm.linear.tsv
2605_49_2	GCST90087975	Serum levels of protein TNFRSF8	somamer.2605_49_2.glm.linear.tsv
2607_54_2	GCST90087976	Serum levels of protein CLCF1;CRLF1	somamer.2607_54_2.glm.linear.tsv
2609_59_2	GCST90087977	Serum levels of protein CST3	somamer.2609_59_2.glm.linear.tsv
2611_72_2	GCST90087978	Serum levels of protein TYRO3	somamer.2611_72_2.glm.linear.tsv
2612_5_2	GCST90087979	Serum levels of protein EIF5	somamer.2612_5_2.glm.linear.tsv
2614_28_2	GCST90087980	Serum levels of protein EFNA4	somamer.2614_28_2.glm.linear.tsv
2615_60_2	GCST90087981	Serum levels of protein EFNA5	somamer.2615_60_2.glm.linear.tsv
2616_23_18	GCST90087982	Serum levels of protein ERBB2	somamer.2616_23_18.glm.linear.tsv
2617_56_35	GCST90087983	Serum levels of protein ERBB3	somamer.2617_56_35.glm.linear.tsv
2618_10_2	GCST90087984	Serum levels of protein ERBB4	somamer.2618_10_2.glm.linear.tsv
2619_72_2	GCST90087985	Serum levels of protein TACSTD2	somamer.2619_72_2.glm.linear.tsv
2620_4_2	GCST90087986	Serum levels of protein IL6ST	somamer.2620_4_2.glm.linear.tsv
2622_18_1	GCST90087987	Serum levels of protein HMOX2	somamer.2622_18_1.glm.linear.tsv
2625_53_4	GCST90087988	Serum levels of protein HSP90AA1;HSP90AB1	somamer.2625_53_4.glm.linear.tsv
2626_3_2	GCST90087989	Serum levels of protein HSP90AA1;HSP90AB1	somamer.2626_3_2.glm.linear.tsv
2630_12_2	GCST90087990	Serum levels of protein IL1RAP	somamer.2630_12_2.glm.linear.tsv
2631_50_2	GCST90087991	Serum levels of protein IL10RB	somamer.2631_50_2.glm.linear.tsv
2632_5_2	GCST90087992	Serum levels of protein IL12RB1	somamer.2632_5_2.glm.linear.tsv
2633_52_2	GCST90087993	Serum levels of protein IL13RA1	somamer.2633_52_2.glm.linear.tsv
2634_2_2	GCST90087994	Serum levels of protein IL2RG	somamer.2634_2_2.glm.linear.tsv
2635_61_2	GCST90087995	Serum levels of protein LAYN	somamer.2635_61_2.glm.linear.tsv
2636_10_2	GCST90087996	Serum levels of protein LTBR	somamer.2636_10_2.glm.linear.tsv
2637_77_2	GCST90087997	Serum levels of protein MRC1	somamer.2637_77_2.glm.linear.tsv
2638_12_2	GCST90087998	Serum levels of protein CSF1R	somamer.2638_12_2.glm.linear.tsv
2640_3_2	GCST90087999	Serum levels of protein MST1R	somamer.2640_3_2.glm.linear.tsv
2642_4_1	GCST90088000	Serum levels of protein PAFAH1B2	somamer.2642_4_1.glm.linear.tsv
2643_57_2	GCST90088001	Serum levels of protein CDH3	somamer.2643_57_2.glm.linear.tsv
2644_11_2	GCST90088002	Serum levels of protein PRKCA	somamer.2644_11_2.glm.linear.tsv
2645_54_1	GCST90088003	Serum levels of protein PRKCZ	somamer.2645_54_1.glm.linear.tsv
2647_66_2	GCST90088004	Serum levels of protein GDI2	somamer.2647_66_2.glm.linear.tsv
2649_77_2	GCST90088005	Serum levels of protein ICAM3	somamer.2649_77_2.glm.linear.tsv
2652_15_1	GCST90088006	Serum levels of protein PLAUR	somamer.2652_15_1.glm.linear.tsv
2654_19_1	GCST90088007	Serum levels of protein TNFRSF1A	somamer.2654_19_1.glm.linear.tsv
2658_27_1	GCST90088008	Serum levels of protein NTRK3	somamer.2658_27_1.glm.linear.tsv
2665_26_2	GCST90088009	Serum levels of protein TNFRSF17	somamer.2665_26_2.glm.linear.tsv
2666_53_2	GCST90088010	Serum levels of protein DCN	somamer.2666_53_2.glm.linear.tsv
2668_70_2	GCST90088011	Serum levels of protein CAPN1;CAPNS1	somamer.2668_70_2.glm.linear.tsv
2670_67_4	GCST90088012	Serum levels of protein CKM	somamer.2670_67_4.glm.linear.tsv
2677_1_1	GCST90088013	Serum levels of protein EGFR	somamer.2677_1_1.glm.linear.tsv
2681_23_2	GCST90088014	Serum levels of protein HGF	somamer.2681_23_2.glm.linear.tsv
2682_68_1	GCST90088015	Serum levels of protein HSPD1	somamer.2682_68_1.glm.linear.tsv
2683_1_2	GCST90088016	Serum levels of protein C3	somamer.2683_1_2.glm.linear.tsv
2685_21_2	GCST90088017	Serum levels of protein IGFBP5	somamer.2685_21_2.glm.linear.tsv
2686_67_2	GCST90088018	Serum levels of protein IGFBP6	somamer.2686_67_2.glm.linear.tsv
2687_2_1	GCST90088019	Serum levels of protein MIA	somamer.2687_2_1.glm.linear.tsv
2692_74_2	GCST90088020	Serum levels of protein PLA2G2A	somamer.2692_74_2.glm.linear.tsv
2693_20_3	GCST90088021	Serum levels of protein OSM	somamer.2693_20_3.glm.linear.tsv
2695_25_1	GCST90088022	Serum levels of protein PECAM1	somamer.2695_25_1.glm.linear.tsv
2696_87_2	GCST90088023	Serum levels of protein PSPN	somamer.2696_87_2.glm.linear.tsv
2697_7_2	GCST90088024	Serum levels of protein PF4	somamer.2697_7_2.glm.linear.tsv
2700_56_2	GCST90088025	Serum levels of protein PROS1	somamer.2700_56_2.glm.linear.tsv
2704_74_1	GCST90088026	Serum levels of protein TNFRSF13B	somamer.2704_74_1.glm.linear.tsv
2705_5_2	GCST90088027	Serum levels of protein CCL25	somamer.2705_5_2.glm.linear.tsv
2706_69_2	GCST90088028	Serum levels of protein SERPINA7	somamer.2706_69_2.glm.linear.tsv
2708_54_2	GCST90088029	Serum levels of protein TNFSF18	somamer.2708_54_2.glm.linear.tsv
2711_6_2	GCST90088030	Serum levels of protein CNTFR	somamer.2711_6_2.glm.linear.tsv
2714_78_2	GCST90088031	Serum levels of protein AIMP1	somamer.2714_78_2.glm.linear.tsv
2715_25_2	GCST90088032	Serum levels of protein EPOR	somamer.2715_25_2.glm.linear.tsv
2719_3_4	GCST90088033	Serum levels of protein CSF3R	somamer.2719_3_4.glm.linear.tsv
2723_9_2	GCST90088034	Serum levels of protein IL37	somamer.2723_9_2.glm.linear.tsv
2728_62_2	GCST90088035	Serum levels of protein LAMA1;LAMB1;LAMC1	somamer.2728_62_2.glm.linear.tsv
2730_58_2	GCST90088036	Serum levels of protein MICA	somamer.2730_58_2.glm.linear.tsv
2731_29_2	GCST90088037	Serum levels of protein POR	somamer.2731_29_2.glm.linear.tsv
2732_58_3	GCST90088038	Serum levels of protein NANOG	somamer.2732_58_3.glm.linear.tsv
2734_49_4	GCST90088039	Serum levels of protein NCR2	somamer.2734_49_4.glm.linear.tsv
2737_22_2	GCST90088040	Serum levels of protein NOV	somamer.2737_22_2.glm.linear.tsv
2741_22_2	GCST90088041	Serum levels of protein SIGLEC6	somamer.2741_22_2.glm.linear.tsv
2742_68_2	GCST90088042	Serum levels of protein SIGLEC7	somamer.2742_68_2.glm.linear.tsv
2743_5_2	GCST90088043	Serum levels of protein SHH	somamer.2743_5_2.glm.linear.tsv
2744_57_2	GCST90088044	Serum levels of protein IGHG1;IGHG2;IGHG3;IGHG4;IGL;IGK	somamer.2744_57_2.glm.linear.tsv
2746_56_1	GCST90088045	Serum levels of protein CRLF2	somamer.2746_56_1.glm.linear.tsv
2747_3_2	GCST90088046	Serum levels of protein ULBP3	somamer.2747_3_2.glm.linear.tsv
2748_3_2	GCST90088047	Serum levels of protein INHBA;INHBB	somamer.2748_3_2.glm.linear.tsv
2750_3_2	GCST90088048	Serum levels of protein APOA1	somamer.2750_3_2.glm.linear.tsv
2751_16_2	GCST90088049	Serum levels of protein AZU1	somamer.2751_16_2.glm.linear.tsv
2752_62_2	GCST90088050	Serum levels of protein GDF5	somamer.2752_62_2.glm.linear.tsv
2753_2_2	GCST90088051	Serum levels of protein C1QA;C1QB;C1QC	somamer.2753_2_2.glm.linear.tsv
2754_50_2	GCST90088052	Serum levels of protein C3	somamer.2754_50_2.glm.linear.tsv
2755_8_2	GCST90088053	Serum levels of protein C3	somamer.2755_8_2.glm.linear.tsv
2760_2_2	GCST90088054	Serum levels of protein FAM107A	somamer.2760_2_2.glm.linear.tsv
2761_49_2	GCST90088055	Serum levels of protein FGF18	somamer.2761_49_2.glm.linear.tsv
2762_30_2	GCST90088056	Serum levels of protein FGF19	somamer.2762_30_2.glm.linear.tsv
2763_66_2	GCST90088057	Serum levels of protein FGF20	somamer.2763_66_2.glm.linear.tsv
2764_20_2	GCST90088058	Serum levels of protein FGF9	somamer.2764_20_2.glm.linear.tsv
2765_4_3	GCST90088059	Serum levels of protein GDF11	somamer.2765_4_3.glm.linear.tsv
2768_56_2	GCST90088060	Serum levels of protein HPX	somamer.2768_56_2.glm.linear.tsv
2770_51_2	GCST90088061	Serum levels of protein CCL1	somamer.2770_51_2.glm.linear.tsv
2771_35_2	GCST90088062	Serum levels of protein IGFBP1	somamer.2771_35_2.glm.linear.tsv
2773_50_2	GCST90088063	Serum levels of protein IL10	somamer.2773_50_2.glm.linear.tsv
2774_10_3	GCST90088064	Serum levels of protein IL16	somamer.2774_10_3.glm.linear.tsv
2775_54_2	GCST90088065	Serum levels of protein IL17F	somamer.2775_54_2.glm.linear.tsv
2778_10_2	GCST90088066	Serum levels of protein IL22	somamer.2778_10_2.glm.linear.tsv
2780_35_2	GCST90088067	Serum levels of protein LTF	somamer.2780_35_2.glm.linear.tsv
2781_63_2	GCST90088068	Serum levels of protein CCL4L1	somamer.2781_63_2.glm.linear.tsv
2783_18_2	GCST90088069	Serum levels of protein CCL3L3	somamer.2783_18_2.glm.linear.tsv
2785_15_2	GCST90088070	Serum levels of protein CCL8	somamer.2785_15_2.glm.linear.tsv
2788_55_1	GCST90088071	Serum levels of protein MMP3	somamer.2788_55_1.glm.linear.tsv
2789_26_2	GCST90088072	Serum levels of protein MMP7	somamer.2789_26_2.glm.linear.tsv
2790_54_2	GCST90088073	Serum levels of protein PPBP	somamer.2790_54_2.glm.linear.tsv
2794_60_2	GCST90088074	Serum levels of protein SOD1	somamer.2794_60_2.glm.linear.tsv
2795_23_3	GCST90088075	Serum levels of protein ALPL	somamer.2795_23_3.glm.linear.tsv
2796_62_2	GCST90088076	Serum levels of protein FGA;FGB;FGG	somamer.2796_62_2.glm.linear.tsv
2797_56_2	GCST90088077	Serum levels of protein APOB	somamer.2797_56_2.glm.linear.tsv
2805_6_2	GCST90088078	Serum levels of protein ACE2	somamer.2805_6_2.glm.linear.tsv
2806_49_2	GCST90088079	Serum levels of protein ACVR1B	somamer.2806_49_2.glm.linear.tsv
2809_25_2	GCST90088080	Serum levels of protein ADAMTS4	somamer.2809_25_2.glm.linear.tsv
2811_27_1	GCST90088081	Serum levels of protein ANGPT1	somamer.2811_27_1.glm.linear.tsv
2813_11_2	GCST90088082	Serum levels of protein AGRP	somamer.2813_11_2.glm.linear.tsv
2816_50_2	GCST90088083	Serum levels of protein BCAM	somamer.2816_50_2.glm.linear.tsv
2819_23_2	GCST90088084	Serum levels of protein CDH5	somamer.2819_23_2.glm.linear.tsv
2822_56_2	GCST90088085	Serum levels of protein ADGRE5	somamer.2822_56_2.glm.linear.tsv
2823_7_1	GCST90088086	Serum levels of protein COMMD7	somamer.2823_7_1.glm.linear.tsv
2826_53_2	GCST90088087	Serum levels of protein EDA	somamer.2826_53_2.glm.linear.tsv
2827_23_2	GCST90088088	Serum levels of protein CX3CL1	somamer.2827_23_2.glm.linear.tsv
2828_82_2	GCST90088089	Serum levels of protein SPINT1	somamer.2828_82_2.glm.linear.tsv
2829_19_2	GCST90088090	Serum levels of protein EBI3;IL27	somamer.2829_19_2.glm.linear.tsv
2831_29_1	GCST90088091	Serum levels of protein KLK11	somamer.2831_29_1.glm.linear.tsv
2833_20_1	GCST90088092	Serum levels of protein KLK4	somamer.2833_20_1.glm.linear.tsv
2834_54_1	GCST90088093	Serum levels of protein KLK8	somamer.2834_54_1.glm.linear.tsv
2835_1_4	GCST90088094	Serum levels of protein XRCC6	somamer.2835_1_4.glm.linear.tsv
2836_68_2	GCST90088095	Serum levels of protein LCN2	somamer.2836_68_2.glm.linear.tsv
2837_3_2	GCST90088096	Serum levels of protein MET	somamer.2837_3_2.glm.linear.tsv
2838_53_1	GCST90088097	Serum levels of protein MMP17	somamer.2838_53_1.glm.linear.tsv
2839_2_1	GCST90088098	Serum levels of protein TNFSF4	somamer.2839_2_1.glm.linear.tsv
2841_13_2	GCST90088099	Serum levels of protein FRZB	somamer.2841_13_2.glm.linear.tsv
2843_13_2	GCST90088100	Serum levels of protein SPINT2	somamer.2843_13_2.glm.linear.tsv
2844_53_2	GCST90088101	Serum levels of protein TIE1	somamer.2844_53_2.glm.linear.tsv
2846_24_2	GCST90088102	Serum levels of protein RPS27A	somamer.2846_24_2.glm.linear.tsv
2848_2_2	GCST90088103	Serum levels of protein WIF1	somamer.2848_2_2.glm.linear.tsv
2849_49_1	GCST90088104	Serum levels of protein AIF1	somamer.2849_49_1.glm.linear.tsv
2851_63_3	GCST90088105	Serum levels of protein C5	somamer.2851_63_3.glm.linear.tsv
2853_68_2	GCST90088106	Serum levels of protein CHEK1	somamer.2853_68_2.glm.linear.tsv
2855_49_2	GCST90088107	Serum levels of protein MAPK3	somamer.2855_49_2.glm.linear.tsv
2857_70_2	GCST90088108	Serum levels of protein NR3C1	somamer.2857_70_2.glm.linear.tsv
2858_29_2	GCST90088109	Serum levels of protein HAT1	somamer.2858_29_2.glm.linear.tsv
2859_69_2	GCST90088110	Serum levels of protein HDAC8	somamer.2859_69_2.glm.linear.tsv
2860_19_2	GCST90088111	Serum levels of protein KPNA2	somamer.2860_19_2.glm.linear.tsv
2864_2_3	GCST90088112	Serum levels of protein MAP2K1	somamer.2864_2_3.glm.linear.tsv
2865_77_2	GCST90088113	Serum levels of protein KAT6A	somamer.2865_77_2.glm.linear.tsv
2867_52_2	GCST90088114	Serum levels of protein AKT1	somamer.2867_52_2.glm.linear.tsv
2869_68_3	GCST90088115	Serum levels of protein PRKCD	somamer.2869_68_3.glm.linear.tsv
2870_29_2	GCST90088116	Serum levels of protein RAC1	somamer.2870_29_2.glm.linear.tsv
2871_73_2	GCST90088117	Serum levels of protein RAD51	somamer.2871_73_2.glm.linear.tsv
2875_15_2	GCST90088118	Serum levels of protein TBP	somamer.2875_15_2.glm.linear.tsv
2876_74_2	GCST90088119	Serum levels of protein TOP1	somamer.2876_74_2.glm.linear.tsv
2877_3_1	GCST90088120	Serum levels of protein UBE2I	somamer.2877_3_1.glm.linear.tsv
2878_66_2	GCST90088121	Serum levels of protein YES1	somamer.2878_66_2.glm.linear.tsv
2879_9_2	GCST90088122	Serum levels of protein SERPINA3	somamer.2879_9_2.glm.linear.tsv
2888_49_2	GCST90088123	Serum levels of protein C7	somamer.2888_49_2.glm.linear.tsv
2889_37_2	GCST90088124	Serum levels of protein CTF1	somamer.2889_37_2.glm.linear.tsv
2890_59_2	GCST90088125	Serum levels of protein CCL28	somamer.2890_59_2.glm.linear.tsv
2891_1_3	GCST90088126	Serum levels of protein CD22	somamer.2891_1_3.glm.linear.tsv
2900_53_3	GCST90088127	Serum levels of protein CCL14	somamer.2900_53_3.glm.linear.tsv
2906_55_3	GCST90088128	Serum levels of protein IL4	somamer.2906_55_3.glm.linear.tsv
2911_27_2	GCST90088129	Serum levels of protein MDK	somamer.2911_27_2.glm.linear.tsv
2913_1_2	GCST90088130	Serum levels of protein CCL23	somamer.2913_1_2.glm.linear.tsv
2914_65_3	GCST90088131	Serum levels of protein PPBP	somamer.2914_65_3.glm.linear.tsv
2915_6_2	GCST90088132	Serum levels of protein PCNA	somamer.2915_6_2.glm.linear.tsv
2917_3_2	GCST90088133	Serum levels of protein TNFSF11	somamer.2917_3_2.glm.linear.tsv
2925_9_1	GCST90088134	Serum levels of protein SERPINE1	somamer.2925_9_1.glm.linear.tsv
2937_10_2	GCST90088135	Serum levels of protein APOE	somamer.2937_10_2.glm.linear.tsv
2938_55_2	GCST90088136	Serum levels of protein APOE	somamer.2938_55_2.glm.linear.tsv
2939_10_2	GCST90088137	Serum levels of protein ARTN	somamer.2939_10_2.glm.linear.tsv
2942_50_2	GCST90088138	Serum levels of protein CYCS	somamer.2942_50_2.glm.linear.tsv
2943_5_2	GCST90088139	Serum levels of protein CYP3A4	somamer.2943_5_2.glm.linear.tsv
2944_66_2	GCST90088140	Serum levels of protein NBL1	somamer.2944_66_2.glm.linear.tsv
2945_25_1	GCST90088141	Serum levels of protein ESR1	somamer.2945_25_1.glm.linear.tsv
2946_52_2	GCST90088142	Serum levels of protein CFD	somamer.2946_52_2.glm.linear.tsv
2948_58_2	GCST90088143	Serum levels of protein GHR	somamer.2948_58_2.glm.linear.tsv
2949_6_2	GCST90088144	Serum levels of protein PLA2G10	somamer.2949_6_2.glm.linear.tsv
2950_57_2	GCST90088145	Serum levels of protein IGFBP4	somamer.2950_57_2.glm.linear.tsv
2952_75_2	GCST90088146	Serum levels of protein IGF1	somamer.2952_75_2.glm.linear.tsv
2953_31_2	GCST90088147	Serum levels of protein CGA;LHB	somamer.2953_31_2.glm.linear.tsv
2954_56_2	GCST90088148	Serum levels of protein MMP8	somamer.2954_56_2.glm.linear.tsv
2960_66_2	GCST90088149	Serum levels of protein CFP	somamer.2960_66_2.glm.linear.tsv
2961_1_2	GCST90088150	Serum levels of protein PROC	somamer.2961_1_2.glm.linear.tsv
2962_50_2	GCST90088151	Serum levels of protein PTHLH	somamer.2962_50_2.glm.linear.tsv
2966_65_2	GCST90088152	Serum levels of protein CLEC11A	somamer.2966_65_2.glm.linear.tsv
2967_8_1	GCST90088153	Serum levels of protein VCAM1	somamer.2967_8_1.glm.linear.tsv
2968_61_1	GCST90088154	Serum levels of protein TNFSF15	somamer.2968_61_1.glm.linear.tsv
2969_11_1	GCST90088155	Serum levels of protein ACVRL1	somamer.2969_11_1.glm.linear.tsv
2970_60_2	GCST90088156	Serum levels of protein AREG	somamer.2970_60_2.glm.linear.tsv
2972_57_2	GCST90088157	Serum levels of protein BMP7	somamer.2972_57_2.glm.linear.tsv
2973_15_2	GCST90088158	Serum levels of protein CD36	somamer.2973_15_2.glm.linear.tsv
2974_61_2	GCST90088159	Serum levels of protein CNTN1	somamer.2974_61_2.glm.linear.tsv
2975_19_2	GCST90088160	Serum levels of protein CTGF	somamer.2975_19_2.glm.linear.tsv
2976_58_2	GCST90088161	Serum levels of protein DSG1	somamer.2976_58_2.glm.linear.tsv
2977_7_2	GCST90088162	Serum levels of protein EDAR	somamer.2977_7_2.glm.linear.tsv
2979_8_2	GCST90088163	Serum levels of protein CXCL5	somamer.2979_8_2.glm.linear.tsv
2981_9_3	GCST90088164	Serum levels of protein ESAM	somamer.2981_9_3.glm.linear.tsv
2982_82_2	GCST90088165	Serum levels of protein LGALS4	somamer.2982_82_2.glm.linear.tsv
2985_35_1	GCST90088166	Serum levels of protein CXCL1	somamer.2985_35_1.glm.linear.tsv
2986_49_2	GCST90088167	Serum levels of protein CXCL2;CXCL3	somamer.2986_49_2.glm.linear.tsv
2987_37_3	GCST90088168	Serum levels of protein HIST1H1C	somamer.2987_37_3.glm.linear.tsv
2988_57_2	GCST90088169	Serum levels of protein ICOS	somamer.2988_57_2.glm.linear.tsv
2989_17_2	GCST90088170	Serum levels of protein IFNG	somamer.2989_17_2.glm.linear.tsv
2991_9_2	GCST90088171	Serum levels of protein IL1R1	somamer.2991_9_2.glm.linear.tsv
2992_59_2	GCST90088172	Serum levels of protein IL17RA	somamer.2992_59_2.glm.linear.tsv
[truncated: 2,784 more rows]
